# Supplementary material for: Atlas of breast cancer infiltrated B-lymphocytes revealed by paired single-cell RNA-sequencing and antigen receptor profiling
Source: Nat Commun. 2021 Apr 12;12:2186. doi: 10.1038/s41467-021-22300-2 (PMC8042001; doi:10.1038/s41467-021-22300-2)
Supplement: Supplementary file 4 — Supplementary Data 1 [file 41467_2021_22300_MOESM4_ESM.xlsx]

## Sheet: single productive IGH B cells
11732 B cells ID with single productive IgH
TNBC2_AAACCTGGTCAATGTC
TNBC2_AAACCTGTCACCAGGC
TNBC2_AAACGGGCAAGTTGTC
TNBC2_AAACGGGGTAGCGATG
TNBC2_AAACGGGTCTCGTATT
TNBC2_AAAGATGGTCGCGTGT
TNBC2_AAAGTAGAGCGTCAAG
TNBC2_AAAGTAGTCCACTGGG
TNBC2_AAATGCCTCATGTCCC
TNBC2_AACACGTCAAAGGCGT
TNBC2_AACACGTTCGATCCCT
TNBC2_AACCATGGTGGCAAAC
TNBC2_AACCGCGAGATAGCAT
TNBC2_AACGTTGAGGAGTTTA
TNBC2_AACGTTGGTTCTGGTA
TNBC2_AACTCAGGTCTCACCT
TNBC2_AACTCTTCACACGCTG
TNBC2_AACTCTTGTCCAAGTT
TNBC2_AACTGGTCACAGCCCA
TNBC2_AACTTTCCAAGTACCT
TNBC2_AACTTTCTCTTGTTTG
TNBC2_AAGACCTCAGGATTGG
TNBC2_AAGACCTCATCTGGTA
TNBC2_AAGCCGCCACGGTGTC
TNBC2_AAGCCGCCAGGCTGAA
TNBC2_AAGGAGCCAGATCTGT
TNBC2_AAGGAGCTCACTTATC
TNBC2_AAGGCAGAGCCAGAAC
TNBC2_AAGGCAGGTTTGGCGC
TNBC2_AAGGCAGTCTTGAGGT
TNBC2_AAGGTTCCAGCCTATA
TNBC2_AAGTCTGGTAACGTTC
TNBC2_AAGTCTGTCAGGTTCA
TNBC2_AAGTCTGTCTGGCGAC
TNBC2_AATCCAGAGACAAAGG
TNBC2_AATCCAGCAGTAAGCG
TNBC2_AATCCAGGTCAACATC
TNBC2_ACACCAATCGGCATCG
TNBC2_ACACCCTGTCATATGC
TNBC2_ACACCGGCACGGTAAG
TNBC2_ACACCGGGTCACACGC
TNBC2_ACACCGGTCGCACTCT
TNBC2_ACACTGACAAGTCATC
TNBC2_ACACTGACAGGCGATA
TNBC2_ACAGCTACACGGCGTT
TNBC2_ACAGCTACACTAAGTC
TNBC2_ACATACGAGACTAGAT
TNBC2_ACATACGGTCCCTTGT
TNBC2_ACATGGTAGTATTGGA
TNBC2_ACATGGTTCACTATTC
TNBC2_ACATGGTTCCACGAAT
TNBC2_ACCAGTAAGTCATGCT
TNBC2_ACCAGTACACCTATCC
TNBC2_ACCAGTACACGCGAAA
TNBC2_ACCAGTACAGCGTAAG
TNBC2_ACCGTAAGTAGTACCT
TNBC2_ACCGTAAGTTTGCATG
TNBC2_ACCGTAATCCTGCTTG
TNBC2_ACCGTAATCGTCCGTT
TNBC2_ACCTTTAAGATGAGAG
TNBC2_ACCTTTAGTAGCGTAG
TNBC2_ACGAGCCAGCGTAATA
TNBC2_ACGAGCCGTGGCTCCA
TNBC2_ACGAGCCTCTGTTGAG
TNBC2_ACGAGGAAGTACGTAA
TNBC2_ACGAGGATCTACGAGT
TNBC2_ACGATGTAGTTGTCGT
TNBC2_ACGATGTCACATGTGT
TNBC2_ACGCAGCGTTAGAACA
TNBC2_ACGCAGCTCTGGTTCC
TNBC2_ACGCCGAAGCGTCAAG
TNBC2_ACGGCCAAGACAGAGA
TNBC2_ACGGCCAGTGGTAACG
TNBC2_ACGGGCTAGAGGTTAT
TNBC2_ACGGGCTTCCTATGTT
TNBC2_ACGGGCTTCGATGAGG
TNBC2_ACGGGTCTCCACGACG
TNBC2_ACGTCAAAGGTGCACA
TNBC2_ACTATCTTCTAGCACA
TNBC2_ACTGAACAGTGGTAAT
TNBC2_ACTGAACAGTGTACCT
TNBC2_ACTGAACGTACTCAAC
TNBC2_ACTGAACTCAATAAGG
TNBC2_ACTGCTCAGCCATCGC
TNBC2_ACTGCTCAGCCTCGTG
TNBC2_ACTTACTTCCTTGGTC
TNBC2_ACTTGTTAGCCGTCGT
TNBC2_ACTTGTTAGCCTCGTG
TNBC2_ACTTGTTTCCTTGACC
TNBC2_ACTTTCAAGGATTCGG
TNBC2_ACTTTCACAGATGGGT
TNBC2_AGAATAGGTAAGGATT
TNBC2_AGAATAGTCTGTTTGT
TNBC2_AGACGTTTCTCCCTGA
TNBC2_AGAGCTTAGTCCGTAT
TNBC2_AGAGTGGAGAGTAAGG
TNBC2_AGAGTGGCACCCATGG
TNBC2_AGATCTGCACAGGCCT
TNBC2_AGATCTGGTCCGTCAG
TNBC2_AGATCTGGTTCAGACT
TNBC2_AGATTGCGTCTCTTAT
TNBC2_AGATTGCGTCTCTTTA
TNBC2_AGCAGCCAGTGCTGCC
TNBC2_AGCAGCCCACGACGAA
TNBC2_AGCAGCCGTCCTAGCG
TNBC2_AGCAGCCGTCGTGGCT
TNBC2_AGCATACAGCTAACAA
TNBC2_AGCATACTCGACAGCC
TNBC2_AGCCTAATCCTATTCA
TNBC2_AGCGGTCCATGCCACG
TNBC2_AGCGTATTCAGGATCT
TNBC2_AGCGTCGGTACCCAAT
TNBC2_AGCTCCTAGCTCCTCT
TNBC2_AGCTCTCCATAACCTG
TNBC2_AGCTCTCCATGGTCAT
TNBC2_AGCTCTCGTCGGGTCT
TNBC2_AGCTCTCTCGTGGTCG
TNBC2_AGCTTGAGTCCGACGT
TNBC2_AGGCCACCAGCTGCTG
TNBC2_AGGCCGTCAGCAGTTT
TNBC2_AGGCCGTCATGTCCTC
TNBC2_AGGCCGTGTAAAGTCA
TNBC2_AGGCCGTGTGAAATCA
TNBC2_AGGGAGTCAAACAACA
TNBC2_AGGGTGATCATAAAGG
TNBC2_AGTAGTCCATGAACCT
TNBC2_AGTAGTCGTTAGGGTG
TNBC2_AGTCTTTAGGCCGAAT
TNBC2_AGTCTTTGTAGTGAAT
TNBC2_AGTGGGAAGTCGCCGT
TNBC2_AGTGGGATCGTGGTCG
TNBC2_AGTTGGTTCTGCTTGC
TNBC2_ATAACGCAGCCGCCTA
TNBC2_ATAACGCCAAGGCTCC
TNBC2_ATAACGCTCCAGTAGT
TNBC2_ATAAGAGAGAATGTGT
TNBC2_ATAAGAGAGTTGAGTA
TNBC2_ATAAGAGAGTTTGCGT
TNBC2_ATAAGAGGTTTGCATG
TNBC2_ATAGACCAGACACTAA
TNBC2_ATAGACCTCTTCGGTC
TNBC2_ATCACGAAGCACGCCT
TNBC2_ATCATCTAGATGCCAG
TNBC2_ATCATCTGTCGCTTTC
TNBC2_ATCATGGAGGCACATG
TNBC2_ATCCACCGTTGGGACA
TNBC2_ATCCGAAAGGCTAGAC
TNBC2_ATCTACTAGCATGGCA
TNBC2_ATCTACTGTTAAGTAG
TNBC2_ATCTACTTCGTATCAG
TNBC2_ATGAGGGGTACCGTAT
TNBC2_ATGAGGGTCCTAGTGA
TNBC2_ATGAGGGTCTATGTGG
TNBC2_ATGCGATCAGTCGATT
TNBC2_ATGTGTGCACCGAAAG
TNBC2_ATGTGTGGTTGAGGTG
TNBC2_ATTACTCGTTAAGATG
TNBC2_ATTATCCCAGCTGCAC
TNBC2_ATTATCCTCCCTGACT
TNBC2_ATTGGACAGGTGCACA
TNBC2_ATTGGTGGTTAGAACA
TNBC2_CAACCAAAGACTCGGA
TNBC2_CAACCAATCAGCTCTC
TNBC2_CAACCAATCATGCTCC
TNBC2_CAACCTCAGGAGTTGC
TNBC2_CAACCTCAGTTTAGGA
TNBC2_CAACCTCCAGAGCCAA
TNBC2_CAACCTCGTACTTCTT
TNBC2_CAACCTCGTGCAGACA
TNBC2_CAAGAAAAGAGAGCTC
TNBC2_CAAGAAAAGGGAAACA
TNBC2_CAAGAAAGTATCACCA
TNBC2_CAAGAAAGTCAGAAGC
TNBC2_CAAGAAATCATGCAAC
TNBC2_CAAGATCGTAATCACC
TNBC2_CAAGATCGTTCGCGAC
TNBC2_CAAGTTGCATCCTAGA
TNBC2_CACAAACCAAGCGAGT
TNBC2_CACACAACATACAGCT
TNBC2_CACACAATCGCAGGCT
TNBC2_CACACCTTCTGAAAGA
TNBC2_CACACTCAGAGAACAG
TNBC2_CACACTCTCTCGTATT
TNBC2_CACAGGCGTGCAACGA
TNBC2_CACAGTAGTACCGTTA
TNBC2_CACAGTATCAGAGACG
TNBC2_CACATAGCATTGAGCT
TNBC2_CACATAGGTGTAATGA
TNBC2_CACATTTAGCATGGCA
TNBC2_CACCACTCACCGATAT
TNBC2_CACCACTGTGTCGCTG
TNBC2_CACCAGGCATCAGTAC
TNBC2_CACCTTGCACGTCTCT
TNBC2_CACCTTGGTAGCAAAT
TNBC2_CACCTTGGTGCATCTA
TNBC2_CAGAATCTCTGAGTGT
TNBC2_CAGCAGCAGGTGCACA
TNBC2_CAGCAGCCATCGGGTC
TNBC2_CAGCCGATCTCGAGTA
TNBC2_CAGCGACCAATGCCAT
TNBC2_CAGCGACCACATTTCT
TNBC2_CAGCGACCACTACAGT
TNBC2_CAGCTAACACACCGCA
TNBC2_CAGCTAACACGGACAA
TNBC2_CAGCTAAGTTCATGGT
TNBC2_CAGCTAATCTTCTGGC
TNBC2_CAGGTGCAGCCGGTAA
TNBC2_CATATGGAGTGTGGCA
TNBC2_CATATGGCATCGGGTC
TNBC2_CATATGGTCCGCGCAA
TNBC2_CATATTCAGAGTGAGA
TNBC2_CATATTCCAGCATGAG
TNBC2_CATATTCGTTTAGCTG
TNBC2_CATATTCTCTTGAGAC
TNBC2_CATCAGAAGAAGATTC
TNBC2_CATCAGAGTACCAGTT
TNBC2_CATCCACTCATGCTCC
TNBC2_CATCGAACACTTCTGC
TNBC2_CATGACACACGAAATA
TNBC2_CATGACATCGACCAGC
TNBC2_CATGCCTGTCAGAATA
TNBC2_CATTATCTCCTGTACC
TNBC2_CATTCGCAGAGCCCAA
TNBC2_CATTCGCTCAGTCCCT
TNBC2_CCAATCCGTCTTGTCC
TNBC2_CCACCTAGTCCGTTAA
TNBC2_CCACCTAGTTCAGTAC
TNBC2_CCACCTATCCGAACGC
TNBC2_CCACGGAAGCGTGAGT
TNBC2_CCACTACAGATATGCA
TNBC2_CCACTACAGTGGGTTG
TNBC2_CCACTACCACACCGAC
TNBC2_CCACTACTCATGGTCA
TNBC2_CCAGCGAGTGACGGTA
TNBC2_CCATGTCGTCAACATC
TNBC2_CCATGTCTCTGTCTAT
TNBC2_CCATTCGGTTACGACT
TNBC2_CCCAATCAGGTGACCA
TNBC2_CCCAATCCACGGCCAT
TNBC2_CCCAATCTCAAGCCTA
TNBC2_CCCAGTTAGTACGATA
TNBC2_CCCAGTTAGTACGTTC
TNBC2_CCCATACTCGAACTGT
TNBC2_CCCTCCTCATTCTTAC
TNBC2_CCGGGATTCACCCTCA
TNBC2_CCGGTAGGTTCCTCCA
TNBC2_CCGGTAGTCTAGCACA
TNBC2_CCGGTAGTCTGCTGTC
TNBC2_CCGTACTGTACTTAGC
TNBC2_CCGTGGAGTTTAGGAA
TNBC2_CCGTGGATCGGTCTAA
TNBC2_CCGTTCAAGAAACGAG
TNBC2_CCGTTCAAGTGGACGT
TNBC2_CCGTTCATCTAACCGA
TNBC2_CCTAAAGTCAAACCAC
TNBC2_CCTACCAAGCCCAACC
TNBC2_CCTACCATCTATCCTA
TNBC2_CCTAGCTAGAAACGAG
TNBC2_CCTATTACAGCTTCGG
TNBC2_CCTATTAGTAGGACAC
TNBC2_CCTATTAGTAGGGTAC
TNBC2_CCTATTATCATGCTCC
TNBC2_CCTCAGTAGCGTGAGT
TNBC2_CCTCAGTAGCTAGGCA
TNBC2_CCTCAGTTCTAGAGTC
TNBC2_CCTCTGAGTCCGAAGA
TNBC2_CCTCTGATCATCGATG
TNBC2_CCTTACGGTTACTGAC
TNBC2_CCTTCCCAGCCGATTT
TNBC2_CCTTCCCAGCCGCCTA
TNBC2_CCTTCCCCAAGCGTAG
TNBC2_CCTTTCTTCGTACCGG
TNBC2_CGAACATCACTATCTT
TNBC2_CGAACATTCGGAGCAA
TNBC2_CGAATGTTCGCCAGCA
TNBC2_CGACCTTAGTCATCCA
TNBC2_CGACCTTAGTGTCCCG
TNBC2_CGACCTTCATATACCG
TNBC2_CGACCTTTCAGCTCGG
TNBC2_CGACTTCCAACACCTA
TNBC2_CGACTTCCATGGTTGT
TNBC2_CGACTTCGTGTAAGTA
TNBC2_CGACTTCTCAAACCGT
TNBC2_CGAGAAGAGTAGCGGT
TNBC2_CGAGAAGGTTCACCTC
TNBC2_CGAGCACAGACCGGAT
TNBC2_CGAGCACTCCTAGGGC
TNBC2_CGATCGGAGCAGACTG
TNBC2_CGATCGGGTCGGGTCT
TNBC2_CGATCGGTCACAGGCC
TNBC2_CGATCGGTCCAATGGT
TNBC2_CGATGGCAGCTGCAAG
TNBC2_CGATGGCAGGACAGCT
TNBC2_CGATGGCAGGCGACAT
TNBC2_CGATGTAGTCTTCAAG
TNBC2_CGATGTAGTTTAGCTG
TNBC2_CGATTGAAGCGAAGGG
TNBC2_CGATTGACACGAGGTA
TNBC2_CGCGTTTAGCAACGGT
TNBC2_CGCGTTTAGCTTCGCG
TNBC2_CGCTATCAGGTAAACT
TNBC2_CGCTATCCATCTCCCA
TNBC2_CGCTGGAAGAGAACAG
TNBC2_CGCTGGAAGGTGGGTT
TNBC2_CGCTGGATCTCGCTTG
TNBC2_CGCTTCAAGTACATGA
TNBC2_CGGACACAGTAGGCCA
TNBC2_CGGACACTCATTGCGA
TNBC2_CGGACGTAGTCTTGCA
TNBC2_CGGACGTCAGGCGATA
TNBC2_CGGACGTGTCAAGCGA
TNBC2_CGGACGTTCCTAGTGA
TNBC2_CGGACTGAGCAATCTC
TNBC2_CGGACTGCATGTCGAT
TNBC2_CGGACTGGTAGGACAC
TNBC2_CGGACTGTCCTGCCAT
TNBC2_CGGGTCAGTCCGCTGA
TNBC2_CGGGTCATCTTGTACT
TNBC2_CGGTTAAAGTTGTAGA
TNBC2_CGGTTAACAAGTCATC
TNBC2_CGTAGCGTCAGCTGGC
TNBC2_CGTAGGCCATTGGTAC
TNBC2_CGTCACTAGCAGGCTA
TNBC2_CGTCACTGTAAGAGGA
TNBC2_CGTCAGGAGCTGCAAG
TNBC2_CGTCAGGAGGGTATCG
TNBC2_CGTCAGGAGTACGTAA
TNBC2_CGTCAGGGTTATCACG
TNBC2_CGTCCATAGTGTCCAT
TNBC2_CGTCCATGTCTAGGTT
TNBC2_CGTCCATTCAATCTCT
TNBC2_CGTGTAACACAGTCGC
TNBC2_CGTGTAACAGTAAGAT
TNBC2_CGTGTAACAGTTCCCT
TNBC2_CGTGTCTAGATCCCGC
TNBC2_CGTGTCTGTTTCCACC
TNBC2_CGTGTCTTCCATGAAC
TNBC2_CGTTAGAAGTACGCCC
TNBC2_CGTTAGATCCGCTGTT
TNBC2_CGTTCTGAGTTTGCGT
TNBC2_CGTTGGGGTTCAGGCC
TNBC2_CTAACTTAGCTCTCGG
TNBC2_CTAAGACAGGGAGTAA
TNBC2_CTAATGGCACCTTGTC
TNBC2_CTAATGGGTACGAAAT
TNBC2_CTACACCAGTGTTAGA
TNBC2_CTACACCCAAGGTTCT
TNBC2_CTACACCGTCAGTGGA
TNBC2_CTACACCTCGTCCAGG
TNBC2_CTACCCAAGACTTGAA
TNBC2_CTACCCACAATGAAAC
TNBC2_CTACCCATCGACGGAA
TNBC2_CTACCCATCGTCCAGG
TNBC2_CTACGTCCAAGCCGCT
TNBC2_CTACGTCCACGGTAGA
TNBC2_CTACGTCCATTCACTT
TNBC2_CTACGTCGTACTCAAC
TNBC2_CTAGTGACAGTGACAG
TNBC2_CTAGTGACAGTTCCCT
TNBC2_CTAGTGAGTTCGTGAT
TNBC2_CTAGTGATCGATGAGG
TNBC2_CTCACACGTTAAGAAC
TNBC2_CTCAGAATCAGAGCTT
TNBC2_CTCAGAATCCATGAAC
TNBC2_CTCAGAATCTGTCAAG
TNBC2_CTCATTAAGTGGGATC
TNBC2_CTCCTAGAGAGACGAA
TNBC2_CTCCTAGGTATCACCA
TNBC2_CTCCTAGGTTACCGAT
TNBC2_CTCGAAAAGAATTCCC
TNBC2_CTCGAGGAGGACACCA
TNBC2_CTCGAGGGTGAGGGTT
TNBC2_CTCGAGGTCCATGAGT
TNBC2_CTCGGAGCAATGGTCT
TNBC2_CTCGGGAAGGCCATAG
TNBC2_CTCGGGAAGGGCTTGA
TNBC2_CTCGTACGTCGAGTTT
TNBC2_CTCGTACTCAGCTTAG
TNBC2_CTCGTACTCGGCGGTT
TNBC2_CTCTAATAGAGGTAGA
TNBC2_CTCTAATAGGGCTTGA
TNBC2_CTCTAATGTAAACACA
TNBC2_CTCTACGAGACAGACC
TNBC2_CTCTACGAGGGAGTAA
TNBC2_CTCTACGCAGCTTAAC
TNBC2_CTCTACGTCATAGCAC
TNBC2_CTCTGGTGTATATCCG
TNBC2_CTGAAACGTCTAACGT
TNBC2_CTGAAACTCGAGAACG
TNBC2_CTGAAGTAGAATGTGT
TNBC2_CTGAAGTTCCTTCAAT
TNBC2_CTGATAGGTTGTTTGG
TNBC2_CTGATAGTCGTGGACC
TNBC2_CTGCCTAGTCGCATCG
TNBC2_CTGCCTAGTTATCCGA
TNBC2_CTGCCTATCTAGAGTC
TNBC2_CTGCTGTAGGCAGTCA
TNBC2_CTGCTGTGTCCATGAT
TNBC2_CTGCTGTGTTTGGGCC
TNBC2_CTGCTGTTCCGTACAA
TNBC2_CTGGTCTGTCACAAGG
TNBC2_CTGGTCTTCTGCGTAA
TNBC2_CTGTGCTCACGTAAGG
TNBC2_CTGTTTACAATTCCTT
TNBC2_CTGTTTATCTGAGTGT
TNBC2_CTTACCGTCTAGCACA
TNBC2_CTTAGGAAGACCGGAT
TNBC2_CTTAGGACAGCGTAAG
TNBC2_CTTCTCTAGAACTGTA
TNBC2_CTTCTCTTCGCCATAA
TNBC2_CTTTGCGGTGATGCCC
TNBC2_GAAACTCAGATCTGCT
TNBC2_GAAACTCTCAGTTCGA
TNBC2_GAAATGACATGCGCAC
TNBC2_GAACATCCAATGTAAG
TNBC2_GAACCTAAGGGCTCTC
TNBC2_GAACCTAAGGGTTCCC
TNBC2_GAACGGACAACACCTA
TNBC2_GAACGGACAATGGACG
TNBC2_GAACGGATCCCTGACT
TNBC2_GAACGGATCCGGGTGT
TNBC2_GAAGCAGGTCGGCACT
TNBC2_GAATAAGAGGAATGGA
TNBC2_GAATAAGTCGGACAAG
TNBC2_GAATGAACACAAGTAA
TNBC2_GAATGAACATCACAAC
TNBC2_GAATGAATCCGTACAA
TNBC2_GACACGCAGATCTGCT
TNBC2_GACACGCCAAGTCATC
TNBC2_GACACGCCATGTAGTC
TNBC2_GACACGCTCAGCCTAA
TNBC2_GACAGAGCAAGGACAC
TNBC2_GACAGAGTCTAACTTC
TNBC2_GACCAATCACCGGAAA
TNBC2_GACGCGTAGCTGAACG
TNBC2_GACGCGTAGTGTTTGC
TNBC2_GACGCGTTCAGGCGAA
TNBC2_GACGGCTAGATATGCA
TNBC2_GACGGCTGTCATCGGC
TNBC2_GACGGCTGTGGAAAGA
TNBC2_GACGTGCAGCGTTTAC
TNBC2_GACGTGCTCAACTCTT
TNBC2_GACGTGCTCAATACCG
TNBC2_GACGTGCTCGATCCCT
TNBC2_GACGTTATCGGCTTGG
TNBC2_GACTAACAGTGCCATT
TNBC2_GACTGCGAGAGGTTAT
TNBC2_GACTGCGAGTACCGGA
TNBC2_GAGCAGAAGACAGGCT
TNBC2_GAGCAGATCTTGCCGT
TNBC2_GAGGTGAAGGCAATTA
TNBC2_GAGTCCGAGGCTAGAC
TNBC2_GAGTCCGAGGGTGTTG
TNBC2_GATCAGTCAGGTCGTC
TNBC2_GATCAGTCAGTAACGG
TNBC2_GATCAGTGTTATGCGT
TNBC2_GATCAGTTCAAGGCTT
TNBC2_GATCGATTCTTCGGTC
TNBC2_GATCGCGCATATGAGA
TNBC2_GATCGCGCATGAACCT
TNBC2_GATCGCGGTAGCTCCG
TNBC2_GATCGTAAGATAGGAG
TNBC2_GATCGTATCACAACGT
TNBC2_GATGAGGAGACGCTTT
TNBC2_GATGAGGGTCTGGAGA
TNBC2_GATGCTAGTACCAGTT
TNBC2_GATGCTAGTCATCCCT
TNBC2_GATGCTATCCAGATCA
TNBC2_GATTCAGAGAGCAATT
TNBC2_GATTCAGCACATGGGA
TNBC2_GCAAACTGTACTTAGC
TNBC2_GCAATCATCGACGGAA
TNBC2_GCACATAAGAGCTGCA
TNBC2_GCACATACAGCCACCA
TNBC2_GCACATACATTGGCGC
TNBC2_GCACATAGTCGAATCT
TNBC2_GCACATAGTTATCCGA
TNBC2_GCACATAGTTTGTTTC
TNBC2_GCACATATCACAGTAC
TNBC2_GCACATATCGCATGAT
TNBC2_GCACATATCTAACTTC
TNBC2_GCACTCTAGGGCATGT
TNBC2_GCACTCTGTCCGAACC
TNBC2_GCAGCCATCACGATGT
TNBC2_GCAGCCATCTCCCTGA
TNBC2_GCAGTTAGTAGAAGGA
TNBC2_GCAGTTATCATGTCTT
TNBC2_GCATACAAGAAACCAT
TNBC2_GCATACAAGATCGGGT
TNBC2_GCATACAGTAAACCTC
TNBC2_GCATGATGTAAGGATT
TNBC2_GCATGATGTCCATCCT
TNBC2_GCATGCGGTATTAGCC
TNBC2_GCATGCGGTCATTAGC
TNBC2_GCCTCTAGTCTAGTGT
TNBC2_GCGACCAGTTAAGAAC
TNBC2_GCGAGAAGTGAAGGCT
TNBC2_GCGCAACAGTTACGGG
TNBC2_GCGCAACGTTCGCGAC
TNBC2_GCGCAGTTCAGCTCTC
TNBC2_GCGCCAAAGCACCGTC
TNBC2_GCGCCAAGTGCACTTA
TNBC2_GCGCCAATCGGCATCG
TNBC2_GCTCTGTTCTGGAGCC
TNBC2_GCTGCAGTCGCTTAGA
TNBC2_GCTGCTTGTTCTCATT
TNBC2_GCTGCTTTCGGCGCAT
TNBC2_GCTGGGTCACAACGTT
TNBC2_GCTGGGTGTAGCACGA
TNBC2_GCTTCCAAGTCCATAC
TNBC2_GCTTCCACAAACTGCT
TNBC2_GCTTCCACACGACGAA
TNBC2_GCTTCCACACGGATAG
TNBC2_GCTTCCAGTATCGCAT
TNBC2_GCTTGAATCCAGATCA
TNBC2_GGAAAGCCAACTGCGC
TNBC2_GGAAAGCCATTGTGCA
TNBC2_GGAAAGCTCAACACGT
TNBC2_GGAATAACAGTATCTG
TNBC2_GGACAAGAGTCATCCA
TNBC2_GGACAAGCAGCGAACA
TNBC2_GGACAAGGTGATAAAC
TNBC2_GGACAGAAGCTCTCGG
TNBC2_GGACAGACAAACTGCT
TNBC2_GGACAGATCTGCGTAA
TNBC2_GGACATTCAATCCAAC
TNBC2_GGACATTGTTTAAGCC
TNBC2_GGACGTCGTCCGACGT
TNBC2_GGACGTCTCCGAATGT
TNBC2_GGATGTTCATATGAGA
TNBC2_GGATTACTCGCGATCG
TNBC2_GGCAATTAGGGCTCTC
TNBC2_GGCAATTTCGCGGATC
TNBC2_GGCCGATGTCTCTCGT
TNBC2_GGCGACTTCGAATGGG
TNBC2_GGCGTGTGTCAGAAGC
TNBC2_GGCGTGTGTCATATGC
TNBC2_GGCGTGTTCCGTCATC
TNBC2_GGCTCGAAGTGCTGCC
TNBC2_GGCTCGACAACTTGAC
TNBC2_GGCTCGAGTAAGTGTA
TNBC2_GGCTCGATCAAGGCTT
TNBC2_GGCTCGATCTGTCAAG
TNBC2_GGCTGGTCACACAGAG
TNBC2_GGCTGGTGTAGAGCTG
TNBC2_GGGAATGTCAGAGGTG
TNBC2_GGGAATGTCCAACCAA
TNBC2_GGGACCTAGTCCGTAT
TNBC2_GGGACCTGTAGCCTCG
TNBC2_GGGACCTGTCTCTTTA
TNBC2_GGGAGATTCTAGAGTC
TNBC2_GGGATGAAGAGGGATA
TNBC2_GGGATGAGTTTAAGCC
TNBC2_GGGCACTAGATGGGTC
TNBC2_GGGCACTAGCTGGAAC
TNBC2_GGGCATCAGGCTAGAC
TNBC2_GGGCATCAGTGGGTTG
TNBC2_GGGCATCTCATACGGT
TNBC2_GGGTCTGTCAGCTCTC
TNBC2_GGGTCTGTCATATCGG
TNBC2_GGTATTGAGGCCCTTG
TNBC2_GGTATTGGTACATCCA
TNBC2_GGTGAAGAGGTCGGAT
TNBC2_GGTGTTAGTCCGACGT
TNBC2_GTAACGTAGAGGTAGA
TNBC2_GTAACTGCAAGAGGCT
TNBC2_GTAACTGCAGCCAATT
TNBC2_GTACGTAAGAACTCGG
TNBC2_GTACGTACAGCATGAG
TNBC2_GTACGTAGTGCAACTT
TNBC2_GTACGTATCGTATCAG
TNBC2_GTACTCCAGTTTCCTT
TNBC2_GTACTCCCATTACCTT
TNBC2_GTACTTTCAATGTAAG
TNBC2_GTACTTTGTACTTCTT
TNBC2_GTACTTTGTCGTCTTC
TNBC2_GTACTTTTCCAAAGTC
TNBC2_GTAGTCAGTTCAACCA
TNBC2_GTAGTCATCCGTTGTC
TNBC2_GTATTCTCAATACGCT
TNBC2_GTCAAGTAGGTACTCT
TNBC2_GTCAAGTAGTTAGCGG
TNBC2_GTCAAGTCAAAGTCAA
TNBC2_GTCACAAAGAACAACT
TNBC2_GTCACAAAGGACCACA
TNBC2_GTCACGGAGATATGGT
TNBC2_GTCACGGAGGTGCTAG
TNBC2_GTCACGGGTGTTCTTT
TNBC2_GTCACGGGTTACTGAC
TNBC2_GTCACGGTCCCAAGTA
TNBC2_GTCATTTGTAATCGTC
TNBC2_GTCATTTGTACCAGTT
TNBC2_GTCCTCAGTCCTGCTT
TNBC2_GTCGGGTCACCAGCAC
TNBC2_GTCGGGTTCCTATTCA
TNBC2_GTCGTAACACGCCAGT
TNBC2_GTCTCGTCATGTAGTC
TNBC2_GTCTCGTTCGTTTAGG
TNBC2_GTCTTCGCACTATCTT
TNBC2_GTCTTCGTCCGTCATC
TNBC2_GTGAAGGCATTAGGCT
TNBC2_GTGAAGGGTACTCAAC
TNBC2_GTGCAGCAGCCACGTC
TNBC2_GTGCAGCAGCGTAATA
TNBC2_GTGCAGCCAGGCGATA
TNBC2_GTGCATATCCAAACTG
TNBC2_GTGCATATCTTAGCCC
TNBC2_GTGCGGTGTCTACCTC
TNBC2_GTGCTTCCAAAGGTGC
TNBC2_GTGGGTCAGTCTCCTC
TNBC2_GTGGGTCTCGGAAACG
TNBC2_GTGTGCGTCCAGGGCT
TNBC2_GTGTTAGAGAATAGGG
TNBC2_GTGTTAGCACCACGTG
TNBC2_GTGTTAGCATCACGTA
TNBC2_GTGTTAGCATGCAACT
TNBC2_GTTACAGGTCAGGACA
TNBC2_GTTCATTAGGTGTTAA
TNBC2_GTTCATTGTATCACCA
TNBC2_GTTCATTTCGGTGTCG
TNBC2_GTTCGGGCACTCTGTC
TNBC2_GTTTCTATCCACGACG
TNBC2_TAAACCGAGGCTCTTA
TNBC2_TAAACCGCAAGTTAAG
TNBC2_TAAGAGAAGTAGCCGA
TNBC2_TAAGAGACACGACTCG
TNBC2_TAAGCGTGTTACCGAT
TNBC2_TACACGATCCTGCTTG
TNBC2_TACGGGCGTATAGGGC
TNBC2_TACGGGCTCTTAGCCC
TNBC2_TACTCATCACCAGCAC
TNBC2_TACTCATGTGCCTGGT
TNBC2_TACTCATTCGGTTCGG
TNBC2_TACTCATTCTTGTTTG
TNBC2_TACTCGCAGTACGTAA
TNBC2_TACTCGCTCCACGTGG
TNBC2_TACTTACAGGACGAAA
TNBC2_TACTTACCAAGAGTCG
TNBC2_TACTTGTCACATCCAA
TNBC2_TACTTGTCACGGTGTC
TNBC2_TACTTGTCAGCCACCA
TNBC2_TACTTGTGTGGGTCAA
TNBC2_TAGCCGGAGCACCGCT
TNBC2_TAGCCGGGTAAGTTCC
TNBC2_TAGCCGGTCGAATCCA
TNBC2_TAGGCATAGATGTCGG
TNBC2_TAGTGGTAGCATGGCA
TNBC2_TAGTGGTAGGCTCAGA
TNBC2_TAGTGGTGTAACGTTC
TNBC2_TAGTGGTGTGTAATGA
TNBC2_TAGTGGTGTTAAGATG
TNBC2_TAGTTGGTCAACACCA
TNBC2_TATCTCACACACTGCG
TNBC2_TATCTCAGTCAAAGCG
TNBC2_TATCTCAGTCTCTCTG
TNBC2_TATCTCATCCGAGCCA
TNBC2_TATGCCCCAGGATCGA
TNBC2_TATGCCCCAGGGTATG
TNBC2_TATGCCCTCCAGTAGT
TNBC2_TATTACCAGATGTGTA
TNBC2_TATTACCGTTGGGACA
TNBC2_TCAACGACACGCGAAA
TNBC2_TCAACGACAGCTCCGA
TNBC2_TCAATCTTCTGCAAGT
TNBC2_TCACAAGAGTCCAGGA
TNBC2_TCACAAGGTGGCAAAC
TNBC2_TCACGAACACGTCAGC
TNBC2_TCACGAAGTAGCCTCG
TNBC2_TCAGATGGTCTCTCTG
TNBC2_TCAGATGTCGTCTGCT
TNBC2_TCAGCAACAGTTCCCT
TNBC2_TCAGCAATCTTAGCCC
TNBC2_TCAGGATAGCTAACAA
TNBC2_TCAGGATCAGCTGTAT
TNBC2_TCAGGTACACCATGTA
TNBC2_TCAGGTAGTGCCTGTG
TNBC2_TCAGGTAGTGTAAGTA
TNBC2_TCAGGTATCGATAGAA
TNBC2_TCATTACCAGACGTAG
TNBC2_TCATTACGTGGACGAT
TNBC2_TCATTACTCAGAGACG
TNBC2_TCATTACTCATTGCGA
TNBC2_TCATTTGAGCTAGTTC
TNBC2_TCCACACGTCTTCGTC
TNBC2_TCCACACGTTAGAACA
TNBC2_TCCACACTCTATCCTA
TNBC2_TCCCGATGTACCGTTA
TNBC2_TCCCGATGTCATCCCT
TNBC2_TCCCGATTCAATAAGG
TNBC2_TCGAGGCAGTGGAGTC
TNBC2_TCGAGGCGTAAATGAC
TNBC2_TCGCGAGCAACAACCT
TNBC2_TCGCGAGCAAGCGAGT
TNBC2_TCGCGTTAGCCACGCT
TNBC2_TCGCGTTAGGAATCGC
TNBC2_TCGCGTTCAGTCAGCC
TNBC2_TCGCGTTGTGTGAAAT
TNBC2_TCGGGACCAACTGGCC
TNBC2_TCGGGACGTAAGTGGC
TNBC2_TCGGTAAAGCTGATAA
TNBC2_TCGTACCTCGTTACGA
TNBC2_TCGTAGAAGTCACGCC
TNBC2_TCGTAGATCCAGGGCT
TNBC2_TCTCATAAGATCACGG
TNBC2_TCTGAGAAGCCGATTT
TNBC2_TCTGAGAGTTGCGCAC
TNBC2_TCTGAGATCAGCTCGG
TNBC2_TCTGGAAAGTCAAGGC
TNBC2_TCTGGAACAATCGAAA
TNBC2_TCTTCGGGTCGCCATG
TNBC2_TCTTTCCGTCCATGAT
TNBC2_TCTTTCCTCAACGAAA
TNBC2_TCTTTCCTCGTTTGCC
TNBC2_TCTTTCCTCTGTTTGT
TNBC2_TGAAAGAAGCTAAGAT
TNBC2_TGAAAGACATGGAATA
TNBC2_TGACAACCATTGCGGC
TNBC2_TGACAACTCCTATGTT
TNBC2_TGACGGCAGAAACCGC
TNBC2_TGACTAGTCATAGCAC
TNBC2_TGACTAGTCATTATCC
TNBC2_TGAGCCGTCTCCAGGG
TNBC2_TGAGGGAGTAAATACG
TNBC2_TGATTTCCAAACCTAC
TNBC2_TGATTTCCAATCCGAT
TNBC2_TGATTTCGTTGGACCC
TNBC2_TGATTTCTCATCGATG
TNBC2_TGATTTCTCGGCCGAT
TNBC2_TGCACCTAGCTACCTA
TNBC2_TGCACCTGTCATGCAT
TNBC2_TGCCAAAAGCCCTAAT
TNBC2_TGCCAAATCACTTCAT
TNBC2_TGCCCATGTGTATGGG
TNBC2_TGCCCTAGTCGTCTTC
TNBC2_TGCCCTAGTTATGTGC
TNBC2_TGCCCTATCCCTGACT
TNBC2_TGCGCAGAGAGCTTCT
TNBC2_TGCGGGTGTTCGAATC
TNBC2_TGCGTGGAGACTCGGA
TNBC2_TGCGTGGCACCAGATT
TNBC2_TGCGTGGCAGCAGTTT
TNBC2_TGCGTGGGTTCATGGT
TNBC2_TGCGTGGTCAGCTGGC
TNBC2_TGCTACCCAATGAAAC
TNBC2_TGCTACCCATTTGCCC
TNBC2_TGCTGCTCAATGGAAT
TNBC2_TGCTGCTCAGCCAATT
TNBC2_TGCTGCTGTGTGGCTC
TNBC2_TGGACGCGTACGCACC
TNBC2_TGGACGCTCGACGGAA
TNBC2_TGGCCAGTCTTACCTA
TNBC2_TGGCGCAAGTAGCCGA
TNBC2_TGGCGCACAATGACCT
TNBC2_TGGCTGGTCAACCATG
TNBC2_TGGGAAGTCGCAGGCT
TNBC2_TGGGCGTCACAGGCCT
TNBC2_TGGGCGTGTCAGAGGT
TNBC2_TGGTTAGCATGCCACG
TNBC2_TGGTTCCTCACATACG
TNBC2_TGGTTCCTCGGTTCGG
TNBC2_TGTATTCAGCCTCGTG
TNBC2_TGTATTCAGCTCCCAG
TNBC2_TGTATTCAGCTCCTTC
TNBC2_TGTATTCTCTGAGGGA
TNBC2_TGTCCCATCGTTGACA
TNBC2_TGTGGTAAGGAGCGTT
TNBC2_TGTGTTTCACGGCGTT
TNBC2_TGTTCCGAGTCTCGGC
TNBC2_TGTTCCGCAGGATTGG
TNBC2_TTAACTCAGAAGGTTT
TNBC2_TTAACTCAGTGGTCCC
TNBC2_TTAACTCCATTGGTAC
TNBC2_TTAACTCGTAGAGGAA
TNBC2_TTAACTCGTCCTCTTG
TNBC2_TTAACTCGTCGGCACT
TNBC2_TTAACTCTCCCGGATG
TNBC2_TTAGGACCAAACCCAT
TNBC2_TTAGGACGTATTCGTG
TNBC2_TTAGGCAAGTACGACG
TNBC2_TTAGGCACAATGGAGC
TNBC2_TTAGGCACACCAACCG
TNBC2_TTAGGCAGTACCGTAT
TNBC2_TTAGGCATCAACGGGA
TNBC2_TTAGTTCCACCGATAT
TNBC2_TTAGTTCGTAATCGTC
TNBC2_TTAGTTCTCCTTGGTC
TNBC2_TTATGCTCACCCAGTG
TNBC2_TTATGCTGTCCAACTA
TNBC2_TTCGAAGAGGTGCTTT
TNBC2_TTCGAAGCAACACCTA
TNBC2_TTCGAAGGTGCCTGGT
TNBC2_TTCGGTCAGGCTATCT
TNBC2_TTCGGTCGTTCCGTCT
TNBC2_TTCGGTCTCCGGCACA
TNBC2_TTCTCCTGTCTGCCAG
TNBC2_TTCTTAGAGGACATTA
TNBC2_TTGACTTGTTTCGCTC
TNBC2_TTGCCGTCACTGTGTA
TNBC2_TTGCCGTCAGAGTGTG
TNBC2_TTGCCGTTCACTTCAT
TNBC2_TTGCGTCGTAGGGTAC
TNBC2_TTGGAACTCTGGTTCC
TNBC2_TTGGCAACAGACAAAT
TNBC2_TTGGCAAGTTCCACTC
TNBC2_TTTACTGGTAATAGCA
TNBC2_TTTATGCTCTTGAGAC
TNBC2_TTTGCGCCACGCATCG
TNBC2_TTTGCGCCAGAGTGTG
TNBC2_TTTGCGCCATGCCTTC
TNBC2_TTTGCGCGTGACCAAG
TNBC2_TTTGGTTGTAGCCTCG
TNBC2_TTTGGTTGTTGTCTTT
TNBC2_TTTGTCAAGCGTTTAC
TNBC2_TTTGTCAAGGAACTGC
TNBC2_TTTGTCACAAGAGGCT
TNBC3_AAAGATGTCGGACAAG
TNBC3_AAAGCAATCGTACGGC
TNBC3_AAATGCCAGGGCATGT
TNBC3_AACACGTGTGCGCTTG
TNBC3_AACTCTTCATACTACG
TNBC3_AACTGGTCATCTACGA
TNBC3_AACTGGTGTACATGTC
TNBC3_AAGACCTTCGAATCCA
TNBC3_AAGGTTCCACTGTGTA
TNBC3_ACACCAAGTCTCCCTA
TNBC3_ACACCGGAGCTAAGAT
TNBC3_ACACCGGGTCCGAGTC
TNBC3_ACAGCCGTCACCTTAT
TNBC3_ACATACGAGGGAGTAA
TNBC3_ACCAGTATCCCTAATT
TNBC3_ACCCACTTCATAGCAC
TNBC3_ACCCACTTCCAATGGT
TNBC3_ACCGTAAAGTCCGGTC
TNBC3_ACCGTAATCGGTTAAC
TNBC3_ACGATGTTCTATCGCC
TNBC3_ACGGAGAAGGCTCAGA
TNBC3_ACGGGTCAGCCAGAAC
TNBC3_ACTATCTGTCGCTTCT
TNBC3_ACTATCTGTTCAGACT
TNBC3_ACTGAACGTTCAGGCC
TNBC3_ACTGAGTAGTGACTCT
TNBC3_ACTGATGCAAATCCGT
TNBC3_ACTGTCCTCACTTACT
TNBC3_ACTTACTTCGACGGAA
TNBC3_AGACGTTGTTATCCGA
TNBC3_AGCTTGACACGGATAG
TNBC3_AGGGAGTTCCACGTTC
TNBC3_AGGGATGTCCGCGCAA
TNBC3_AGGGTGATCCACGTGG
TNBC3_AGTGTCAAGAACTCGG
TNBC3_ATAGACCCAATCTGCA
TNBC3_ATCCACCCACAAGCCC
TNBC3_ATGCGATCATATGGTC
TNBC3_ATGTGTGGTACGCACC
TNBC3_ATGTGTGGTTATCGGT
TNBC3_ATTATCCGTACATGTC
TNBC3_ATTCTACCAAAGGCGT
TNBC3_ATTCTACCATCTACGA
TNBC3_ATTTCTGAGAACTCGG
TNBC3_ATTTCTGTCTCCAGGG
TNBC3_CAACCTCGTCCCGACA
TNBC3_CAAGAAACAGCTGGCT
TNBC3_CAAGGCCTCGTGGACC
TNBC3_CACACAAAGGACAGAA
TNBC3_CACACAATCTGGGCCA
TNBC3_CACACCTCAGTTAACC
TNBC3_CACACTCGTAAACACA
TNBC3_CACAGGCTCCACGTTC
TNBC3_CACAGTAAGTACCGGA
TNBC3_CACAGTAGTCGCCATG
TNBC3_CACAGTAGTGCTTCTC
TNBC3_CACATAGTCAGCTGGC
TNBC3_CACATAGTCGGAAACG
TNBC3_CACATTTCAGTCCTTC
TNBC3_CACCAGGAGCAGCCTC
TNBC3_CACCAGGAGCCAGGAT
TNBC3_CACCTTGTCCGCTGTT
TNBC3_CAGCAGCTCAGAGCTT
TNBC3_CAGCGACAGTAACCCT
TNBC3_CAGCGACCAGCCAATT
TNBC3_CAGCGACCAGCCAGAA
TNBC3_CAGCGACTCGTAGGAG
TNBC3_CAGGTGCAGATACACA
TNBC3_CAGTCCTTCGCATGAT
TNBC3_CATATTCTCATCGGAT
TNBC3_CATCAAGCAAAGAATC
TNBC3_CATGACACATGGTTGT
TNBC3_CATTATCTCTACGAGT
TNBC3_CATTCGCGTAAGGGAA
TNBC3_CCAATCCTCAGATAAG
TNBC3_CCATTCGGTACCTACA
TNBC3_CCCAATCCATGCTAGT
TNBC3_CCCAGTTAGTCGAGTG
TNBC3_CCGTACTCATGTAGTC
TNBC3_CCTACACCAACACCCG
TNBC3_CCTACCAAGCTGCGAA
TNBC3_CCTCTGATCTTTAGGG
TNBC3_CCTTCCCGTGAGGCTA
TNBC3_CCTTCCCTCGCTTAGA
TNBC3_CCTTCGACATGAACCT
TNBC3_CCTTTCTTCAGAGCTT
TNBC3_CCTTTCTTCTGCGTAA
TNBC3_CGAGAAGCAGCTCGAC
TNBC3_CGATTGAGTGCCTGGT
TNBC3_CGCTATCTCGCAAACT
TNBC3_CGGACACGTCTGCCAG
TNBC3_CGGAGCTGTCAAGCGA
TNBC3_CGGTTAAAGGGTCGAT
TNBC3_CGTAGCGCATCTACGA
TNBC3_CGTAGGCTCTACTTAC
TNBC3_CGTCACTAGGAGTAGA
TNBC3_CGTGAGCAGTTGAGAT
TNBC3_CGTGTAATCACATACG
TNBC3_CGTTCTGTCTGAAAGA
TNBC3_CTAACTTGTATAGGTA
TNBC3_CTACCCAAGCTTATCG
TNBC3_CTAGAGTGTGAGGCTA
TNBC3_CTCCTAGAGATGGCGT
TNBC3_CTCCTAGTCATATCGG
TNBC3_CTCGAAACATCGTCGG
TNBC3_CTCGTACCAGACAAAT
TNBC3_CTCTAATTCCGTCATC
TNBC3_CTGATCCAGAGTACAT
TNBC3_CTGCGGAGTGATGTCT
TNBC3_CTGGTCTAGAAACCGC
TNBC3_CTTAACTAGAGTAAGG
TNBC3_CTTAACTGTCACACGC
TNBC3_CTTAACTGTTCGTGAT
TNBC3_CTTGGCTAGTAATCCC
TNBC3_CTTTGCGAGAGGTTAT
TNBC3_CTTTGCGGTATCACCA
TNBC3_GAAACTCTCCTAGAAC
TNBC3_GAAGCAGTCCAACCAA
TNBC3_GAATAAGCACAGTCGC
TNBC3_GAATAAGGTCGGCATC
TNBC3_GACAGAGCAAGTTGTC
TNBC3_GACCTGGGTGTGCCTG
TNBC3_GACGCGTGTGTAACGG
TNBC3_GACGCGTTCACGACTA
TNBC3_GACGTGCGTGGTAACG
TNBC3_GACGTGCGTGTAACGG
TNBC3_GACTACAGTCGTTGTA
TNBC3_GAGCAGAGTCGCGGTT
TNBC3_GAGCAGAGTTCATGGT
TNBC3_GATCGATGTGGCCCTA
TNBC3_GATCGCGAGACTGGGT
TNBC3_GCAGTTATCGCGATCG
TNBC3_GCATGTATCTCGAGTA
TNBC3_GCCAAATAGAGGTAGA
TNBC3_GCCAAATCACCCAGTG
TNBC3_GCCTCTAAGCAATATG
TNBC3_GCCTCTAAGTAAGTAC
TNBC3_GCCTCTAGTACTTAGC
TNBC3_GCGCCAACAAGAGTCG
TNBC3_GCGCGATAGCTTTGGT
TNBC3_GCGCGATTCGCCTGAG
TNBC3_GGACAAGGTGATAAGT
TNBC3_GGACAGAGTGAAGGCT
TNBC3_GGACGTCCACTCTGTC
TNBC3_GGAGCAAGTTGCGTTA
TNBC3_GGATGTTTCGCTAGCG
TNBC3_GGCGACTGTTACGTCA
TNBC3_GGCTCGAAGTTAACGA
TNBC3_GGCTGGTCAAAGGTGC
TNBC3_GGGAGATTCAGGCGAA
TNBC3_GGGATGATCTTGTATC
TNBC3_GTAACTGCACTCTGTC
TNBC3_GTAGGCCCATCGTCGG
TNBC3_GTAGTCATCGCCTGAG
TNBC3_GTCAAGTTCATGTGGT
TNBC3_GTCATTTGTTAGATGA
TNBC3_GTGCGGTCATGGGAAC
TNBC3_GTGTGCGGTATATGGA
TNBC3_GTGTGCGTCTCCAACC
TNBC3_GTGTTAGAGGGAACGG
TNBC3_GTTAAGCCAGTCGTGC
TNBC3_GTTTCTAGTTCAGGCC
TNBC3_GTTTCTATCCTGTACC
TNBC3_TAAACCGAGGACGAAA
TNBC3_TAAACCGCATTGGCGC
TNBC3_TAAACCGGTCTGCGGT
TNBC3_TAAACCGGTGTCTGAT
TNBC3_TAAACCGGTTGGACCC
TNBC3_TAAGCGTTCGTATCAG
TNBC3_TAAGTGCAGCCAACAG
TNBC3_TAAGTGCCAGGACCCT
TNBC3_TACACGAAGGACGAAA
TNBC3_TACAGTGCAAAGAATC
TNBC3_TACCTTATCAGCGATT
TNBC3_TACGGGCAGGGAGTAA
TNBC3_TATCAGGTCGTACGGC
TNBC3_TATCTCATCATGTCTT
TNBC3_TCAACGAAGCAGCCTC
TNBC3_TCAACGAAGTGACATA
TNBC3_TCACAAGCATGGATGG
TNBC3_TCCACACCAAACTGCT
TNBC3_TCCACACCAACTGCTA
TNBC3_TCGGTAAGTCGCGTGT
TNBC3_TCTATTGAGCTTCGCG
TNBC3_TCTATTGAGTATGACA
TNBC3_TCTATTGTCACCAGGC
TNBC3_TCTTCGGTCGGACAAG
TNBC3_TCTTTCCGTTGAGTTC
TNBC3_TGAAAGAAGGACAGCT
TNBC3_TGAAAGATCCGGGTGT
TNBC3_TGACTTTCATAACCTG
TNBC3_TGAGCATGTAAACACA
TNBC3_TGAGCATGTAATTGGA
TNBC3_TGCCCATAGCCGTCGT
TNBC3_TGCCCTACACAGCCCA
TNBC3_TGCCCTATCTTCAACT
TNBC3_TGCGGGTGTCTAGTGT
TNBC3_TGCGTGGCAAGAAAGG
TNBC3_TGCTACCTCTAGCACA
TNBC3_TGCTGCTAGCACGCCT
TNBC3_TGGCCAGAGTCAAGCG
TNBC3_TGGCTGGTCGCTGATA
TNBC3_TGGGCGTAGCAATCTC
TNBC3_TGGGCGTCAGGTCGTC
TNBC3_TGGTTAGTCCAAAGTC
TNBC3_TGGTTCCGTTGGGACA
TNBC3_TGTATTCCAGTATGCT
TNBC3_TGTGTTTAGCCTCGTG
TNBC3_TTATGCTTCACAAACC
TNBC3_TTCTCCTAGATATGCA
TNBC3_TTCTCCTTCTTGTCAT
TNBC3_TTCTTAGGTGAGGGTT
TNBC3_TTGAACGTCGTCACGG
TNBC3_TTGACTTTCGGCGGTT
TNBC3_TTGTAGGTCGAATCCA
TNBC3_TTTACTGCATAGGATA
TNBC3_TTTACTGTCATGTCTT
TNBC3_TTTATGCGTATAGTAG
TNBC3_TTTCCTCTCCGCGGTA
TNBC3_TTTGCGCCATTAGCCA
TNBC3_TTTGGTTCAGTCAGAG
TNBC4_AAATGCCAGCCGCCTA
TNBC4_AACCGCGTCATGCTCC
TNBC4_AACTGGTAGGGTATCG
TNBC4_AACTGGTCACCCATGG
TNBC4_AAGGCAGTCATCGCTC
TNBC4_ACCAGTACAAGCGATG
TNBC4_ACCTTTAAGCTACCTA
TNBC4_ACGAGGAGTAAGGGCT
TNBC4_ACGGGTCGTCAATGTC
TNBC4_ACTGAACGTGTGTGCC
TNBC4_ACTGATGTCCTAGAAC
TNBC4_ACTGATGTCCTCGCAT
TNBC4_ACTTTCATCCAAATGC
TNBC4_AGAGCGAGTTTGGGCC
TNBC4_AGCATACAGGTGTTAA
TNBC4_AGGGATGTCGAACGGA
TNBC4_AGGTCATAGGCGACAT
TNBC4_AGGTCCGTCAGTTGAC
TNBC4_AGTAGTCGTCAGATAA
TNBC4_ATAGACCGTACCGTAT
TNBC4_ATCTACTCATTCTTAC
TNBC4_ATTGGTGAGGTGCACA
TNBC4_CACAAACCATCTCCCA
TNBC4_CACAAACGTCTCTTAT
TNBC4_CACAGGCTCTGGGCCA
TNBC4_CACAGTATCGTTTAGG
TNBC4_CACATAGGTCTCATCC
TNBC4_CACCAGGTCAGTACGT
TNBC4_CAGAGAGCAAGTTGTC
TNBC4_CAGATCAAGTACTTGC
TNBC4_CATCGGGGTTGAACTC
TNBC4_CCGTACTTCGGTGTTA
TNBC4_CCTACCAAGCTGATAA
TNBC4_CCTTCCCGTTGAGTTC
TNBC4_CCTTCGAAGTGACATA
TNBC4_CGAACATGTCAGAAGC
TNBC4_CGACCTTCACGCGAAA
TNBC4_CGACTTCAGCCACTAT
TNBC4_CGCCAAGCAACACCCG
TNBC4_CGCTATCTCAGCGACC
TNBC4_CGGACTGGTGCCTGGT
TNBC4_CGGACTGGTGCCTTGG
TNBC4_CGGAGTCCAGGTTTCA
TNBC4_CGTCACTAGGTCATCT
TNBC4_CGTGTCTAGAGCTGCA
TNBC4_CTAACTTCAGCATGAG
TNBC4_CTAACTTCATGGTCTA
TNBC4_CTACATTGTTCTGGTA
TNBC4_CTAGAGTCAAACGTGG
TNBC4_CTCTAATGTTCAGACT
TNBC4_CTGAAGTGTGATGTGG
TNBC4_CTGATAGTCAGCTGGC
TNBC4_CTGCCTAAGATACACA
TNBC4_GAAACTCTCTGCTTGC
TNBC4_GAAGCAGAGACTAGAT
TNBC4_GAATAAGGTAATCACC
TNBC4_GACACGCTCTACCAGA
TNBC4_GACCTGGGTTTCCACC
TNBC4_GACGTTATCATCGCTC
TNBC4_GACTAACTCGCTGATA
TNBC4_GACTACAGTCTCATCC
TNBC4_GACTGCGTCTAGAGTC
TNBC4_GATCGCGCAAGCCATT
TNBC4_GATCGCGCATCACCCT
TNBC4_GCAAACTTCGGGAGTA
TNBC4_GCAGCCATCCAAATGC
TNBC4_GCATGATCAGGATCGA
TNBC4_GCCTCTAAGAGCAATT
TNBC4_GCGAGAAAGACAAAGG
TNBC4_GCTCTGTAGATCCCAT
TNBC4_GCTGGGTGTCATACTG
TNBC4_GGACATTTCGATGAGG
TNBC4_GGATGTTGTGTGGTTT
TNBC4_GGCAATTCAAGCTGAG
TNBC4_GGCTCGATCGGAGCAA
TNBC4_GGGAGATTCCTCAACC
TNBC4_GGGCATCGTAGTGAAT
TNBC4_GGGTTGCGTGTGACCC
TNBC4_GGTATTGGTAAATACG
TNBC4_GGTGAAGGTACGAAAT
TNBC4_GGTGCGTAGTCGCCGT
TNBC4_GTATCTTCAACTGCGC
TNBC4_GTCATTTAGACTTGAA
TNBC4_GTCCTCACACAACGTT
TNBC4_GTGCATAAGCAAATCA
TNBC4_GTGCATATCCAAAGTC
TNBC4_GTGCTTCCAGGAACGT
TNBC4_GTGTGCGAGGTAGCCA
TNBC4_GTTTCTACAAGGTGTG
TNBC4_TAAGAGATCACGAAGG
TNBC4_TACCTATAGGATATAC
TNBC4_TACGGTAGTCCATCCT
TNBC4_TACTCATCAGGTGGAT
TNBC4_TACTTGTAGCTCCTTC
TNBC4_TAGCCGGGTCGAGTTT
TNBC4_TAGGCATTCATCGCTC
TNBC4_TATCTCACAAACTGCT
TNBC4_TATCTCACAACTGCTA
TNBC4_TCAACGAGTATAATGG
TNBC4_TCAATCTGTAGTGAAT
TNBC4_TCACAAGTCTTAGAGC
TNBC4_TCAGATGGTGTAACGG
TNBC4_TCAGCAATCTGGGCCA
TNBC4_TCATTACCACCAACCG
TNBC4_TCCACACGTGCACTTA
TNBC4_TCGCGAGCACGACGAA
TNBC4_TCGGTAATCACCCTCA
TNBC4_TCGTACCGTACAGACG
TNBC4_TCGTACCGTTAAAGAC
TNBC4_TCGTACCGTTAAGACA
TNBC4_TCGTAGAAGTTAGCGG
TNBC4_TCTCATAAGCGTTTAC
TNBC4_TCTCTAAGTAATTGGA
TNBC4_TGAGCCGAGCCGCCTA
TNBC4_TGCCCTATCCTGTACC
TNBC4_TGCGCAGCAACACCCG
TNBC4_TGCGCAGTCCGAACGC
TNBC4_TGGTTCCAGTGTCCCG
TNBC4_TGTGGTAGTTACAGAA
TNBC4_TGTTCCGGTAGAGGAA
TNBC4_TTCGAAGAGATGTCGG
TNBC4_TTCTCAAGTAAGTTCC
TNBC4_TTCTCAATCTACTATC
TNBC4_TTCTCCTCAAGCCATT
TNBC4_TTCTCCTGTGATAAGT
TNBC4_TTGCGTCTCCCAACGG
TNBC4_TTGTAGGCAACTGCTA
TNBC4_TTGTAGGGTCGCATCG
TNBC4_TTTGGTTAGCCACGTC
TNBC5_AAACCTGCAATACGCT
TNBC5_AAACGGGAGCTAGTCT
TNBC5_AAACGGGAGGTAGCTG
TNBC5_AAACGGGGTAGCTAAA
TNBC5_AAACGGGGTGGTCTCG
TNBC5_AAACGGGGTTGGTGGA
TNBC5_AAAGATGGTAAGGGCT
TNBC5_AAAGATGGTCCATGAT
TNBC5_AAAGCAAGTAAATGAC
TNBC5_AAAGCAATCTTTACAC
TNBC5_AAAGTAGAGTGGAGAA
TNBC5_AAAGTAGGTAAGCACG
TNBC5_AAAGTAGGTACCAGTT
TNBC5_AAAGTAGGTTAAGTAG
TNBC5_AAAGTAGTCCTAAGTG
TNBC5_AACACGTTCAGAAATG
TNBC5_AACCATGAGATGCCTT
TNBC5_AACCATGGTCTAGGTT
TNBC5_AACCGCGAGATGTGTA
TNBC5_AACCGCGCATAACCTG
TNBC5_AACCGCGGTACCGCTG
TNBC5_AACCGCGTCCAGATCA
TNBC5_AACGTTGGTCGAATCT
TNBC5_AACGTTGGTGGAAAGA
TNBC5_AACTCAGAGAGTGACC
TNBC5_AACTCAGCAAATCCGT
TNBC5_AACTCAGGTGCCTGGT
TNBC5_AACTCCCTCGGATGTT
TNBC5_AACTCTTGTTCACCTC
TNBC5_AACTCTTGTTCGCTAA
TNBC5_AACTCTTTCAGGCAAG
TNBC5_AACTCTTTCGGAGCAA
TNBC5_AACTCTTTCGTGGTCG
TNBC5_AACTGGTGTCTTCGTC
TNBC5_AACTTTCGTCATATCG
TNBC5_AAGACCTGTACCGGCT
TNBC5_AAGCCGCCAAGCCTAT
TNBC5_AAGCCGCTCAGTTCGA
TNBC5_AAGCCGCTCTATGTGG
TNBC5_AAGGAGCTCCATGAAC
TNBC5_AAGGAGCTCCGAAGAG
TNBC5_AAGGCAGTCAACTCTT
TNBC5_AAGGCAGTCTTAGCCC
TNBC5_AAGGTTCCAGCGTAAG
TNBC5_AAGGTTCCATCCTTGC
TNBC5_AAGGTTCGTAGAGTGC
TNBC5_AAGGTTCTCGGAGGTA
TNBC5_AAGTCTGTCAGGCGAA
TNBC5_AAGTCTGTCGTTGACA
TNBC5_AATCCAGAGACTGGGT
TNBC5_AATCCAGCAAAGAATC
TNBC5_AATCCAGTCCCAGGTG
TNBC5_AATCCAGTCGCTAGCG
TNBC5_AATCGGTAGTGAAGTT
TNBC5_AATCGGTCATCACGAT
TNBC5_AATCGGTCATGCCCGA
TNBC5_AATCGGTTCCGAACGC
TNBC5_ACACCAACAAGCGCTC
TNBC5_ACACCCTAGTTACCCA
TNBC5_ACACCCTAGTTGAGAT
TNBC5_ACACCCTCACTGAAGG
TNBC5_ACACCGGAGACAGGCT
TNBC5_ACACCGGAGGCATGTG
TNBC5_ACACTGAAGTATCTCG
TNBC5_ACACTGACAAAGTGCG
TNBC5_ACAGCCGCATGTCCTC
TNBC5_ACAGCCGGTTGGGACA
TNBC5_ACAGCCGTCCGAATGT
TNBC5_ACAGCCGTCTACCAGA
TNBC5_ACAGCTAAGAGTACAT
TNBC5_ACAGCTAAGTACCGGA
TNBC5_ACAGCTATCACATACG
TNBC5_ACAGCTATCACGCGGT
TNBC5_ACATACGCATTAACCG
TNBC5_ACATCAGGTGTCGCTG
TNBC5_ACATGGTAGAAACGCC
TNBC5_ACATGGTAGCCTTGAT
TNBC5_ACATGGTAGCTGCCCA
TNBC5_ACATGGTCACCGAAAG
TNBC5_ACCAGTACACCTTGTC
TNBC5_ACCAGTAGTACTCAAC
TNBC5_ACCAGTAGTCTCTTTA
TNBC5_ACCCACTAGAGCCCAA
TNBC5_ACCCACTAGCCAACAG
TNBC5_ACCCACTGTCATGCAT
TNBC5_ACCTTTAGTCTTTCAT
TNBC5_ACGAGCCAGAGTAAGG
TNBC5_ACGAGCCAGGCTAGAC
TNBC5_ACGAGCCAGGGAAACA
TNBC5_ACGAGCCGTGTGGCTC
TNBC5_ACGAGCCTCCGAGCCA
TNBC5_ACGAGGAAGCTAGCCC
TNBC5_ACGAGGACAGGACCCT
TNBC5_ACGAGGAGTAATCGTC
TNBC5_ACGAGGATCAATCTCT
TNBC5_ACGAGGATCATTCACT
TNBC5_ACGAGGATCTCCCTGA
TNBC5_ACGATACAGTGGAGTC
TNBC5_ACGATACCAAGGTTCT
TNBC5_ACGATACGTAAAGTCA
TNBC5_ACGATACGTTGCCTCT
TNBC5_ACGATACTCTCCCTGA
TNBC5_ACGATGTAGAAGGACA
TNBC5_ACGATGTGTAGCGCAA
TNBC5_ACGCAGCCATCGATGT
TNBC5_ACGCAGCGTCTTGATG
TNBC5_ACGCAGCGTTTGTTGG
TNBC5_ACGCAGCTCCTTAATC
TNBC5_ACGCAGCTCTACCTGC
TNBC5_ACGCCAGGTAACGACG
TNBC5_ACGCCAGGTGATGTGG
TNBC5_ACGCCAGGTGTTCGAT
TNBC5_ACGCCAGTCGGAAACG
TNBC5_ACGCCGAGTGCCTGTG
TNBC5_ACGCCGATCGGCCGAT
TNBC5_ACGGAGAAGAAGGTGA
TNBC5_ACGGAGAAGTACACCT
TNBC5_ACGGAGATCATCGATG
TNBC5_ACGGAGATCCGCAAGC
TNBC5_ACGGCCAAGGTGTTAA
TNBC5_ACGGCCACATCTCCCA
TNBC5_ACGGGCTAGAGACGAA
TNBC5_ACGGGCTAGGCCCTTG
TNBC5_ACGGGTCCATCACGTA
TNBC5_ACGGGTCGTCTAACGT
TNBC5_ACGGGTCTCTGCGGCA
TNBC5_ACTATCTCATCTATGG
TNBC5_ACTATCTGTTCGCGAC
TNBC5_ACTGAGTAGACAGACC
TNBC5_ACTGAGTAGTACGTTC
TNBC5_ACTGAGTTCCTTGCCA
TNBC5_ACTGATGAGAGCTGCA
TNBC5_ACTGATGTCAGGCCCA
TNBC5_ACTGCTCCACCTTGTC
TNBC5_ACTGCTCGTGATGTCT
TNBC5_ACTGCTCGTGGTCTCG
TNBC5_ACTGCTCTCGTATCAG
TNBC5_ACTTACTAGCTGTTCA
TNBC5_ACTTACTCACGTTGGC
TNBC5_ACTTACTTCGTTGACA
TNBC5_ACTTTCAAGTGACATA
TNBC5_ACTTTCATCTCATTCA
TNBC5_AGAATAGCAAGAGGCT
TNBC5_AGAATAGTCAGTACGT
TNBC5_AGACGTTAGAAGGTGA
TNBC5_AGACGTTTCAACGGCC
TNBC5_AGAGCGAAGAGTTGGC
TNBC5_AGAGCGAAGGCTACGA
TNBC5_AGAGCGAGTCTCCATC
TNBC5_AGAGCGATCGCCAGCA
TNBC5_AGAGCTTGTCGCTTTC
TNBC5_AGAGCTTGTGATAAAC
TNBC5_AGAGTGGCAAAGGCGT
TNBC5_AGAGTGGTCGACAGCC
TNBC5_AGATCTGAGAACTCGG
TNBC5_AGATCTGCAGATCCAT
TNBC5_AGATTGCTCGCCTGAG
TNBC5_AGCAGCCAGCTAGTGG
TNBC5_AGCAGCCGTGTCTGAT
TNBC5_AGCAGCCTCCCGACTT
TNBC5_AGCATACAGTCCAGGA
TNBC5_AGCATACCATGAACCT
TNBC5_AGCATACTCTCACATT
TNBC5_AGCCTAAAGACAATAC
TNBC5_AGCCTAAAGATTACCC
TNBC5_AGCCTAAAGTTGTCGT
TNBC5_AGCCTAACAGGGAGAG
TNBC5_AGCCTAAGTCCTAGCG
TNBC5_AGCGGTCCAATACGCT
TNBC5_AGCGGTCCAGTGAGTG
TNBC5_AGCGGTCGTCACTGGC
TNBC5_AGCGTATCACGGTAGA
TNBC5_AGCGTCGCAGGAATGC
TNBC5_AGCGTCGGTAAGAGGA
TNBC5_AGCGTCGGTCGCATAT
TNBC5_AGCTCCTCAGGAATGC
TNBC5_AGCTCCTTCCGCATCT
TNBC5_AGCTCTCTCCGAAGAG
TNBC5_AGCTTGACAAAGCAAT
TNBC5_AGCTTGAGTCTGCGGT
TNBC5_AGCTTGAGTTCTCATT
TNBC5_AGCTTGATCCCAAGAT
TNBC5_AGGCCACAGAGGTTGC
TNBC5_AGGCCACAGTTACCCA
TNBC5_AGGCCACGTCCTGCTT
TNBC5_AGGCCACGTTTAGCTG
TNBC5_AGGCCGTAGTCGTACT
TNBC5_AGGCCGTCACAGACTT
TNBC5_AGGGAGTAGGCGCTCT
TNBC5_AGGGAGTCACACGCTG
TNBC5_AGGGATGCACGGCTAC
TNBC5_AGGGTGAAGCTGATAA
TNBC5_AGGGTGAGTATAAACG
TNBC5_AGGGTGATCAAACGGG
TNBC5_AGGTCATAGAGTCGGT
TNBC5_AGGTCATAGTATTGGA
TNBC5_AGGTCATCAAGTACCT
TNBC5_AGGTCCGAGTAGATGT
TNBC5_AGGTCCGTCGCCAGCA
TNBC5_AGTCTTTTCAGCTCGG
TNBC5_AGTGAGGGTTTAGCTG
TNBC5_AGTGAGGTCATCACCC
TNBC5_AGTGAGGTCATCTGTT
TNBC5_AGTGGGAAGAATCTCC
TNBC5_AGTGGGAAGCGTCAAG
TNBC5_AGTGGGACAGTACACT
TNBC5_AGTGTCAAGGCACATG
TNBC5_AGTGTCAGTAGCCTCG
TNBC5_AGTGTCAGTTTACTCT
TNBC5_AGTGTCATCACATAGC
TNBC5_AGTGTCATCCATGCTC
TNBC5_AGTGTCATCGGACAAG
TNBC5_AGTGTCATCGGCTTGG
TNBC5_AGTTGGTAGAGGTAGA
TNBC5_ATAACGCAGACTTTCG
TNBC5_ATAACGCAGATCCGAG
TNBC5_ATAACGCGTGAGGGTT
TNBC5_ATAAGAGAGCCTATGT
TNBC5_ATAAGAGCAATGGACG
TNBC5_ATAAGAGCACCAGATT
TNBC5_ATAAGAGCATCTGGTA
TNBC5_ATAGACCTCATATCGG
TNBC5_ATAGACCTCGCCATAA
TNBC5_ATAGACCTCTCTTGAT
TNBC5_ATCACGAAGACTAAGT
TNBC5_ATCACGAAGGAGTTTA
TNBC5_ATCACGACAAGACACG
TNBC5_ATCACGAGTGTTCGAT
TNBC5_ATCACGATCCATGAAC
TNBC5_ATCATCTAGAATGTGT
TNBC5_ATCATCTAGAGGGATA
TNBC5_ATCATCTGTCATATCG
TNBC5_ATCATGGAGAGTGACC
TNBC5_ATCATGGCAGGATTGG
TNBC5_ATCATGGGTCTAACGT
TNBC5_ATCCACCAGAGAACAG
TNBC5_ATCCACCCACACTGCG
TNBC5_ATCCACCGTGCAGGTA
TNBC5_ATCGAGTGTTTCGCTC
TNBC5_ATCTACTGTCCAACTA
TNBC5_ATCTGCCAGCTCTCGG
TNBC5_ATGAGGGTCTATGTGG
TNBC5_ATGGGAGCAGCTGCTG
TNBC5_ATGGGAGGTAGAGGAA
TNBC5_ATGGGAGGTAGCAAAT
TNBC5_ATGGGAGGTTGACGTT
TNBC5_ATGTGTGGTCTCAACA
TNBC5_ATGTGTGTCACTATTC
TNBC5_ATTACTCAGACTGGGT
TNBC5_ATTACTCAGAGGACGG
TNBC5_ATTACTCCATTCTCAT
TNBC5_ATTATCCGTACAAGTA
TNBC5_ATTATCCGTTCTGGTA
TNBC5_ATTCTACAGCTGAAAT
TNBC5_ATTCTACAGGGAACGG
TNBC5_ATTCTACCAATGACCT
TNBC5_ATTGGACGTGTCGCTG
TNBC5_ATTGGTGAGCAGCGTA
TNBC5_ATTGGTGAGGTTCCTA
TNBC5_ATTTCTGCACTAGTAC
TNBC5_CAACCAAGTTCAGGCC
TNBC5_CAACCTCAGAGTCGGT
TNBC5_CAACCTCAGGCTCAGA
TNBC5_CAACCTCAGGCTCTTA
TNBC5_CAACCTCAGTCCATAC
TNBC5_CAAGAAAAGAAGGTTT
TNBC5_CAAGAAACAATGGATA
TNBC5_CAAGAAACAGCCTTTC
TNBC5_CAAGAAAGTGTTCGAT
TNBC5_CAAGAAATCAGGCAAG
TNBC5_CAAGATCCATGACGGA
TNBC5_CAAGATCTCTGTCAAG
TNBC5_CAAGGCCCAGTCACTA
TNBC5_CAAGTTGAGAGTTGGC
TNBC5_CAAGTTGCATCTACGA
TNBC5_CAAGTTGGTCATACTG
TNBC5_CACAAACAGCTCCTTC
TNBC5_CACAAACAGGTTACCT
TNBC5_CACAAACGTCCCTTGT
TNBC5_CACAAACGTGCAACGA
TNBC5_CACACAACATCTATGG
TNBC5_CACACAATCGACCAGC
TNBC5_CACACCTAGATATGGT
TNBC5_CACACCTAGGCCGAAT
TNBC5_CACACCTCAAGAAAGG
TNBC5_CACACCTTCAGGATCT
TNBC5_CACAGGCAGGCTAGCA
TNBC5_CACAGGCGTCACCTAA
TNBC5_CACAGGCGTTTGACAC
TNBC5_CACAGGCTCTTGCCGT
TNBC5_CACAGTAAGCGCCTCA
TNBC5_CACAGTAAGGCCCTCA
TNBC5_CACAGTAAGGCTCTTA
TNBC5_CACAGTAGTCACTGGC
TNBC5_CACAGTAGTTAAGTAG
TNBC5_CACAGTATCTGCGTAA
TNBC5_CACATAGAGGAGTTTA
TNBC5_CACATAGCAAGGTGTG
TNBC5_CACATAGGTAGCTGCC
TNBC5_CACATTTAGCTCTCGG
TNBC5_CACATTTCATACCATG
TNBC5_CACATTTGTCGCGTGT
TNBC5_CACCACTGTTGGGACA
TNBC5_CACCACTTCGAGGTAG
TNBC5_CACCACTTCTTGCAAG
TNBC5_CACCAGGAGAGAACAG
TNBC5_CACCAGGAGATACACA
TNBC5_CACCAGGCAAACAACA
TNBC5_CACCAGGTCTGCAAGT
TNBC5_CACCTTGAGAAGGTTT
TNBC5_CACCTTGAGAGTACAT
TNBC5_CACCTTGTCGTAGATC
TNBC5_CACTCCATCGTTTATC
TNBC5_CAGAATCAGAGAACAG
TNBC5_CAGAATCAGATCCTGT
TNBC5_CAGAATCAGCCCTAAT
TNBC5_CAGAATCGTACCGTTA
TNBC5_CAGAATCGTCCGTTAA
TNBC5_CAGAATCTCGTACCGG
TNBC5_CAGAATCTCTCGTTTA
TNBC5_CAGAGAGCAGTCGATT
TNBC5_CAGAGAGGTACAAGTA
TNBC5_CAGATCACACTGTTAG
TNBC5_CAGATCACATGACATC
TNBC5_CAGATCAGTCGGCACT
TNBC5_CAGATCATCAAACAAG
TNBC5_CAGATCATCAGGCAAG
TNBC5_CAGCAGCGTTTACTCT
TNBC5_CAGCATAAGCTCCCAG
TNBC5_CAGCATACAGCCTTGG
TNBC5_CAGCATAGTCTAACGT
TNBC5_CAGCCGAAGGACATTA
TNBC5_CAGCGACAGTAGCCGA
TNBC5_CAGCGACAGTGTACCT
TNBC5_CAGCGACCACGGCCAT
TNBC5_CAGCGACTCCCAACGG
TNBC5_CAGCGACTCGCGGATC
TNBC5_CAGCGACTCTAACTCT
TNBC5_CAGCTAAAGAGCCCAA
TNBC5_CAGCTAACATGAGCGA
TNBC5_CAGCTAAGTCAACTGT
TNBC5_CAGCTGGAGCCTTGAT
TNBC5_CAGCTGGTCAACGAAA
TNBC5_CAGGTGCAGTACGCGA
TNBC5_CAGGTGCCACGTCAGC
TNBC5_CAGGTGCGTCTCCACT
TNBC5_CAGTAACCACGCATCG
TNBC5_CAGTAACCAGATCTGT
TNBC5_CAGTAACCAGGCTGAA
TNBC5_CAGTAACGTCTTCAAG
TNBC5_CAGTAACGTGGTTTCA
TNBC5_CATATGGAGCCGTCGT
TNBC5_CATATGGGTAAGAGAG
TNBC5_CATATTCCAGACTCGC
TNBC5_CATATTCGTATTAGCC
TNBC5_CATATTCGTCCAACTA
TNBC5_CATCAAGTCCGAACGC
TNBC5_CATCAGACAGTTCATG
TNBC5_CATCCACCATTGGGCC
TNBC5_CATCGAACAGTATCTG
TNBC5_CATCGAATCAAAGTAG
TNBC5_CATCGGGAGAAGGACA
TNBC5_CATCGGGTCATCTGCC
TNBC5_CATGCCTCAGTCAGCC
TNBC5_CATGCCTTCGCATGGC
TNBC5_CATGGCGAGCAGCCTC
TNBC5_CATTATCGTCTTTCAT
TNBC5_CATTCGCAGAAGGGTA
TNBC5_CATTCGCCAGAGCCAA
TNBC5_CATTCGCCAGCCACCA
TNBC5_CATTCGCTCGGGAGTA
TNBC5_CCAATCCTCCGAGCCA
TNBC5_CCACCTACAACTGCTA
TNBC5_CCACCTACATATACGC
TNBC5_CCACGGATCTAACTTC
TNBC5_CCACGGATCTATCCCG
TNBC5_CCACTACAGGCGCTCT
TNBC5_CCACTACGTGCTGTAT
TNBC5_CCACTACGTTTGGGCC
TNBC5_CCACTACTCTTTAGGG
TNBC5_CCAGCGAAGCACGCCT
TNBC5_CCAGCGACACAGCCCA
TNBC5_CCATGTCCAACACCTA
TNBC5_CCATGTCCAATGGAGC
TNBC5_CCATTCGCACAGGAGT
TNBC5_CCATTCGGTGCCTTGG
TNBC5_CCATTCGGTTGCGCAC
TNBC5_CCATTCGTCTTGTCAT
TNBC5_CCCAATCCACACAGAG
TNBC5_CCCAATCCACCGATAT
TNBC5_CCCAATCGTAGAGCTG
TNBC5_CCCAATCGTATTACCG
TNBC5_CCCAATCGTCACTGGC
TNBC5_CCCAGTTAGACTTTCG
TNBC5_CCCAGTTAGCTGTTCA
TNBC5_CCCAGTTGTCCGTGAC
TNBC5_CCCTCCTGTCGGCACT
TNBC5_CCCTCCTTCAACCAAC
TNBC5_CCCTCCTTCATATCGG
TNBC5_CCCTCCTTCGGCTTGG
TNBC5_CCGGGATAGTCCTCCT
TNBC5_CCGGGATGTAGTACCT
TNBC5_CCGGTAGCACAGACAG
TNBC5_CCGTACTAGTGACTCT
TNBC5_CCGTACTGTAACGCGA
TNBC5_CCGTACTTCAGAAATG
TNBC5_CCGTGGACATGCCTTC
TNBC5_CCGTGGATCACTTCAT
TNBC5_CCGTTCAAGACGCAAC
TNBC5_CCGTTCACATAGACTC
TNBC5_CCGTTCATCCTCGCAT
TNBC5_CCTACACAGCTATGCT
TNBC5_CCTACACCATTAGGCT
TNBC5_CCTACACGTTACCAGT
TNBC5_CCTACACTCTGATACG
TNBC5_CCTACCAGTCCGAATT
TNBC5_CCTAGCTAGCGATGAC
TNBC5_CCTAGCTAGCTGCGAA
TNBC5_CCTATTACATGCCACG
TNBC5_CCTCAGTCAATGCCAT
TNBC5_CCTCAGTCAGAGTGTG
TNBC5_CCTCAGTCATCACAAC
TNBC5_CCTCAGTTCTGTTTGT
TNBC5_CCTCTGACACAACGCC
TNBC5_CCTTACGAGCTGTTCA
TNBC5_CCTTACGCACGCGAAA
TNBC5_CCTTACGGTGATGTCT
TNBC5_CCTTACGTCAACGCTA
TNBC5_CCTTCCCAGAGAACAG
TNBC5_CCTTCCCCAGCTCGAC
TNBC5_CCTTCCCTCTTTACAC
TNBC5_CCTTCGACAGACAGGT
TNBC5_CCTTCGACATGGATGG
TNBC5_CCTTCGATCGATCCCT
TNBC5_CCTTTCTAGTTGTCGT
TNBC5_CCTTTCTCAGTCCTTC
TNBC5_CCTTTCTTCCCTTGTG
TNBC5_CCTTTCTTCTCAACTT
TNBC5_CGAACATCACTAGTAC
TNBC5_CGAACATGTCTCCCTA
TNBC5_CGAACATGTGTGGTTT
TNBC5_CGAACATTCGTATCAG
TNBC5_CGAATGTAGTAACCCT
TNBC5_CGAATGTAGTTGCAGG
TNBC5_CGAATGTCAATGGAAT
TNBC5_CGAATGTCATCACAAC
TNBC5_CGAATGTCATGACATC
TNBC5_CGAATGTTCTAACTCT
TNBC5_CGACCTTTCTGATTCT
TNBC5_CGACTTCAGCCTATGT
TNBC5_CGACTTCAGGATGGTC
TNBC5_CGACTTCAGTAGTGCG
TNBC5_CGACTTCGTCACAAGG
TNBC5_CGACTTCTCATGGTCA
TNBC5_CGAGCACAGAACTCGG
TNBC5_CGAGCCAAGGGCTTCC
TNBC5_CGAGCCACACATCCGG
TNBC5_CGAGCCACATGGATGG
TNBC5_CGAGCCATCATTTGGG
TNBC5_CGATCGGAGTGGTAGC
TNBC5_CGATGGCAGAATCTCC
TNBC5_CGATGGCAGACCTAGG
TNBC5_CGATGGCCAGCGAACA
TNBC5_CGATGGCTCATGCATG
TNBC5_CGATGGCTCCTAGTGA
TNBC5_CGATGGCTCGAACGGA
TNBC5_CGATGGCTCTCTGAGA
TNBC5_CGATGTACAGGGATTG
TNBC5_CGATGTATCATGCAAC
TNBC5_CGATTGACAAGTAATG
TNBC5_CGATTGACACAGCCCA
TNBC5_CGCCAAGAGAAGAAGC
TNBC5_CGCCAAGAGCGTGAAC
TNBC5_CGCCAAGAGTTAGGTA
TNBC5_CGCCAAGGTTAAGAAC
TNBC5_CGCCAAGTCACTGGGC
TNBC5_CGCCAAGTCAGCATGT
TNBC5_CGCCAAGTCGAGGTAG
TNBC5_CGCGGTAAGCTAACAA
TNBC5_CGCGGTACAGTCAGAG
TNBC5_CGCGTTTCACGCATCG
TNBC5_CGCGTTTTCCTCAACC
TNBC5_CGCTATCTCACGATGT
TNBC5_CGCTGGAAGGAATCGC
TNBC5_CGCTTCAAGAGTAATC
TNBC5_CGCTTCAAGGTGCACA
TNBC5_CGCTTCAAGTGTACTC
TNBC5_CGCTTCACACACAGAG
TNBC5_CGCTTCATCTCGCTTG
TNBC5_CGGACACGTTAAGAAC
TNBC5_CGGACACTCACCACCT
TNBC5_CGGACACTCACCGTAA
TNBC5_CGGACGTAGACCCACC
TNBC5_CGGACGTAGGCCGAAT
TNBC5_CGGACGTCACTATCTT
TNBC5_CGGACGTGTGCGGTAA
TNBC5_CGGACTGAGTATCTCG
TNBC5_CGGACTGCACCAACCG
TNBC5_CGGACTGGTCTAGTGT
TNBC5_CGGAGTCCAGATCTGT
TNBC5_CGGAGTCGTCAGGACA
TNBC5_CGGCTAGAGTTCGCGC
TNBC5_CGGCTAGCATAGGATA
TNBC5_CGGCTAGTCGTTACAG
TNBC5_CGGGTCAAGGATCGCA
TNBC5_CGGGTCACAGGAATCG
TNBC5_CGGGTCAGTTATGCGT
TNBC5_CGGGTCATCATGCAAC
TNBC5_CGGTTAAAGCTCCTCT
TNBC5_CGGTTAACAATAAGCA
TNBC5_CGGTTAATCTTTAGTC
TNBC5_CGTAGCGTCCACGAAT
TNBC5_CGTAGCGTCTGTCTAT
TNBC5_CGTAGGCAGCTAGTTC
TNBC5_CGTAGGCTCCAAACAC
TNBC5_CGTCACTCACGACGAA
TNBC5_CGTCACTCACTTCTGC
TNBC5_CGTCACTTCGCCAGCA
TNBC5_CGTCAGGAGACCTTTG
TNBC5_CGTCCATAGAGCTATA
TNBC5_CGTCCATAGGCTCTTA
TNBC5_CGTCCATCAAGCCGTC
TNBC5_CGTCCATTCCACGCAG
TNBC5_CGTCCATTCTGGTATG
TNBC5_CGTCTACGTACCTACA
TNBC5_CGTCTACGTAGGAGTC
TNBC5_CGTCTACGTCAAAGCG
TNBC5_CGTGAGCTCGGATGTT
TNBC5_CGTGTAACAGATGGGT
TNBC5_CGTGTAAGTGGTTTCA
TNBC5_CGTGTAATCTGTTGAG
TNBC5_CGTGTCTGTAAGGATT
TNBC5_CGTGTCTGTGTGCCTG
TNBC5_CGTTAGATCTCGTATT
TNBC5_CGTTCTGGTTTGTTGG
TNBC5_CGTTGGGCAAATACAG
TNBC5_CGTTGGGCATCGGGTC
TNBC5_CGTTGGGGTAGCCTAT
TNBC5_CGTTGGGGTCCCTTGT
TNBC5_CTAACTTAGTTCGCAT
TNBC5_CTAACTTTCACTTCAT
TNBC5_CTAAGACAGAAGGTTT
TNBC5_CTAAGACCACTTCTGC
TNBC5_CTAAGACGTAGAAAGG
TNBC5_CTAATGGAGTAAGTAC
TNBC5_CTAATGGGTCAAGCGA
TNBC5_CTACACCCAAACCCAT
TNBC5_CTACATTCAGCGTTCG
TNBC5_CTACATTTCCTATTCA
TNBC5_CTACCCATCCAAAGTC
TNBC5_CTACCCATCCACGACG
TNBC5_CTACCCATCCCAACGG
TNBC5_CTACGTCCACTGTCGG
TNBC5_CTACGTCTCCTGTAGA
TNBC5_CTAGAGTAGGAGTTGC
TNBC5_CTAGAGTCAAATACAG
TNBC5_CTAGCCTGTCAGGACA
TNBC5_CTAGCCTGTGCTTCTC
TNBC5_CTAGCCTTCGTTTGCC
TNBC5_CTAGTGACAAGCCTAT
TNBC5_CTAGTGAGTGCAGTAG
TNBC5_CTAGTGATCACCACCT
TNBC5_CTCACACAGATATGGT
TNBC5_CTCACACAGCAGGCTA
TNBC5_CTCACACAGCTAGTGG
TNBC5_CTCACACAGGACACCA
TNBC5_CTCACACCATCACAAC
TNBC5_CTCACACGTATCACCA
TNBC5_CTCAGAAAGGACAGAA
TNBC5_CTCATTAGTAAGGGAA
TNBC5_CTCATTATCAGAGGTG
TNBC5_CTCCTAGAGCACCGCT
TNBC5_CTCCTAGCAAGGCTCC
TNBC5_CTCGAAAAGGAGTTGC
TNBC5_CTCGAAAAGTCCAGGA
TNBC5_CTCGAAAGTTGGGACA
TNBC5_CTCGAAATCCTGCCAT
TNBC5_CTCGAAATCGGCTACG
TNBC5_CTCGAGGAGAGCTTCT
TNBC5_CTCGAGGCAGACGCTC
TNBC5_CTCGAGGGTAATCACC
TNBC5_CTCGAGGTCCAAGCCG
TNBC5_CTCGGAGCAAATCCGT
TNBC5_CTCGGAGGTATCTGCA
TNBC5_CTCGGGACAGTCCTTC
TNBC5_CTCGGGAGTAAGTGGC
TNBC5_CTCTAATGTCCTCTTG
TNBC5_CTCTAATGTGATGATA
TNBC5_CTCTACGAGCTATGCT
TNBC5_CTCTGGTAGTGGAGAA
TNBC5_CTCTGGTGTTATGTGC
TNBC5_CTGAAACAGACTACAA
TNBC5_CTGAAGTAGCACCGTC
TNBC5_CTGAAGTAGTCCAGGA
TNBC5_CTGAAGTAGTGAATTG
TNBC5_CTGAAGTGTAGCGCAA
TNBC5_CTGAAGTTCACAGGCC
TNBC5_CTGATAGAGTTGTAGA
TNBC5_CTGATCCAGGGATCTG
TNBC5_CTGATCCGTCAAACTC
TNBC5_CTGATCCGTCGGGTCT
TNBC5_CTGCCTACACTGAAGG
TNBC5_CTGCCTAGTACAGTGG
TNBC5_CTGCCTAGTCCTAGCG
TNBC5_CTGCCTATCACCGGGT
TNBC5_CTGCGGAAGCCAGGAT
TNBC5_CTGCGGAAGTAGCCGA
TNBC5_CTGCGGAGTTGTCTTT
TNBC5_CTGCGGATCACCAGGC
TNBC5_CTGCGGATCGCAGGCT
TNBC5_CTGCTGTCAGGCTGAA
TNBC5_CTGCTGTCATGTAAGA
TNBC5_CTGCTGTGTTGAACTC
TNBC5_CTGGTCTAGTTACCCA
TNBC5_CTGGTCTCAATTCCTT
TNBC5_CTGGTCTTCAGGCCCA
TNBC5_CTGGTCTTCGGAAACG
TNBC5_CTGTGCTAGGGCTTGA
TNBC5_CTGTTTATCCACGAAT
TNBC5_CTTAACTAGCGAAGGG
TNBC5_CTTAACTCAGCGTTCG
TNBC5_CTTAACTCATCTGGTA
TNBC5_CTTACCGAGCGCCTTG
TNBC5_CTTACCGAGGAGTAGA
TNBC5_CTTACCGCACCAGCAC
TNBC5_CTTACCGCATTCTCAT
TNBC5_CTTACCGGTGTGCCTG
TNBC5_CTTAGGACAGTTTACG
TNBC5_CTTCTCTAGCATGGCA
TNBC5_CTTCTCTCAAACCTAC
TNBC5_CTTCTCTGTTATGTGC
TNBC5_CTTGGCTAGAGTACCG
TNBC5_CTTGGCTCAAAGAATC
TNBC5_CTTGGCTCAAGGTTTC
TNBC5_CTTGGCTTCACAAACC
TNBC5_CTTGGCTTCTTGTACT
TNBC5_CTTTGCGTCCACTCCA
TNBC5_GAAACTCGTCCGAGTC
TNBC5_GAAACTCGTCGAGTTT
TNBC5_GAAACTCTCAATAAGG
TNBC5_GAAATGAAGGGCACTA
TNBC5_GAAATGAAGGGTCGAT
TNBC5_GAAATGAGTACCGTTA
TNBC5_GAACATCAGCACACAG
TNBC5_GAACATCGTACATCCA
TNBC5_GAACCTACAAGTCTAC
TNBC5_GAACCTACACCCAGTG
TNBC5_GAACCTACAGCTATTG
TNBC5_GAACCTACAGTAACGG
TNBC5_GAACCTAGTCAAAGCG
TNBC5_GAACGGAAGTGAATTG
TNBC5_GAACGGAGTACACCGC
TNBC5_GAACGGATCCAAATGC
TNBC5_GAAGCAGTCACAACGT
TNBC5_GAATAAGGTTCCACAA
TNBC5_GAATAAGTCTTACCTA
TNBC5_GAATAAGTCTTTAGGG
TNBC5_GAATGAATCGTAGGAG
TNBC5_GACAGAGGTTCCCGAG
TNBC5_GACAGAGTCGGAATCT
TNBC5_GACCAATAGGTTACCT
TNBC5_GACCAATTCTCGATGA
TNBC5_GACCTGGCAGACGTAG
TNBC5_GACCTGGGTTAAGGGC
TNBC5_GACGCGTAGGTAGCCA
TNBC5_GACGCGTGTCTCTCTG
TNBC5_GACGCGTGTCTCTTAT
TNBC5_GACGGCTGTTCCGTCT
TNBC5_GACGGCTTCGAGAACG
TNBC5_GACGTGCTCATTATCC
TNBC5_GACGTTAGTACTTGAC
TNBC5_GACTAACGTCCAAGTT
TNBC5_GACTAACGTTGATTGC
TNBC5_GACTAACTCGTGACAT
TNBC5_GACTACAAGCTGTTCA
TNBC5_GACTACAAGTGACATA
TNBC5_GACTACATCCCTTGCA
TNBC5_GACTACATCTGATTCT
TNBC5_GACTGCGCAAAGAATC
TNBC5_GACTGCGCAAGAGTCG
TNBC5_GAGGTGAAGAGTCTGG
TNBC5_GAGGTGAAGCGGCTTC
TNBC5_GAGGTGACACCTTGTC
TNBC5_GAGGTGAGTCCAGTGC
TNBC5_GAGGTGAGTCTTGATG
TNBC5_GAGGTGATCTCTGCTG
TNBC5_GAGTCCGCAAACAACA
TNBC5_GAGTCCGGTACCAGTT
TNBC5_GAGTCCGTCATCATTC
TNBC5_GAGTCCGTCGGCTACG
TNBC5_GATCAGTAGAAACGCC
TNBC5_GATCAGTAGTGTCCAT
TNBC5_GATCAGTCACAAGTAA
TNBC5_GATCAGTCATACTCTT
TNBC5_GATCGATCACCACCAG
TNBC5_GATCGATGTTCCCGAG
TNBC5_GATCGCGAGCCACTAT
TNBC5_GATCGCGGTCTAGCGC
TNBC5_GATCGTACAATGGATA
TNBC5_GATCGTACACCTTGTC
TNBC5_GATCGTAGTGAAATCA
TNBC5_GATCGTAGTTTGGGCC
TNBC5_GATCTAGAGCGTGAAC
TNBC5_GATCTAGGTACCCAAT
TNBC5_GATCTAGTCTACCAGA
TNBC5_GATGAAAAGCAAATCA
TNBC5_GATGAAACATTGTGCA
TNBC5_GATGAAATCCGAAGAG
TNBC5_GATGAGGAGCGATGAC
TNBC5_GATGAGGAGTGAACGC
TNBC5_GATGAGGCACAGCGTC
TNBC5_GATGAGGGTCTAGTGT
TNBC5_GATGAGGGTGTGCGTC
TNBC5_GATGAGGTCAATAAGG
TNBC5_GATGAGGTCCATGAAC
TNBC5_GATGCTACAAGAAGAG
TNBC5_GATGCTACATCGTCGG
TNBC5_GATTCAGAGGCTCTTA
TNBC5_GATTCAGAGTCAATAG
TNBC5_GATTCAGTCCCTTGTG
TNBC5_GATTCAGTCGTACGGC
TNBC5_GCAAACTAGTAGTGCG
TNBC5_GCAAACTTCAATAAGG
TNBC5_GCAAACTTCGCCAGCA
TNBC5_GCACATAAGTCAATAG
TNBC5_GCACATAAGTGGGCTA
TNBC5_GCACATACAGTGACAG
TNBC5_GCACATAGTGCAGTAG
TNBC5_GCACATATCGGACAAG
TNBC5_GCACTCTGTGATGCCC
TNBC5_GCAGCCAAGTTTAGGA
TNBC5_GCAGCCACACGAGGTA
TNBC5_GCAGCCACATCCCATC
TNBC5_GCAGCCAGTACTTGAC
TNBC5_GCAGCCAGTGTGGTTT
TNBC5_GCAGTTACATGGGACA
TNBC5_GCAGTTAGTGCACGAA
TNBC5_GCAGTTAGTTGAGTTC
TNBC5_GCAGTTATCCACGTTC
TNBC5_GCAGTTATCGTTGACA
TNBC5_GCATACAGTCAGGACA
TNBC5_GCATACAGTCCTCCAT
TNBC5_GCATACAGTTAGATGA
TNBC5_GCATGATAGAAGGTTT
TNBC5_GCATGCGAGCTTCGCG
TNBC5_GCATGCGAGTACCGGA
TNBC5_GCATGCGAGTACTTGC
TNBC5_GCATGCGGTACCAGTT
TNBC5_GCATGCGGTTCACGGC
TNBC5_GCATGTATCTTTACGT
TNBC5_GCCAAATAGTGTCCCG
TNBC5_GCCAAATAGTTAGGTA
TNBC5_GCCAAATCAGGATTGG
TNBC5_GCCAAATTCATGCTCC
TNBC5_GCCTCTACACCATCCT
TNBC5_GCCTCTATCCTAAGTG
TNBC5_GCGACCAAGGTGATAT
TNBC5_GCGACCATCCGCGCAA
TNBC5_GCGAGAAAGGGCATGT
TNBC5_GCGAGAACATCCCACT
TNBC5_GCGAGAATCAGTACGT
TNBC5_GCGCAACCACACCGAC
TNBC5_GCGCAACGTTATCCGA
TNBC5_GCGCAACTCTGTGCAA
TNBC5_GCGCAGTCAAAGAATC
TNBC5_GCGCAGTCAGTACACT
TNBC5_GCGCAGTGTGTGCGTC
TNBC5_GCGCCAACAAGCGCTC
TNBC5_GCGCCAATCCTAAGTG
TNBC5_GCGCGATCAAACTGTC
TNBC5_GCGCGATCACGCCAGT
TNBC5_GCGCGATTCGTACGGC
TNBC5_GCGCGATTCTGGTTCC
TNBC5_GCGGGTTAGCTTCGCG
TNBC5_GCGGGTTGTACCCAAT
TNBC5_GCGGGTTTCCTCCTAG
TNBC5_GCTCCTAAGGGTGTTG
TNBC5_GCTCCTACATTCCTGC
TNBC5_GCTCCTAGTAGGGTAC
TNBC5_GCTCCTATCAGCTTAG
TNBC5_GCTCCTATCAGTCCCT
TNBC5_GCTCTGTTCCAAAGTC
TNBC5_GCTCTGTTCTCTTATG
TNBC5_GCTGCAGGTCACCCAG
TNBC5_GCTGCGAAGCCCAATT
TNBC5_GCTGCGAAGTCTCGGC
TNBC5_GCTGCGATCGGTTAAC
TNBC5_GCTGCGATCTGCTGTC
TNBC5_GCTGCTTAGACACGAC
TNBC5_GCTGCTTAGCACACAG
TNBC5_GCTGCTTCACCGGAAA
TNBC5_GCTGCTTCATTGGTAC
TNBC5_GCTGCTTCATTTGCCC
TNBC5_GCTGCTTGTGTGGCTC
TNBC5_GCTGCTTTCAATAAGG
TNBC5_GCTGCTTTCTGGTGTA
TNBC5_GCTGGGTAGAGCTATA
TNBC5_GCTGGGTAGGAGTTTA
TNBC5_GCTGGGTAGTACTTGC
TNBC5_GCTGGGTAGTCCCACG
TNBC5_GCTGGGTTCAAACGGG
TNBC5_GCTTCCACATGTCTCC
TNBC5_GCTTGAAAGCCCAATT
TNBC5_GCTTGAAAGTTGTAGA
TNBC5_GCTTGAATCTATCCCG
TNBC5_GGAAAGCGTACCTACA
TNBC5_GGAACTTAGGATTCGG
TNBC5_GGAACTTCACCGCTAG
TNBC5_GGAACTTCACGAAATA
TNBC5_GGAACTTCAGTATCTG
TNBC5_GGAACTTGTGCACCAC
TNBC5_GGAACTTTCACAATGC
TNBC5_GGAACTTTCACCTCGT
TNBC5_GGAACTTTCCGCAGTG
TNBC5_GGAATAACATGGTAGG
TNBC5_GGACAAGCAGCAGTTT
TNBC5_GGACAAGGTACGACCC
TNBC5_GGACAGAAGACAGAGA
TNBC5_GGACATTAGTGGTAAT
TNBC5_GGACATTCAATGCCAT
TNBC5_GGACATTCACCCAGTG
TNBC5_GGACATTCAGACGCAA
TNBC5_GGACATTCAGGTCTCG
TNBC5_GGACATTTCCTTAATC
TNBC5_GGACGTCAGAAACGAG
TNBC5_GGACGTCGTCATATGC
TNBC5_GGACGTCTCAGAGGTG
TNBC5_GGACGTCTCATTGCGA
TNBC5_GGACGTCTCGGTTCGG
TNBC5_GGAGCAACATTCCTGC
TNBC5_GGATTACAGGAGTCTG
TNBC5_GGCAATTAGAAGGCCT
TNBC5_GGCAATTAGCGCTTAT
TNBC5_GGCAATTAGGGCATGT
[truncated: 9,733 more rows]

## Sheet: transcriptome and single IGH
8632 B cell ID with both transcriptome and single productive IgH sequence	tSNE_1	tSNE_2	cc10res1_13group
TNBC2_AACCATGGTGGCAAAC	-25.3194	-25.6956	C13_CD14_Atypical_B
TNBC2_ACCGTAAGTAGTACCT	-20.5268	-25.1848	C13_CD14_Atypical_B
TNBC2_ACGAGCCTCTGTTGAG	-21.7259	-23.7876	C13_CD14_Atypical_B
TNBC2_AGCGTCGGTACCCAAT	33.6823	-8.41316	C1_Nur77high_Naive
TNBC2_CAACCAAAGACTCGGA	-24.5056	-22.9133	C13_CD14_Atypical_B
TNBC2_CAAGAAAAGAGAGCTC	-20.8843	-24.9457	C13_CD14_Atypical_B
TNBC2_CACACCTTCTGAAAGA	-25.2787	-25.7582	C13_CD14_Atypical_B
TNBC2_CACCAGGCATCAGTAC	-21.3047	-24.8228	C13_CD14_Atypical_B
TNBC2_CATCCACTCATGCTCC	-25.2633	-25.6851	C13_CD14_Atypical_B
TNBC2_CATTCGCAGAGCCCAA	-20.317	-25.3962	C13_CD14_Atypical_B
TNBC2_CCCAGTTAGTACGTTC	-20.9179	-24.3191	C13_CD14_Atypical_B
TNBC2_CGACCTTAGTCATCCA	-20.7003	-25.5245	C13_CD14_Atypical_B
TNBC2_CGATGGCAGCTGCAAG	-19.922	-24.5367	C13_CD14_Atypical_B
TNBC2_CGGTTAACAAGTCATC	-25.04	-25.0458	C13_CD14_Atypical_B
TNBC2_CGTCAGGAGCTGCAAG	-20.821	-25.2112	C13_CD14_Atypical_B
TNBC2_CTCACACGTTAAGAAC	-25.2559	-25.7095	C13_CD14_Atypical_B
TNBC2_CTCCTAGGTATCACCA	-19.536	-18.3875	C4_IgM_CD27_Bmem
TNBC2_CTTCTCTTCGCCATAA	-20.801	-25.1298	C13_CD14_Atypical_B
TNBC2_GACGTGCAGCGTTTAC	-19.5479	-18.3352	C4_IgM_CD27_Bmem
TNBC2_GAGCAGATCTTGCCGT	-24.4094	-22.9748	C13_CD14_Atypical_B
TNBC2_GATCGTATCACAACGT	-25.2698	-25.6446	C13_CD14_Atypical_B
TNBC2_GCATGCGGTCATTAGC	-20.7787	-24.8751	C13_CD14_Atypical_B
TNBC2_GCCTCTAGTCTAGTGT	-20.9237	-25.5255	C13_CD14_Atypical_B
TNBC2_GCTCTGTTCTGGAGCC	-21.0416	-24.9871	C13_CD14_Atypical_B
TNBC2_GTTCATTAGGTGTTAA	-23.2892	-21.8948	C13_CD14_Atypical_B
TNBC2_GTTCGGGCACTCTGTC	-25.2403	-25.6931	C13_CD14_Atypical_B
TNBC2_TATTACCGTTGGGACA	-25.3029	-25.7316	C13_CD14_Atypical_B
TNBC2_TCAGGTACACCATGTA	-27.4799	-27.3507	C13_CD14_Atypical_B
TNBC2_TCGCGTTCAGTCAGCC	-25.2934	-25.7034	C13_CD14_Atypical_B
TNBC2_TGTCCCATCGTTGACA	-24.5242	-22.8941	C8_Switched_Bmem
TNBC2_TGTTCCGAGTCTCGGC	-20.2739	-25.1091	C13_CD14_Atypical_B
TNBC2_TTAGGCATCAACGGGA	-25.2169	-25.5517	C13_CD14_Atypical_B
TNBC2_TTCTTAGAGGACATTA	17.1202	0.561318	C4_IgM_CD27_Bmem
TNBC2_GGGAATGTCCAACCAA	-22.8837	-23.5722	C13_CD14_Atypical_B
TNBC2_AAACGGGCAAGTTGTC	-0.243806	-12.5071	C2_Naive_B
TNBC2_AAACGGGGTAGCGATG	20.8054	-8.68779	C2_Naive_B
TNBC2_AAACGGGTCTCGTATT	-16.115	-6.9031	C8_Switched_Bmem
TNBC2_AAAGTAGTCCACTGGG	14.566	-8.25992	C2_Naive_B
TNBC2_AAATGCCTCATGTCCC	2.98783	30.3115	C6_CD1chigh_Bmem
TNBC2_AACACGTTCGATCCCT	-19.0427	-10.7476	C10_CD99high_Bmem
TNBC2_AACCGCGAGATAGCAT	-10.0117	0.928769	C8_Switched_Bmem
TNBC2_AACGTTGAGGAGTTTA	-2.16529	4.02598	C7_CD24high_Bmem
TNBC2_AACTCAGGTCTCACCT	6.40219	-8.53451	C2_Naive_B
TNBC2_AACTCTTCACACGCTG	-16.1296	-14.7425	C3_CCR7high_Bmem
TNBC2_AACTCTTGTCCAAGTT	-36.0346	7.9807	C10_CD99high_Bmem
TNBC2_AACTTTCCAAGTACCT	35.2691	0.653146	C11_Plasma
TNBC2_AACTTTCTCTTGTTTG	-14.9879	-12.424	C3_CCR7high_Bmem
TNBC2_AAGACCTCATCTGGTA	-15.4185	-6.78736	C8_Switched_Bmem
TNBC2_AAGCCGCCAGGCTGAA	-11.8795	-3.87096	C8_Switched_Bmem
TNBC2_AAGGAGCCAGATCTGT	-9.34643	2.75916	C8_Switched_Bmem
TNBC2_AAGGAGCTCACTTATC	-18.7964	-22.3015	C10_CD99high_Bmem
TNBC2_AAGGCAGGTTTGGCGC	-18.9294	-15.1002	C10_CD99high_Bmem
TNBC2_AAGGTTCCAGCCTATA	9.7421	25.9595	C6_CD1chigh_Bmem
TNBC2_AAGTCTGGTAACGTTC	-1.54877	11.0919	C7_CD24high_Bmem
TNBC2_AATCCAGGTCAACATC	14.2685	-9.95555	C2_Naive_B
TNBC2_ACACCAATCGGCATCG	-15.3499	1.00762	C8_Switched_Bmem
TNBC2_ACACCGGGTCACACGC	-24.7637	6.55554	C10_CD99high_Bmem
TNBC2_ACACCGGTCGCACTCT	1.28669	4.41835	C7_CD24high_Bmem
TNBC2_ACACTGACAGGCGATA	-25.193	-12.1454	C9_Nur77high_Bmem
TNBC2_ACAGCTACACGGCGTT	-29.2397	12.075	C10_CD99high_Bmem
TNBC2_ACAGCTACACTAAGTC	22.2406	10.4157	C5_CD27_minus_Atypical_Bmem
TNBC2_ACATACGGTCCCTTGT	-14.632	-10.1648	C8_Switched_Bmem
TNBC2_ACATGGTAGTATTGGA	-18.9217	-6.18477	C8_Switched_Bmem
TNBC2_ACATGGTTCACTATTC	-7.71024	1.95796	C8_Switched_Bmem
TNBC2_ACCAGTACACCTATCC	-13.4076	-11.985	C4_IgM_CD27_Bmem
TNBC2_ACCAGTACACGCGAAA	-15.7468	-6.61409	C8_Switched_Bmem
TNBC2_ACCAGTACAGCGTAAG	-2.1201	9.55702	C7_CD24high_Bmem
TNBC2_ACCGTAAGTTTGCATG	-2.8419	24.6532	C4_IgM_CD27_Bmem
TNBC2_ACCTTTAGTAGCGTAG	-3.82253	-27.418	C1_Nur77high_Naive
TNBC2_ACGAGCCAGCGTAATA	-18.0425	-9.18988	C8_Switched_Bmem
TNBC2_ACGAGGAAGTACGTAA	-7.9844	-8.81854	C4_IgM_CD27_Bmem
TNBC2_ACGAGGATCTACGAGT	-14.0047	-12.8289	C3_CCR7high_Bmem
TNBC2_ACGATGTAGTTGTCGT	-13.9753	-9.13867	C8_Switched_Bmem
TNBC2_ACGATGTCACATGTGT	-22.7222	-4.7853	C8_Switched_Bmem
TNBC2_ACGCAGCGTTAGAACA	-26.6811	-1.05132	C10_CD99high_Bmem
TNBC2_ACGCAGCTCTGGTTCC	-1.07387	-16.4648	C2_Naive_B
TNBC2_ACGGCCAGTGGTAACG	-9.19685	-8.73273	C3_CCR7high_Bmem
TNBC2_ACGGGCTAGAGGTTAT	-15.6135	-12.6086	C8_Switched_Bmem
TNBC2_ACGGGCTTCGATGAGG	-28.1694	-2.88804	C10_CD99high_Bmem
TNBC2_ACGGGTCTCCACGACG	15.8543	-30.585	C1_Nur77high_Naive
TNBC2_ACTATCTTCTAGCACA	-12.9901	-10.9109	C4_IgM_CD27_Bmem
TNBC2_ACTGAACGTACTCAAC	-11.2743	-14.684	C1_Nur77high_Naive
TNBC2_ACTTACTTCCTTGGTC	1.6779	-1.66755	C7_CD24high_Bmem
TNBC2_ACTTGTTAGCCGTCGT	-12.9431	-5.3286	C8_Switched_Bmem
TNBC2_ACTTGTTAGCCTCGTG	-3.6999	-0.811574	C7_CD24high_Bmem
TNBC2_ACTTGTTTCCTTGACC	-17.0391	-8.24892	C8_Switched_Bmem
TNBC2_ACTTTCAAGGATTCGG	6.0639	3.45054	C7_CD24high_Bmem
TNBC2_ACTTTCACAGATGGGT	13.7113	-9.1969	C2_Naive_B
TNBC2_AGAATAGGTAAGGATT	-4.53473	12.3395	C4_IgM_CD27_Bmem
TNBC2_AGAGCTTAGTCCGTAT	19.3963	-9.9969	C2_Naive_B
TNBC2_AGATCTGCACAGGCCT	-34.1615	4.24165	C10_CD99high_Bmem
TNBC2_AGATCTGGTCCGTCAG	4.01496	4.66258	C7_CD24high_Bmem
TNBC2_AGATCTGGTTCAGACT	7.85762	9.69446	C7_CD24high_Bmem
TNBC2_AGCAGCCCACGACGAA	-13.9229	-6.50688	C8_Switched_Bmem
TNBC2_AGCAGCCGTCCTAGCG	-16.3419	-13.2048	C3_CCR7high_Bmem
TNBC2_AGCGGTCCATGCCACG	-22.621	15.9858	C4_IgM_CD27_Bmem
TNBC2_AGCGTATTCAGGATCT	-29.4408	7.73792	C10_CD99high_Bmem
TNBC2_AGCTCTCCATAACCTG	-5.29444	-11.4149	C2_Naive_B
TNBC2_AGCTCTCTCGTGGTCG	-20.7828	10.8752	C8_Switched_Bmem
TNBC2_AGCTTGAGTCCGACGT	-8.50803	0.367681	C8_Switched_Bmem
TNBC2_AGGCCGTGTAAAGTCA	-20.6345	-3.25007	C8_Switched_Bmem
TNBC2_AGGCCGTGTGAAATCA	-27.9701	15.9794	C10_CD99high_Bmem
TNBC2_AGGGAGTCAAACAACA	14.4016	11.7362	C6_CD1chigh_Bmem
TNBC2_AGGGTGATCATAAAGG	-13.3574	-4.46232	C8_Switched_Bmem
TNBC2_AGTTGGTTCTGCTTGC	2.29079	21.4999	C4_IgM_CD27_Bmem
TNBC2_ATAACGCAGCCGCCTA	-31.0008	12.7597	C10_CD99high_Bmem
TNBC2_ATAAGAGAGAATGTGT	-15.6413	-14.0693	C3_CCR7high_Bmem
TNBC2_ATAGACCAGACACTAA	-12.9936	-10.6908	C4_IgM_CD27_Bmem
TNBC2_ATAGACCTCTTCGGTC	-18.1323	-8.55121	C8_Switched_Bmem
TNBC2_ATCACGAAGCACGCCT	-20.9002	-3.15611	C8_Switched_Bmem
TNBC2_ATCATCTAGATGCCAG	-0.339658	1.79282	C7_CD24high_Bmem
TNBC2_ATCATCTGTCGCTTTC	-10.9273	0.893281	C8_Switched_Bmem
TNBC2_ATCTACTAGCATGGCA	16.8514	16.3884	C5_CD27_minus_Atypical_Bmem
TNBC2_ATGAGGGTCCTAGTGA	-13.4404	-3.40679	C8_Switched_Bmem
TNBC2_ATGAGGGTCTATGTGG	-12.0988	1.34826	C8_Switched_Bmem
TNBC2_ATGCGATCAGTCGATT	2.22871	16.3259	C4_IgM_CD27_Bmem
TNBC2_ATGTGTGCACCGAAAG	21.5484	10.6603	C5_CD27_minus_Atypical_Bmem
TNBC2_ATGTGTGGTTGAGGTG	-4.06661	16.6805	C4_IgM_CD27_Bmem
TNBC2_ATTACTCGTTAAGATG	-13.5892	-16.1873	C3_CCR7high_Bmem
TNBC2_ATTATCCCAGCTGCAC	-14.0033	-7.83226	C8_Switched_Bmem
TNBC2_ATTATCCTCCCTGACT	-6.27764	-16.4103	C3_CCR7high_Bmem
TNBC2_ATTGGTGGTTAGAACA	-10.2398	25.3609	C4_IgM_CD27_Bmem
TNBC2_CAACCTCAGGAGTTGC	-22.2277	-4.32108	C8_Switched_Bmem
TNBC2_CAACCTCAGTTTAGGA	-8.71668	-26.9524	C8_Switched_Bmem
TNBC2_CAACCTCCAGAGCCAA	-13.7896	-9.03617	C8_Switched_Bmem
TNBC2_CAACCTCGTACTTCTT	-9.60055	-8.90496	C4_IgM_CD27_Bmem
TNBC2_CAAGAAAAGGGAAACA	-13.7256	-3.92655	C8_Switched_Bmem
TNBC2_CAAGAAATCATGCAAC	2.34434	20.9202	C7_CD24high_Bmem
TNBC2_CAAGATCGTAATCACC	26.8483	-24.3239	C12_GC
TNBC2_CAAGTTGCATCCTAGA	-20.3186	13.9885	C4_IgM_CD27_Bmem
TNBC2_CACACAATCGCAGGCT	-12.8545	-9.29541	C4_IgM_CD27_Bmem
TNBC2_CACACTCAGAGAACAG	-8.04383	1.92906	C8_Switched_Bmem
TNBC2_CACAGTAGTACCGTTA	-9.56503	0.211897	C8_Switched_Bmem
TNBC2_CACAGTATCAGAGACG	-13.8602	-3.94152	C2_Naive_B
TNBC2_CACATAGCATTGAGCT	-14.8408	-15.4377	C3_CCR7high_Bmem
TNBC2_CACATAGGTGTAATGA	-14.9616	-9.67927	C8_Switched_Bmem
TNBC2_CACATTTAGCATGGCA	-7.72657	-3.14704	C4_IgM_CD27_Bmem
TNBC2_CACCACTCACCGATAT	-11.7875	1.34311	C8_Switched_Bmem
TNBC2_CACCACTGTGTCGCTG	14.7321	-22.3254	C1_Nur77high_Naive
TNBC2_CACCTTGGTGCATCTA	-17.3996	21.975	C10_CD99high_Bmem
TNBC2_CAGCAGCCATCGGGTC	-35.5763	13.0621	C10_CD99high_Bmem
TNBC2_CAGCCGATCTCGAGTA	-18.6148	-10.354	C8_Switched_Bmem
TNBC2_CAGCGACCACATTTCT	2.08691	-19.3453	C2_Naive_B
TNBC2_CAGCGACCACTACAGT	7.77905	6.68618	C7_CD24high_Bmem
TNBC2_CAGCTAACACGGACAA	-8.46349	-8.09745	C4_IgM_CD27_Bmem
TNBC2_CAGCTAATCTTCTGGC	13.2091	16.482	C4_IgM_CD27_Bmem
TNBC2_CAGGTGCAGCCGGTAA	-4.48969	12.5042	C4_IgM_CD27_Bmem
TNBC2_CATATGGAGTGTGGCA	-14.7953	-9.32187	C8_Switched_Bmem
TNBC2_CATATGGCATCGGGTC	5.27518	16.0602	C4_IgM_CD27_Bmem
TNBC2_CATATTCAGAGTGAGA	-15.6888	-7.25167	C8_Switched_Bmem
TNBC2_CATATTCCAGCATGAG	-22.4433	-3.85566	C10_CD99high_Bmem
TNBC2_CATATTCGTTTAGCTG	-17.1047	-8.06087	C8_Switched_Bmem
TNBC2_CATATTCTCTTGAGAC	-0.981084	8.93844	C7_CD24high_Bmem
TNBC2_CATCGAACACTTCTGC	-9.62077	2.42623	C8_Switched_Bmem
TNBC2_CATGACACACGAAATA	9.13811	13.8743	C4_IgM_CD27_Bmem
TNBC2_CATGCCTGTCAGAATA	-13.6571	-18.2108	C8_Switched_Bmem
TNBC2_CATTATCTCCTGTACC	-11.0379	2.37872	C8_Switched_Bmem
TNBC2_CATTCGCTCAGTCCCT	-32.1569	17.863	C10_CD99high_Bmem
TNBC2_CCACCTAGTCCGTTAA	9.59293	12.2188	C4_IgM_CD27_Bmem
TNBC2_CCACGGAAGCGTGAGT	-30.6631	16.6575	C10_CD99high_Bmem
TNBC2_CCACTACAGATATGCA	-8.11415	1.63584	C8_Switched_Bmem
TNBC2_CCAGCGAGTGACGGTA	-29.2077	12.5296	C10_CD99high_Bmem
TNBC2_CCATGTCGTCAACATC	-15.7677	-14.2635	C3_CCR7high_Bmem
TNBC2_CCATGTCTCTGTCTAT	-16.4315	19.3431	C10_CD99high_Bmem
TNBC2_CCATTCGGTTACGACT	6.41474	-9.13856	C2_Naive_B
TNBC2_CCCTCCTCATTCTTAC	-37.0076	12.9986	C10_CD99high_Bmem
TNBC2_CCGGGATTCACCCTCA	1.70845	-1.44894	C7_CD24high_Bmem
TNBC2_CCGGTAGGTTCCTCCA	-13.3513	-9.55129	C8_Switched_Bmem
TNBC2_CCGGTAGTCTAGCACA	-16.4136	-9.76853	C8_Switched_Bmem
TNBC2_CCGGTAGTCTGCTGTC	22.594	22.9604	C10_CD99high_Bmem
TNBC2_CCGTACTGTACTTAGC	-18.9652	7.60389	C8_Switched_Bmem
TNBC2_CCGTGGAGTTTAGGAA	-29.843	12.5137	C10_CD99high_Bmem
TNBC2_CCGTTCAAGTGGACGT	-20.2581	10.995	C8_Switched_Bmem
TNBC2_CCTATTACAGCTTCGG	-27.2006	1.71216	C8_Switched_Bmem
TNBC2_CCTCAGTAGCGTGAGT	0.667172	4.94796	C7_CD24high_Bmem
TNBC2_CCTCAGTAGCTAGGCA	-10.7168	-9.01697	C4_IgM_CD27_Bmem
TNBC2_CCTCTGAGTCCGAAGA	-6.67658	-0.972219	C10_CD99high_Bmem
TNBC2_CCTCTGATCATCGATG	-6.51002	20.9825	C4_IgM_CD27_Bmem
TNBC2_CCTTCCCAGCCGATTT	-17.072	11.1174	C8_Switched_Bmem
TNBC2_CCTTCCCCAAGCGTAG	-9.99703	-17.1893	C1_Nur77high_Naive
TNBC2_CCTTTCTTCGTACCGG	-7.1135	-4.09799	C4_IgM_CD27_Bmem
TNBC2_CGAACATCACTATCTT	-12.982	-11.3432	C4_IgM_CD27_Bmem
TNBC2_CGAACATTCGGAGCAA	-17.3916	-10.1911	C8_Switched_Bmem
TNBC2_CGAATGTTCGCCAGCA	25.8989	-25.4294	C12_GC
TNBC2_CGACCTTCATATACCG	-18.142	-9.48994	C8_Switched_Bmem
TNBC2_CGACTTCTCAAACCGT	-16.9042	-5.34224	C8_Switched_Bmem
TNBC2_CGAGAAGGTTCACCTC	18.7891	14.3866	C5_CD27_minus_Atypical_Bmem
TNBC2_CGAGCACAGACCGGAT	-36.7702	11.7515	C10_CD99high_Bmem
TNBC2_CGATCGGGTCGGGTCT	-29.1737	-2.23955	C10_CD99high_Bmem
TNBC2_CGATCGGTCACAGGCC	5.14534	16.0443	C6_CD1chigh_Bmem
TNBC2_CGATGGCAGGCGACAT	4.96812	-3.37852	C7_CD24high_Bmem
TNBC2_CGATGTAGTCTTCAAG	12.868	8.10819	C10_CD99high_Bmem
TNBC2_CGATGTAGTTTAGCTG	-8.6923	-13.0192	C7_CD24high_Bmem
TNBC2_CGATTGAAGCGAAGGG	1.73853	-1.43988	C7_CD24high_Bmem
TNBC2_CGATTGACACGAGGTA	-19.8847	8.47321	C8_Switched_Bmem
TNBC2_CGCTATCAGGTAAACT	-30.4207	16.7294	C10_CD99high_Bmem
TNBC2_CGCTATCCATCTCCCA	25.6605	-25.5989	C12_GC
TNBC2_CGCTGGAAGAGAACAG	-2.07206	-20.5841	C2_Naive_B
TNBC2_CGCTGGAAGGTGGGTT	-25.6759	-2.15556	C8_Switched_Bmem
TNBC2_CGGACGTAGTCTTGCA	-4.01116	-14.6673	C5_CD27_minus_Atypical_Bmem
TNBC2_CGGACGTGTCAAGCGA	3.74153	24.3991	C4_IgM_CD27_Bmem
TNBC2_CGGACTGGTAGGACAC	9.41606	7.26239	C7_CD24high_Bmem
TNBC2_CGGGTCAGTCCGCTGA	-12.7281	-5.25694	C8_Switched_Bmem
TNBC2_CGGGTCATCTTGTACT	-2.06109	3.94773	C7_CD24high_Bmem
TNBC2_CGGTTAAAGTTGTAGA	-31.0619	12.4552	C10_CD99high_Bmem
TNBC2_CGTAGGCCATTGGTAC	4.57872	7.75315	C7_CD24high_Bmem
TNBC2_CGTCACTAGCAGGCTA	0.0407168	4.62502	C7_CD24high_Bmem
TNBC2_CGTCAGGAGGGTATCG	-10.8193	8.76397	C8_Switched_Bmem
TNBC2_CGTCAGGAGTACGTAA	33.7221	-8.26963	C10_CD99high_Bmem
TNBC2_CGTCAGGGTTATCACG	-13.3446	-12.2928	C4_IgM_CD27_Bmem
TNBC2_CGTCCATAGTGTCCAT	-7.56218	3.22583	C8_Switched_Bmem
TNBC2_CGTCCATGTCTAGGTT	-16.6023	-5.10363	C8_Switched_Bmem
TNBC2_CGTGTAACAGTAAGAT	-11.7298	-3.94736	C8_Switched_Bmem
TNBC2_CGTGTCTTCCATGAAC	-11.0335	2.44117	C8_Switched_Bmem
TNBC2_CGTTAGAAGTACGCCC	26.5164	-24.445	C12_GC
TNBC2_CGTTAGATCCGCTGTT	6.68094	-9.05961	C2_Naive_B
TNBC2_CGTTCTGAGTTTGCGT	5.74174	29.2522	C6_CD1chigh_Bmem
TNBC2_CTAACTTAGCTCTCGG	-22.0918	-4.63046	C8_Switched_Bmem
TNBC2_CTAAGACAGGGAGTAA	-22.1681	-6.96952	C8_Switched_Bmem
TNBC2_CTAATGGGTACGAAAT	-15.6176	-9.84374	C8_Switched_Bmem
TNBC2_CTACACCGTCAGTGGA	-12.1742	6.2206	C8_Switched_Bmem
TNBC2_CTACACCTCGTCCAGG	8.15351	-33.1293	C1_Nur77high_Naive
TNBC2_CTACCCATCGTCCAGG	-18.9434	-13.2731	C10_CD99high_Bmem
TNBC2_CTACGTCCACGGTAGA	-22.5464	-6.53115	C8_Switched_Bmem
TNBC2_CTAGTGACAGTGACAG	5.76547	19.9634	C6_CD1chigh_Bmem
TNBC2_CTCAGAATCCATGAAC	-9.66376	-21.8186	C3_CCR7high_Bmem
TNBC2_CTCATTAAGTGGGATC	-25.2418	-25.653	C13_CD14_Atypical_B
TNBC2_CTCCTAGAGAGACGAA	-1.4407	23.2875	C4_IgM_CD27_Bmem
TNBC2_CTCGAAAAGAATTCCC	3.60785	7.31641	C7_CD24high_Bmem
TNBC2_CTCGAGGAGGACACCA	15.1871	7.88254	C6_CD1chigh_Bmem
TNBC2_CTCGAGGGTGAGGGTT	-8.38786	-3.29341	C8_Switched_Bmem
TNBC2_CTCGAGGTCCATGAGT	-8.5868	-12.1821	C3_CCR7high_Bmem
TNBC2_CTCGGAGCAATGGTCT	-8.94133	-14.3465	C1_Nur77high_Naive
TNBC2_CTCGTACGTCGAGTTT	-13.5443	-9.45269	C8_Switched_Bmem
TNBC2_CTCGTACTCAGCTTAG	-7.88339	10.0168	C4_IgM_CD27_Bmem
TNBC2_CTCTAATAGAGGTAGA	6.07343	3.58531	C7_CD24high_Bmem
TNBC2_CTCTAATAGGGCTTGA	-1.46297	7.53834	C7_CD24high_Bmem
TNBC2_CTCTACGAGGGAGTAA	9.4145	-22.2115	C1_Nur77high_Naive
TNBC2_CTCTGGTGTATATCCG	13.382	-10.1555	C2_Naive_B
TNBC2_CTGAAACGTCTAACGT	13.7141	6.94683	C7_CD24high_Bmem
TNBC2_CTGAAGTTCCTTCAAT	-28.5393	5.50956	C10_CD99high_Bmem
TNBC2_CTGATAGGTTGTTTGG	-20.075	14.6791	C4_IgM_CD27_Bmem
TNBC2_CTGATAGTCGTGGACC	8.34847	29.9621	C6_CD1chigh_Bmem
TNBC2_CTGCCTAGTCGCATCG	9.68255	12.2403	C4_IgM_CD27_Bmem
TNBC2_CTGCCTAGTTATCCGA	12.1173	3.36929	C7_CD24high_Bmem
TNBC2_CTGCCTATCTAGAGTC	-6.72331	4.29795	C4_IgM_CD27_Bmem
TNBC2_CTGCTGTAGGCAGTCA	-25.0781	-19.2796	C4_IgM_CD27_Bmem
TNBC2_CTGCTGTGTTTGGGCC	-14.3375	8.79125	C8_Switched_Bmem
TNBC2_CTGCTGTTCCGTACAA	-8.85752	-5.76428	C4_IgM_CD27_Bmem
TNBC2_CTGGTCTGTCACAAGG	-9.90603	-9.00002	C4_IgM_CD27_Bmem
TNBC2_CTGGTCTTCTGCGTAA	2.92822	-6.15673	C7_CD24high_Bmem
TNBC2_CTGTGCTCACGTAAGG	-15.0306	-9.52917	C8_Switched_Bmem
TNBC2_CTTAGGAAGACCGGAT	-23.5441	-20.484	C7_CD24high_Bmem
TNBC2_CTTAGGACAGCGTAAG	7.09735	8.41797	C7_CD24high_Bmem
TNBC2_CTTCTCTAGAACTGTA	-6.30833	-9.01731	C8_Switched_Bmem
TNBC2_CTTTGCGGTGATGCCC	-9.43185	-1.40229	C8_Switched_Bmem
TNBC2_GAAATGACATGCGCAC	-33.7012	4.71654	C10_CD99high_Bmem
TNBC2_GAACATCCAATGTAAG	-30.6215	12.6345	C10_CD99high_Bmem
TNBC2_GAACCTAAGGGTTCCC	12.9375	3.45341	C7_CD24high_Bmem
TNBC2_GAACGGACAACACCTA	14.5123	-8.63124	C2_Naive_B
TNBC2_GAACGGACAATGGACG	-28.2924	-2.32331	C10_CD99high_Bmem
TNBC2_GAAGCAGGTCGGCACT	3.37289	-1.36467	C7_CD24high_Bmem
TNBC2_GAATAAGTCGGACAAG	-32.7445	13.8853	C10_CD99high_Bmem
TNBC2_GAATGAACACAAGTAA	11.1934	17.5913	C6_CD1chigh_Bmem
TNBC2_GACACGCAGATCTGCT	-13.0942	-5.16819	C8_Switched_Bmem
TNBC2_GACACGCCAAGTCATC	-6.7398	8.6041	C8_Switched_Bmem
TNBC2_GACACGCCATGTAGTC	-3.71323	34.4198	C4_IgM_CD27_Bmem
TNBC2_GACACGCTCAGCCTAA	-18.2102	-9.74948	C8_Switched_Bmem
TNBC2_GACAGAGCAAGGACAC	-14.9013	-14.215	C3_CCR7high_Bmem
TNBC2_GACCAATCACCGGAAA	-19.0067	-13.3948	C10_CD99high_Bmem
TNBC2_GACGGCTGTCATCGGC	21.399	10.5697	C5_CD27_minus_Atypical_Bmem
TNBC2_GACGGCTGTGGAAAGA	-16.1771	-6.50346	C8_Switched_Bmem
TNBC2_GACGTGCTCAACTCTT	1.25855	-30.2973	C3_CCR7high_Bmem
TNBC2_GACGTGCTCAATACCG	15.5869	30.5113	C7_CD24high_Bmem
TNBC2_GACTGCGAGAGGTTAT	-31.2041	13.4537	C10_CD99high_Bmem
TNBC2_GAGCAGAAGACAGGCT	-8.70732	-13.2477	C8_Switched_Bmem
TNBC2_GAGGTGAAGGCAATTA	30.0559	16.668	C5_CD27_minus_Atypical_Bmem
TNBC2_GAGTCCGAGGCTAGAC	-32.4034	18.9669	C4_IgM_CD27_Bmem
TNBC2_GAGTCCGAGGGTGTTG	-18.4291	8.67985	C8_Switched_Bmem
TNBC2_GATCAGTGTTATGCGT	-9.14139	-7.04633	C4_IgM_CD27_Bmem
TNBC2_GATCAGTTCAAGGCTT	-9.22957	-16.2237	C1_Nur77high_Naive
TNBC2_GATCGATTCTTCGGTC	-11.3706	3.38738	C8_Switched_Bmem
TNBC2_GATCGCGCATATGAGA	-15.0689	-8.60337	C8_Switched_Bmem
TNBC2_GATCGCGGTAGCTCCG	-29.5906	4.76002	C10_CD99high_Bmem
TNBC2_GATGAGGAGACGCTTT	4.56791	-23.0125	C1_Nur77high_Naive
TNBC2_GATGCTAGTCATCCCT	7.17161	8.43189	C6_CD1chigh_Bmem
TNBC2_GATGCTATCCAGATCA	5.99278	-1.56144	C7_CD24high_Bmem
TNBC2_GATTCAGCACATGGGA	-21.9901	-21.3652	C8_Switched_Bmem
TNBC2_GCAAACTGTACTTAGC	-1.51194	6.26693	C7_CD24high_Bmem
TNBC2_GCACATAAGAGCTGCA	-17.8058	-8.28861	C8_Switched_Bmem
TNBC2_GCACATACAGCCACCA	-7.11692	-2.37717	C8_Switched_Bmem
TNBC2_GCACATACATTGGCGC	17.2481	21.4199	C5_CD27_minus_Atypical_Bmem
TNBC2_GCACATAGTCGAATCT	-18.102	-8.34108	C8_Switched_Bmem
TNBC2_GCACATAGTTATCCGA	-18.3175	13.8663	C4_IgM_CD27_Bmem
TNBC2_GCACATAGTTTGTTTC	-18.217	13.3656	C8_Switched_Bmem
TNBC2_GCACATATCACAGTAC	-13.3411	-9.86636	C8_Switched_Bmem
TNBC2_GCACATATCGCATGAT	-27.1725	-9.0373	C10_CD99high_Bmem
TNBC2_GCACATATCTAACTTC	-11.6212	13.5684	C8_Switched_Bmem
TNBC2_GCACTCTGTCCGAACC	-15.5682	-8.46006	C8_Switched_Bmem
TNBC2_GCAGCCATCACGATGT	-7.46255	2.34976	C4_IgM_CD27_Bmem
TNBC2_GCAGTTAGTAGAAGGA	-36.6512	9.53037	C10_CD99high_Bmem
TNBC2_GCAGTTATCATGTCTT	23.3246	23.3651	C5_CD27_minus_Atypical_Bmem
TNBC2_GCATACAAGAAACCAT	3.86251	-12.5453	C2_Naive_B
TNBC2_GCATGATGTAAGGATT	-8.56944	-16.2891	C8_Switched_Bmem
TNBC2_GCATGATGTCCATCCT	13.5976	6.7244	C7_CD24high_Bmem
TNBC2_GCATGCGGTATTAGCC	7.58118	11.7761	C6_CD1chigh_Bmem
TNBC2_GCGACCAGTTAAGAAC	-10.9071	2.49394	C8_Switched_Bmem
TNBC2_GCGAGAAGTGAAGGCT	26.7745	-24.303	C12_GC
TNBC2_GCGCCAAAGCACCGTC	-18.6295	8.13651	C8_Switched_Bmem
TNBC2_GCGCCAAGTGCACTTA	1.22878	24.8204	C4_IgM_CD27_Bmem
TNBC2_GCTGCTTTCGGCGCAT	-9.18515	-10.4787	C4_IgM_CD27_Bmem
TNBC2_GCTGGGTGTAGCACGA	-21.0271	-2.30176	C8_Switched_Bmem
TNBC2_GCTTCCAAGTCCATAC	-25.8109	8.91578	C10_CD99high_Bmem
TNBC2_GCTTCCACAAACTGCT	-11.095	10.2343	C4_IgM_CD27_Bmem
TNBC2_GCTTCCACACGACGAA	-8.76328	-6.94931	C4_IgM_CD27_Bmem
TNBC2_GCTTCCACACGGATAG	-18.1423	-22.0866	C13_CD14_Atypical_B
TNBC2_GCTTCCAGTATCGCAT	-11.1434	7.39038	C7_CD24high_Bmem
TNBC2_GCTTGAATCCAGATCA	3.64992	-12.7258	C2_Naive_B
TNBC2_GGAAAGCTCAACACGT	-14.5189	-9.6202	C8_Switched_Bmem
TNBC2_GGAATAACAGTATCTG	-29.4479	7.6339	C10_CD99high_Bmem
TNBC2_GGACAAGAGTCATCCA	-7.32354	-9.30333	C4_IgM_CD27_Bmem
TNBC2_GGACAAGCAGCGAACA	-19.8483	8.98842	C8_Switched_Bmem
TNBC2_GGACAGAAGCTCTCGG	-25.9031	1.14065	C8_Switched_Bmem
TNBC2_GGACAGACAAACTGCT	-8.74213	-13.5769	C8_Switched_Bmem
TNBC2_GGACAGATCTGCGTAA	-11.2608	9.60097	C8_Switched_Bmem
TNBC2_GGACATTGTTTAAGCC	-17.9731	-9.33303	C8_Switched_Bmem
TNBC2_GGATTACTCGCGATCG	-13.3677	-10.2892	C8_Switched_Bmem
TNBC2_GGCCGATGTCTCTCGT	-23.3981	-18.8686	C7_CD24high_Bmem
TNBC2_GGCGTGTGTCAGAAGC	3.65507	-14.0203	C2_Naive_B
TNBC2_GGCTCGAAGTGCTGCC	22.3268	10.9987	C5_CD27_minus_Atypical_Bmem
TNBC2_GGCTCGAGTAAGTGTA	-7.52647	-5.76569	C4_IgM_CD27_Bmem
TNBC2_GGCTCGATCAAGGCTT	-34.9725	15.5573	C10_CD99high_Bmem
TNBC2_GGCTCGATCTGTCAAG	-6.18834	5.41271	C8_Switched_Bmem
TNBC2_GGCTGGTCACACAGAG	3.01397	-19.2568	C2_Naive_B
TNBC2_GGCTGGTGTAGAGCTG	-20.5104	-5.47016	C8_Switched_Bmem
TNBC2_GGGAATGTCAGAGGTG	-5.01757	17.2271	C4_IgM_CD27_Bmem
TNBC2_GGGACCTAGTCCGTAT	-27.1838	-27.1695	C13_CD14_Atypical_B
TNBC2_GGGACCTGTAGCCTCG	-15.1815	-4.95514	C8_Switched_Bmem
TNBC2_GGGAGATTCTAGAGTC	-9.13125	-3.92843	C4_IgM_CD27_Bmem
TNBC2_GGGATGAAGAGGGATA	8.09948	11.2559	C6_CD1chigh_Bmem
TNBC2_GGGCACTAGATGGGTC	-15.0643	-12.1833	C8_Switched_Bmem
TNBC2_GGGCATCAGGCTAGAC	-16.3322	-13.2168	C3_CCR7high_Bmem
TNBC2_GGGCATCAGTGGGTTG	-11.6987	1.88876	C8_Switched_Bmem
TNBC2_GGGTCTGTCAGCTCTC	-16.377	-9.68034	C8_Switched_Bmem
TNBC2_GGTATTGAGGCCCTTG	-29.5486	7.32877	C10_CD99high_Bmem
TNBC2_GGTGAAGAGGTCGGAT	-25.5859	-3.47028	C8_Switched_Bmem
TNBC2_GGTGTTAGTCCGACGT	-15.505	-10.1795	C8_Switched_Bmem
TNBC2_GTAACGTAGAGGTAGA	-34.4922	3.89306	C10_CD99high_Bmem
TNBC2_GTAACTGCAGCCAATT	-12.1037	-3.48792	C8_Switched_Bmem
TNBC2_GTACGTAAGAACTCGG	-15.4085	24.9661	C4_IgM_CD27_Bmem
TNBC2_GTACGTAGTGCAACTT	-22.1276	-3.49469	C8_Switched_Bmem
TNBC2_GTACTCCAGTTTCCTT	-11.2094	-4.09545	C4_IgM_CD27_Bmem
TNBC2_GTACTTTCAATGTAAG	4.25912	0.555133	C7_CD24high_Bmem
TNBC2_GTACTTTGTACTTCTT	-15.3848	-12.7617	C8_Switched_Bmem
TNBC2_GTACTTTTCCAAAGTC	-17.0873	-5.29001	C8_Switched_Bmem
TNBC2_GTAGTCATCCGTTGTC	3.57133	8.01351	C7_CD24high_Bmem
TNBC2_GTATTCTCAATACGCT	-9.19496	-10.6877	C4_IgM_CD27_Bmem
TNBC2_GTCAAGTAGGTACTCT	-8.87756	-15.9506	C8_Switched_Bmem
TNBC2_GTCAAGTCAAAGTCAA	12.8563	8.38723	C10_CD99high_Bmem
TNBC2_GTCACAAAGAACAACT	-10.0157	-0.695574	C8_Switched_Bmem
TNBC2_GTCACGGAGGTGCTAG	21.4944	3.0122	C4_IgM_CD27_Bmem
TNBC2_GTCACGGTCCCAAGTA	-15.3366	-10.4861	C8_Switched_Bmem
TNBC2_GTCGGGTCACCAGCAC	0.846165	-8.50756	C7_CD24high_Bmem
TNBC2_GTCGGGTTCCTATTCA	-32.3374	13.7644	C10_CD99high_Bmem
TNBC2_GTCTTCGCACTATCTT	-18.3928	-10.0342	C8_Switched_Bmem
TNBC2_GTCTTCGTCCGTCATC	-21.6363	4.76737	C8_Switched_Bmem
TNBC2_GTGCAGCAGCCACGTC	-38.8511	7.72862	C10_CD99high_Bmem
TNBC2_GTGCAGCAGCGTAATA	-25.7944	10.4031	C10_CD99high_Bmem
TNBC2_GTGCAGCCAGGCGATA	2.7891	-0.929217	C7_CD24high_Bmem
TNBC2_GTGCATATCTTAGCCC	-30.5234	16.7913	C10_CD99high_Bmem
TNBC2_GTGCGGTGTCTACCTC	-17.4428	-0.572237	C8_Switched_Bmem
TNBC2_GTGCTTCCAAAGGTGC	-9.52807	15.8398	C4_IgM_CD27_Bmem
TNBC2_GTGGGTCTCGGAAACG	1.51345	-1.67902	C7_CD24high_Bmem
TNBC2_GTGTTAGAGAATAGGG	-15.5025	-10.0084	C8_Switched_Bmem
TNBC2_GTGTTAGCACCACGTG	-32.248	17.9192	C10_CD99high_Bmem
TNBC2_GTGTTAGCATCACGTA	-31.0114	16.6523	C10_CD99high_Bmem
TNBC2_GTGTTAGCATGCAACT	-11.7761	-4.26359	C8_Switched_Bmem
TNBC2_GTTCATTGTATCACCA	-13.16	-11.0019	C4_IgM_CD27_Bmem
TNBC2_GTTTCTATCCACGACG	-23.0631	-23.9909	C13_CD14_Atypical_B
TNBC2_TAAACCGAGGCTCTTA	-26.7169	17.7094	C10_CD99high_Bmem
TNBC2_TAAACCGCAAGTTAAG	-11.81	-8.81272	C6_CD1chigh_Bmem
TNBC2_TAAGAGAAGTAGCCGA	-37.6465	10.264	C10_CD99high_Bmem
TNBC2_TAAGCGTGTTACCGAT	-16.1427	-14.718	C3_CCR7high_Bmem
TNBC2_TACACGATCCTGCTTG	3.83616	-12.6499	C2_Naive_B
TNBC2_TACGGGCGTATAGGGC	-0.556982	6.17409	C7_CD24high_Bmem
TNBC2_TACGGGCTCTTAGCCC	-14.965	-9.55459	C8_Switched_Bmem
TNBC2_TACTCATGTGCCTGGT	-18.3732	-9.64067	C8_Switched_Bmem
TNBC2_TACTCATTCTTGTTTG	2.13653	-1.93101	C7_CD24high_Bmem
TNBC2_TACTCGCAGTACGTAA	-18.437	15.6156	C8_Switched_Bmem
TNBC2_TACTCGCTCCACGTGG	-7.92863	-7.50684	C4_IgM_CD27_Bmem
TNBC2_TACTTACAGGACGAAA	9.16327	6.89002	C7_CD24high_Bmem
TNBC2_TACTTACCAAGAGTCG	6.61852	8.93338	C7_CD24high_Bmem
TNBC2_TACTTGTCACATCCAA	17.1855	5.85952	C7_CD24high_Bmem
TNBC2_TAGCCGGAGCACCGCT	1.4994	-19.5465	C2_Naive_B
TNBC2_TAGCCGGGTAAGTTCC	-2.15641	3.90517	C7_CD24high_Bmem
TNBC2_TAGCCGGTCGAATCCA	-28.8118	5.59523	C10_CD99high_Bmem
TNBC2_TAGGCATAGATGTCGG	-11.8008	-4.06042	C8_Switched_Bmem
TNBC2_TAGTGGTAGCATGGCA	18.9625	-9.45427	C2_Naive_B
TNBC2_TAGTGGTGTAACGTTC	0.950451	-30.3103	C3_CCR7high_Bmem
TNBC2_TAGTGGTGTGTAATGA	-11.1055	2.58255	C8_Switched_Bmem
TNBC2_TAGTGGTGTTAAGATG	-4.0718	-5.46611	C1_Nur77high_Naive
TNBC2_TATCTCAGTCAAAGCG	-11.08	-14.2174	C8_Switched_Bmem
TNBC2_TATCTCAGTCTCTCTG	-9.07352	-4.40559	C8_Switched_Bmem
TNBC2_TATCTCATCCGAGCCA	-0.576982	8.19035	C7_CD24high_Bmem
TNBC2_TATGCCCCAGGATCGA	-17.1173	-7.9955	C8_Switched_Bmem
TNBC2_TATTACCAGATGTGTA	10.5739	-5.81808	C2_Naive_B
TNBC2_TCACAAGAGTCCAGGA	-16.6444	-10.0661	C8_Switched_Bmem
TNBC2_TCACAAGGTGGCAAAC	-12.044	-1.85419	C8_Switched_Bmem
TNBC2_TCACGAACACGTCAGC	-12.2403	-10.1933	C9_Nur77high_Bmem
TNBC2_TCAGATGGTCTCTCTG	-28.3156	15.2919	C10_CD99high_Bmem
TNBC2_TCAGATGTCGTCTGCT	-31.3467	13.579	C10_CD99high_Bmem
TNBC2_TCAGCAATCTTAGCCC	-17.0222	-21.7514	C6_CD1chigh_Bmem
TNBC2_TCAGGATAGCTAACAA	-11.7857	-8.66881	C6_CD1chigh_Bmem
TNBC2_TCATTACCAGACGTAG	-9.43756	5.2063	C8_Switched_Bmem
TNBC2_TCATTACTCAGAGACG	-3.29476	-10.0153	C8_Switched_Bmem
TNBC2_TCATTACTCATTGCGA	21.7481	-18.706	C1_Nur77high_Naive
TNBC2_TCCACACGTCTTCGTC	-9.9005	-8.98361	C4_IgM_CD27_Bmem
TNBC2_TCCACACGTTAGAACA	1.69909	-1.64228	C7_CD24high_Bmem
TNBC2_TCCCGATGTCATCCCT	-0.228117	-30.5062	C3_CCR7high_Bmem
TNBC2_TCCCGATTCAATAAGG	3.56031	-1.21957	C7_CD24high_Bmem
TNBC2_TCGAGGCAGTGGAGTC	-15.5894	-9.4672	C8_Switched_Bmem
TNBC2_TCGCGAGCAACAACCT	-3.41844	34.4279	C4_IgM_CD27_Bmem
TNBC2_TCGCGAGCAAGCGAGT	-19.8166	-7.13311	C8_Switched_Bmem
TNBC2_TCGCGTTAGCCACGCT	-18.1839	-5.83975	C8_Switched_Bmem
TNBC2_TCGGGACCAACTGGCC	-31.3208	7.66095	C10_CD99high_Bmem
TNBC2_TCGTAGAAGTCACGCC	-9.47921	2.0447	C8_Switched_Bmem
TNBC2_TCTGAGAAGCCGATTT	-11.7624	3.2533	C8_Switched_Bmem
TNBC2_TCTGGAAAGTCAAGGC	-19.6649	-4.75951	C8_Switched_Bmem
TNBC2_TCTGGAACAATCGAAA	-19.0939	13.1763	C8_Switched_Bmem
TNBC2_TCTTTCCTCAACGAAA	-27.2382	17.1394	C10_CD99high_Bmem
TNBC2_TCTTTCCTCGTTTGCC	-21.6627	4.67499	C10_CD99high_Bmem
TNBC2_TCTTTCCTCTGTTTGT	14.7007	19.7721	C10_CD99high_Bmem
TNBC2_TGACGGCAGAAACCGC	-6.4601	0.424129	C6_CD1chigh_Bmem
TNBC2_TGACTAGTCATAGCAC	-10.9977	2.5946	C8_Switched_Bmem
TNBC2_TGAGGGAGTAAATACG	-0.128089	7.52203	C7_CD24high_Bmem
TNBC2_TGATTTCCAATCCGAT	-18.061	-5.86577	C8_Switched_Bmem
TNBC2_TGATTTCGTTGGACCC	-15.0973	-10.8554	C7_CD24high_Bmem
TNBC2_TGATTTCTCATCGATG	-18.4055	8.55631	C8_Switched_Bmem
TNBC2_TGCACCTAGCTACCTA	-7.10351	-3.95811	C4_IgM_CD27_Bmem
TNBC2_TGCACCTGTCATGCAT	-21.7268	-2.74943	C8_Switched_Bmem
TNBC2_TGCCAAAAGCCCTAAT	-15.9845	-9.2025	C8_Switched_Bmem
TNBC2_TGCCCATGTGTATGGG	-20.2404	11.0795	C8_Switched_Bmem
TNBC2_TGCCCTATCCCTGACT	-11.6667	-5.71603	C8_Switched_Bmem
TNBC2_TGCGCAGAGAGCTTCT	-24.608	-7.87583	C8_Switched_Bmem
TNBC2_TGCGTGGCACCAGATT	2.08774	9.67987	C6_CD1chigh_Bmem
TNBC2_TGCGTGGCAGCAGTTT	-26.1626	-7.24659	C8_Switched_Bmem
TNBC2_TGCTACCCAATGAAAC	-11.7709	-4.34485	C8_Switched_Bmem
TNBC2_TGCTACCCATTTGCCC	-28.4614	14.8051	C10_CD99high_Bmem
TNBC2_TGCTGCTCAATGGAAT	-8.65842	-14.9293	C4_IgM_CD27_Bmem
TNBC2_TGCTGCTCAGCCAATT	-11.6705	13.8325	C4_IgM_CD27_Bmem
TNBC2_TGGACGCGTACGCACC	-8.92768	-21.6751	C3_CCR7high_Bmem
TNBC2_TGGCCAGTCTTACCTA	-18.2535	8.5426	C4_IgM_CD27_Bmem
TNBC2_TGGCGCACAATGACCT	-28.358	-2.59467	C10_CD99high_Bmem
TNBC2_TGGGAAGTCGCAGGCT	-8.24062	1.78794	C8_Switched_Bmem
TNBC2_TGGTTCCTCACATACG	-0.660627	7.6375	C7_CD24high_Bmem
TNBC2_TGTATTCAGCTCCTTC	-18.6989	-6.08062	C8_Switched_Bmem
TNBC2_TGTGTTTCACGGCGTT	-16.7861	-11.9241	C8_Switched_Bmem
TNBC2_TGTTCCGCAGGATTGG	-24.6837	-6.6519	C8_Switched_Bmem
TNBC2_TTAACTCAGAAGGTTT	-13.5479	19.8699	C4_IgM_CD27_Bmem
TNBC2_TTAACTCAGTGGTCCC	-13.4367	-9.26429	C8_Switched_Bmem
TNBC2_TTAACTCCATTGGTAC	16.3727	-15.3338	C1_Nur77high_Naive
TNBC2_TTAACTCGTAGAGGAA	-3.68339	13.5961	C4_IgM_CD27_Bmem
TNBC2_TTAGGACGTATTCGTG	-3.43438	8.17014	C7_CD24high_Bmem
TNBC2_TTAGGCACACCAACCG	-9.63168	-10.1349	C4_IgM_CD27_Bmem
TNBC2_TTAGGCAGTACCGTAT	-13.237	-10.9501	C4_IgM_CD27_Bmem
TNBC2_TTAGTTCCACCGATAT	-13.2456	-11.7954	C3_CCR7high_Bmem
TNBC2_TTAGTTCGTAATCGTC	8.13807	-1.27196	C7_CD24high_Bmem
TNBC2_TTATGCTCACCCAGTG	-32.3166	18.6633	C10_CD99high_Bmem
TNBC2_TTCGGTCAGGCTATCT	-21.8742	4.7277	C10_CD99high_Bmem
TNBC2_TTCGGTCGTTCCGTCT	-7.20838	-9.23211	C4_IgM_CD27_Bmem
TNBC2_TTCTCCTGTCTGCCAG	-9.77163	-8.8616	C4_IgM_CD27_Bmem
TNBC2_TTGCCGTCACTGTGTA	-15.3679	-9.80565	C8_Switched_Bmem
TNBC2_TTGCCGTCAGAGTGTG	2.17689	16.3884	C4_IgM_CD27_Bmem
TNBC2_TTGCCGTTCACTTCAT	18.0246	-10.9089	C2_Naive_B
TNBC2_TTGCGTCGTAGGGTAC	-24.4851	-9.64543	C9_Nur77high_Bmem
TNBC2_TTGGAACTCTGGTTCC	-8.61809	-12.2771	C3_CCR7high_Bmem
TNBC2_TTGGCAAGTTCCACTC	-18.7018	-2.93658	C8_Switched_Bmem
TNBC2_TTTACTGGTAATAGCA	-11.2062	10.1369	C4_IgM_CD27_Bmem
TNBC2_TTTGCGCCACGCATCG	-15.8517	-9.71986	C8_Switched_Bmem
TNBC2_TTTGCGCCAGAGTGTG	-32.1605	13.5825	C10_CD99high_Bmem
TNBC2_TTTGTCAAGCGTTTAC	-9.64021	2.11104	C8_Switched_Bmem
TNBC2_CGACTTCCAACACCTA	-27.7126	12.5867	C10_CD99high_Bmem
TNBC2_TCATTACGTGGACGAT	-34.2317	-7.5232	C4_IgM_CD27_Bmem
TNBC2_TTAGGCAAGTACGACG	26.8611	-24.272	C12_GC
TNBC2_AACGTTGGTTCTGGTA	28.5151	-2.56351	C3_CCR7high_Bmem
TNBC2_ACGGCCAAGACAGAGA	38.1915	-3.00423	C11_Plasma
TNBC2_AGATTGCGTCTCTTTA	28.9554	-1.92565	C3_CCR7high_Bmem
TNBC2_ATAAGAGAGTTTGCGT	39.2221	-1.18176	C11_Plasma
TNBC2_CAACCAATCAGCTCTC	29.1662	-2.00743	C3_CCR7high_Bmem
TNBC2_CAAGAAAGTATCACCA	37.0664	1.03543	C11_Plasma
TNBC2_CGGACACTCATTGCGA	39.5462	-1.49993	C11_Plasma
TNBC2_GTGTGCGTCCAGGGCT	29.0445	-1.94123	C3_CCR7high_Bmem
TNBC2_TTTGTCACAAGAGGCT	38.8469	0.315883	C11_Plasma
TNBC3_AAAGCAATCGTACGGC	-27.6187	-27.1301	C13_CD14_Atypical_B
TNBC3_ACGGGTCAGCCAGAAC	-19.3461	-24.5023	C13_CD14_Atypical_B
TNBC3_CACCAGGAGCCAGGAT	-24.479	-18.9606	C10_CD99high_Bmem
TNBC3_CAGGTGCAGATACACA	-23.0106	-23.814	C13_CD14_Atypical_B
TNBC3_CCTCTGATCTTTAGGG	-22.1304	-25.2014	C13_CD14_Atypical_B
TNBC3_CGTAGCGCATCTACGA	-18.9668	-24.2947	C13_CD14_Atypical_B
TNBC3_GCGCGATAGCTTTGGT	-22.1795	-25.278	C13_CD14_Atypical_B
TNBC3_GCGCGATTCGCCTGAG	-20.3419	-24.122	C13_CD14_Atypical_B
TNBC3_TTCTTAGGTGAGGGTT	-17.7585	-24.7559	C6_CD1chigh_Bmem
TNBC3_TTGAACGTCGTCACGG	-21.0878	-23.7466	C13_CD14_Atypical_B
TNBC3_TTTGCGCCATTAGCCA	-25.3209	-25.7238	C13_CD14_Atypical_B
TNBC3_AAAGATGTCGGACAAG	-28.9822	11.2105	C10_CD99high_Bmem
TNBC3_AAATGCCAGGGCATGT	15.177	5.94277	C7_CD24high_Bmem
TNBC3_AACTCTTCATACTACG	4.97576	-0.0672314	C7_CD24high_Bmem
TNBC3_AACTGGTCATCTACGA	-28.6584	12.3128	C10_CD99high_Bmem
TNBC3_AACTGGTGTACATGTC	-36.6392	7.80652	C10_CD99high_Bmem
TNBC3_AAGACCTTCGAATCCA	24.7316	-5.78397	C3_CCR7high_Bmem
TNBC3_ACACCAAGTCTCCCTA	-14.7097	-7.41121	C6_CD1chigh_Bmem
TNBC3_ACACCGGAGCTAAGAT	-26.8076	-6.44939	C10_CD99high_Bmem
TNBC3_ACAGCCGTCACCTTAT	-27.8175	12.6115	C10_CD99high_Bmem
TNBC3_ACATACGAGGGAGTAA	5.20014	-3.37173	C7_CD24high_Bmem
TNBC3_ACCAGTATCCCTAATT	17.8691	7.3626	C7_CD24high_Bmem
TNBC3_ACCCACTTCATAGCAC	-29.0443	11.0391	C10_CD99high_Bmem
TNBC3_ACCCACTTCCAATGGT	14.8185	7.86468	C7_CD24high_Bmem
TNBC3_ACGGAGAAGGCTCAGA	-28.0637	12.6071	C10_CD99high_Bmem
TNBC3_ACTATCTGTCGCTTCT	-29.3027	10.8455	C10_CD99high_Bmem
TNBC3_ACTATCTGTTCAGACT	-29.024	11.2728	C10_CD99high_Bmem
TNBC3_ACTGAACGTTCAGGCC	-34.6256	1.10317	C10_CD99high_Bmem
TNBC3_ACTGAGTAGTGACTCT	-8.30777	34.5501	C6_CD1chigh_Bmem
TNBC3_ACTGATGCAAATCCGT	-36.4431	15.0933	C10_CD99high_Bmem
TNBC3_ACTGTCCTCACTTACT	11.9933	5.16947	C7_CD24high_Bmem
TNBC3_AGGGATGTCCGCGCAA	15.5841	6.75846	C10_CD99high_Bmem
TNBC3_AGTGTCAAGAACTCGG	-9.7867	-10.0824	C4_IgM_CD27_Bmem
TNBC3_ATAGACCCAATCTGCA	13.5273	28.7446	C6_CD1chigh_Bmem
TNBC3_ATCCACCCACAAGCCC	-30.9304	-0.165245	C10_CD99high_Bmem
TNBC3_ATGCGATCATATGGTC	6.17203	-5.08745	C2_Naive_B
TNBC3_ATGTGTGGTACGCACC	-2.59182	12.6263	C4_IgM_CD27_Bmem
TNBC3_ATTCTACCAAAGGCGT	-5.9331	-3.1427	C10_CD99high_Bmem
TNBC3_ATTCTACCATCTACGA	2.38888	-28.6715	C1_Nur77high_Naive
TNBC3_ATTTCTGAGAACTCGG	10.7887	-33.7299	C1_Nur77high_Naive
TNBC3_ATTTCTGTCTCCAGGG	-28.765	-1.54588	C10_CD99high_Bmem
TNBC3_CAACCTCGTCCCGACA	-26.2874	-5.58827	C10_CD99high_Bmem
TNBC3_CAAGAAACAGCTGGCT	-26.5737	-6.8284	C10_CD99high_Bmem
TNBC3_CACACAAAGGACAGAA	-5.86672	-10.8911	C2_Naive_B
TNBC3_CACACAATCTGGGCCA	23.0108	-1.36456	C6_CD1chigh_Bmem
TNBC3_CACACCTCAGTTAACC	-16.7641	-10.8138	C8_Switched_Bmem
TNBC3_CACACTCGTAAACACA	-34.0382	15.4443	C10_CD99high_Bmem
TNBC3_CACAGTAAGTACCGGA	-4.54595	-3.56625	C10_CD99high_Bmem
TNBC3_CACAGTAGTGCTTCTC	-28.3838	12.573	C10_CD99high_Bmem
TNBC3_CACATAGTCAGCTGGC	-38.8753	7.3784	C10_CD99high_Bmem
TNBC3_CACATAGTCGGAAACG	-27.1271	19.1499	C10_CD99high_Bmem
TNBC3_CACATTTCAGTCCTTC	-7.42418	-20.1223	C3_CCR7high_Bmem
TNBC3_CACCTTGTCCGCTGTT	-26.4469	-6.02817	C10_CD99high_Bmem
TNBC3_CAGCAGCTCAGAGCTT	9.76247	30.6839	C6_CD1chigh_Bmem
TNBC3_CAGCGACAGTAACCCT	-11.7308	-8.35194	C6_CD1chigh_Bmem
TNBC3_CATGACACATGGTTGT	22.7381	-1.13602	C3_CCR7high_Bmem
TNBC3_CATTATCTCTACGAGT	-5.89277	-28.8196	C4_IgM_CD27_Bmem
TNBC3_CATTCGCGTAAGGGAA	25.4124	-3.08495	C3_CCR7high_Bmem
TNBC3_CCATTCGGTACCTACA	-28.5558	-5.09943	C10_CD99high_Bmem
TNBC3_CCCAATCCATGCTAGT	-29.8613	16.7299	C10_CD99high_Bmem
TNBC3_CCCAGTTAGTCGAGTG	-36.7368	0.473725	C10_CD99high_Bmem
TNBC3_CCGTACTCATGTAGTC	25.0606	-6.11623	C3_CCR7high_Bmem
TNBC3_CCTACCAAGCTGCGAA	0.0275432	-31.6029	C3_CCR7high_Bmem
TNBC3_CCTTCCCGTGAGGCTA	25.5251	-4.37592	C1_Nur77high_Naive
TNBC3_CCTTTCTTCAGAGCTT	11.7391	15.6316	C6_CD1chigh_Bmem
TNBC3_CCTTTCTTCTGCGTAA	7.6963	-2.36672	C7_CD24high_Bmem
TNBC3_CGAGAAGCAGCTCGAC	23.6993	0.388051	C3_CCR7high_Bmem
TNBC3_CGATTGAGTGCCTGGT	-0.00209874	-29.9165	C3_CCR7high_Bmem
TNBC3_CGCTATCTCGCAAACT	-34.4727	2.26539	C10_CD99high_Bmem
TNBC3_CGGAGCTGTCAAGCGA	-29.9953	10.2618	C10_CD99high_Bmem
TNBC3_CGGTTAAAGGGTCGAT	-11.916	-8.58206	C10_CD99high_Bmem
TNBC3_CGTCACTAGGAGTAGA	6.17318	-4.98875	C7_CD24high_Bmem
TNBC3_CGTGAGCAGTTGAGAT	-3.1492	-25.9704	C3_CCR7high_Bmem
TNBC3_CGTGTAATCACATACG	-28.7059	9.79218	C10_CD99high_Bmem
TNBC3_CTAACTTGTATAGGTA	-30.5304	16.7703	C10_CD99high_Bmem
TNBC3_CTACCCAAGCTTATCG	-36.5012	15.2534	C10_CD99high_Bmem
TNBC3_CTAGAGTGTGAGGCTA	-26.3493	-11.0889	C9_Nur77high_Bmem
TNBC3_CTCCTAGAGATGGCGT	8.78983	27.097	C6_CD1chigh_Bmem
TNBC3_CTCCTAGTCATATCGG	25.6394	-3.21735	C3_CCR7high_Bmem
TNBC3_CTCGTACCAGACAAAT	15.944	5.90809	C7_CD24high_Bmem
TNBC3_CTCTAATTCCGTCATC	-34.0523	-1.41827	C10_CD99high_Bmem
TNBC3_CTGCGGAGTGATGTCT	-26.2728	-5.86785	C10_CD99high_Bmem
TNBC3_CTGGTCTAGAAACCGC	-30.5042	10.5819	C10_CD99high_Bmem
TNBC3_CTTAACTAGAGTAAGG	5.34684	-0.440998	C7_CD24high_Bmem
TNBC3_CTTAACTGTCACACGC	-28.2099	-5.20475	C10_CD99high_Bmem
TNBC3_CTTAACTGTTCGTGAT	-36.7523	0.434818	C10_CD99high_Bmem
TNBC3_CTTGGCTAGTAATCCC	-33.9239	-1.52585	C10_CD99high_Bmem
TNBC3_CTTTGCGAGAGGTTAT	-28.6939	9.79104	C10_CD99high_Bmem
TNBC3_CTTTGCGGTATCACCA	-30.5298	10.8621	C10_CD99high_Bmem
TNBC3_GAAACTCTCCTAGAAC	-8.98165	-4.46832	C4_IgM_CD27_Bmem
TNBC3_GAAGCAGTCCAACCAA	-8.9431	-5.15714	C4_IgM_CD27_Bmem
TNBC3_GAATAAGGTCGGCATC	15.1626	5.90531	C7_CD24high_Bmem
TNBC3_GACAGAGCAAGTTGTC	17.6636	-3.28036	C2_Naive_B
TNBC3_GACCTGGGTGTGCCTG	-11.8539	-8.5289	C6_CD1chigh_Bmem
TNBC3_GACGCGTGTGTAACGG	23.6991	0.360233	C5_CD27_minus_Atypical_Bmem
TNBC3_GACGCGTTCACGACTA	3.89527	25.2104	C4_IgM_CD27_Bmem
TNBC3_GACTACAGTCGTTGTA	-30.3702	10.7259	C10_CD99high_Bmem
TNBC3_GAGCAGAGTCGCGGTT	-0.170905	-29.8091	C3_CCR7high_Bmem
TNBC3_GAGCAGAGTTCATGGT	-27.9352	11.2459	C10_CD99high_Bmem
TNBC3_GATCGATGTGGCCCTA	-10.2914	-7.6905	C9_Nur77high_Bmem
TNBC3_GATCGCGAGACTGGGT	-35.2984	17.8917	C10_CD99high_Bmem
TNBC3_GCATGTATCTCGAGTA	11.9774	-32.7794	C1_Nur77high_Naive
TNBC3_GCCAAATCACCCAGTG	-30.4129	15.4095	C10_CD99high_Bmem
TNBC3_GCCTCTAAGCAATATG	-27.7608	12.5717	C10_CD99high_Bmem
TNBC3_GCGCCAACAAGAGTCG	-33.9002	-1.15551	C10_CD99high_Bmem
TNBC3_GGACAAGGTGATAAGT	-9.19925	-5.74764	C9_Nur77high_Bmem
TNBC3_GGACAGAGTGAAGGCT	-4.42141	-1.13255	C7_CD24high_Bmem
TNBC3_GGATGTTTCGCTAGCG	-32.391	21.2021	C10_CD99high_Bmem
TNBC3_GGCGACTGTTACGTCA	16.2969	3.23246	C3_CCR7high_Bmem
TNBC3_GGCTCGAAGTTAACGA	-36.7519	7.66915	C7_CD24high_Bmem
TNBC3_GGCTGGTCAAAGGTGC	-34.1358	-1.39709	C10_CD99high_Bmem
TNBC3_GGGAGATTCAGGCGAA	4.99173	-3.05973	C7_CD24high_Bmem
TNBC3_GTAACTGCACTCTGTC	0.0215441	-31.5425	C3_CCR7high_Bmem
TNBC3_GTAGGCCCATCGTCGG	-30.1967	10.8781	C10_CD99high_Bmem
TNBC3_GTAGTCATCGCCTGAG	-7.62681	-0.907843	C7_CD24high_Bmem
TNBC3_GTCAAGTTCATGTGGT	-16.0552	25.9964	C6_CD1chigh_Bmem
TNBC3_GTCATTTGTTAGATGA	7.82953	-2.45158	C7_CD24high_Bmem
TNBC3_GTGCGGTCATGGGAAC	6.95352	26.1282	C6_CD1chigh_Bmem
TNBC3_GTGTGCGGTATATGGA	-28.6367	-1.46138	C10_CD99high_Bmem
TNBC3_GTGTGCGTCTCCAACC	-4.61542	-1.45278	C6_CD1chigh_Bmem
TNBC3_GTTTCTAGTTCAGGCC	25.4672	-4.19631	C3_CCR7high_Bmem
TNBC3_GTTTCTATCCTGTACC	0.0111042	-31.5652	C2_Naive_B
TNBC3_TAAACCGAGGACGAAA	-8.33371	34.527	C10_CD99high_Bmem
TNBC3_TAAACCGGTCTGCGGT	-34.1013	2.10983	C10_CD99high_Bmem
TNBC3_TAAACCGGTGTCTGAT	6.38448	-8.27823	C7_CD24high_Bmem
TNBC3_TAAACCGGTTGGACCC	5.32193	-3.85289	C7_CD24high_Bmem
TNBC3_TAAGCGTTCGTATCAG	-28.4995	11.1256	C10_CD99high_Bmem
TNBC3_TAAGTGCCAGGACCCT	-0.0919169	-32.8469	C3_CCR7high_Bmem
TNBC3_TACCTTATCAGCGATT	-28.917	10.2098	C10_CD99high_Bmem
TNBC3_TATCAGGTCGTACGGC	7.93217	10.6746	C7_CD24high_Bmem
TNBC3_TCAACGAAGCAGCCTC	24.3566	-3.89447	C6_CD1chigh_Bmem
TNBC3_TCAACGAAGTGACATA	8.96861	27.1412	C6_CD1chigh_Bmem
TNBC3_TCTATTGAGCTTCGCG	-28.625	11.4099	C10_CD99high_Bmem
TNBC3_TCTATTGAGTATGACA	-17.0436	-21.7569	C13_CD14_Atypical_B
TNBC3_TCTATTGTCACCAGGC	9.1178	25.1133	C6_CD1chigh_Bmem
TNBC3_TCTTTCCGTTGAGTTC	-27.9615	-5.41099	C8_Switched_Bmem
TNBC3_TGAAAGATCCGGGTGT	-19.5902	-15.8234	C7_CD24high_Bmem
TNBC3_TGACTTTCATAACCTG	-0.0371313	-31.7168	C3_CCR7high_Bmem
TNBC3_TGAGCATGTAATTGGA	-28.1891	-5.18305	C10_CD99high_Bmem
TNBC3_TGCCCATAGCCGTCGT	9.79638	26.5929	C6_CD1chigh_Bmem
TNBC3_TGCCCTATCTTCAACT	-10.3527	9.15886	C4_IgM_CD27_Bmem
TNBC3_TGCGGGTGTCTAGTGT	-28.8052	12.3578	C10_CD99high_Bmem
TNBC3_TGCTACCTCTAGCACA	-27.2137	-6.44217	C10_CD99high_Bmem
TNBC3_TGCTGCTAGCACGCCT	-8.98229	-5.64719	C4_IgM_CD27_Bmem
TNBC3_TGGCCAGAGTCAAGCG	-29.2795	11.8239	C10_CD99high_Bmem
TNBC3_TGGCTGGTCGCTGATA	-34.8987	2.8283	C10_CD99high_Bmem
TNBC3_TGGGCGTCAGGTCGTC	-28.7186	12.25	C10_CD99high_Bmem
TNBC3_TGGTTCCGTTGGGACA	2.66068	6.97307	C6_CD1chigh_Bmem
TNBC3_TGTATTCCAGTATGCT	13.9293	7.74571	C7_CD24high_Bmem
TNBC3_TGTGTTTAGCCTCGTG	-29.7807	10.8146	C10_CD99high_Bmem
TNBC3_TTATGCTTCACAAACC	12.3096	15.1876	C5_CD27_minus_Atypical_Bmem
TNBC3_TTCTCCTAGATATGCA	12.9009	24.3299	C6_CD1chigh_Bmem
TNBC3_TTGACTTTCGGCGGTT	5.73135	0.0216925	C7_CD24high_Bmem
TNBC3_TTGTAGGTCGAATCCA	13.4494	7.64827	C10_CD99high_Bmem
TNBC3_TTTACTGCATAGGATA	15.5787	30.451	C7_CD24high_Bmem
TNBC3_TTTACTGTCATGTCTT	-28.6136	9.73086	C10_CD99high_Bmem
TNBC3_TTTATGCGTATAGTAG	-13.3674	-10.6609	C8_Switched_Bmem
TNBC3_TTTCCTCTCCGCGGTA	-19.5529	-15.7366	C10_CD99high_Bmem
TNBC3_TTTGGTTCAGTCAGAG	3.8038	12.1729	C7_CD24high_Bmem
TNBC3_AAGGTTCCACTGTGTA	33.3633	-3.83633	C4_IgM_CD27_Bmem
TNBC3_ACTTACTTCGACGGAA	38.6417	-2.1107	C11_Plasma
TNBC3_AGACGTTGTTATCCGA	16.8063	2.83931	C3_CCR7high_Bmem
TNBC3_AGCTTGACACGGATAG	29.914	-5.0423	C11_Plasma
TNBC3_AGGGAGTTCCACGTTC	31.0277	-3.66697	C8_Switched_Bmem
TNBC3_AGGGTGATCCACGTGG	34.4367	-2.48342	C11_Plasma
TNBC3_CAAGGCCTCGTGGACC	31.3316	-3.34328	C8_Switched_Bmem
TNBC3_CACAGGCTCCACGTTC	36.5554	-3.07644	C11_Plasma
TNBC3_CACAGTAGTCGCCATG	-19.5408	-18.2803	C13_CD14_Atypical_B
TNBC3_CACCAGGAGCAGCCTC	35.9192	-2.97163	C11_Plasma
TNBC3_CAGCGACCAGCCAGAA	33.4816	-3.2815	C11_Plasma
TNBC3_CAGCGACTCGTAGGAG	32.6881	-0.963101	C11_Plasma
TNBC3_CATCAAGCAAAGAATC	34.7915	-3.03533	C11_Plasma
TNBC3_CGTAGGCTCTACTTAC	33.6147	-2.634	C11_Plasma
TNBC3_CGTTCTGTCTGAAAGA	-6.24397	-16.1012	C3_CCR7high_Bmem
TNBC3_GAATAAGCACAGTCGC	0.598177	-23.5122	C3_CCR7high_Bmem
TNBC3_GACGTGCGTGGTAACG	-6.18653	-16.2505	C3_CCR7high_Bmem
TNBC3_GCAGTTATCGCGATCG	34.138	-2.35289	C11_Plasma
TNBC3_GCCTCTAAGTAAGTAC	30.986	-3.79468	C11_Plasma
TNBC3_GTGTTAGAGGGAACGG	36.9191	0.888421	C11_Plasma
TNBC3_TAAGTGCAGCCAACAG	18.3843	6.11774	C5_CD27_minus_Atypical_Bmem
TNBC3_TCACAAGCATGGATGG	37.9741	-3.76576	C11_Plasma
TNBC3_TCCACACCAAACTGCT	37.1568	-3.21754	C11_Plasma
TNBC3_TCGGTAAGTCGCGTGT	33.7164	-2.98439	C11_Plasma
TNBC3_TGAAAGAAGGACAGCT	36.6707	-2.88829	C11_Plasma
TNBC3_TTCTCCTTCTTGTCAT	34.2067	-3.16135	C11_Plasma
TNBC4_AACCGCGTCATGCTCC	-1.532	30.5337	C4_IgM_CD27_Bmem
TNBC4_CAGATCAAGTACTTGC	-26.8819	-26.7711	C13_CD14_Atypical_B
TNBC4_TGAGCCGAGCCGCCTA	-27.5152	-26.939	C13_CD14_Atypical_B
TNBC4_TTCGAAGAGATGTCGG	-25.8838	-13.0266	C9_Nur77high_Bmem
TNBC4_AAATGCCAGCCGCCTA	-6.40799	-13.2721	C7_CD24high_Bmem
TNBC4_ACCAGTACAAGCGATG	-6.91999	-7.02228	C4_IgM_CD27_Bmem
TNBC4_ACCTTTAAGCTACCTA	-35.6495	2.76026	C10_CD99high_Bmem
TNBC4_ACTGATGTCCTCGCAT	0.222214	30.8729	C4_IgM_CD27_Bmem
TNBC4_AGTAGTCGTCAGATAA	-25.6124	-12.8044	C9_Nur77high_Bmem
TNBC4_ATCTACTCATTCTTAC	4.47636	-0.689781	C7_CD24high_Bmem
TNBC4_ATTGGTGAGGTGCACA	4.79489	-3.02622	C7_CD24high_Bmem
TNBC4_CACAAACGTCTCTTAT	15.3971	5.93044	C7_CD24high_Bmem
TNBC4_CAGAGAGCAAGTTGTC	2.361	16.493	C4_IgM_CD27_Bmem
TNBC4_CCTACCAAGCTGATAA	-33.3366	5.41854	C10_CD99high_Bmem
TNBC4_CGACCTTCACGCGAAA	-35.5306	2.83112	C10_CD99high_Bmem
TNBC4_CGACTTCAGCCACTAT	12.1799	-4.4045	C12_GC
TNBC4_CGCTATCTCAGCGACC	0.141194	-0.770831	C7_CD24high_Bmem
TNBC4_CGGAGTCCAGGTTTCA	-12.9475	-2.17006	C8_Switched_Bmem
TNBC4_CGTGTCTAGAGCTGCA	4.59346	-0.578702	C7_CD24high_Bmem
TNBC4_CTAACTTCATGGTCTA	-7.1621	-0.898988	C10_CD99high_Bmem
TNBC4_CTGATAGTCAGCTGGC	-6.8272	25.7984	C4_IgM_CD27_Bmem
TNBC4_GAAACTCTCTGCTTGC	27.1636	-25.6596	C12_GC
TNBC4_GACCTGGGTTTCCACC	-33.6269	12.2624	C10_CD99high_Bmem
TNBC4_GACTGCGTCTAGAGTC	-23.3054	-18.5368	C7_CD24high_Bmem
TNBC4_GCAAACTTCGGGAGTA	-6.52557	-15.3111	C7_CD24high_Bmem
TNBC4_GCCTCTAAGAGCAATT	-6.17226	7.26987	C7_CD24high_Bmem
TNBC4_GGCAATTCAAGCTGAG	5.87058	1.24624	C7_CD24high_Bmem
TNBC4_GGGAGATTCCTCAACC	8.0564	-1.26676	C7_CD24high_Bmem
TNBC4_GTGCATAAGCAAATCA	-32.7578	-4.39731	C10_CD99high_Bmem
TNBC4_GTTTCTACAAGGTGTG	20.0965	19.1125	C5_CD27_minus_Atypical_Bmem
TNBC4_TACCTATAGGATATAC	-4.78083	10.7625	C4_IgM_CD27_Bmem
TNBC4_TACTTGTAGCTCCTTC	3.13849	0.689741	C7_CD24high_Bmem
TNBC4_TATCTCACAAACTGCT	-1.38551	30.5914	C4_IgM_CD27_Bmem
TNBC4_TCACAAGTCTTAGAGC	-3.56867	-6.04062	C4_IgM_CD27_Bmem
TNBC4_TCATTACCACCAACCG	4.57449	-2.97107	C7_CD24high_Bmem
TNBC4_TCGCGAGCACGACGAA	-6.2479	-13.429	C3_CCR7high_Bmem
TNBC4_TCGGTAATCACCCTCA	-4.38913	11.2202	C4_IgM_CD27_Bmem
TNBC4_TCGTACCGTTAAAGAC	-24.5604	-11.7088	C9_Nur77high_Bmem
TNBC4_TCTCTAAGTAATTGGA	2.82095	16.1542	C4_IgM_CD27_Bmem
TNBC4_TGCCCTATCCTGTACC	-23.2933	-18.4898	C8_Switched_Bmem
TNBC4_TGCGCAGCAACACCCG	-12.6861	-13.7592	C7_CD24high_Bmem
TNBC4_TGCGCAGTCCGAACGC	-30.9997	-0.314298	C10_CD99high_Bmem
TNBC4_TGGTTCCAGTGTCCCG	-30.0651	12.4268	C10_CD99high_Bmem
TNBC4_TGTGGTAGTTACAGAA	-32.8211	6.78971	C10_CD99high_Bmem
TNBC4_TTCTCAATCTACTATC	-3.82566	-27.4943	C1_Nur77high_Naive
TNBC4_TTTGGTTAGCCACGTC	-3.91404	17.4223	C4_IgM_CD27_Bmem
TNBC4_AGGTCCGTCAGTTGAC	12.5938	19.7951	C4_IgM_CD27_Bmem
TNBC4_CTGAAGTGTGATGTGG	-2.32182	30.4007	C4_IgM_CD27_Bmem
TNBC4_AACTGGTAGGGTATCG	37.4807	-4.93103	C11_Plasma
TNBC4_AACTGGTCACCCATGG	38.1959	-3.84774	C11_Plasma
TNBC4_ACGAGGAGTAAGGGCT	11.1423	0.598974	C7_CD24high_Bmem
TNBC4_ACTGAACGTGTGTGCC	8.25855	18.1981	C6_CD1chigh_Bmem
TNBC4_ACTGATGTCCTAGAAC	37.5747	-4.80601	C11_Plasma
TNBC4_ACTTTCATCCAAATGC	37.4301	-4.82152	C11_Plasma
TNBC4_AGAGCGAGTTTGGGCC	37.3475	-4.96583	C11_Plasma
TNBC4_AGCATACAGGTGTTAA	32.0495	-0.311506	C11_Plasma
TNBC4_ATAGACCGTACCGTAT	29.6496	-5.58716	C6_CD1chigh_Bmem
TNBC4_CACAAACCATCTCCCA	32.3313	-0.556354	C11_Plasma
TNBC4_CACATAGGTCTCATCC	37.4948	-5.15582	C11_Plasma
TNBC4_CACCAGGTCAGTACGT	37.798	0.671972	C11_Plasma
TNBC4_CATCGGGGTTGAACTC	37.4472	-4.85413	C11_Plasma
TNBC4_CCGTACTTCGGTGTTA	37.4744	-5.0183	C11_Plasma
TNBC4_CCTTCCCGTTGAGTTC	29.6791	-5.30273	C8_Switched_Bmem
TNBC4_CCTTCGAAGTGACATA	-20.4913	-9.9252	C5_CD27_minus_Atypical_Bmem
TNBC4_CGGACTGGTGCCTTGG	-6.31896	-14.7367	C7_CD24high_Bmem
TNBC4_CTAACTTCAGCATGAG	29.3435	-5.27547	C9_Nur77high_Bmem
TNBC4_CTACATTGTTCTGGTA	32.4266	-0.815512	C11_Plasma
TNBC4_GACACGCTCTACCAGA	-17.7988	-22.8957	C13_CD14_Atypical_B
TNBC4_GACGTTATCATCGCTC	-6.59496	-15.5019	C7_CD24high_Bmem
TNBC4_GACTAACTCGCTGATA	37.4593	-4.70037	C11_Plasma
TNBC4_GCATGATCAGGATCGA	-8.06561	-11.8799	C3_CCR7high_Bmem
TNBC4_GCTCTGTAGATCCCAT	1.13314	8.76709	C7_CD24high_Bmem
TNBC4_GGGTTGCGTGTGACCC	11.2728	0.659205	C7_CD24high_Bmem
TNBC4_GTATCTTCAACTGCGC	36.6838	-4.1665	C11_Plasma
TNBC4_GTCATTTAGACTTGAA	37.5486	-4.62283	C11_Plasma
TNBC4_GTCCTCACACAACGTT	-2.83057	30.4628	C4_IgM_CD27_Bmem
TNBC4_GTGCTTCCAGGAACGT	-6.53386	-15.3399	C7_CD24high_Bmem
TNBC4_TAAGAGATCACGAAGG	-2.12365	-15.8931	C2_Naive_B
TNBC4_TCAATCTGTAGTGAAT	10.1203	1.80435	C7_CD24high_Bmem
TNBC4_TCAGATGGTGTAACGG	32.3582	-0.67341	C11_Plasma
TNBC4_TCCACACGTGCACTTA	37.4871	-5.1059	C11_Plasma
TNBC4_TCTCATAAGCGTTTAC	2.75889	-7.94162	C7_CD24high_Bmem
TNBC4_TGTTCCGGTAGAGGAA	-25.0442	-25.0923	C13_CD14_Atypical_B
TNBC4_TTCTCAAGTAAGTTCC	32.4712	-0.925493	C11_Plasma
TNBC4_TTCTCCTCAAGCCATT	32.3724	-0.74667	C11_Plasma
TNBC4_TTCTCCTGTGATAAGT	37.2313	-4.74853	C11_Plasma
TNBC4_TTGCGTCTCCCAACGG	37.4209	-4.664	C11_Plasma
TNBC4_TTGTAGGCAACTGCTA	29.6622	-5.32915	C9_Nur77high_Bmem
TNBC5_ACTTACTCACGTTGGC	-20.1024	-24.4412	C13_CD14_Atypical_B
TNBC5_AGAGCTTGTCGCTTTC	-23.1934	-23.8572	C13_CD14_Atypical_B
TNBC5_AGTGAGGGTTTAGCTG	-23.2145	-21.8122	C13_CD14_Atypical_B
TNBC5_ATAAGAGCACCAGATT	-22.938	-23.2744	C13_CD14_Atypical_B
TNBC5_ATCCACCGTGCAGGTA	-22.7026	-23.3184	C13_CD14_Atypical_B
TNBC5_ATGGGAGCAGCTGCTG	-22.8281	-23.5954	C13_CD14_Atypical_B
TNBC5_CAGAGAGGTACAAGTA	-28.3087	19.6708	C10_CD99high_Bmem
TNBC5_CGAATGTAGTAACCCT	-25.5672	-25.9366	C13_CD14_Atypical_B
TNBC5_CGCTATCTCACGATGT	-22.3379	-24.0225	C13_CD14_Atypical_B
TNBC5_CGTGTAATCTGTTGAG	-22.1752	-21.6137	C2_Naive_B
TNBC5_CGTGTCTGTAAGGATT	-19.8743	-24.5471	C13_CD14_Atypical_B
TNBC5_CTAATGGAGTAAGTAC	26.5719	-25.7207	C12_GC
TNBC5_CTACCCATCCCAACGG	-25.2589	-25.6278	C13_CD14_Atypical_B
TNBC5_CTCACACCATCACAAC	-22.3023	-23.9774	C13_CD14_Atypical_B
TNBC5_CTCGAAAAGGAGTTGC	-23.1388	-23.7082	C13_CD14_Atypical_B
TNBC5_CTCGGAGCAAATCCGT	-22.8457	-23.7299	C13_CD14_Atypical_B
TNBC5_CTTACCGGTGTGCCTG	-22.951	-23.6986	C13_CD14_Atypical_B
TNBC5_GAGGTGAGTCCAGTGC	-22.617	-22.6247	C13_CD14_Atypical_B
TNBC5_GATCGTACACCTTGTC	-19.9845	-24.4484	C13_CD14_Atypical_B
TNBC5_GATCTAGAGCGTGAAC	-27.7973	-28.5179	C13_CD14_Atypical_B
TNBC5_GATTCAGAGGCTCTTA	-22.8345	-23.6851	C13_CD14_Atypical_B
TNBC5_GGACATTCAATGCCAT	-21.0993	-24.3673	C13_CD14_Atypical_B
TNBC5_GTACGTATCATGTCCC	-21.7988	-24.7759	C13_CD14_Atypical_B
TNBC5_GTACTTTAGTATTGGA	-22.7484	-23.7609	C13_CD14_Atypical_B
TNBC5_GTCAAGTTCATCGCTC	17.5836	-13.2775	C2_Naive_B
TNBC5_GTCCTCATCCTTAATC	-20.2436	-24.5804	C13_CD14_Atypical_B
TNBC5_GTCTCGTCATGTTCCC	-23.457	-24.2657	C13_CD14_Atypical_B
TNBC5_TAAACCGCAGCTGTAT	-22.5868	-23.7851	C13_CD14_Atypical_B
TNBC5_TACTCGCCAGTAAGCG	-23.8916	-23.9166	C13_CD14_Atypical_B
TNBC5_TCAGGATAGTGGTAAT	-23.3365	-21.4567	C7_CD24high_Bmem
TNBC5_TGGCTGGTCTCTAAGG	-20.0954	-24.581	C13_CD14_Atypical_B
TNBC5_TTAGGCATCGGCCGAT	-25.2478	-25.5714	C13_CD14_Atypical_B
TNBC5_TTCCCAGAGAGCTATA	-20.5005	-24.5035	C13_CD14_Atypical_B
TNBC5_TTCTCAATCTTTACAC	-23.2814	-21.8892	C13_CD14_Atypical_B
TNBC5_TTTGCGCCAATGTAAG	-24.0988	-0.770478	C8_Switched_Bmem
TNBC5_TGAGAGGAGCTCCTTC	-19.134	-22.2967	C13_CD14_Atypical_B
TNBC5_TTTATGCAGACAGACC	14.2723	-2.85045	C7_CD24high_Bmem
TNBC5_AAACCTGCAATACGCT	-8.68666	-14.8407	C4_IgM_CD27_Bmem
TNBC5_AAACGGGGTAGCTAAA	-10.6249	-0.873875	C8_Switched_Bmem
TNBC5_AAACGGGGTTGGTGGA	-10.4645	-2.18297	C8_Switched_Bmem
TNBC5_AAAGATGGTAAGGGCT	-4.44288	6.84124	C8_Switched_Bmem
TNBC5_AAAGATGGTCCATGAT	-26.4199	-7.12386	C10_CD99high_Bmem
TNBC5_AAAGCAAGTAAATGAC	-6.3935	8.53309	C7_CD24high_Bmem
TNBC5_AAAGTAGAGTGGAGAA	-14.2313	-1.12733	C8_Switched_Bmem
TNBC5_AAAGTAGGTAAGCACG	14.8681	18.4989	C5_CD27_minus_Atypical_Bmem
TNBC5_AAAGTAGGTACCAGTT	-11.688	0.941	C8_Switched_Bmem
TNBC5_AAAGTAGGTTAAGTAG	-5.20005	6.6901	C7_CD24high_Bmem
TNBC5_AAAGTAGTCCTAAGTG	-23.9311	-1.19681	C8_Switched_Bmem
TNBC5_AACACGTTCAGAAATG	1.75423	3.96237	C7_CD24high_Bmem
TNBC5_AACCATGAGATGCCTT	-0.510629	5.21395	C7_CD24high_Bmem
TNBC5_AACCATGGTCTAGGTT	-6.83186	-0.920271	C10_CD99high_Bmem
TNBC5_AACCGCGGTACCGCTG	-30.742	-3.39061	C8_Switched_Bmem
TNBC5_AACCGCGTCCAGATCA	19.7687	-7.35078	C7_CD24high_Bmem
TNBC5_AACGTTGGTCGAATCT	-23.432	-11.9422	C9_Nur77high_Bmem
TNBC5_AACGTTGGTGGAAAGA	-10.4124	-0.690775	C8_Switched_Bmem
TNBC5_AACTCAGAGAGTGACC	3.29497	8.66408	C4_IgM_CD27_Bmem
TNBC5_AACTCAGCAAATCCGT	-19.5558	-4.284	C8_Switched_Bmem
TNBC5_AACTCAGGTGCCTGGT	-3.42034	34.4194	C4_IgM_CD27_Bmem
TNBC5_AACTCCCTCGGATGTT	-40.0656	7.57174	C10_CD99high_Bmem
TNBC5_AACTCTTGTTCACCTC	-13.0391	-5.93152	C8_Switched_Bmem
TNBC5_AACTCTTTCAGGCAAG	5.79233	24.9867	C4_IgM_CD27_Bmem
TNBC5_AACTCTTTCGGAGCAA	-11.2087	-11.2398	C7_CD24high_Bmem
TNBC5_AACTGGTGTCTTCGTC	3.98305	6.59802	C7_CD24high_Bmem
TNBC5_AAGACCTGTACCGGCT	0.424926	7.93513	C7_CD24high_Bmem
TNBC5_AAGGAGCTCCATGAAC	-18.5355	-1.38909	C8_Switched_Bmem
TNBC5_AAGGAGCTCCGAAGAG	-17.7113	-12.1996	C8_Switched_Bmem
TNBC5_AAGGCAGTCAACTCTT	5.67012	-4.16631	C7_CD24high_Bmem
TNBC5_AAGGCAGTCTTAGCCC	-4.00895	-0.615393	C7_CD24high_Bmem
TNBC5_AAGGTTCCATCCTTGC	19.186	10.2972	C5_CD27_minus_Atypical_Bmem
TNBC5_AAGGTTCGTAGAGTGC	-24.0586	-7.90188	C8_Switched_Bmem
TNBC5_AAGGTTCTCGGAGGTA	-24.6347	-11.5316	C9_Nur77high_Bmem
TNBC5_AAGTCTGTCAGGCGAA	-1.51935	2.66776	C7_CD24high_Bmem
TNBC5_AAGTCTGTCGTTGACA	-17.9245	0.426899	C8_Switched_Bmem
TNBC5_AATCCAGAGACTGGGT	-19.21	-6.76092	C8_Switched_Bmem
TNBC5_AATCCAGCAAAGAATC	3.13608	6.09248	C7_CD24high_Bmem
TNBC5_AATCCAGTCGCTAGCG	-20.9699	-5.08611	C8_Switched_Bmem
TNBC5_AATCGGTAGTGAAGTT	-24.5999	11.3898	C10_CD99high_Bmem
TNBC5_AATCGGTCATCACGAT	-14.1644	-10.2347	C7_CD24high_Bmem
TNBC5_AATCGGTCATGCCCGA	-24.3403	-12.9971	C9_Nur77high_Bmem
TNBC5_AATCGGTTCCGAACGC	4.65082	29.9484	C6_CD1chigh_Bmem
TNBC5_ACACCAACAAGCGCTC	-13.5871	-4.04105	C8_Switched_Bmem
TNBC5_ACACCCTAGTTACCCA	-24.1455	-8.26319	C9_Nur77high_Bmem
TNBC5_ACACCCTAGTTGAGAT	-8.37832	12.6258	C4_IgM_CD27_Bmem
TNBC5_ACACCCTCACTGAAGG	-23.8991	-11.6237	C9_Nur77high_Bmem
TNBC5_ACACCGGAGACAGGCT	-25.2102	-10.9746	C9_Nur77high_Bmem
TNBC5_ACACCGGAGGCATGTG	-3.57531	-16.1807	C2_Naive_B
TNBC5_ACACTGAAGTATCTCG	28.5405	-1.94981	C3_CCR7high_Bmem
TNBC5_ACAGCCGGTTGGGACA	-21.8151	4.74171	C10_CD99high_Bmem
TNBC5_ACAGCCGTCCGAATGT	-21.9008	4.75833	C10_CD99high_Bmem
TNBC5_ACAGCTAAGAGTACAT	-24.2752	-11.3017	C9_Nur77high_Bmem
TNBC5_ACAGCTAAGTACCGGA	1.91137	9.49066	C7_CD24high_Bmem
TNBC5_ACAGCTATCACATACG	-22.4359	-13.1696	C9_Nur77high_Bmem
TNBC5_ACAGCTATCACGCGGT	1.28467	6.05347	C7_CD24high_Bmem
TNBC5_ACATACGCATTAACCG	-2.27088	-3.66041	C2_Naive_B
TNBC5_ACATGGTAGCTGCCCA	-18.4833	-10.1091	C8_Switched_Bmem
TNBC5_ACATGGTCACCGAAAG	-21.5793	-3.86164	C8_Switched_Bmem
TNBC5_ACCCACTAGAGCCCAA	-27.7369	15.5901	C10_CD99high_Bmem
TNBC5_ACCTTTAGTCTTTCAT	17.0343	16.4977	C5_CD27_minus_Atypical_Bmem
TNBC5_ACGAGCCAGAGTAAGG	-2.34572	0.528776	C8_Switched_Bmem
TNBC5_ACGAGCCAGGCTAGAC	-19.3196	-0.209067	C8_Switched_Bmem
TNBC5_ACGAGCCAGGGAAACA	-1.18189	0.549204	C7_CD24high_Bmem
TNBC5_ACGAGGAAGCTAGCCC	-2.38473	-3.68773	C2_Naive_B
TNBC5_ACGAGGAGTAATCGTC	3.375	-3.43288	C7_CD24high_Bmem
TNBC5_ACGAGGATCATTCACT	0.740829	5.79995	C7_CD24high_Bmem
TNBC5_ACGAGGATCTCCCTGA	-13.8802	-1.04244	C8_Switched_Bmem
TNBC5_ACGATACAGTGGAGTC	-25.4796	-11.1651	C9_Nur77high_Bmem
TNBC5_ACGATACCAAGGTTCT	18.1859	18.6583	C5_CD27_minus_Atypical_Bmem
TNBC5_ACGATGTGTAGCGCAA	-1.30089	-9.49745	C2_Naive_B
TNBC5_ACGCAGCCATCGATGT	-10.2139	2.6076	C8_Switched_Bmem
TNBC5_ACGCAGCGTCTTGATG	-19.5824	-1.21594	C8_Switched_Bmem
TNBC5_ACGCAGCGTTTGTTGG	5.05682	5.35999	C7_CD24high_Bmem
TNBC5_ACGCAGCTCCTTAATC	-25.0514	-6.2608	C8_Switched_Bmem
TNBC5_ACGCAGCTCTACCTGC	-14.1528	-12.8604	C3_CCR7high_Bmem
TNBC5_ACGCCAGGTGTTCGAT	0.500035	4.82571	C7_CD24high_Bmem
TNBC5_ACGCCAGTCGGAAACG	28.2758	-2.07765	C3_CCR7high_Bmem
TNBC5_ACGCCGAGTGCCTGTG	2.00982	23.4773	C4_IgM_CD27_Bmem
TNBC5_ACGGAGAAGAAGGTGA	-20.0304	13.6812	C8_Switched_Bmem
TNBC5_ACGGAGAAGTACACCT	-10.7952	-12.2225	C2_Naive_B
TNBC5_ACGGAGATCCGCAAGC	-16.4013	-13.0885	C3_CCR7high_Bmem
TNBC5_ACGGCCAAGGTGTTAA	-24.6126	15.1966	C10_CD99high_Bmem
TNBC5_ACGGCCACATCTCCCA	-1.14717	0.99475	C7_CD24high_Bmem
TNBC5_ACGGGCTAGAGACGAA	-28.2648	-5.12212	C10_CD99high_Bmem
TNBC5_ACGGGCTAGGCCCTTG	1.15493	-4.21253	C7_CD24high_Bmem
TNBC5_ACGGGTCGTCTAACGT	19.8056	-7.32605	C7_CD24high_Bmem
TNBC5_ACTATCTCATCTATGG	-25.8857	-3.62514	C8_Switched_Bmem
TNBC5_ACTATCTGTTCGCGAC	-13.9893	-6.23796	C8_Switched_Bmem
TNBC5_ACTGAGTAGACAGACC	1.14074	5.42345	C7_CD24high_Bmem
TNBC5_ACTGAGTTCCTTGCCA	-20.8809	-7.34136	C8_Switched_Bmem
TNBC5_ACTGATGAGAGCTGCA	-15.922	0.164435	C8_Switched_Bmem
TNBC5_ACTGATGTCAGGCCCA	4.84843	9.83576	C7_CD24high_Bmem
TNBC5_ACTGCTCCACCTTGTC	-34.0266	2.48249	C10_CD99high_Bmem
TNBC5_ACTGCTCGTGATGTCT	11.0687	1.32466	C7_CD24high_Bmem
TNBC5_ACTGCTCTCGTATCAG	-10.0467	1.92319	C8_Switched_Bmem
TNBC5_ACTTACTAGCTGTTCA	-34.556	2.20362	C10_CD99high_Bmem
TNBC5_ACTTACTTCGTTGACA	-6.62754	4.13195	C7_CD24high_Bmem
TNBC5_ACTTTCAAGTGACATA	-7.04877	6.75942	C7_CD24high_Bmem
TNBC5_ACTTTCATCTCATTCA	2.08697	-9.3157	C2_Naive_B
TNBC5_AGAATAGTCAGTACGT	-5.05537	7.82086	C4_IgM_CD27_Bmem
TNBC5_AGACGTTAGAAGGTGA	-19.4416	-0.249879	C8_Switched_Bmem
TNBC5_AGACGTTTCAACGGCC	8.44315	9.23785	C7_CD24high_Bmem
TNBC5_AGAGCGAAGAGTTGGC	-14.6965	-6.85091	C8_Switched_Bmem
TNBC5_AGAGCGAGTCTCCATC	-28.8612	3.14323	C8_Switched_Bmem
TNBC5_AGAGCGATCGCCAGCA	-1.94806	-13.6406	C2_Naive_B
TNBC5_AGAGTGGCAAAGGCGT	-14.1011	-9.39906	C8_Switched_Bmem
TNBC5_AGAGTGGTCGACAGCC	7.19537	13.4601	C6_CD1chigh_Bmem
TNBC5_AGATCTGAGAACTCGG	-2.29337	-0.735885	C7_CD24high_Bmem
TNBC5_AGATCTGCAGATCCAT	-3.70171	-16.0982	C2_Naive_B
TNBC5_AGCAGCCAGCTAGTGG	-28.0906	-5.31475	C10_CD99high_Bmem
TNBC5_AGCATACAGTCCAGGA	-17.1275	-0.428564	C8_Switched_Bmem
TNBC5_AGCATACCATGAACCT	-16.2719	-6.53191	C8_Switched_Bmem
TNBC5_AGCATACTCTCACATT	-19.8944	-2.55929	C8_Switched_Bmem
TNBC5_AGCCTAAAGACAATAC	17.8588	6.19408	C7_CD24high_Bmem
TNBC5_AGCCTAAAGATTACCC	1.8812	4.19365	C7_CD24high_Bmem
TNBC5_AGCCTAAAGTTGTCGT	-3.12161	-10.1265	C8_Switched_Bmem
TNBC5_AGCCTAACAGGGAGAG	3.01371	3.14623	C7_CD24high_Bmem
TNBC5_AGCCTAAGTCCTAGCG	-9.68472	-6.40334	C4_IgM_CD27_Bmem
TNBC5_AGCGGTCCAGTGAGTG	1.52287	5.05483	C7_CD24high_Bmem
TNBC5_AGCGGTCGTCACTGGC	26.9365	-2.65399	C4_IgM_CD27_Bmem
TNBC5_AGCGTATCACGGTAGA	8.30635	18.3739	C4_IgM_CD27_Bmem
TNBC5_AGCTCCTCAGGAATGC	-11.7322	-0.379947	C8_Switched_Bmem
TNBC5_AGCTCCTTCCGCATCT	2.69036	6.39329	C7_CD24high_Bmem
TNBC5_AGCTCTCTCCGAAGAG	-16.0621	-0.0321003	C8_Switched_Bmem
TNBC5_AGCTTGACAAAGCAAT	-25.6903	-12.4491	C9_Nur77high_Bmem
TNBC5_AGCTTGAGTCTGCGGT	-21.0236	-23.8712	C13_CD14_Atypical_B
TNBC5_AGCTTGAGTTCTCATT	-11.5157	-8.06202	C9_Nur77high_Bmem
TNBC5_AGCTTGATCCCAAGAT	-15.2578	-0.0902251	C8_Switched_Bmem
TNBC5_AGGCCACAGTTACCCA	-10.9404	-12.1858	C8_Switched_Bmem
TNBC5_AGGCCACGTTTAGCTG	-20.5402	-1.14154	C8_Switched_Bmem
TNBC5_AGGCCGTCACAGACTT	1.10642	0.778326	C7_CD24high_Bmem
TNBC5_AGGGAGTAGGCGCTCT	9.69343	-4.31761	C2_Naive_B
TNBC5_AGGGAGTCACACGCTG	5.43894	12.44	C6_CD1chigh_Bmem
TNBC5_AGGGTGAGTATAAACG	-0.969796	6.91029	C7_CD24high_Bmem
TNBC5_AGGTCATAGAGTCGGT	4.67562	12.3193	C7_CD24high_Bmem
TNBC5_AGGTCATAGTATTGGA	0.0647675	9.39512	C7_CD24high_Bmem
TNBC5_AGGTCATCAAGTACCT	-2.48747	12.6369	C4_IgM_CD27_Bmem
TNBC5_AGGTCCGAGTAGATGT	26.2003	-25.8814	C12_GC
TNBC5_AGGTCCGTCGCCAGCA	-14.6763	-0.390039	C8_Switched_Bmem
TNBC5_AGTCTTTTCAGCTCGG	4.65862	6.07069	C7_CD24high_Bmem
TNBC5_AGTGAGGTCATCACCC	1.4836	-2.1711	C7_CD24high_Bmem
TNBC5_AGTGAGGTCATCTGTT	-24.1299	-8.07651	C8_Switched_Bmem
TNBC5_AGTGGGAAGCGTCAAG	0.157106	3.05142	C7_CD24high_Bmem
TNBC5_AGTGGGACAGTACACT	-6.83001	4.17164	C10_CD99high_Bmem
TNBC5_AGTGTCAAGGCACATG	-24.9388	-2.33029	C8_Switched_Bmem
TNBC5_AGTGTCAGTAGCCTCG	-10.6601	-12.2854	C2_Naive_B
TNBC5_AGTGTCAGTTTACTCT	-3.65527	3.40195	C7_CD24high_Bmem
TNBC5_AGTGTCATCACATAGC	-2.30588	-14.5146	C2_Naive_B
TNBC5_AGTGTCATCCATGCTC	1.2224	-0.823882	C7_CD24high_Bmem
TNBC5_AGTGTCATCGGACAAG	-8.63132	-7.17159	C4_IgM_CD27_Bmem
TNBC5_AGTGTCATCGGCTTGG	-0.337114	1.63314	C7_CD24high_Bmem
TNBC5_ATAACGCAGACTTTCG	2.2314	22.6077	C4_IgM_CD27_Bmem
TNBC5_ATAACGCAGATCCGAG	-1.88875	6.66323	C7_CD24high_Bmem
TNBC5_ATAACGCGTGAGGGTT	-10.6118	-11.9786	C2_Naive_B
TNBC5_ATAAGAGAGCCTATGT	-1.79366	6.46483	C7_CD24high_Bmem
TNBC5_ATAAGAGCATCTGGTA	-5.60715	3.38448	C7_CD24high_Bmem
TNBC5_ATAGACCTCATATCGG	-3.00221	1.16748	C7_CD24high_Bmem
TNBC5_ATAGACCTCGCCATAA	-24.3163	-13.1406	C9_Nur77high_Bmem
TNBC5_ATAGACCTCTCTTGAT	-18.7601	-2.30568	C8_Switched_Bmem
TNBC5_ATCACGAAGACTAAGT	-0.608267	-17.0963	C2_Naive_B
TNBC5_ATCACGACAAGACACG	10.7059	-29.3275	C1_Nur77high_Naive
TNBC5_ATCACGAGTGTTCGAT	-0.362898	-12.6742	C2_Naive_B
TNBC5_ATCATCTGTCATATCG	-10.7981	0.610078	C2_Naive_B
TNBC5_ATCATGGAGAGTGACC	-2.21984	12.836	C4_IgM_CD27_Bmem
TNBC5_ATCATGGCAGGATTGG	1.01967	-4.84929	C7_CD24high_Bmem
TNBC5_ATCCACCAGAGAACAG	-14.2912	8.90144	C8_Switched_Bmem
TNBC5_ATCCACCCACACTGCG	-5.68828	3.41775	C7_CD24high_Bmem
TNBC5_ATCTACTGTCCAACTA	0.207831	3.03285	C7_CD24high_Bmem
TNBC5_ATCTGCCAGCTCTCGG	-24.6544	11.5131	C10_CD99high_Bmem
TNBC5_ATGAGGGTCTATGTGG	-4.72195	-1.53635	C7_CD24high_Bmem
TNBC5_ATGGGAGGTAGAGGAA	25.7039	-26.76	C12_GC
TNBC5_ATGGGAGGTTGACGTT	3.36162	8.55115	C7_CD24high_Bmem
TNBC5_ATGTGTGTCACTATTC	-28.3239	-0.173473	C10_CD99high_Bmem
TNBC5_ATTACTCAGACTGGGT	-0.763677	-0.743747	C8_Switched_Bmem
TNBC5_ATTACTCAGAGGACGG	6.40201	9.72407	C7_CD24high_Bmem
TNBC5_ATTACTCCATTCTCAT	-17.4102	-12.0977	C8_Switched_Bmem
TNBC5_ATTCTACAGCTGAAAT	-19.3804	-5.99974	C8_Switched_Bmem
TNBC5_ATTCTACAGGGAACGG	29.3874	9.12163	C4_IgM_CD27_Bmem
TNBC5_ATTGGTGAGCAGCGTA	-24.4607	-13.6027	C9_Nur77high_Bmem
TNBC5_CAACCTCAGAGTCGGT	1.45541	-5.73486	C7_CD24high_Bmem
TNBC5_CAACCTCAGGCTCAGA	-12.6977	-13.7221	C7_CD24high_Bmem
TNBC5_CAACCTCAGGCTCTTA	-27.4393	17.2831	C10_CD99high_Bmem
TNBC5_CAACCTCAGTCCATAC	3.40526	-12.6868	C2_Naive_B
TNBC5_CAAGAAACAATGGATA	-24.2459	-4.37394	C8_Switched_Bmem
TNBC5_CAAGAAACAGCCTTTC	-19.8811	-7.6966	C8_Switched_Bmem
TNBC5_CAAGAAAGTGTTCGAT	4.12679	6.46754	C7_CD24high_Bmem
TNBC5_CAAGAAATCAGGCAAG	2.97422	-4.1765	C7_CD24high_Bmem
TNBC5_CAAGATCCATGACGGA	-8.74951	-0.539626	C8_Switched_Bmem
TNBC5_CAAGATCTCTGTCAAG	-22.5193	-3.94896	C8_Switched_Bmem
TNBC5_CAAGGCCCAGTCACTA	-7.00707	-3.71995	C7_CD24high_Bmem
TNBC5_CAAGTTGCATCTACGA	-32.5715	0.975643	C10_CD99high_Bmem
TNBC5_CAAGTTGGTCATACTG	0.171007	23.4898	C4_IgM_CD27_Bmem
TNBC5_CACAAACAGCTCCTTC	7.32352	9.56214	C7_CD24high_Bmem
TNBC5_CACAAACGTCCCTTGT	-12.6788	0.281592	C8_Switched_Bmem
TNBC5_CACAAACGTGCAACGA	-22.2236	-22.3313	C13_CD14_Atypical_B
TNBC5_CACACAACATCTATGG	4.1172	-10.0609	C2_Naive_B
TNBC5_CACACCTAGATATGGT	-28.2735	-0.309447	C8_Switched_Bmem
TNBC5_CACACCTCAAGAAAGG	-9.52193	-6.55865	C4_IgM_CD27_Bmem
TNBC5_CACAGGCAGGCTAGCA	-10.9698	-1.8642	C8_Switched_Bmem
TNBC5_CACAGGCGTCACCTAA	1.19913	7.41631	C7_CD24high_Bmem
TNBC5_CACAGGCGTTTGACAC	0.940509	6.02141	C7_CD24high_Bmem
TNBC5_CACAGGCTCTTGCCGT	-16.2335	-1.15784	C8_Switched_Bmem
TNBC5_CACAGTAAGCGCCTCA	14.4683	-5.31928	C2_Naive_B
TNBC5_CACAGTAAGGCTCTTA	-2.77247	-0.578083	C7_CD24high_Bmem
TNBC5_CACAGTAGTTAAGTAG	0.876963	-1.76107	C7_CD24high_Bmem
TNBC5_CACAGTATCTGCGTAA	-17.3799	-12.1274	C8_Switched_Bmem
TNBC5_CACATAGCAAGGTGTG	1.24261	6.12762	C7_CD24high_Bmem
TNBC5_CACATTTAGCTCTCGG	-3.0818	1.12923	C7_CD24high_Bmem
TNBC5_CACATTTCATACCATG	-11.4588	20.8212	C4_IgM_CD27_Bmem
TNBC5_CACCACTTCTTGCAAG	7.17741	9.43525	C7_CD24high_Bmem
TNBC5_CACCAGGAGAGAACAG	13.2062	-4.09465	C7_CD24high_Bmem
TNBC5_CACCAGGAGATACACA	-28.2737	-0.27087	C8_Switched_Bmem
TNBC5_CACCAGGTCTGCAAGT	6.01942	21.656	C6_CD1chigh_Bmem
TNBC5_CACCTTGAGAAGGTTT	-0.84697	-28.0209	C6_CD1chigh_Bmem
TNBC5_CACCTTGTCGTAGATC	-8.50832	23.1606	C4_IgM_CD27_Bmem
TNBC5_CACTCCATCGTTTATC	0.561235	-26.7058	C2_Naive_B
TNBC5_CAGAATCAGATCCTGT	0.377694	-3.38546	C7_CD24high_Bmem
TNBC5_CAGAATCAGCCCTAAT	-11.6956	-11.2897	C2_Naive_B
TNBC5_CAGAATCGTACCGTTA	-14.4216	2.13717	C8_Switched_Bmem
TNBC5_CAGAATCGTCCGTTAA	4.72918	12.0413	C7_CD24high_Bmem
TNBC5_CAGAATCTCGTACCGG	16.209	28.9077	C7_CD24high_Bmem
TNBC5_CAGAATCTCTCGTTTA	2.50631	2.97363	C7_CD24high_Bmem
TNBC5_CAGAGAGCAGTCGATT	-16.4622	0.0608021	C8_Switched_Bmem
TNBC5_CAGATCACACTGTTAG	17.8366	14.2471	C5_CD27_minus_Atypical_Bmem
TNBC5_CAGATCACATGACATC	-1.64656	3.85564	C7_CD24high_Bmem
TNBC5_CAGATCAGTCGGCACT	-13.8413	-0.33849	C8_Switched_Bmem
TNBC5_CAGATCATCAAACAAG	-7.79844	10.0293	C4_IgM_CD27_Bmem
TNBC5_CAGCAGCGTTTACTCT	22.5785	3.26642	C4_IgM_CD27_Bmem
TNBC5_CAGCATACAGCCTTGG	-23.8966	-7.86115	C8_Switched_Bmem
TNBC5_CAGCATAGTCTAACGT	-14.7631	-3.24874	C8_Switched_Bmem
TNBC5_CAGCCGAAGGACATTA	-19.2755	-8.70963	C8_Switched_Bmem
TNBC5_CAGCGACAGTAGCCGA	-24.8066	-6.02143	C8_Switched_Bmem
TNBC5_CAGCGACAGTGTACCT	-30.4059	0.459844	C10_CD99high_Bmem
TNBC5_CAGCGACTCCCAACGG	-27.6593	0.411359	C8_Switched_Bmem
TNBC5_CAGCGACTCGCGGATC	-23.9893	-2.09298	C8_Switched_Bmem
TNBC5_CAGCTAACATGAGCGA	15.7961	27.2112	C6_CD1chigh_Bmem
TNBC5_CAGCTAAGTCAACTGT	10.0786	10.5455	C6_CD1chigh_Bmem
TNBC5_CAGCTGGAGCCTTGAT	5.48057	-22.4052	C1_Nur77high_Naive
TNBC5_CAGCTGGTCAACGAAA	-5.49862	-11.4323	C2_Naive_B
TNBC5_CAGGTGCAGTACGCGA	-24.1519	-2.16745	C8_Switched_Bmem
TNBC5_CAGGTGCCACGTCAGC	-15.234	-3.61173	C8_Switched_Bmem
TNBC5_CAGGTGCGTCTCCACT	5.11296	6.46471	C7_CD24high_Bmem
TNBC5_CAGTAACCACGCATCG	-0.899473	14.1087	C4_IgM_CD27_Bmem
TNBC5_CAGTAACCAGATCTGT	-9.69562	1.18066	C8_Switched_Bmem
TNBC5_CAGTAACCAGGCTGAA	-7.85812	-16.5107	C6_CD1chigh_Bmem
TNBC5_CATATGGGTAAGAGAG	5.88728	-1.49537	C7_CD24high_Bmem
TNBC5_CATATTCCAGACTCGC	1.37403	2.39053	C7_CD24high_Bmem
TNBC5_CATATTCGTCCAACTA	-31.4748	-2.34318	C10_CD99high_Bmem
TNBC5_CATCAAGTCCGAACGC	-11.8942	4.6234	C8_Switched_Bmem
TNBC5_CATCCACCATTGGGCC	-25.8983	-11.5864	C9_Nur77high_Bmem
TNBC5_CATCGAACAGTATCTG	23.4534	-5.01666	C9_Nur77high_Bmem
TNBC5_CATCGAATCAAAGTAG	-2.98929	-1.76706	C8_Switched_Bmem
TNBC5_CATCGGGAGAAGGACA	-28.229	-0.18208	C8_Switched_Bmem
TNBC5_CATGCCTCAGTCAGCC	-16.6443	-8.7868	C2_Naive_B
TNBC5_CATGCCTTCGCATGGC	3.45595	6.157	C7_CD24high_Bmem
TNBC5_CATGGCGAGCAGCCTC	-19.652	-8.42793	C8_Switched_Bmem
TNBC5_CATTATCGTCTTTCAT	-5.96207	17.1849	C4_IgM_CD27_Bmem
TNBC5_CATTCGCAGAAGGGTA	-9.27043	-5.5382	C9_Nur77high_Bmem
TNBC5_CATTCGCCAGAGCCAA	-24.1405	-11.2052	C9_Nur77high_Bmem
TNBC5_CATTCGCCAGCCACCA	-24.2417	-13.5321	C9_Nur77high_Bmem
TNBC5_CATTCGCTCGGGAGTA	-1.97055	-3.02381	C2_Naive_B
TNBC5_CCAATCCTCCGAGCCA	-5.72273	-11.1733	C2_Naive_B
TNBC5_CCACCTACATATACGC	0.409524	3.04324	C7_CD24high_Bmem
TNBC5_CCACTACAGGCGCTCT	-33.8351	2.43706	C10_CD99high_Bmem
TNBC5_CCACTACGTGCTGTAT	6.04615	5.81808	C7_CD24high_Bmem
TNBC5_CCACTACGTTTGGGCC	4.26432	-9.68609	C2_Naive_B
TNBC5_CCACTACTCTTTAGGG	-6.8554	-5.85908	C9_Nur77high_Bmem
TNBC5_CCAGCGACACAGCCCA	-0.158908	2.43669	C7_CD24high_Bmem
TNBC5_CCATGTCCAACACCTA	7.95734	-1.14953	C7_CD24high_Bmem
TNBC5_CCATGTCCAATGGAGC	-24.7241	-8.94646	C8_Switched_Bmem
TNBC5_CCATTCGCACAGGAGT	18.2693	6.21658	C7_CD24high_Bmem
TNBC5_CCATTCGGTTGCGCAC	-3.67456	-9.56909	C7_CD24high_Bmem
TNBC5_CCATTCGTCTTGTCAT	-1.31083	1.39925	C7_CD24high_Bmem
TNBC5_CCCAATCCACACAGAG	-24.8046	-2.33388	C8_Switched_Bmem
TNBC5_CCCAATCGTATTACCG	8.00329	2.4712	C7_CD24high_Bmem
TNBC5_CCCAATCGTCACTGGC	-18.1175	-0.525889	C8_Switched_Bmem
TNBC5_CCCAGTTGTCCGTGAC	0.784198	-2.62819	C7_CD24high_Bmem
TNBC5_CCCTCCTGTCGGCACT	-2.45674	7.95724	C7_CD24high_Bmem
TNBC5_CCCTCCTTCAACCAAC	25.4706	-4.31028	C4_IgM_CD27_Bmem
TNBC5_CCCTCCTTCATATCGG	-13.8489	0.843002	C8_Switched_Bmem
TNBC5_CCCTCCTTCGGCTTGG	-18.7433	7.72886	C8_Switched_Bmem
TNBC5_CCGGGATAGTCCTCCT	-14.5355	2.19405	C9_Nur77high_Bmem
TNBC5_CCGGTAGCACAGACAG	-19.2899	-8.33012	C8_Switched_Bmem
TNBC5_CCGTACTGTAACGCGA	5.12579	6.63224	C7_CD24high_Bmem
TNBC5_CCGTACTTCAGAAATG	-14.0349	-0.248982	C8_Switched_Bmem
TNBC5_CCGTTCAAGACGCAAC	-10.1483	0.907079	C8_Switched_Bmem
TNBC5_CCGTTCACATAGACTC	1.35497	5.8479	C7_CD24high_Bmem
TNBC5_CCGTTCATCCTCGCAT	-18.1196	-7.98939	C8_Switched_Bmem
TNBC5_CCTACACAGCTATGCT	-18.6773	-2.08785	C8_Switched_Bmem
TNBC5_CCTACACCATTAGGCT	-20.507	-6.88113	C8_Switched_Bmem
TNBC5_CCTACACGTTACCAGT	-12.4403	2.06616	C8_Switched_Bmem
TNBC5_CCTACACTCTGATACG	-19.692	-25.6866	C13_CD14_Atypical_B
TNBC5_CCTACCAGTCCGAATT	-10.6483	-8.57801	C4_IgM_CD27_Bmem
TNBC5_CCTAGCTAGCGATGAC	6.07472	-18.9415	C1_Nur77high_Naive
TNBC5_CCTATTACATGCCACG	4.00441	-1.89234	C7_CD24high_Bmem
TNBC5_CCTCAGTCAATGCCAT	4.24658	5.98854	C7_CD24high_Bmem
TNBC5_CCTCAGTCATCACAAC	-17.4533	-2.04668	C8_Switched_Bmem
TNBC5_CCTCAGTTCTGTTTGT	-25.1402	-11.2025	C9_Nur77high_Bmem
TNBC5_CCTCTGACACAACGCC	10.3	28.1231	C6_CD1chigh_Bmem
TNBC5_CCTTACGAGCTGTTCA	-22.8421	-12.1528	C9_Nur77high_Bmem
TNBC5_CCTTACGCACGCGAAA	-11.3848	-8.08939	C9_Nur77high_Bmem
TNBC5_CCTTACGTCAACGCTA	-15.2136	1.08221	C8_Switched_Bmem
TNBC5_CCTTCCCAGAGAACAG	-27.6031	14.9398	C10_CD99high_Bmem
TNBC5_CCTTCCCCAGCTCGAC	-1.53191	9.51683	C7_CD24high_Bmem
TNBC5_CCTTCGACATGGATGG	-3.9481	-9.92588	C8_Switched_Bmem
TNBC5_CCTTCGATCGATCCCT	-21.0302	-6.63177	C8_Switched_Bmem
TNBC5_CCTTTCTCAGTCCTTC	-18.3607	-7.6067	C8_Switched_Bmem
TNBC5_CCTTTCTTCCCTTGTG	-24.66	-8.85661	C8_Switched_Bmem
TNBC5_CCTTTCTTCTCAACTT	-9.72399	-8.71232	C7_CD24high_Bmem
TNBC5_CGAACATCACTAGTAC	5.86668	-9.23776	C2_Naive_B
TNBC5_CGAACATGTCTCCCTA	7.28614	-9.45635	C2_Naive_B
TNBC5_CGAATGTAGTTGCAGG	-15.9567	-13.3833	C3_CCR7high_Bmem
TNBC5_CGAATGTCAATGGAAT	-16.5367	-1.31523	C8_Switched_Bmem
TNBC5_CGAATGTCATCACAAC	5.84314	-1.46913	C7_CD24high_Bmem
TNBC5_CGAATGTCATGACATC	-10.0066	-6.26377	C9_Nur77high_Bmem
TNBC5_CGACCTTTCTGATTCT	-2.17981	-0.744499	C7_CD24high_Bmem
TNBC5_CGACTTCAGCCTATGT	-20.6385	-3.25509	C8_Switched_Bmem
TNBC5_CGACTTCAGGATGGTC	5.84849	9.486	C7_CD24high_Bmem
TNBC5_CGACTTCAGTAGTGCG	-22.5453	-12.9346	C9_Nur77high_Bmem
TNBC5_CGAGCACAGAACTCGG	-16.5327	-3.58067	C8_Switched_Bmem
TNBC5_CGAGCCAAGGGCTTCC	1.59349	-1.87114	C7_CD24high_Bmem
TNBC5_CGAGCCACACATCCGG	-14.2001	-1.58666	C8_Switched_Bmem
TNBC5_CGAGCCACATGGATGG	-1.03888	15.6781	C4_IgM_CD27_Bmem
TNBC5_CGAGCCATCATTTGGG	-21.9652	-12.3074	C9_Nur77high_Bmem
TNBC5_CGATGGCAGACCTAGG	-26.4482	-11.105	C9_Nur77high_Bmem
TNBC5_CGATGGCCAGCGAACA	11.1205	3.15673	C7_CD24high_Bmem
TNBC5_CGATGGCTCATGCATG	-1.68981	-0.22288	C7_CD24high_Bmem
TNBC5_CGATGGCTCCTAGTGA	14.851	-4.69614	C1_Nur77high_Naive
TNBC5_CGATGGCTCGAACGGA	-14.5587	-11.8135	C4_IgM_CD27_Bmem
TNBC5_CGATGTACAGGGATTG	-11.4738	-0.468535	C8_Switched_Bmem
TNBC5_CGATTGACAAGTAATG	-0.316678	5.49067	C7_CD24high_Bmem
TNBC5_CGCCAAGAGAAGAAGC	-9.47055	-6.85408	C9_Nur77high_Bmem
TNBC5_CGCCAAGAGCGTGAAC	-15.8826	-4.13292	C8_Switched_Bmem
TNBC5_CGCCAAGGTTAAGAAC	-23.3907	-9.52609	C8_Switched_Bmem
TNBC5_CGCCAAGTCACTGGGC	-2.54599	-11.0487	C2_Naive_B
TNBC5_CGCCAAGTCAGCATGT	2.86974	6.50963	C7_CD24high_Bmem
TNBC5_CGCCAAGTCGAGGTAG	25.8152	-26.0352	C12_GC
TNBC5_CGCGGTACAGTCAGAG	5.82955	7.12855	C7_CD24high_Bmem
TNBC5_CGCGTTTCACGCATCG	-15.2637	-0.217338	C8_Switched_Bmem
TNBC5_CGCGTTTTCCTCAACC	2.86885	26.0932	C4_IgM_CD27_Bmem
TNBC5_CGCTGGAAGGAATCGC	-24.2834	-11.8813	C9_Nur77high_Bmem
TNBC5_CGCTTCAAGAGTAATC	-7.71899	-16.2725	C6_CD1chigh_Bmem
TNBC5_CGCTTCAAGGTGCACA	-0.326562	6.3048	C7_CD24high_Bmem
TNBC5_CGCTTCACACACAGAG	-2.95642	-2.0576	C7_CD24high_Bmem
TNBC5_CGCTTCATCTCGCTTG	-19.5365	-8.46014	C8_Switched_Bmem
TNBC5_CGGACACGTTAAGAAC	-0.465166	-17.1797	C2_Naive_B
TNBC5_CGGACACTCACCACCT	-16.6882	-0.522438	C8_Switched_Bmem
TNBC5_CGGACACTCACCGTAA	13.7706	4.66121	C7_CD24high_Bmem
TNBC5_CGGACGTAGGCCGAAT	-15.5444	-7.96774	C8_Switched_Bmem
TNBC5_CGGACGTGTGCGGTAA	16.2567	28.9299	C6_CD1chigh_Bmem
TNBC5_CGGACTGCACCAACCG	8.08737	16.917	C6_CD1chigh_Bmem
TNBC5_CGGACTGGTCTAGTGT	-1.27984	9.84597	C7_CD24high_Bmem
TNBC5_CGGCTAGCATAGGATA	-9.69095	-6.52269	C9_Nur77high_Bmem
TNBC5_CGGGTCAAGGATCGCA	-5.35245	-1.87013	C7_CD24high_Bmem
TNBC5_CGGGTCATCATGCAAC	2.38624	2.17649	C7_CD24high_Bmem
TNBC5_CGGTTAACAATAAGCA	-23.9212	-12.4881	C9_Nur77high_Bmem
TNBC5_CGGTTAATCTTTAGTC	-7.42779	1.62723	C8_Switched_Bmem
TNBC5_CGTAGCGTCCACGAAT	-4.42216	-12.9048	C2_Naive_B
TNBC5_CGTAGCGTCTGTCTAT	-3.37297	31.0394	C4_IgM_CD27_Bmem
TNBC5_CGTAGGCAGCTAGTTC	13.2843	4.87367	C7_CD24high_Bmem
TNBC5_CGTAGGCTCCAAACAC	-18.0463	1.85961	C8_Switched_Bmem
TNBC5_CGTCACTCACGACGAA	1.82597	3.91863	C7_CD24high_Bmem
TNBC5_CGTCACTCACTTCTGC	-1.29244	-11.2956	C8_Switched_Bmem
TNBC5_CGTCACTTCGCCAGCA	-10.8068	-11.4474	C7_CD24high_Bmem
TNBC5_CGTCCATAGAGCTATA	1.73648	4.06708	C7_CD24high_Bmem
TNBC5_CGTCCATAGGCTCTTA	-17.3736	13.2618	C8_Switched_Bmem
TNBC5_CGTCCATCAAGCCGTC	15.8992	-13.4832	C1_Nur77high_Naive
TNBC5_CGTCCATTCTGGTATG	3.45018	8.54129	C7_CD24high_Bmem
TNBC5_CGTCTACGTACCTACA	-20.2305	-6.07258	C8_Switched_Bmem
TNBC5_CGTGAGCTCGGATGTT	2.40586	20.0967	C7_CD24high_Bmem
TNBC5_CGTGTAAGTGGTTTCA	-25.2235	9.67346	C10_CD99high_Bmem
TNBC5_CGTGTCTGTGTGCCTG	-9.66506	-6.54194	C9_Nur77high_Bmem
TNBC5_CGTTAGATCTCGTATT	1.1295	2.63228	C7_CD24high_Bmem
TNBC5_CGTTGGGCAAATACAG	1.36301	20.2266	C4_IgM_CD27_Bmem
TNBC5_CGTTGGGCATCGGGTC	-1.42968	1.88064	C7_CD24high_Bmem
TNBC5_CGTTGGGGTAGCCTAT	9.73947	-16.3568	C1_Nur77high_Naive
TNBC5_CGTTGGGGTCCCTTGT	-16.8611	-8.15142	C8_Switched_Bmem
TNBC5_CTAACTTAGTTCGCAT	5.12189	-8.96823	C2_Naive_B
TNBC5_CTAACTTTCACTTCAT	-9.19301	7.79182	C8_Switched_Bmem
TNBC5_CTAAGACAGAAGGTTT	-1.23857	2.98275	C7_CD24high_Bmem
TNBC5_CTAAGACCACTTCTGC	4.92685	20.7955	C4_IgM_CD27_Bmem
TNBC5_CTACACCCAAACCCAT	4.35292	7.23294	C7_CD24high_Bmem
TNBC5_CTACATTCAGCGTTCG	3.05931	3.63617	C7_CD24high_Bmem
TNBC5_CTACCCATCCAAAGTC	12.9585	17.6033	C9_Nur77high_Bmem
TNBC5_CTACGTCCACTGTCGG	-30.2448	0.62632	C10_CD99high_Bmem
TNBC5_CTACGTCTCCTGTAGA	-5.25893	24.9382	C4_IgM_CD27_Bmem
TNBC5_CTAGAGTAGGAGTTGC	4.72667	5.83482	C7_CD24high_Bmem
TNBC5_CTAGAGTCAAATACAG	3.11124	-5.38017	C7_CD24high_Bmem
TNBC5_CTAGCCTGTGCTTCTC	17.3775	-10.9882	C2_Naive_B
TNBC5_CTAGCCTTCGTTTGCC	-25.9234	15.4412	C10_CD99high_Bmem
TNBC5_CTAGTGACAAGCCTAT	-3.87922	-14.4221	C5_CD27_minus_Atypical_Bmem
TNBC5_CTAGTGAGTGCAGTAG	-25.8451	-8.47544	C9_Nur77high_Bmem
TNBC5_CTAGTGATCACCACCT	-15.0748	-7.66937	C6_CD1chigh_Bmem
TNBC5_CTCACACAGATATGGT	14.1091	-12.4264	C2_Naive_B
TNBC5_CTCACACAGCAGGCTA	0.0375648	9.97451	C7_CD24high_Bmem
TNBC5_CTCACACAGCTAGTGG	1.79114	4.14861	C7_CD24high_Bmem
TNBC5_CTCACACGTATCACCA	25.6439	-27.1461	C12_GC
TNBC5_CTCAGAAAGGACAGAA	-19.5399	-6.35711	C8_Switched_Bmem
TNBC5_CTCATTAGTAAGGGAA	-18.6283	-1.30406	C8_Switched_Bmem
TNBC5_CTCCTAGAGCACCGCT	-2.02569	9.4807	C7_CD24high_Bmem
TNBC5_CTCCTAGCAAGGCTCC	-4.45919	-12.1562	C2_Naive_B
TNBC5_CTCGAAAGTTGGGACA	-19.8858	-5.65846	C8_Switched_Bmem
TNBC5_CTCGAAATCCTGCCAT	-34.9656	15.5649	C10_CD99high_Bmem
TNBC5_CTCGAGGTCCAAGCCG	-3.58617	-1.46784	C8_Switched_Bmem
TNBC5_CTCGGAGGTATCTGCA	-14.201	-1.80503	C8_Switched_Bmem
TNBC5_CTCGGGACAGTCCTTC	-2.00353	0.309753	C7_CD24high_Bmem
TNBC5_CTCGGGAGTAAGTGGC	-1.04672	2.38007	C7_CD24high_Bmem
TNBC5_CTCTAATGTCCTCTTG	0.0739686	2.36947	C7_CD24high_Bmem
TNBC5_CTCTAATGTGATGATA	-9.96941	5.0617	C8_Switched_Bmem
TNBC5_CTCTACGAGCTATGCT	-22.4989	-12.3655	C9_Nur77high_Bmem
TNBC5_CTCTGGTAGTGGAGAA	-5.24391	7.80101	C4_IgM_CD27_Bmem
TNBC5_CTCTGGTGTTATGTGC	-12.9089	-5.82617	C8_Switched_Bmem
TNBC5_CTGAAGTAGTCCAGGA	-27.0072	-1.01698	C10_CD99high_Bmem
TNBC5_CTGAAGTAGTGAATTG	3.7436	5.98515	C7_CD24high_Bmem
TNBC5_CTGAAGTGTAGCGCAA	-21.4431	-11.4371	C8_Switched_Bmem
TNBC5_CTGATAGAGTTGTAGA	7.58655	3.71333	C7_CD24high_Bmem
TNBC5_CTGATCCAGGGATCTG	12.6117	7.99363	C7_CD24high_Bmem
TNBC5_CTGATCCGTCAAACTC	2.3721	2.96495	C7_CD24high_Bmem
TNBC5_CTGATCCGTCGGGTCT	8.25084	1.47641	C7_CD24high_Bmem
TNBC5_CTGCCTAGTACAGTGG	-28.5596	2.58052	C10_CD99high_Bmem
TNBC5_CTGCCTAGTCCTAGCG	-33.1703	2.34649	C10_CD99high_Bmem
TNBC5_CTGCCTATCACCGGGT	-23.8262	4.33857	C8_Switched_Bmem
TNBC5_CTGCGGAAGCCAGGAT	-20.9856	-2.27956	C8_Switched_Bmem
TNBC5_CTGCGGAGTTGTCTTT	16.5029	-9.92892	C2_Naive_B
TNBC5_CTGCGGATCGCAGGCT	-0.0697909	9.77043	C7_CD24high_Bmem
TNBC5_CTGCTGTCAGGCTGAA	-19.9794	-8.28242	C8_Switched_Bmem
TNBC5_CTGCTGTCATGTAAGA	-24.213	5.89625	C8_Switched_Bmem
TNBC5_CTGCTGTGTTGAACTC	-19.8703	-2.54809	C8_Switched_Bmem
TNBC5_CTGGTCTAGTTACCCA	-15.144	9.26474	C8_Switched_Bmem
TNBC5_CTGGTCTCAATTCCTT	10.9829	-1.92848	C7_CD24high_Bmem
TNBC5_CTGGTCTTCAGGCCCA	-10.8823	-0.279221	C8_Switched_Bmem
TNBC5_CTGTGCTAGGGCTTGA	16.394	8.17342	C6_CD1chigh_Bmem
TNBC5_CTGTTTATCCACGAAT	-19.6448	-24.3966	C13_CD14_Atypical_B
TNBC5_CTTAACTCAGCGTTCG	-14.9758	-3.68014	C8_Switched_Bmem
TNBC5_CTTAACTCATCTGGTA	-13.37	-11.9144	C4_IgM_CD27_Bmem
TNBC5_CTTACCGAGGAGTAGA	-3.56919	-1.2895	C7_CD24high_Bmem
TNBC5_CTTACCGCACCAGCAC	-33.735	-0.939893	C10_CD99high_Bmem
TNBC5_CTTACCGCATTCTCAT	-22.6937	-4.39126	C8_Switched_Bmem
TNBC5_CTTCTCTGTTATGTGC	-23.9522	-13.2699	C9_Nur77high_Bmem
TNBC5_CTTGGCTCAAGGTTTC	-19.2404	-4.3427	C8_Switched_Bmem
TNBC5_CTTGGCTTCACAAACC	1.37224	5.69154	C7_CD24high_Bmem
TNBC5_CTTGGCTTCTTGTACT	-0.407821	1.38772	C7_CD24high_Bmem
TNBC5_GAAACTCGTCCGAGTC	-2.08905	-31.1136	C2_Naive_B
TNBC5_GAAACTCGTCGAGTTT	-15.5329	-10.0561	C8_Switched_Bmem
TNBC5_GAAATGAAGGGCACTA	-24.3117	-12.8305	C9_Nur77high_Bmem
TNBC5_GAACATCAGCACACAG	11.5967	29.5155	C6_CD1chigh_Bmem
TNBC5_GAACATCGTACATCCA	-0.769994	8.05152	C7_CD24high_Bmem
TNBC5_GAACCTACAAGTCTAC	-3.6142	-9.93297	C8_Switched_Bmem
TNBC5_GAACCTACAGCTATTG	-0.815451	-28.0396	C6_CD1chigh_Bmem
TNBC5_GAACCTACAGTAACGG	16.8065	16.3445	C3_CCR7high_Bmem
TNBC5_GAACCTAGTCAAAGCG	-19.8616	-2.49866	C8_Switched_Bmem
TNBC5_GAATAAGGTTCCACAA	-12.9726	-0.102904	C8_Switched_Bmem
TNBC5_GAATAAGTCTTTAGGG	-25.7698	-12.1574	C9_Nur77high_Bmem
TNBC5_GAATGAATCGTAGGAG	-21.4422	-7.39407	C8_Switched_Bmem
TNBC5_GACAGAGGTTCCCGAG	2.59686	2.33051	C7_CD24high_Bmem
TNBC5_GACAGAGTCGGAATCT	14.0545	-2.94798	C7_CD24high_Bmem
TNBC5_GACCAATAGGTTACCT	-2.30769	8.34044	C7_CD24high_Bmem
TNBC5_GACCAATTCTCGATGA	-23.8908	-1.96933	C8_Switched_Bmem
TNBC5_GACGCGTAGGTAGCCA	-2.93009	-2.09121	C8_Switched_Bmem
TNBC5_GACGCGTGTCTCTCTG	11.8423	29.2544	C6_CD1chigh_Bmem
TNBC5_GACGGCTGTTCCGTCT	18.2053	6.15754	C7_CD24high_Bmem
TNBC5_GACGTTAGTACTTGAC	25.5195	-11.2722	C2_Naive_B
TNBC5_GACTAACGTCCAAGTT	-12.183	-8.00556	C9_Nur77high_Bmem
TNBC5_GACTAACGTTGATTGC	-25.1623	-2.37258	C8_Switched_Bmem
TNBC5_GACTAACTCGTGACAT	-12.345	0.772887	C8_Switched_Bmem
TNBC5_GACTACAAGTGACATA	-15.3285	-10.6047	C8_Switched_Bmem
TNBC5_GACTACATCCCTTGCA	-2.75257	-16.0944	C2_Naive_B
TNBC5_GACTGCGCAAAGAATC	5.68864	5.93502	C7_CD24high_Bmem
TNBC5_GACTGCGCAAGAGTCG	-2.68247	30.4816	C4_IgM_CD27_Bmem
TNBC5_GAGGTGAAGAGTCTGG	2.75593	-1.71771	C7_CD24high_Bmem
TNBC5_GAGGTGAAGCGGCTTC	25.0767	7.78465	C5_CD27_minus_Atypical_Bmem
TNBC5_GAGGTGACACCTTGTC	5.23793	5.81811	C7_CD24high_Bmem
TNBC5_GAGGTGAGTCTTGATG	-18.6176	-0.157017	C8_Switched_Bmem
TNBC5_GAGTCCGCAAACAACA	-16.5412	-3.39736	C8_Switched_Bmem
TNBC5_GAGTCCGGTACCAGTT	-23.9271	-10.5857	C9_Nur77high_Bmem
TNBC5_GAGTCCGTCGGCTACG	16.3748	-10.0885	C2_Naive_B
TNBC5_GATCAGTAGAAACGCC	0.603989	7.76546	C7_CD24high_Bmem
TNBC5_GATCAGTAGTGTCCAT	2.08161	6.61579	C7_CD24high_Bmem
TNBC5_GATCAGTCACAAGTAA	-32.4354	0.921288	C10_CD99high_Bmem
TNBC5_GATCGATGTTCCCGAG	-10.7956	-11.6258	C2_Naive_B
TNBC5_GATCGCGGTCTAGCGC	25.9273	-25.9352	C12_GC
TNBC5_GATCGTAGTGAAATCA	-12.4219	-0.174311	C8_Switched_Bmem
TNBC5_GATCGTAGTTTGGGCC	-10.8509	-11.4475	C7_CD24high_Bmem
TNBC5_GATCTAGTCTACCAGA	-11.9155	-0.0450691	C8_Switched_Bmem
TNBC5_GATGAAAAGCAAATCA	6.37339	9.54886	C7_CD24high_Bmem
TNBC5_GATGAGGAGTGAACGC	-4.31979	2.42045	C7_CD24high_Bmem
TNBC5_GATGAGGCACAGCGTC	-24.1001	-10.8532	C9_Nur77high_Bmem
TNBC5_GATGAGGGTCTAGTGT	-25.2961	-11.0809	C9_Nur77high_Bmem
TNBC5_GATGAGGTCAATAAGG	3.42411	18.1489	C4_IgM_CD27_Bmem
TNBC5_GATGCTACATCGTCGG	-1.73638	1.50919	C7_CD24high_Bmem
TNBC5_GATTCAGAGTCAATAG	-10.6213	-11.7834	C2_Naive_B
TNBC5_GATTCAGTCCCTTGTG	-1.06831	-1.5451	C7_CD24high_Bmem
TNBC5_GATTCAGTCGTACGGC	13.6595	-8.23612	C2_Naive_B
TNBC5_GCAAACTAGTAGTGCG	-3.22343	-2.418	C8_Switched_Bmem
TNBC5_GCAAACTTCAATAAGG	-0.539869	6.24804	C7_CD24high_Bmem
TNBC5_GCAAACTTCGCCAGCA	28.3182	-1.90387	C3_CCR7high_Bmem
TNBC5_GCACATAAGTCAATAG	2.00033	1.93617	C7_CD24high_Bmem
TNBC5_GCACATAAGTGGGCTA	-28.2231	15.341	C10_CD99high_Bmem
TNBC5_GCACATATCGGACAAG	-23.7501	-7.50559	C8_Switched_Bmem
TNBC5_GCAGCCAAGTTTAGGA	16.0581	-11.7665	C1_Nur77high_Naive
TNBC5_GCAGCCAGTACTTGAC	-26.2912	-11.1964	C9_Nur77high_Bmem
TNBC5_GCAGTTATCCACGTTC	-2.09708	1.16855	C7_CD24high_Bmem
TNBC5_GCAGTTATCGTTGACA	-24.4147	-10.4417	C9_Nur77high_Bmem
TNBC5_GCATACAGTCAGGACA	-3.59131	26.5279	C4_IgM_CD27_Bmem
TNBC5_GCATACAGTTAGATGA	-17.1518	-2.61375	C8_Switched_Bmem
TNBC5_GCATGATAGAAGGTTT	14.3377	-8.86179	C2_Naive_B
TNBC5_GCATGCGAGTACCGGA	0.338781	8.87841	C7_CD24high_Bmem
TNBC5_GCATGCGAGTACTTGC	0.263589	-31.4436	C3_CCR7high_Bmem
TNBC5_GCATGCGGTTCACGGC	-12.4062	0.507093	C8_Switched_Bmem
TNBC5_GCATGTATCTTTACGT	-2.46853	-11.483	C2_Naive_B
TNBC5_GCCAAATAGTGTCCCG	15.1128	15.4154	C5_CD27_minus_Atypical_Bmem
TNBC5_GCCAAATCAGGATTGG	-14.3168	-1.5308	C8_Switched_Bmem
TNBC5_GCCAAATTCATGCTCC	-20.1167	-7.31759	C8_Switched_Bmem
TNBC5_GCCTCTATCCTAAGTG	25.5901	-26.7838	C12_GC
TNBC5_GCGACCAAGGTGATAT	-21.7596	-1.00462	C8_Switched_Bmem
TNBC5_GCGAGAAAGGGCATGT	2.70964	6.87274	C7_CD24high_Bmem
TNBC5_GCGAGAATCAGTACGT	-2.39851	17.9083	C4_IgM_CD27_Bmem
TNBC5_GCGCAACCACACCGAC	-1.16655	15.0896	C4_IgM_CD27_Bmem
TNBC5_GCGCAACGTTATCCGA	26.0971	22.7805	C5_CD27_minus_Atypical_Bmem
TNBC5_GCGCAACTCTGTGCAA	-8.5259	9.23351	C4_IgM_CD27_Bmem
TNBC5_GCGCAGTCAAAGAATC	0.371583	3.48505	C7_CD24high_Bmem
TNBC5_GCGCAGTCAGTACACT	25.4676	-11.5547	C2_Naive_B
TNBC5_GCGCAGTGTGTGCGTC	-2.28586	0.50443	C8_Switched_Bmem
TNBC5_GCGCCAACAAGCGCTC	5.02149	-8.49313	C7_CD24high_Bmem
TNBC5_GCGCCAATCCTAAGTG	-16.641	-0.212651	C8_Switched_Bmem
TNBC5_GCGCGATCAAACTGTC	-5.35318	-11.4209	C2_Naive_B
TNBC5_GCGCGATCACGCCAGT	-20.6642	8.57139	C8_Switched_Bmem
TNBC5_GCGCGATTCTGGTTCC	-1.36272	2.39773	C7_CD24high_Bmem
TNBC5_GCGGGTTTCCTCCTAG	17.2659	-7.68405	C2_Naive_B
TNBC5_GCTCCTAAGGGTGTTG	-20.6915	-1.24674	C8_Switched_Bmem
TNBC5_GCTCCTACATTCCTGC	-23.5383	-2.09027	C8_Switched_Bmem
TNBC5_GCTCCTAGTAGGGTAC	-17.698	-7.91513	C8_Switched_Bmem
TNBC5_GCTCCTATCAGCTTAG	10.4708	-5.10914	C7_CD24high_Bmem
TNBC5_GCTCCTATCAGTCCCT	-34.0179	-1.36747	C10_CD99high_Bmem
TNBC5_GCTCTGTTCCAAAGTC	19.7624	23.9033	C5_CD27_minus_Atypical_Bmem
TNBC5_GCTGCGAAGCCCAATT	-21.6248	4.65341	C8_Switched_Bmem
TNBC5_GCTGCGAAGTCTCGGC	-17.495	-12.0728	C8_Switched_Bmem
TNBC5_GCTGCGATCGGTTAAC	-26.073	-3.6721	C8_Switched_Bmem
TNBC5_GCTGCGATCTGCTGTC	-19.4369	-6.99266	C8_Switched_Bmem
TNBC5_GCTGCTTAGACACGAC	-16.5073	-3.56834	C8_Switched_Bmem
TNBC5_GCTGCTTAGCACACAG	-16.0604	-4.04347	C8_Switched_Bmem
TNBC5_GCTGCTTCACCGGAAA	-17.3105	-2.0227	C8_Switched_Bmem
TNBC5_GCTGCTTCATTGGTAC	-16.8552	-8.08141	C8_Switched_Bmem
TNBC5_GCTGCTTGTGTGGCTC	-23.9734	-12.3807	C9_Nur77high_Bmem
TNBC5_GCTGCTTTCAATAAGG	-19.5523	-4.65169	C8_Switched_Bmem
TNBC5_GCTGGGTAGAGCTATA	-0.277303	5.39087	C7_CD24high_Bmem
TNBC5_GCTGGGTAGTACTTGC	-10.6378	-1.36078	C8_Switched_Bmem
TNBC5_GCTGGGTAGTCCCACG	-25.8002	-12.2132	C9_Nur77high_Bmem
TNBC5_GCTTGAAAGTTGTAGA	-12.3786	-10.2576	C9_Nur77high_Bmem
TNBC5_GCTTGAATCTATCCCG	-2.17912	0.361788	C8_Switched_Bmem
TNBC5_GGAAAGCGTACCTACA	-12.0427	-8.11277	C9_Nur77high_Bmem
TNBC5_GGAACTTAGGATTCGG	-27.0349	19.1864	C7_CD24high_Bmem
TNBC5_GGAACTTCACCGCTAG	-19.0263	-2.39796	C8_Switched_Bmem
TNBC5_GGAACTTCACGAAATA	-26.0598	-10.8578	C9_Nur77high_Bmem
TNBC5_GGAACTTGTGCACCAC	-2.05075	-2.10326	C7_CD24high_Bmem
TNBC5_GGAACTTTCACAATGC	27.3246	-2.46169	C3_CCR7high_Bmem
TNBC5_GGAACTTTCCGCAGTG	-11.5422	-12.3512	C6_CD1chigh_Bmem
TNBC5_GGAATAACATGGTAGG	2.15534	-9.42409	C8_Switched_Bmem
TNBC5_GGACAAGCAGCAGTTT	10.8479	1.14146	C7_CD24high_Bmem
TNBC5_GGACAAGGTACGACCC	1.7003	3.73045	C7_CD24high_Bmem
TNBC5_GGACAGAAGACAGAGA	-15.9537	-0.868685	C8_Switched_Bmem
TNBC5_GGACATTAGTGGTAAT	-9.7081	11.4073	C8_Switched_Bmem
TNBC5_GGACATTCACCCAGTG	-0.175363	11.5383	C4_IgM_CD27_Bmem
TNBC5_GGACATTCAGGTCTCG	-2.50719	-1.32495	C7_CD24high_Bmem
TNBC5_GGACGTCAGAAACGAG	-5.40097	6.58777	C7_CD24high_Bmem
TNBC5_GGACGTCGTCATATGC	2.91966	3.10995	C7_CD24high_Bmem
TNBC5_GGACGTCTCAGAGGTG	-4.44993	-13.1126	C2_Naive_B
TNBC5_GGACGTCTCATTGCGA	-9.80551	-6.40934	C9_Nur77high_Bmem
TNBC5_GGACGTCTCGGTTCGG	-22.2857	-6.85417	C8_Switched_Bmem
TNBC5_GGATTACAGGAGTCTG	-28.1056	16.9821	C10_CD99high_Bmem
TNBC5_GGCAATTAGCGCTTAT	-2.177	-0.316337	C7_CD24high_Bmem
TNBC5_GGCAATTAGGGCATGT	-2.05758	-4.84123	C2_Naive_B
TNBC5_GGCAATTGTCGAACAG	6.27529	10.4042	C7_CD24high_Bmem
TNBC5_GGCAATTGTTTCGCTC	17.348	-10.504	C2_Naive_B
TNBC5_GGCCGATCAGACAAGC	-15.3135	-2.88899	C7_CD24high_Bmem
TNBC5_GGCCGATTCTTATCTG	0.585246	2.91351	C7_CD24high_Bmem
TNBC5_GGCGTGTCATGCCCGA	22.4788	-16.9609	C2_Naive_B
TNBC5_GGGAATGAGATCCCGC	-1.57112	13.072	C4_IgM_CD27_Bmem
TNBC5_GGGACCTCACCGTTGG	-10.216	16.9171	C4_IgM_CD27_Bmem
TNBC5_GGGACCTGTATGAAAC	0.238832	4.94671	C7_CD24high_Bmem
TNBC5_GGGACCTGTTGAGTTC	-0.0354939	17.633	C4_IgM_CD27_Bmem
TNBC5_GGGACCTTCACTCCTG	-3.53207	-16.1766	C2_Naive_B
TNBC5_GGGAGATGTATATGGA	-33.0798	2.26781	C10_CD99high_Bmem
TNBC5_GGGATGAAGCTAACTC	-1.11954	9.94725	C7_CD24high_Bmem
TNBC5_GGGATGAGTCACTTCC	3.46513	5.96412	C7_CD24high_Bmem
TNBC5_GGGATGATCGAGGTAG	7.4411	4.00962	C7_CD24high_Bmem
TNBC5_GGGCACTCATCGGGTC	-28.3646	-5.08427	C10_CD99high_Bmem
TNBC5_GGGCACTTCCTTGCCA	12.5756	-1.09589	C7_CD24high_Bmem
TNBC5_GGGCATCAGTTAACGA	-28.9524	2.73407	C10_CD99high_Bmem
TNBC5_GGGTCTGAGGGTATCG	0.544892	5.85632	C7_CD24high_Bmem
TNBC5_GGGTCTGCATCGGTTA	-18.7246	0.34093	C8_Switched_Bmem
TNBC5_GGGTTGCCACATGACT	-21.5077	-11.4747	C9_Nur77high_Bmem
TNBC5_GGGTTGCGTCACACGC	2.81324	2.11747	C7_CD24high_Bmem
TNBC5_GGTATTGCAGCGAACA	-15.1769	-0.0405527	C8_Switched_Bmem
TNBC5_GGTGAAGGTCGAAAGC	-19.049	-22.5016	C13_CD14_Atypical_B
TNBC5_GGTGCGTCAGGTGCCT	-4.3501	2.42191	C7_CD24high_Bmem
TNBC5_GGTGTTAAGATGAGAG	25.4664	-11.6783	C12_GC
TNBC5_GGTGTTACATAGACTC	-25.341	-3.36701	C8_Switched_Bmem
TNBC5_GGTGTTATCCGCGCAA	-1.93701	4.34166	C7_CD24high_Bmem
TNBC5_GTAACGTAGGACACCA	-24.769	-13.001	C9_Nur77high_Bmem
TNBC5_GTAACGTCACATCTTT	-24.7109	-11.3838	C9_Nur77high_Bmem
TNBC5_GTAACGTTCTGAGGGA	13.187	17.2027	C5_CD27_minus_Atypical_Bmem
TNBC5_GTAACTGGTTCCAACA	0.814913	9.08594	C7_CD24high_Bmem
TNBC5_GTACGTAAGTCAAGGC	2.84449	3.2029	C7_CD24high_Bmem
TNBC5_GTACTCCGTAGATTAG	1.21479	-4.25131	C7_CD24high_Bmem
TNBC5_GTACTCCGTCGCTTCT	-21.4452	-6.50412	C10_CD99high_Bmem
TNBC5_GTAGGCCAGTGTTGAA	-25.4187	-10.6497	C9_Nur77high_Bmem
TNBC5_GTAGGCCGTCAAAGAT	1.57771	5.73053	C7_CD24high_Bmem
TNBC5_GTAGGCCGTTCAGTAC	15.25	-9.96531	C10_CD99high_Bmem
TNBC5_GTAGGCCTCCTAGGGC	-3.05274	2.54955	C7_CD24high_Bmem
TNBC5_GTAGGCCTCGACGGAA	22.7527	-3.61992	C5_CD27_minus_Atypical_Bmem
TNBC5_GTAGGCCTCTTGCCGT	-10.1132	-6.32474	C9_Nur77high_Bmem
TNBC5_GTAGTCAAGTGTTAGA	-10.539	-0.475057	C8_Switched_Bmem
TNBC5_GTATCTTAGACGCTTT	-16.1032	0.307019	C8_Switched_Bmem
TNBC5_GTATCTTAGGTGCAAC	5.41056	-3.34246	C7_CD24high_Bmem
TNBC5_GTATCTTCATATACGC	-16.5786	-3.46129	C8_Switched_Bmem
TNBC5_GTATCTTGTTATCCGA	-20.6574	-8.29822	C8_Switched_Bmem
TNBC5_GTATTCTAGGACGAAA	-1.11463	3.3265	C7_CD24high_Bmem
TNBC5_GTATTCTGTTGCGTTA	-24.8061	-5.88838	C8_Switched_Bmem
TNBC5_GTCAAGTGTCAAGCGA	20.3908	6.82277	C8_Switched_Bmem
TNBC5_GTCACAATCCGAACGC	-24.9513	-11.1415	C9_Nur77high_Bmem
TNBC5_GTCACAATCCTTTCTC	-23.5979	-1.77468	C8_Switched_Bmem
TNBC5_GTCCTCACAACTGCTA	6.79432	-10.6509	C2_Naive_B
TNBC5_GTCCTCAGTACCGGCT	-34.662	8.33956	C10_CD99high_Bmem
TNBC5_GTCCTCATCCACGTTC	-2.91422	-10.0779	C2_Naive_B
TNBC5_GTCCTCATCGTTGCCT	-19.8943	-22.8528	C13_CD14_Atypical_B
TNBC5_GTCGTAAAGTACCGGA	-26.4957	-6.99768	C10_CD99high_Bmem
TNBC5_GTCGTAACATAAGACA	-0.292113	2.1984	C7_CD24high_Bmem
TNBC5_GTCTCGTAGGTTACCT	-5.63973	15.6673	C7_CD24high_Bmem
TNBC5_GTCTCGTGTCCGAAGA	-10.7735	-0.661454	C8_Switched_Bmem
TNBC5_GTCTTCGCATCGGTTA	-9.944	-6.35374	C4_IgM_CD27_Bmem
TNBC5_GTGAAGGGTACCTACA	-16.5375	-5.09405	C8_Switched_Bmem
TNBC5_GTGCAGCAGCTGCAAG	-1.57274	7.40451	C7_CD24high_Bmem
TNBC5_GTGCAGCCAAACTGTC	-8.86664	-0.505614	C8_Switched_Bmem
TNBC5_GTGCAGCTCCTTTCTC	-0.696906	2.44081	C7_CD24high_Bmem
TNBC5_GTGCATAAGGATCGCA	-9.1361	-2.42904	C7_CD24high_Bmem
TNBC5_GTGCATAAGGCGATAC	-23.3165	15.4618	C4_IgM_CD27_Bmem
TNBC5_GTGCATACAGATTGCT	-2.4743	-1.1373	C7_CD24high_Bmem
TNBC5_GTGCATAGTTTCCACC	0.797305	-2.79473	C7_CD24high_Bmem
TNBC5_GTGCGGTAGTCCTCCT	3.88637	10.2237	C7_CD24high_Bmem
TNBC5_GTGGGTCTCAATCTCT	-19.364	-2.55661	C8_Switched_Bmem
TNBC5_GTGTTAGAGGAGTAGA	2.45738	5.97223	C7_CD24high_Bmem
TNBC5_GTGTTAGCACATCCAA	0.747473	6.08163	C7_CD24high_Bmem
TNBC5_GTTAAGCAGCAAATCA	-25.4977	13.4042	C8_Switched_Bmem
TNBC5_GTTAAGCCATTCCTCG	-3.2135	-31.8587	C2_Naive_B
TNBC5_GTTACAGAGCTAAGAT	25.6485	-26.9976	C12_GC
TNBC5_GTTACAGAGCTGCAAG	-10.6411	-12.0441	C8_Switched_Bmem
TNBC5_GTTACAGCAGATCTGT	-5.58342	16.1578	C4_IgM_CD27_Bmem
TNBC5_GTTACAGCATATGAGA	8.9289	9.23347	C6_CD1chigh_Bmem
TNBC5_GTTACAGTCGTTACAG	-29.6438	11.423	C10_CD99high_Bmem
TNBC5_GTTACAGTCGTTACGA	0.886969	1.66473	C7_CD24high_Bmem
TNBC5_GTTCATTCAGTATGCT	0.143985	5.85749	C7_CD24high_Bmem
TNBC5_GTTCATTCATCTCGCT	-28.6148	-4.51722	C10_CD99high_Bmem
TNBC5_GTTCGGGAGCCCAACC	-14.0219	-0.623674	C8_Switched_Bmem
TNBC5_GTTCGGGGTGCTCTTC	12.4012	-10.5681	C2_Naive_B
TNBC5_GTTTCTAAGGCCGAAT	-25.0321	-19.2787	C4_IgM_CD27_Bmem
TNBC5_GTTTCTAGTGTTTGGT	-2.02636	8.33882	C7_CD24high_Bmem
TNBC5_TAAACCGCAAGGACAC	-1.63512	1.33679	C7_CD24high_Bmem
TNBC5_TAAGAGATCTTGACGA	-24.5823	-13.0806	C9_Nur77high_Bmem
TNBC5_TAAGTGCAGCCAGGAT	-13.6174	-6.53631	C8_Switched_Bmem
TNBC5_TACACGAGTCATATCG	11.9632	29.8134	C6_CD1chigh_Bmem
TNBC5_TACACGAGTCCGAAGA	-28.0056	-0.113081	C8_Switched_Bmem
TNBC5_TACACGAGTGACAAAT	25.437	-10.7541	C2_Naive_B
TNBC5_TACAGTGAGAGATGAG	1.98665	5.38225	C7_CD24high_Bmem
TNBC5_TACAGTGAGCCGATTT	-8.13131	-5.49878	C4_IgM_CD27_Bmem
TNBC5_TACAGTGTCGCTGATA	-24.6343	-10.7674	C9_Nur77high_Bmem
TNBC5_TACCTATAGCTACCGC	4.39372	7.39026	C7_CD24high_Bmem
TNBC5_TACCTATAGTCGAGTG	-16.4078	-3.4309	C8_Switched_Bmem
TNBC5_TACCTATCACCAGATT	-4.15577	0.156344	C7_CD24high_Bmem
TNBC5_TACCTATGTATCTGCA	10.5972	-33.3643	C1_Nur77high_Naive
TNBC5_TACCTATGTCTCCCTA	0.983572	3.65383	C7_CD24high_Bmem
TNBC5_TACCTTAAGCTTTGGT	19.8138	-7.27293	C7_CD24high_Bmem
TNBC5_TACCTTAAGTGTTAGA	-26.2855	-11.2074	C9_Nur77high_Bmem
TNBC5_TACGGATTCATGCAAC	-19.5717	-22.7727	C13_CD14_Atypical_B
TNBC5_TACGGGCAGTCATGCT	-5.96761	4.1139	C4_IgM_CD27_Bmem
TNBC5_TACGGGCGTCCGTTAA	-2.23068	-11.9166	C2_Naive_B
TNBC5_TACGGGCGTTGTCTTT	4.51787	7.84143	C7_CD24high_Bmem
TNBC5_TACGGTACATTACCTT	24.2435	17.235	C5_CD27_minus_Atypical_Bmem
TNBC5_TACTCATAGAATAGGG	-15.6894	-0.147263	C8_Switched_Bmem
TNBC5_TACTCATAGACTGTAA	6.73756	-28.3116	C1_Nur77high_Naive
TNBC5_TACTCATAGGAGTACC	8.64176	-14.139	C2_Naive_B
TNBC5_TACTCATCAAACTGTC	-11.8643	-4.17032	C8_Switched_Bmem
TNBC5_TACTCGCGTCATGCCG	25.6764	-26.868	C12_GC
TNBC5_TACTTACAGACGCACA	0.164458	6.48271	C7_CD24high_Bmem
TNBC5_TACTTACCATCACCCT	1.89978	-1.23707	C7_CD24high_Bmem
TNBC5_TACTTACGTTTGACAC	-23.9258	-12.6998	C9_Nur77high_Bmem
TNBC5_TACTTGTGTGTTGAGG	-8.38495	12.3382	C8_Switched_Bmem
TNBC5_TAGAGCTCACCAGCAC	-13.701	-8.27571	C8_Switched_Bmem
TNBC5_TAGAGCTCAGGTCTCG	25.955	-26.0566	C12_GC
TNBC5_TAGAGCTCATTCGACA	-24.3992	-11.775	C9_Nur77high_Bmem
TNBC5_TAGCCGGCAGATGGCA	-1.73147	1.0589	C7_CD24high_Bmem
TNBC5_TAGGCATAGCGTTCCG	11.4422	-2.33797	C7_CD24high_Bmem
TNBC5_TAGGCATAGTGGACGT	0.469354	8.90137	C7_CD24high_Bmem
TNBC5_TAGGCATGTCTTTCAT	-25.8492	-12.1189	C9_Nur77high_Bmem
TNBC5_TAGGCATGTTAAGACA	-4.28695	0.728517	C7_CD24high_Bmem
TNBC5_TAGTGGTGTGAGCGAT	-1.51134	4.42405	C7_CD24high_Bmem
TNBC5_TAGTTGGAGGCCATAG	-15.2574	-0.0758368	C8_Switched_Bmem
TNBC5_TAGTTGGGTATTCGTG	-8.12836	-5.0106	C4_IgM_CD27_Bmem
TNBC5_TAGTTGGGTGGACGAT	-28.8462	-4.35718	C10_CD99high_Bmem
TNBC5_TAGTTGGGTTGGTAAA	-14.2344	-7.20851	C8_Switched_Bmem
TNBC5_TATCAGGAGCCCAGCT	-15.183	1.81168	C8_Switched_Bmem
TNBC5_TATCAGGTCAGGCGAA	-4.33553	26.4313	C4_IgM_CD27_Bmem
TNBC5_TATCAGGTCGGTCTAA	18.0869	-3.17706	C6_CD1chigh_Bmem
TNBC5_TATCTCATCGGCCGAT	7.75615	30.148	C10_CD99high_Bmem
TNBC5_TATGCCCGTAATAGCA	-20.2764	-7.73106	C8_Switched_Bmem
TNBC5_TATGCCCGTTTAAGCC	-23.8305	-11.7054	C9_Nur77high_Bmem
TNBC5_TCAACGAAGTACGACG	0.462628	2.88746	C7_CD24high_Bmem
TNBC5_TCAACGATCTCTGTCG	-1.08776	-8.9205	C4_IgM_CD27_Bmem
TNBC5_TCAATCTCATTCCTGC	-1.16591	-22.8826	C2_Naive_B
TNBC5_TCAGATGCATAAGACA	-14.8288	0.139167	C8_Switched_Bmem
TNBC5_TCAGATGCATTATCTC	-18.0606	-5.2282	C8_Switched_Bmem
TNBC5_TCAGATGGTCAAGCGA	27.6205	-2.33951	C3_CCR7high_Bmem
TNBC5_TCAGCTCAGCCGTCGT	0.614082	5.98202	C7_CD24high_Bmem
TNBC5_TCAGCTCAGGCTAGAC	-3.70858	-27.3983	C1_Nur77high_Naive
TNBC5_TCAGCTCCATCCTTGC	2.04317	5.25437	C7_CD24high_Bmem
TNBC5_TCAGCTCGTGTTGAGG	-21.0281	13.5075	C8_Switched_Bmem
TNBC5_TCAGCTCTCTTGAGGT	32.9706	-3.85967	C8_Switched_Bmem
TNBC5_TCAGGTACAATAGCGG	-20.8842	0.936042	C8_Switched_Bmem
TNBC5_TCAGGTATCTCTTGAT	21.2926	-13.0642	C2_Naive_B
TNBC5_TCATTACGTGTCAATC	-2.87158	-30.2129	C2_Naive_B
TNBC5_TCATTTGGTCCGCTGA	-0.474784	5.16345	C7_CD24high_Bmem
TNBC5_TCCACACAGGCGATAC	-17.1404	-7.83019	C8_Switched_Bmem
TNBC5_TCCACACAGTGTTAGA	9.07704	-9.30182	C2_Naive_B
TNBC5_TCCACACGTCCGTCAG	1.02249	2.72881	C7_CD24high_Bmem
TNBC5_TCCCGATAGCCACGTC	5.37574	-8.04977	C2_Naive_B
TNBC5_TCCCGATGTCTAGCGC	-25.7771	1.03852	C8_Switched_Bmem
TNBC5_TCGAGGCCATTAACCG	3.51802	6.22696	C7_CD24high_Bmem
TNBC5_TCGCGAGCATCACGAT	-12.3576	1.2025	C8_Switched_Bmem
TNBC5_TCGCGTTAGACATAAC	-1.54725	3.03001	C7_CD24high_Bmem
TNBC5_TCGCGTTGTACCGTTA	15.2062	-10.3115	C2_Naive_B
TNBC5_TCGGGACGTAGCCTCG	0.218888	2.30657	C7_CD24high_Bmem
TNBC5_TCGGGACTCCACGAAT	-24.4594	-4.48336	C8_Switched_Bmem
TNBC5_TCGGTAAAGATCCCGC	-3.68094	-9.693	C7_CD24high_Bmem
TNBC5_TCGGTAAGTATATGAG	-16.7432	-1.24711	C8_Switched_Bmem
TNBC5_TCGGTAAGTCTTCAAG	-24.8269	-2.55306	C8_Switched_Bmem
TNBC5_TCGGTAAGTGCTGTAT	0.793761	-30.7123	C3_CCR7high_Bmem
TNBC5_TCGGTAAGTTAGATGA	-20.0619	-5.05227	C8_Switched_Bmem
TNBC5_TCGGTAAGTTGTACAC	12.0279	-1.42668	C7_CD24high_Bmem
TNBC5_TCGTACCAGTGGAGAA	3.40716	-4.34115	C7_CD24high_Bmem
TNBC5_TCGTACCCAGTATGCT	1.89064	-25.7523	C2_Naive_B
TNBC5_TCGTAGATCATAGCAC	-2.58658	-0.566844	C7_CD24high_Bmem
TNBC5_TCTATTGTCTGCGTAA	-22.3047	-12.0538	C9_Nur77high_Bmem
TNBC5_TCTCATAAGTCACGCC	28.2221	-2.14931	C7_CD24high_Bmem
TNBC5_TCTGGAATCTCTAAGG	-3.92204	-10.2047	C2_Naive_B
TNBC5_TCTTCGGAGACGCACA	-28.8924	3.00555	C10_CD99high_Bmem
TNBC5_TCTTCGGAGAGCTTCT	3.58866	12.1104	C7_CD24high_Bmem
TNBC5_TCTTTCCAGGACCACA	-19.803	-7.80983	C8_Switched_Bmem
TNBC5_TCTTTCCCAAGCGTAG	4.4036	6.02194	C7_CD24high_Bmem
TNBC5_TCTTTCCCAATGAATG	-19.8208	-5.60913	C8_Switched_Bmem
TNBC5_TGAAAGAGTATGAAAC	15.9127	-10.8275	C1_Nur77high_Naive
TNBC5_TGAAAGAGTTGGGACA	-15.0909	-12.7723	C3_CCR7high_Bmem
TNBC5_TGACGGCGTCATCCCT	-20.2728	-7.69827	C8_Switched_Bmem
TNBC5_TGACGGCTCATAACCG	-18.8955	-2.44148	C8_Switched_Bmem
TNBC5_TGACGGCTCGGACAAG	6.14317	6.74865	C7_CD24high_Bmem
TNBC5_TGACTTTGTTAAGACA	1.89713	-5.9653	C7_CD24high_Bmem
TNBC5_TGACTTTGTTTGGGCC	-12.7475	0.464181	C8_Switched_Bmem
TNBC5_TGAGCATAGATGTTAG	-25.4204	0.242296	C8_Switched_Bmem
TNBC5_TGAGCATGTTTGTGTG	-3.78527	-11.2287	C2_Naive_B
TNBC5_TGAGCATTCCGTCAAA	-22.574	-3.10759	C8_Switched_Bmem
TNBC5_TGAGCATTCTGGGCCA	-22.3975	-12.8001	C9_Nur77high_Bmem
TNBC5_TGAGCCGAGGTGATAT	-19.3269	-6.5908	C8_Switched_Bmem
TNBC5_TGAGCCGCAGCATGAG	-24.3607	5.99126	C8_Switched_Bmem
TNBC5_TGAGCCGGTAGCGTGA	-15.3556	7.53951	C8_Switched_Bmem
TNBC5_TGATTTCAGTGCGATG	5.85581	-9.6959	C2_Naive_B
TNBC5_TGATTTCGTCCAAGTT	24.1049	-26.451	C12_GC
TNBC5_TGCACCTGTCCAGTTA	-15.1404	-12.7057	C3_CCR7high_Bmem
TNBC5_TGCACCTTCATGCTCC	-20.4399	-2.9791	C8_Switched_Bmem
TNBC5_TGCCCATCATCGGTTA	-19.6877	-7.37451	C8_Switched_Bmem
TNBC5_TGCCCTAGTTAAGTAG	-11.9225	-0.31035	C8_Switched_Bmem
TNBC5_TGCGCAGCACCTCGTT	-35.4068	17.8909	C10_CD99high_Bmem
TNBC5_TGCGCAGTCACGATGT	-25.0757	-10.7115	C9_Nur77high_Bmem
TNBC5_TGCGGGTCACCTATCC	-1.40768	-6.10665	C2_Naive_B
TNBC5_TGCGGGTTCGGCGCAT	-5.46704	1.55908	C7_CD24high_Bmem
TNBC5_TGCGTGGAGTACGCGA	-23.2346	-12.1497	C9_Nur77high_Bmem
TNBC5_TGCGTGGCAGTGACAG	-18.581	-1.31783	C8_Switched_Bmem
TNBC5_TGCGTGGGTCAGAGGT	12.2523	29.7139	C6_CD1chigh_Bmem
TNBC5_TGCGTGGGTCGATTGT	-22.4204	-3.79611	C8_Switched_Bmem
TNBC5_TGCGTGGTCGCCTGTT	-10.4338	9.17955	C9_Nur77high_Bmem
TNBC5_TGCTACCAGGGTCGAT	2.10138	2.24441	C7_CD24high_Bmem
TNBC5_TGCTACCCATCCGCGA	-5.20075	-11.3528	C2_Naive_B
TNBC5_TGCTACCTCGCCAAAT	-30.7834	-3.34105	C8_Switched_Bmem
TNBC5_TGCTACCTCTTGAGAC	-10.609	-11.6683	C2_Naive_B
TNBC5_TGCTGCTAGGACGAAA	1.52229	8.12993	C7_CD24high_Bmem
TNBC5_TGGACGCGTAGGGTAC	-0.349985	8.6613	C7_CD24high_Bmem
TNBC5_TGGCCAGCATGCCCGA	8.5868	28.9502	C6_CD1chigh_Bmem
TNBC5_TGGCCAGGTATAGTAG	-16.2281	-0.272438	C8_Switched_Bmem
TNBC5_TGGCGCAAGGCCCTTG	25.7377	-27.0069	C12_GC
TNBC5_TGGCGCACACCAGGCT	-34.0395	-1.55122	C10_CD99high_Bmem
TNBC5_TGGCGCAGTCCGTGAC	27.0355	-26.3365	C12_GC
TNBC5_TGGCTGGCATCTCCCA	-2.98205	-16.3542	C2_Naive_B
TNBC5_TGGGAAGCATGCCTTC	-24.1627	-10.8057	C9_Nur77high_Bmem
TNBC5_TGGGAAGGTTCCACTC	28.3571	-2.18939	C3_CCR7high_Bmem
TNBC5_TGGTTAGAGAGTGAGA	-12.277	5.1883	C8_Switched_Bmem
TNBC5_TGGTTAGCAGGGAGAG	-25.727	-12.3441	C9_Nur77high_Bmem
TNBC5_TGTATTCCATCCTTGC	11.7013	28.9137	C6_CD1chigh_Bmem
TNBC5_TGTCCCAAGATGTTAG	-26.2936	-11.3199	C9_Nur77high_Bmem
TNBC5_TGTGGTATCACAGTAC	-24.1978	-13.5857	C9_Nur77high_Bmem
TNBC5_TGTGTTTAGCTTTGGT	-20.8754	12.5344	C8_Switched_Bmem
TNBC5_TGTTCCGGTATCGCAT	-0.70386	-0.653348	C7_CD24high_Bmem
TNBC5_TTAACTCGTAGCGTAG	24.8117	23.5961	C5_CD27_minus_Atypical_Bmem
TNBC5_TTAACTCTCTCTGCTG	-18.1558	0.0964362	C8_Switched_Bmem
TNBC5_TTAGGACAGAGGTAGA	-2.95731	14.461	C4_IgM_CD27_Bmem
TNBC5_TTATGCTTCAGCGACC	-19.5601	-24.0786	C13_CD14_Atypical_B
TNBC5_TTCGAAGAGTTTCCTT	22.7661	7.42612	C7_CD24high_Bmem
TNBC5_TTCGGTCCACTGTCGG	-18.667	-10.6863	C10_CD99high_Bmem
TNBC5_TTCTACAAGAAGATTC	-0.158993	8.56635	C7_CD24high_Bmem
TNBC5_TTCTACAAGGAATCGC	-14.8808	-3.60486	C8_Switched_Bmem
TNBC5_TTCTCAAAGAGATGAG	-2.98326	-20.3414	C2_Naive_B
TNBC5_TTCTCAACACTTAAGC	-13.6702	-0.832028	C8_Switched_Bmem
TNBC5_TTCTCAATCAGTGCAT	8.87948	-9.39773	C2_Naive_B
TNBC5_TTCTCCTAGTGAAGTT	-10.9999	-2.51981	C8_Switched_Bmem
TNBC5_TTCTTAGAGGCACATG	0.427847	-22.5814	C2_Naive_B
TNBC5_TTCTTAGGTCCAGTAT	-2.71147	-2.89521	C7_CD24high_Bmem
TNBC5_TTCTTAGTCGAGGTAG	2.20957	-5.81661	C7_CD24high_Bmem
TNBC5_TTGAACGCAGAGTGTG	-21.6257	-12.3958	C6_CD1chigh_Bmem
TNBC5_TTGAACGCAGCTGTTA	19.2253	12.1566	C5_CD27_minus_Atypical_Bmem
TNBC5_TTGACTTCATTATCTC	-8.62085	-5.57685	C4_IgM_CD27_Bmem
TNBC5_TTGACTTTCAACACTG	-0.0608259	9.98136	C7_CD24high_Bmem
TNBC5_TTGCCGTAGAGTCGGT	-14.9558	-11.3096	C8_Switched_Bmem
TNBC5_TTGCCGTTCTGATACG	-25.1631	-12.0643	C9_Nur77high_Bmem
TNBC5_TTGCGTCGTTCCACAA	3.82619	12.5016	C7_CD24high_Bmem
TNBC5_TTGCGTCTCCGCAAGC	-6.26013	5.49656	C8_Switched_Bmem
TNBC5_TTGGAACCAGTGGAGT	1.08173	3.74112	C7_CD24high_Bmem
TNBC5_TTGGAACCATGCAATC	-10.5552	-12.0623	C6_CD1chigh_Bmem
TNBC5_TTGGCAAAGGCCCTTG	-10.8858	-2.79568	C8_Switched_Bmem
TNBC5_TTGGCAAAGGTTACCT	-16.2323	-1.10966	C8_Switched_Bmem
TNBC5_TTGGCAATCGCCGTGA	-25.2014	-10.8286	C9_Nur77high_Bmem
TNBC5_TTGTAGGAGCCACTAT	1.72551	3.88058	C7_CD24high_Bmem
TNBC5_TTGTAGGTCAGTTGAC	-14.2684	-10.2067	C7_CD24high_Bmem
TNBC5_TTTACTGAGTAACCCT	-15.9582	-0.631279	C8_Switched_Bmem
TNBC5_TTTACTGCAAAGGTGC	3.48233	20.2774	C4_IgM_CD27_Bmem
TNBC5_TTTACTGCAATGTAAG	-6.93315	-5.89012	C9_Nur77high_Bmem
TNBC5_TTTACTGTCCGCATAA	0.939181	8.55013	C7_CD24high_Bmem
TNBC5_TTTATGCCATATACCG	28.2855	-1.89581	C3_CCR7high_Bmem
TNBC5_TTTATGCTCAGGTAAA	-14.0253	-0.963467	C8_Switched_Bmem
TNBC5_TTTCCTCAGGGTGTGT	-1.90222	-2.06101	C7_CD24high_Bmem
TNBC5_TTTCCTCGTGCGAAAC	-32.4417	0.790342	C10_CD99high_Bmem
TNBC5_TTTGCGCAGATAGGAG	-21.1478	-24.2333	C13_CD14_Atypical_B
TNBC5_TTTGGTTAGTTAACGA	-4.053	-9.84355	C8_Switched_Bmem
TNBC5_TTTGGTTTCGCGATCG	6.87256	-12.6184	C2_Naive_B
TNBC5_TTTGTCAAGATGCCTT	-24.4506	-13.0003	C9_Nur77high_Bmem
TNBC5_TTTGTCAAGCCGCCTA	2.17372	4.0524	C7_CD24high_Bmem
TNBC5_TTTGTCATCTGGCGTG	25.1452	15.7371	C5_CD27_minus_Atypical_Bmem
TNBC5_ACGGGTCCATCACGTA	32.0133	4.07343	C11_Plasma
TNBC5_AGAGCGAAGGCTACGA	25.3952	-25.2666	C12_GC
TNBC5_AGCAGCCGTGTCTGAT	31.9531	4.05995	C11_Plasma
TNBC5_CACCACTGTTGGGACA	34.4299	-6.04418	C11_Plasma
TNBC5_CGAACATTCGTATCAG	-17.5567	-20.5781	C2_Naive_B
TNBC5_CGCGGTAAGCTAACAA	32.0075	3.56093	C11_Plasma
TNBC5_GATCGATCACCACCAG	34.2991	-6.17724	C12_GC
TNBC5_GCACATAGTGCAGTAG	-4.00412	-18.336	C13_CD14_Atypical_B
TNBC5_GCTGGGTTCAAACGGG	24.6642	-24.9058	C12_GC
TNBC5_GTACTCCAGAGCTGCA	12.8479	-3.38018	C2_Naive_B
TNBC5_GTACTTTAGTGTTTGC	-20.6115	-23.2936	C13_CD14_Atypical_B
TNBC5_TGACTTTTCCACGACG	31.7522	4.04215	C11_Plasma
TNBC5_TGGCGCACACAGACTT	34.5114	-6.05184	C11_Plasma
TNBC5_ACAGCCGTCTACCAGA	38.1001	0.495816	C11_Plasma
TNBC5_ACGATGTAGAAGGACA	36.1572	-0.656325	C11_Plasma
TNBC5_CCGTACTAGTGACTCT	38.4006	0.379123	C11_Plasma
TNBC5_GAAGCAGTCACAACGT	38.5007	0.512383	C11_Plasma
TNBC5_GGTGTTATCCATTCTA	33.6933	-3.0478	C11_Plasma
TNBC5_TTAGTTCTCTGTACGA	38.128	0.151367	C11_Plasma
TNBC6_ACCCACTGTCGACTAT	27.0001	-25.9996	C12_GC
TNBC6_ACCTTTACAGCCAATT	-20.5953	-25.6797	C13_CD14_Atypical_B
TNBC6_ACGATACCATTGGGCC	-27.6156	-27.1353	C13_CD14_Atypical_B
TNBC6_ACTTTCACAAGTACCT	-25.8976	-26.055	C13_CD14_Atypical_B
TNBC6_ATAACGCGTACTCGCG	-27.5645	-27.2324	C13_CD14_Atypical_B
TNBC6_CACACTCGTCCGTCAG	-27.6293	-27.3146	C13_CD14_Atypical_B
TNBC6_CATATGGTCTTGTATC	27.0356	-25.8716	C12_GC
TNBC6_CGGACACCAAGCCGCT	27.2066	-26.2846	C12_GC
TNBC6_CGTAGCGTCTATCCCG	-17.839	-23.0433	C13_CD14_Atypical_B
TNBC6_CTTAACTAGACAAGCC	-19.9882	-24.5565	C13_CD14_Atypical_B
TNBC6_CTTTGCGAGAAACGCC	-23.3929	-23.822	C13_CD14_Atypical_B
TNBC6_GAACGGAGTTCAGGCC	27.377	-26.3652	C12_GC
TNBC6_GATCGCGGTCGCGTGT	27.0749	-26.2868	C12_GC
TNBC6_GCGCAGTCAGTCAGAG	-22.4302	-24.0699	C13_CD14_Atypical_B
TNBC6_GGGTTGCCAAGGTTTC	-26.1548	-26.1808	C13_CD14_Atypical_B
TNBC6_GTCTCGTAGCTACCTA	-21.1001	-24.9654	C13_CD14_Atypical_B
TNBC6_TATGCCCCAAATACAG	-24.083	-0.867542	C8_Switched_Bmem
TNBC6_TGCTACCGTCGTCTTC	27.301	-25.9663	C12_GC
TNBC6_TTCTTAGAGCCATCGC	-19.9209	-24.3945	C13_CD14_Atypical_B
TNBC6_TTGTAGGGTGGACGAT	-27.4461	-27.2404	C13_CD14_Atypical_B
TNBC6_ATCTGCCGTCAAAGCG	-11.9152	-11.3903	C2_Naive_B
TNBC6_ATGTGTGAGGAGCGAG	-31.1659	15.4575	C10_CD99high_Bmem
TNBC6_GATTCAGGTCAGAGGT	-18.3252	-21.0849	C13_CD14_Atypical_B
TNBC6_GGATTACGTAGGGACT	-11.7714	-8.67629	C6_CD1chigh_Bmem
TNBC6_GGCTGGTAGGACACCA	7.58646	0.895864	C7_CD24high_Bmem
TNBC6_TATGCCCAGGCAAAGA	-21.6784	-18.6139	C7_CD24high_Bmem
TNBC6_AAACCTGTCAGGATCT	11.5484	7.11073	C7_CD24high_Bmem
TNBC6_AAACGGGCAGTCCTTC	-7.59222	-3.11716	C4_IgM_CD27_Bmem
TNBC6_AAACGGGGTAGCCTAT	-29.7449	14.0169	C10_CD99high_Bmem
TNBC6_AAAGATGAGATATGGT	7.16393	-1.76844	C7_CD24high_Bmem
TNBC6_AAAGATGAGGATGCGT	5.1283	-3.66252	C7_CD24high_Bmem
TNBC6_AAATGCCAGTGGGCTA	5.85215	1.57485	C7_CD24high_Bmem
TNBC6_AAATGCCCAATGAAAC	-9.02294	-17.422	C4_IgM_CD27_Bmem
TNBC6_AACACGTAGGGAACGG	3.35092	1.45248	C7_CD24high_Bmem
TNBC6_AACACGTAGTGACATA	-32.3223	8.1542	C10_CD99high_Bmem
TNBC6_AACACGTCAGTGGGAT	-8.31327	-0.911599	C7_CD24high_Bmem
TNBC6_AACCATGAGAGATGAG	2.49653	-2.78805	C7_CD24high_Bmem
TNBC6_AACCATGTCAACCATG	-2.792	-30.9776	C2_Naive_B
TNBC6_AACCATGTCAGCTTAG	26.7739	1.65821	C6_CD1chigh_Bmem
TNBC6_AACCGCGAGCCGCCTA	13.9983	28.4273	C6_CD1chigh_Bmem
TNBC6_AACGTTGAGCAATCTC	14.7092	-1.33193	C4_IgM_CD27_Bmem
TNBC6_AACGTTGAGGTGATAT	24.3053	-2.20961	C6_CD1chigh_Bmem
TNBC6_AACGTTGCACGCGAAA	15.343	14.6715	C4_IgM_CD27_Bmem
TNBC6_AACGTTGGTAAACACA	4.24717	-16.5968	C2_Naive_B
TNBC6_AACGTTGGTCATGCCG	-29.5757	-0.256629	C10_CD99high_Bmem
TNBC6_AACGTTGGTGGGTATG	-9.327	3.42532	C8_Switched_Bmem
TNBC6_AACGTTGGTGGTCTCG	-13.5762	-16.0494	C3_CCR7high_Bmem
TNBC6_AACGTTGTCTCCCTGA	-30.5562	-1.82069	C10_CD99high_Bmem
TNBC6_AACTCAGGTGCGAAAC	19.3637	19.3431	C5_CD27_minus_Atypical_Bmem
TNBC6_AACTCCCTCCATGAGT	13.0962	16.1248	C4_IgM_CD27_Bmem
TNBC6_AACTCTTAGTGAATTG	-17.0914	-3.17452	C8_Switched_Bmem
TNBC6_AACTCTTCAAGGGTCA	-7.90663	-9.28333	C1_Nur77high_Naive
TNBC6_AACTCTTTCGCTGATA	15.5288	12.9385	C4_IgM_CD27_Bmem
TNBC6_AACTGGTCATGTAGTC	3.46888	0.480774	C7_CD24high_Bmem
TNBC6_AACTTTCTCCAACCAA	6.85782	-1.91542	C7_CD24high_Bmem
TNBC6_AAGACCTAGAAACCAT	-12.1206	-17.134	C3_CCR7high_Bmem
TNBC6_AAGCCGCCAGAAGCAC	-17.765	-15.256	C10_CD99high_Bmem
TNBC6_AAGGAGCAGTATCTCG	1.45646	-17.0707	C2_Naive_B
TNBC6_AAGGCAGAGATGCGAC	21.7751	-4.54527	C5_CD27_minus_Atypical_Bmem
TNBC6_AAGGCAGCACCCATGG	13.2724	14.1275	C4_IgM_CD27_Bmem
TNBC6_AAGGCAGCAGGGCATA	4.49237	-6.15812	C7_CD24high_Bmem
TNBC6_AAGGCAGGTTTGACAC	4.87251	2.24832	C7_CD24high_Bmem
TNBC6_AAGGTTCCACTCAGGC	5.76595	3.1799	C7_CD24high_Bmem
TNBC6_AAGGTTCCAGCTGCTG	3.33522	-6.43234	C2_Naive_B
TNBC6_AAGTCTGAGTAACCCT	-29.6477	12.9882	C10_CD99high_Bmem
TNBC6_ACACCAAAGCACAGGT	19.4344	-9.78153	C2_Naive_B
TNBC6_ACACCAAGTACATGTC	-23.6633	8.54249	C8_Switched_Bmem
TNBC6_ACACCAATCACGATGT	14.3402	18.944	C5_CD27_minus_Atypical_Bmem
TNBC6_ACACCCTAGATCCCGC	1.85513	0.169034	C7_CD24high_Bmem
TNBC6_ACACCCTGTGCATCTA	1.87575	-2.85326	C7_CD24high_Bmem
TNBC6_ACACCCTTCAAACAAG	1.59157	-4.67104	C7_CD24high_Bmem
TNBC6_ACACCCTTCCGCGGTA	-1.6239	11.1287	C7_CD24high_Bmem
TNBC6_ACACCCTTCTTAACCT	16.5467	3.98277	C5_CD27_minus_Atypical_Bmem
TNBC6_ACACCGGAGACCTTTG	14.5757	19.8648	C5_CD27_minus_Atypical_Bmem
TNBC6_ACACTGAGTACTCAAC	16.6534	0.587665	C1_Nur77high_Naive
TNBC6_ACACTGATCCGTAGGC	-9.14284	-17.4508	C1_Nur77high_Naive
TNBC6_ACAGCTAAGAAAGTGG	-2.99496	11.484	C7_CD24high_Bmem
TNBC6_ACAGCTAAGCTAGCCC	4.37745	-3.79804	C7_CD24high_Bmem
TNBC6_ACAGCTAGTACTCGCG	-3.39317	4.03379	C7_CD24high_Bmem
TNBC6_ACATACGAGAAGGGTA	-19.4269	-15.1464	C10_CD99high_Bmem
TNBC6_ACATACGGTTGGTAAA	0.693336	-22.9978	C1_Nur77high_Naive
TNBC6_ACATCAGTCACTGGGC	-35.3814	2.67461	C10_CD99high_Bmem
TNBC6_ACCCACTCACTTCTGC	-2.72927	-17.6436	C2_Naive_B
TNBC6_ACCCACTGTAAGGGAA	-3.4476	11.9709	C4_IgM_CD27_Bmem
TNBC6_ACGAGCCTCACCATAG	14.2488	17.0377	C5_CD27_minus_Atypical_Bmem
TNBC6_ACGAGGACAGTCCTTC	13.632	28.4748	C6_CD1chigh_Bmem
TNBC6_ACGAGGAGTAGTACCT	-39.3024	9.1749	C10_CD99high_Bmem
TNBC6_ACGAGGAGTGATAAAC	3.55156	-4.79837	C7_CD24high_Bmem
TNBC6_ACGAGGATCAAACCGT	12.6739	19.7041	C5_CD27_minus_Atypical_Bmem
TNBC6_ACGATACGTAGAGCTG	5.03163	-0.278548	C7_CD24high_Bmem
TNBC6_ACGATGTAGTCGATAA	-9.7888	-14.8806	C4_IgM_CD27_Bmem
TNBC6_ACGATGTTCAATCTCT	16.0569	9.36144	C6_CD1chigh_Bmem
TNBC6_ACGATGTTCCAGAGGA	4.36494	2.58337	C7_CD24high_Bmem
TNBC6_ACGATGTTCTATGTGG	5.37796	2.28935	C7_CD24high_Bmem
TNBC6_ACGCAGCAGGAGTACC	16.9833	-7.85406	C2_Naive_B
TNBC6_ACGCAGCTCTCGTTTA	13.6949	25.3507	C6_CD1chigh_Bmem
TNBC6_ACGCAGCTCTTATCTG	15.4889	6.7345	C7_CD24high_Bmem
TNBC6_ACGCCAGAGGGATCTG	-18.1088	-15.6203	C10_CD99high_Bmem
TNBC6_ACGCCAGGTTCAGACT	17.643	5.31601	C7_CD24high_Bmem
TNBC6_ACGCCGAGTAAGAGGA	-13.8147	-6.70126	C8_Switched_Bmem
TNBC6_ACGGAGAGTAATCGTC	11.29	4.74354	C7_CD24high_Bmem
TNBC6_ACGGCCAAGTGCTGCC	23.0784	-1.27816	C5_CD27_minus_Atypical_Bmem
TNBC6_ACGGCCATCAGAAATG	-2.21466	-3.34401	C7_CD24high_Bmem
TNBC6_ACGGGCTCAGGAATGC	-12.2638	-0.854752	C8_Switched_Bmem
TNBC6_ACGGGCTCATGCCTTC	4.94494	2.2715	C7_CD24high_Bmem
TNBC6_ACGGGCTTCCTTGGTC	23.0828	9.04971	C5_CD27_minus_Atypical_Bmem
TNBC6_ACGGGCTTCGGACAAG	14.9744	11.2489	C6_CD1chigh_Bmem
TNBC6_ACGGGTCAGATCCCAT	-28.7411	-4.6738	C10_CD99high_Bmem
TNBC6_ACGGGTCAGCGATTCT	-9.52169	0.706999	C7_CD24high_Bmem
TNBC6_ACGGGTCCATCGACGC	13.5646	9.1618	C7_CD24high_Bmem
TNBC6_ACGGGTCGTCTGATTG	12.9651	20.8399	C10_CD99high_Bmem
TNBC6_ACGGGTCTCCACGTGG	21.8686	10.7042	C5_CD27_minus_Atypical_Bmem
TNBC6_ACGTCAAAGACCTTTG	0.843306	-5.36605	C4_IgM_CD27_Bmem
TNBC6_ACGTCAATCTGTCTCG	8.5732	4.77668	C7_CD24high_Bmem
TNBC6_ACTATCTTCTAACCGA	9.99603	2.1949	C7_CD24high_Bmem
TNBC6_ACTGAACGTACAGTGG	12.8772	7.39061	C7_CD24high_Bmem
TNBC6_ACTGAGTAGAGCTGGT	-12.6453	-2.37396	C8_Switched_Bmem
TNBC6_ACTGAGTAGAGCTTCT	-2.90796	-30.1335	C2_Naive_B
TNBC6_ACTGAGTAGGTGCTAG	-10.9027	-13.8853	C7_CD24high_Bmem
TNBC6_ACTGCTCGTCGGCATC	7.29254	9.65437	C7_CD24high_Bmem
TNBC6_ACTGTCCCAAGCTGTT	8.62221	-2.65989	C7_CD24high_Bmem
TNBC6_ACTGTCCCAATGGACG	-2.57894	4.0869	C7_CD24high_Bmem
TNBC6_ACTGTCCCAGCGATCC	6.57548	-2.22971	C7_CD24high_Bmem
TNBC6_ACTGTCCGTTGATTCG	4.10621	0.904335	C7_CD24high_Bmem
TNBC6_ACTGTCCTCACATGCA	1.14852	0.474158	C7_CD24high_Bmem
TNBC6_ACTTACTTCCTGTAGA	1.66314	-1.69348	C7_CD24high_Bmem
TNBC6_ACTTGTTCAAACCCAT	13.5994	10.4255	C5_CD27_minus_Atypical_Bmem
TNBC6_AGAGCGAGTCGGCATC	23.3507	8.65611	C5_CD27_minus_Atypical_Bmem
TNBC6_AGAGCGATCTTGAGGT	-31.4707	13.2342	C10_CD99high_Bmem
TNBC6_AGAGCTTAGTAGATGT	7.03331	-1.67756	C7_CD24high_Bmem
TNBC6_AGAGCTTTCGTGGACC	-30.7384	-3.51048	C10_CD99high_Bmem
TNBC6_AGATCTGAGACAAGCC	-6.27356	-5.44943	C4_IgM_CD27_Bmem
TNBC6_AGATCTGAGGGATCTG	-27.5834	19.379	C6_CD1chigh_Bmem
TNBC6_AGATCTGTCCCTAACC	-9.92122	0.111085	C8_Switched_Bmem
TNBC6_AGATTGCGTTGCTCCT	1.89399	0.295303	C7_CD24high_Bmem
TNBC6_AGCAGCCGTAGAGGAA	12.4418	15.0957	C5_CD27_minus_Atypical_Bmem
TNBC6_AGCAGCCGTCGCATAT	14.1627	9.10921	C7_CD24high_Bmem
TNBC6_AGCATACAGGGTTTCT	6.40735	9.51279	C7_CD24high_Bmem
TNBC6_AGCCTAAGTCTGCGGT	10.8525	1.3081	C7_CD24high_Bmem
TNBC6_AGCGGTCAGCTACCTA	-31.2365	15.8727	C10_CD99high_Bmem
TNBC6_AGCGGTCAGGAGTTTA	-10.1764	-0.618319	C8_Switched_Bmem
TNBC6_AGCGGTCGTAGGACAC	16.5875	-6.28346	C2_Naive_B
TNBC6_AGCTCCTTCTGGTTCC	-9.41224	20.6451	C4_IgM_CD27_Bmem
TNBC6_AGCTCTCAGTAGCCGA	9.39525	-0.981412	C7_CD24high_Bmem
TNBC6_AGCTCTCCATCACAAC	12.2202	5.60222	C7_CD24high_Bmem
TNBC6_AGCTCTCTCGCTGATA	-3.55133	3.27955	C7_CD24high_Bmem
TNBC6_AGGCCACCAGACGCTC	-9.04254	-6.92102	C9_Nur77high_Bmem
TNBC6_AGGCCGTAGACTAAGT	-6.23484	-14.4115	C7_CD24high_Bmem
TNBC6_AGGCCGTGTCTGCCAG	-12.5984	-2.43242	C8_Switched_Bmem
TNBC6_AGGCCGTGTGGCGAAT	24.3575	-1.94008	C6_CD1chigh_Bmem
TNBC6_AGGGATGAGAATTCCC	6.8401	1.49041	C7_CD24high_Bmem
TNBC6_AGGGATGGTTTGTTGG	7.52975	-7.15713	C2_Naive_B
TNBC6_AGGGTGATCAGCATGT	-11.3086	0.562396	C8_Switched_Bmem
TNBC6_AGGTCATAGTGGGATC	29.4277	15.0088	C5_CD27_minus_Atypical_Bmem
TNBC6_AGGTCATTCTGCCCTA	28.3039	2.35565	C5_CD27_minus_Atypical_Bmem
TNBC6_AGGTCCGAGCCACGCT	13.8617	17.6796	C5_CD27_minus_Atypical_Bmem
TNBC6_AGGTCCGGTGGCAAAC	8.78922	-2.8464	C7_CD24high_Bmem
TNBC6_AGTCTTTCAAATACAG	-0.211806	4.5918	C7_CD24high_Bmem
TNBC6_AGTCTTTGTCCATGAT	1.33537	-3.64042	C7_CD24high_Bmem
TNBC6_AGTGAGGCATTGAGCT	9.6284	-2.07663	C7_CD24high_Bmem
TNBC6_AGTGGGATCCATTCTA	20.1754	9.53651	C5_CD27_minus_Atypical_Bmem
TNBC6_AGTGTCAGTGGCAAAC	6.21259	-3.26815	C7_CD24high_Bmem
TNBC6_AGTGTCATCTAACTCT	-5.92685	3.85165	C7_CD24high_Bmem
TNBC6_AGTTGGTAGAAACCTA	0.480274	21.5603	C4_IgM_CD27_Bmem
TNBC6_ATAACGCAGCCAGTAG	11.0763	4.88373	C7_CD24high_Bmem
TNBC6_ATAACGCCAGTTTACG	-8.11519	-26.0944	C3_CCR7high_Bmem
TNBC6_ATAAGAGCATGTCCTC	-19.2325	-14.9456	C10_CD99high_Bmem
TNBC6_ATAAGAGTCTCAAACG	-5.3997	-13.2006	C7_CD24high_Bmem
TNBC6_ATAGACCCAGTCGATT	-17.8436	-14.3717	C10_CD99high_Bmem
TNBC6_ATAGACCTCGCATGAT	-8.93827	-15.9645	C8_Switched_Bmem
TNBC6_ATCACGACATCACAAC	-5.52527	-9.33291	C4_IgM_CD27_Bmem
TNBC6_ATCACGATCGTCCAGG	-17.8649	-22.8674	C13_CD14_Atypical_B
TNBC6_ATCATCTCATCGGGTC	-29.9038	14.0507	C10_CD99high_Bmem
TNBC6_ATCATGGCATCGACGC	4.34867	0.469948	C7_CD24high_Bmem
TNBC6_ATCCACCAGTCGTTTG	-9.85555	-0.11675	C8_Switched_Bmem
TNBC6_ATCCGAAGTCAGGACA	5.49833	2.6781	C7_CD24high_Bmem
TNBC6_ATCCGAAGTTTGACAC	0.928967	0.488135	C7_CD24high_Bmem
TNBC6_ATCGAGTGTCATCCCT	21.4238	9.23814	C5_CD27_minus_Atypical_Bmem
TNBC6_ATCTACTCAATCTGCA	6.69857	2.36985	C7_CD24high_Bmem
TNBC6_ATCTACTTCCACGACG	3.0044	16.7639	C4_IgM_CD27_Bmem
TNBC6_ATCTGCCCATTCGACA	23.1235	10.4701	C5_CD27_minus_Atypical_Bmem
TNBC6_ATGAGGGAGGCTCTTA	13.3299	23.8146	C6_CD1chigh_Bmem
TNBC6_ATGAGGGAGTTTGCGT	19.5639	9.38517	C7_CD24high_Bmem
TNBC6_ATGAGGGTCTGATACG	4.48399	2.48703	C7_CD24high_Bmem
TNBC6_ATGCGATAGTAGATGT	5.76331	-2.85865	C7_CD24high_Bmem
TNBC6_ATGCGATGTCCGACGT	-17.0231	-3.24139	C8_Switched_Bmem
TNBC6_ATGGGAGAGGACCACA	3.16109	4.68386	C7_CD24high_Bmem
TNBC6_ATGGGAGGTTAGATGA	7.08372	-1.53807	C7_CD24high_Bmem
TNBC6_ATGTGTGGTACCTACA	11.7918	12.9454	C4_IgM_CD27_Bmem
TNBC6_ATGTGTGTCGACCAGC	11.7966	11.1742	C4_IgM_CD27_Bmem
TNBC6_ATGTGTGTCTATGTGG	16.3569	3.53028	C3_CCR7high_Bmem
TNBC6_ATTACTCGTAATAGCA	17.2748	2.64663	C3_CCR7high_Bmem
TNBC6_ATTACTCGTCTACCTC	6.42905	-3.1153	C7_CD24high_Bmem
TNBC6_ATTACTCGTTGAGTTC	17.409	2.55113	C3_CCR7high_Bmem
TNBC6_ATTATCCCAATGAAAC	1.99275	23.3639	C4_IgM_CD27_Bmem
TNBC6_ATTCTACAGCTAACAA	4.66576	-1.13119	C7_CD24high_Bmem
TNBC6_ATTCTACAGGACTGGT	4.67419	1.50656	C7_CD24high_Bmem
TNBC6_ATTCTACTCAGTTAGC	-6.38553	-5.64052	C4_IgM_CD27_Bmem
TNBC6_ATTGGACAGCGAGAAA	-16.5705	-5.07715	C8_Switched_Bmem
TNBC6_ATTGGACCAAGGGTCA	4.11046	2.42885	C7_CD24high_Bmem
TNBC6_ATTGGACGTTGTCTTT	15.4799	0.396189	C4_IgM_CD27_Bmem
TNBC6_ATTTCTGGTGCTCTTC	14.7928	19.0693	C5_CD27_minus_Atypical_Bmem
TNBC6_ATTTCTGTCTCGGACG	-2.81184	3.62399	C7_CD24high_Bmem
TNBC6_CAACCAAGTAGAGTGC	7.12472	-32.2949	C1_Nur77high_Naive
TNBC6_CAACTAGAGGCTCATT	-9.60939	0.000918381	C8_Switched_Bmem
TNBC6_CAACTAGTCATCACCC	-18.839	-14.857	C10_CD99high_Bmem
TNBC6_CAAGAAACAGGGATTG	-9.77825	-0.154081	C8_Switched_Bmem
TNBC6_CAAGATCTCCGAAGAG	-26.4413	-10.9734	C9_Nur77high_Bmem
TNBC6_CAAGATCTCTCGCTTG	1.62584	5.84979	C7_CD24high_Bmem
TNBC6_CAAGGCCGTTGGTAAA	8.5858	-4.05862	C2_Naive_B
TNBC6_CAAGTTGAGTTGTCGT	-2.96674	-22.7486	C2_Naive_B
TNBC6_CAAGTTGCATTTCAGG	14.7192	8.70798	C5_CD27_minus_Atypical_Bmem
TNBC6_CAAGTTGGTATCACCA	-33.5354	5.61433	C10_CD99high_Bmem
TNBC6_CAAGTTGGTCTTGCGG	-7.88576	-7.10894	C4_IgM_CD27_Bmem
TNBC6_CAAGTTGGTTCTGGTA	29.7663	16.3569	C5_CD27_minus_Atypical_Bmem
TNBC6_CAAGTTGTCACGCATA	5.97659	1.67718	C7_CD24high_Bmem
TNBC6_CACACCTAGCTGATAA	-29.9313	-10.9983	C10_CD99high_Bmem
TNBC6_CACACCTGTACCATCA	-7.83814	-7.54961	C4_IgM_CD27_Bmem
TNBC6_CACACCTGTGTCAATC	-9.28015	-15.3853	C8_Switched_Bmem
TNBC6_CACACCTGTTGTCTTT	-4.46257	3.75333	C8_Switched_Bmem
TNBC6_CACACCTTCGCAAACT	3.8065	-0.365593	C7_CD24high_Bmem
TNBC6_CACACTCAGCCAGTTT	8.51162	2.18993	C7_CD24high_Bmem
TNBC6_CACACTCGTTCTGAAC	-7.24804	-17.5301	C2_Naive_B
TNBC6_CACACTCTCTGAAAGA	-6.81105	-8.79391	C4_IgM_CD27_Bmem
TNBC6_CACAGGCAGCCCAACC	6.22204	-2.10904	C7_CD24high_Bmem
TNBC6_CACATAGAGGCTAGAC	-33.5901	6.32783	C10_CD99high_Bmem
TNBC6_CACATAGAGTCGCCGT	3.07686	0.683383	C7_CD24high_Bmem
TNBC6_CACATAGTCCAATGGT	3.44237	1.3075	C7_CD24high_Bmem
TNBC6_CACATTTAGCACACAG	-3.66727	11.8632	C4_IgM_CD27_Bmem
TNBC6_CACCACTAGTGCTGCC	13.4938	9.42743	C7_CD24high_Bmem
TNBC6_CACCAGGGTCGCATAT	-9.78688	-9.91523	C4_IgM_CD27_Bmem
TNBC6_CACTCCACATCGGGTC	14.0105	17.1522	C5_CD27_minus_Atypical_Bmem
TNBC6_CACTCCATCCTGCAGG	11.9189	7.74595	C7_CD24high_Bmem
TNBC6_CAGAATCAGGAGCGTT	-3.08756	12.1219	C4_IgM_CD27_Bmem
TNBC6_CAGAATCAGGAGTACC	-3.54079	12.1029	C4_IgM_CD27_Bmem
TNBC6_CAGAATCCACTGAAGG	8.77074	2.12281	C7_CD24high_Bmem
TNBC6_CAGAATCCATAGGATA	6.67022	-2.95132	C7_CD24high_Bmem
TNBC6_CAGAGAGGTAGAGGAA	-19.2533	-15.3252	C10_CD99high_Bmem
TNBC6_CAGATCAGTCCTAGCG	-19.6943	-4.95976	C8_Switched_Bmem
TNBC6_CAGATCATCGCAAGCC	18.1201	13.5327	C5_CD27_minus_Atypical_Bmem
TNBC6_CAGCAGCCACGAAGCA	26.1232	-26.5706	C12_GC
TNBC6_CAGCAGCCATGCTAGT	12.4817	8.98969	C7_CD24high_Bmem
TNBC6_CAGCAGCGTTCGAATC	21.4591	17.9146	C5_CD27_minus_Atypical_Bmem
TNBC6_CAGCATAGTCTGCAAT	-9.22557	-5.99801	C4_IgM_CD27_Bmem
TNBC6_CAGCCGAAGCACCGCT	9.10653	2.37606	C7_CD24high_Bmem
TNBC6_CAGCTAATCCTATTCA	13.1455	7.53478	C7_CD24high_Bmem
TNBC6_CAGCTGGAGCTAAGAT	8.63607	3.35039	C7_CD24high_Bmem
TNBC6_CAGCTGGTCCTCGCAT	6.54042	-2.48197	C7_CD24high_Bmem
TNBC6_CAGGTGCAGAGGTACC	-17.6712	-16.3451	C10_CD99high_Bmem
TNBC6_CAGGTGCAGCCCAATT	12.2395	1.76413	C7_CD24high_Bmem
TNBC6_CAGGTGCTCAAGCCTA	3.84928	-4.65744	C7_CD24high_Bmem
TNBC6_CAGTAACTCTCGGACG	-22.1254	-8.33629	C8_Switched_Bmem
TNBC6_CAGTCCTAGTGTACTC	10.5084	-9.49839	C2_Naive_B
TNBC6_CAGTCCTTCTTGAGAC	16.4447	4.0359	C5_CD27_minus_Atypical_Bmem
TNBC6_CATATTCGTAGCGTGA	-8.78083	-1.38223	C8_Switched_Bmem
TNBC6_CATATTCTCACGGTTA	3.89544	-0.535765	C7_CD24high_Bmem
TNBC6_CATCAAGAGCGTGAGT	13.9041	17.5494	C5_CD27_minus_Atypical_Bmem
TNBC6_CATCAAGTCATAGCAC	7.42657	0.119981	C7_CD24high_Bmem
TNBC6_CATCAAGTCTGTTGAG	9.48216	-3.59428	C7_CD24high_Bmem
TNBC6_CATCAGACAAGGACAC	1.12058	0.58813	C7_CD24high_Bmem
TNBC6_CATCAGATCTTGGGTA	7.44649	-1.46381	C7_CD24high_Bmem
TNBC6_CATCGAACACGTCAGC	6.22149	-3.01994	C7_CD24high_Bmem
TNBC6_CATCGAATCCAAAGTC	-5.74593	-3.37368	C10_CD99high_Bmem
TNBC6_CATCGGGGTTGGTAAA	9.58895	5.72757	C7_CD24high_Bmem
TNBC6_CATGACATCTTGCATT	1.27863	1.12807	C7_CD24high_Bmem
TNBC6_CATGCCTAGGCCGAAT	11.4345	1.45474	C7_CD24high_Bmem
TNBC6_CATGCCTGTCTAACGT	30.0322	16.2598	C5_CD27_minus_Atypical_Bmem
TNBC6_CATTCGCAGACGCAAC	-17.0387	-15.3933	C10_CD99high_Bmem
TNBC6_CATTCGCCAGACACTT	14.7361	15.9333	C5_CD27_minus_Atypical_Bmem
TNBC6_CCAATCCTCCATGAAC	4.93374	-1.43466	C7_CD24high_Bmem
TNBC6_CCAATCCTCGCCAGCA	-2.77306	-31.059	C2_Naive_B
TNBC6_CCACGGAAGGGTTTCT	11.4104	5.05551	C7_CD24high_Bmem
TNBC6_CCACTACAGTAGCCGA	-8.82356	-10.0196	C4_IgM_CD27_Bmem
TNBC6_CCACTACCAGTTAACC	-4.64615	10.9753	C4_IgM_CD27_Bmem
TNBC6_CCACTACTCTGCAGTA	15.6552	-10.886	C2_Naive_B
TNBC6_CCAGCGATCACGATGT	-39.0363	8.8324	C10_CD99high_Bmem
TNBC6_CCAGCGATCAGTTTGG	9.12103	2.92073	C7_CD24high_Bmem
TNBC6_CCATGTCGTCGAGATG	14.4823	16.6303	C5_CD27_minus_Atypical_Bmem
TNBC6_CCATGTCGTTAAGGGC	13.5232	17.9411	C5_CD27_minus_Atypical_Bmem
TNBC6_CCATTCGAGCCCAGCT	-18.5656	-2.48528	C2_Naive_B
TNBC6_CCATTCGAGCTACCTA	-9.53039	-2.08991	C8_Switched_Bmem
TNBC6_CCCAATCAGGAGTCTG	11.1603	7.31311	C7_CD24high_Bmem
TNBC6_CCCAATCTCACCTTAT	-8.73065	-12.8796	C7_CD24high_Bmem
TNBC6_CCCTCCTAGGCTAGAC	5.51797	-0.0150477	C7_CD24high_Bmem
TNBC6_CCCTCCTAGTCCCACG	-0.881963	5.97308	C7_CD24high_Bmem
TNBC6_CCCTCCTCAAGCGAGT	6.35391	-0.030828	C7_CD24high_Bmem
TNBC6_CCCTCCTGTCGGCATC	-32.5865	2.74692	C10_CD99high_Bmem
TNBC6_CCGGGATGTCTTTCAT	11.3461	7.33607	C7_CD24high_Bmem
TNBC6_CCGGGATGTGGCGAAT	2.28368	-5.76133	C7_CD24high_Bmem
TNBC6_CCGGTAGAGATGCCAG	-14.8151	-14.2797	C3_CCR7high_Bmem
TNBC6_CCGGTAGCACATGGGA	5.72069	2.66822	C7_CD24high_Bmem
TNBC6_CCGGTAGGTACAGACG	13.7994	9.17378	C7_CD24high_Bmem
TNBC6_CCGGTAGGTGGGTATG	-3.07394	3.61715	C7_CD24high_Bmem
TNBC6_CCGGTAGTCAACACCA	4.85338	2.28294	C7_CD24high_Bmem
TNBC6_CCGTACTCACAACGTT	-18.737	-2.48588	C8_Switched_Bmem
TNBC6_CCGTACTTCTTTACAC	21.6703	12.834	C5_CD27_minus_Atypical_Bmem
TNBC6_CCGTGGAAGACCGGAT	1.48996	-5.76066	C7_CD24high_Bmem
TNBC6_CCGTGGAAGACCTTTG	-18.0866	-22.4399	C13_CD14_Atypical_B
TNBC6_CCGTGGAAGGTGATTA	19.4838	-10.1044	C2_Naive_B
TNBC6_CCGTGGACAAAGGTGC	-3.93938	12.1389	C4_IgM_CD27_Bmem
TNBC6_CCGTGGAGTCCGACGT	24.1097	-2.20001	C6_CD1chigh_Bmem
TNBC6_CCGTGGATCACCCGAG	-39.2691	8.44699	C10_CD99high_Bmem
TNBC6_CCGTGGATCGTCGTTC	20.2233	9.67124	C5_CD27_minus_Atypical_Bmem
TNBC6_CCGTTCACATGTAGTC	-8.55923	-9.87604	C4_IgM_CD27_Bmem
TNBC6_CCGTTCATCACATAGC	14.124	11.124	C6_CD1chigh_Bmem
TNBC6_CCGTTCATCGCTTGTC	19.7025	6.6599	C7_CD24high_Bmem
TNBC6_CCTACACAGGAGTTGC	13.2447	3.86333	C7_CD24high_Bmem
TNBC6_CCTACACCATATGGTC	-9.39693	-9.3254	C4_IgM_CD27_Bmem
TNBC6_CCTACACTCCGTCATC	0.447304	21.9359	C4_IgM_CD27_Bmem
TNBC6_CCTACCAAGCTAACTC	7.63129	0.0724395	C7_CD24high_Bmem
TNBC6_CCTACCACATCGGGTC	-13.0928	0.273088	C8_Switched_Bmem
TNBC6_CCTTACGCATTAGCCA	13.7032	3.88909	C4_IgM_CD27_Bmem
TNBC6_CCTTACGTCCGCGTTT	-5.54744	-2.5402	C10_CD99high_Bmem
TNBC6_CCTTACGTCTCTGAGA	5.13311	-1.96525	C7_CD24high_Bmem
TNBC6_CCTTCGAGTTAAGGGC	-8.4029	0.108732	C7_CD24high_Bmem
TNBC6_CCTTTCTCACATTAGC	11.0579	6.53132	C10_CD99high_Bmem
TNBC6_CCTTTCTGTTGGTAAA	16.9749	4.12996	C3_CCR7high_Bmem
TNBC6_CGAACATTCAACGGCC	4.1265	-5.02338	C2_Naive_B
TNBC6_CGAATGTAGTCCTCCT	10.2162	4.43969	C7_CD24high_Bmem
TNBC6_CGAATGTGTTGGTAAA	-33.6405	1.89231	C10_CD99high_Bmem
TNBC6_CGAATGTTCGGCGCAT	7.75608	5.53668	C7_CD24high_Bmem
TNBC6_CGACCTTAGAGCAATT	-12.2672	-13.8742	C2_Naive_B
TNBC6_CGACCTTAGCCACGCT	-29.1664	-9.78479	C10_CD99high_Bmem
TNBC6_CGACCTTAGTGTTGAA	3.84754	2.93324	C7_CD24high_Bmem
TNBC6_CGACCTTAGTTAAGTG	-5.69586	-3.10832	C10_CD99high_Bmem
TNBC6_CGACCTTCACGGTGTC	20.0269	18.4219	C5_CD27_minus_Atypical_Bmem
TNBC6_CGACCTTTCAGGTTCA	-4.7124	-7.08907	C3_CCR7high_Bmem
TNBC6_CGACTTCGTTAGAACA	3.95309	-0.211579	C7_CD24high_Bmem
TNBC6_CGACTTCGTTTGTTGG	12.0066	29.8168	C6_CD1chigh_Bmem
TNBC6_CGACTTCTCACCCGAG	13.5428	-15.7151	C2_Naive_B
TNBC6_CGAGAAGCAATGAATG	18.2677	9.21985	C6_CD1chigh_Bmem
TNBC6_CGAGAAGCACCCATGG	-12.244	-17.1065	C3_CCR7high_Bmem
TNBC6_CGAGAAGCAGTCACTA	5.85836	-8.82252	C2_Naive_B
[truncated: 6,633 more rows]
