# Supplementary material for: Atlas of breast cancer infiltrated B-lymphocytes revealed by paired single-cell RNA-sequencing and antigen receptor profiling
Source: Nat Commun. 2021 Apr 12;12:2186. doi: 10.1038/s41467-021-22300-2 (PMC8042001; doi:10.1038/s41467-021-22300-2)
Supplement: Supplementary file 5 — Supplementary Data 2 [file 41467_2021_22300_MOESM5_ESM.xlsx]

## Sheet: Bmem
Bmem marker gene	avg_logFC	p_val_adj	pct.1	pct.2
CRIP1	0.942019	0	0.843	0.494
TNFRSF13B	0.705278	0	0.578	0.162
CD82	0.653742	0	0.838	0.508
COTL1	0.621495	0	0.936	0.642
B2M	0.346751	0	1	0.999
RPS14	0.336391	0	1	0.998
AIM2	0.64044	3.14985e-251	0.501	0.131
RP11-731F5.2	0.731664	9.37679e-245	0.525	0.153
CD27	0.533281	8.13082e-220	0.499	0.145
GAPDH	0.313429	2.78212e-212	0.967	0.815
CLECL1	0.530608	2.92488e-211	0.459	0.129
LGALS1	0.459578	1.99801e-198	0.612	0.247
VIM	0.356752	7.8874e-196	0.913	0.646
MALAT1	0.324466	1.11199e-185	1	0.993
HSPA8	0.469273	2.7681e-183	0.907	0.729
ACP5	0.477983	5.04908e-167	0.563	0.262
S100A6	0.269351	1.07399e-159	0.754	0.469
HLA-A	0.296718	4.0403e-153	0.998	0.991
ITGB1	0.616951	6.46084e-144	0.449	0.187
C1orf186	0.474758	2.02461e-139	0.45	0.187
LSP1	0.363082	2.87533e-139	0.922	0.789
PSMB9	0.401903	7.59587e-135	0.843	0.65
RP5-887A10.1	0.606834	4.57175e-134	0.36	0.112
S100A4	0.427159	1.0031e-133	0.574	0.303
TOMM7	0.273996	6.42387e-128	0.985	0.955
PLP2	0.404454	1.12332e-125	0.738	0.503
ACTG1	0.339138	1.95669e-123	0.959	0.851
KLK1	0.495071	4.02556e-116	0.291	0.075
CD99	0.449987	2.11545e-115	0.681	0.454
LTB	0.398454	2.53959e-115	0.953	0.891
CAPG	0.373245	1.25332e-114	0.59	0.334
CAPN2	0.363782	2.64158e-112	0.423	0.186
CHCHD10	0.345386	3.72776e-111	0.8	0.601
CD24	0.509932	7.15912e-111	0.604	0.359
CCDC50	0.416225	5.4868e-110	0.583	0.355
CLIC1	0.315208	2.43594e-107	0.921	0.781
CD70	0.435344	4.95495e-107	0.318	0.103
GPR183	0.424837	2.85903e-102	0.459	0.228
ARHGAP24	0.384424	3.97744e-100	0.564	0.324
SSPN	0.367481	5.44277e-100	0.269	0.076
CIB1	0.386075	6.03028e-97	0.763	0.59
RAC2	0.307705	6.66195e-93	0.942	0.828
SMARCB1	0.331782	3.60505e-88	0.691	0.503
PVT1	0.316816	5.65839e-88	0.294	0.105
RPS29	0.255406	2.59557e-87	0.998	0.99
NLRC5	0.29711	1.19678e-85	0.381	0.173
CD1C	0.430155	5.43783e-85	0.35	0.148
LDHB	0.296924	3.70948e-84	0.729	0.534
CTSH	0.348402	1.15324e-83	0.615	0.401
MS4A1	0.282675	3.78956e-82	0.983	0.919
CDC42EP3	0.341323	9.54909e-82	0.391	0.191
NEK6	0.29596	1.87166e-80	0.314	0.126
KCNN4	0.280607	9.22307e-80	0.282	0.104
BANK1	0.260248	6.48713e-77	0.927	0.797
TLR10	0.309528	6.95825e-75	0.402	0.202
GSTK1	0.32674	1.24548e-73	0.717	0.545
ARL6IP5	0.294889	8.67266e-73	0.709	0.533
HIGD2A	0.271392	1.43828e-71	0.81	0.653
ARPC1B	0.258382	3.6763e-71	0.834	0.679
VOPP1	0.310799	5.33391e-71	0.595	0.399
AC079767.4	0.482464	3.81722e-70	0.423	0.241
PKM	0.25988	9.0471e-70	0.722	0.53
NCR3	0.31036	3.50324e-68	0.384	0.195
CNPY3	0.278019	5.67959e-68	0.762	0.599
SCIMP	0.320611	1.32213e-67	0.51	0.308
CD48	0.269607	3.75719e-67	0.879	0.759
FAM102A	0.267627	9.47997e-67	0.311	0.141
RAB31	0.259091	2.28763e-65	0.351	0.17
SOD1	0.251493	1.51487e-64	0.707	0.534
IFITM2	0.264774	1.6212e-62	0.849	0.717
RP5-1171I10.5	0.331437	4.99716e-61	0.566	0.382
KIAA1551	0.298585	6.28032e-61	0.592	0.417
SAMSN1	0.289029	6.34897e-61	0.327	0.161
IFITM1	0.405905	4.5162e-58	0.652	0.489
RILPL2	0.252801	3.22081e-57	0.4	0.223
FCRL2	0.320773	3.36427e-54	0.506	0.338
DOK3	0.260708	4.04152e-54	0.301	0.15
NCF4	0.256388	1.73177e-53	0.561	0.393
S100A10	0.263741	1.26635e-52	0.539	0.359
HSPA1B	0.902668	1.82339e-52	0.265	0.12
CPNE5	0.27738	1.55132e-51	0.443	0.28
AHNAK	0.280618	7.01661e-50	0.545	0.384
TCF4	0.313284	2.66719e-41	0.677	0.544
DYNLL1	0.262247	1.95351e-39	0.557	0.404
SMIM14	0.285365	1.6032e-32	0.643	0.523
ID3	0.36304	9.10226e-29	0.384	0.268
KLF6	0.287983	1.29006e-26	0.826	0.724
TNF	0.283743	3.63412e-21	0.326	0.222
HSPB1	0.326167	9.65386e-14	0.456	0.366
RHOB	0.259795	0.000124389	0.544	0.51
DNAJB1	0.554365	0.00275481	0.579	0.551

## Sheet: Naive B
Naive B marker gene	avg_logFC	p_val_adj	pct.1	pct.2
TCL1A	1.76252	0	0.74	0.049
IL4R	1.42192	0	0.736	0.122
PLPP5	1.14348	0	0.772	0.309
FCER2	1.12343	0	0.833	0.309
BACH2	1.07744	0	0.826	0.306
CXCR4	0.944703	0	0.861	0.593
CD69	0.913145	0	0.926	0.7
YBX3	0.879958	0	0.59	0.138
IGHD	0.834232	0	0.669	0.195
BTG1	0.655238	0	0.996	0.975
RPL18A	0.252115	5.12501e-271	1	0.999
LAPTM5	0.421726	2.28606e-266	0.995	0.976
CD200	0.464597	1.53229e-262	0.313	0.045
CD37	0.346517	1.59772e-252	0.998	0.989
CD83	0.756377	1.0383e-231	0.904	0.721
LINC00926	0.563877	1.07547e-229	0.919	0.773
SKAP1	0.506723	3.04806e-229	0.362	0.083
FOXP1	0.559758	5.27769e-223	0.869	0.623
TMEM123	0.635695	5.68627e-221	0.637	0.335
CAMK2D	0.548813	8.2756e-221	0.561	0.242
IL21R	0.404518	3.54056e-219	0.262	0.037
HVCN1	0.613893	1.5416e-218	0.837	0.639
COL19A1	0.547788	4.4687e-217	0.443	0.145
IGLL5	0.360697	2.95101e-204	0.418	0.124
CCR7	0.656392	2.46581e-200	0.628	0.319
APLP2	0.453959	3.95097e-197	0.407	0.129
SARAF	0.463822	8.82233e-187	0.939	0.868
CLEC2B	0.504239	1.17789e-183	0.461	0.175
TSPAN13	0.535375	7.83183e-183	0.548	0.264
CD72	0.550915	2.69255e-178	0.592	0.298
RP11-231C14.7	0.461669	1.67619e-169	0.42	0.155
BCL7A	0.444183	5.27071e-165	0.397	0.143
TAGAP	0.614731	2.20534e-155	0.785	0.605
CLEC2D	0.441042	4.1065e-150	0.557	0.283
SATB1	0.362356	3.37624e-147	0.27	0.069
C1orf162	0.415242	1.40193e-146	0.455	0.191
SNX29	0.447939	6.92975e-146	0.538	0.287
FCRL1	0.567461	7.21963e-146	0.696	0.503
AFF3	0.461496	2.46479e-143	0.769	0.567
ZNF318	0.367132	2.05837e-141	0.318	0.101
RAB30	0.449185	3.51314e-139	0.568	0.326
CD55	0.448452	5.60094e-130	0.786	0.611
PLEKHA2	0.440424	3.85227e-128	0.508	0.272
HLA-DQA1	0.292869	1.61869e-122	0.994	0.976
ADK	0.469501	5.22504e-122	0.646	0.435
FAM129C	0.421218	5.36532e-120	0.835	0.681
PCDH9	0.358911	2.56962e-117	0.308	0.104
RHOH	0.419163	1.65363e-113	0.718	0.535
ZCCHC7	0.430756	4.26702e-113	0.665	0.483
CD79A	0.271112	1.5643e-110	0.994	0.978
MEF2C	0.415307	4.80261e-109	0.854	0.768
NCF1	0.358049	2.67863e-106	0.913	0.874
SNX9	0.633644	6.74966e-106	0.449	0.242
CDCA7L	0.391021	9.56687e-105	0.464	0.257
REL	0.345342	1.25129e-93	0.888	0.793
EIF1B	0.403758	1.8856e-91	0.756	0.639
EIF2AK3	0.37006	9.832e-90	0.432	0.241
CD22	0.383288	1.5928e-88	0.696	0.539
SSBP2	0.319361	3.7142e-88	0.341	0.16
2019-03-03	0.327148	3.30743e-87	0.42	0.222
LYST	0.3582	1.40657e-85	0.479	0.289
FOS	0.469481	2.48405e-85	0.827	0.697
C16orf74	0.349665	6.92212e-85	0.401	0.212
FAM26F	0.385722	8.13446e-85	0.62	0.45
RFTN1	0.340143	5.35218e-82	0.322	0.149
DDIT3	0.484322	3.56547e-80	0.693	0.56
KIAA0226L	0.399193	3.74848e-79	0.617	0.462
LAIR1	0.324846	7.08791e-78	0.396	0.213
DGKD	0.335032	6.14333e-76	0.447	0.273
NFKB1	0.382338	1.19232e-75	0.663	0.511
GABPB1	0.352621	1.79773e-75	0.53	0.356
PHACTR1	0.381256	3.88106e-75	0.51	0.314
ATF7IP	0.38526	1.1763e-74	0.624	0.482
SMAP2	0.331864	2.61493e-73	0.677	0.532
SLC38A1	0.304958	9.88274e-73	0.661	0.498
SNX2	0.306766	1.31492e-72	0.835	0.729
SESN1	0.281366	5.9114e-72	0.256	0.107
HIF1A	0.352797	1.03031e-71	0.574	0.413
PNRC1	0.259126	1.37101e-71	0.967	0.938
FCMR	0.325732	5.53286e-71	0.85	0.792
RBM38	0.348812	6.784e-71	0.611	0.449
BEX4	0.251722	1.1065e-70	0.26	0.11
LYN	0.335375	1.4585e-69	0.792	0.693
ITPR1	0.30988	5.58127e-68	0.428	0.257
C12orf57	0.34791	3.80186e-67	0.81	0.718
WHSC1L1	0.300599	7.0159e-67	0.69	0.568
BZW1	0.313156	6.28024e-66	0.684	0.555
STK17A	0.309527	1.52925e-65	0.782	0.683
GALNT2	0.332869	1.34253e-64	0.274	0.13
SESTD1	0.260193	1.37954e-64	0.272	0.126
ZFP36L1	0.369539	2.01077e-64	0.94	0.882
DUSP1	0.351733	3.5951e-64	0.896	0.817
HNRNPA3	0.291717	3.81368e-62	0.841	0.776
KHDRBS2	0.261328	8.72443e-62	0.325	0.17
BTLA	0.31035	9.25745e-62	0.353	0.198
ABCG1	0.307297	1.92772e-61	0.328	0.172
ITM2B	0.262226	2.94375e-61	0.827	0.743
RNASE6	0.325513	6.76558e-61	0.387	0.231
WDR74	0.375509	7.03234e-61	0.625	0.483
CCND3	0.319011	1.50132e-60	0.686	0.572
BLOC1S2	0.310381	1.51815e-60	0.503	0.359
EAF2	0.347029	1.85456e-60	0.644	0.523
SELL	0.382006	4.40586e-59	0.702	0.589
RCSD1	0.268472	4.93218e-59	0.846	0.779
TCTN1	0.291867	1.02383e-58	0.295	0.152
IRF8	0.293506	1.66155e-58	0.773	0.66
PIK3IP1	0.333344	1.89838e-58	0.414	0.261
IGLC3	0.35636	6.15997e-58	0.405	0.241
VPS37B	0.349845	7.38905e-58	0.454	0.308
AES	0.314071	9.10683e-58	0.742	0.616
PIM3	0.433339	2.59198e-56	0.536	0.392
AC241585.2	0.299511	4.14432e-56	0.492	0.344
CD79B	0.267859	1.85576e-55	0.898	0.873
ARL4A	0.294394	1.01167e-52	0.449	0.298
DTNBP1	0.25978	1.798e-52	0.38	0.234
GABPB1-AS1	0.265107	3.68933e-52	0.4	0.25
AC245100.1	0.261096	2.48023e-51	0.384	0.237
NUP58	0.292906	1.98585e-50	0.628	0.499
SSH2	0.265247	4.21178e-50	0.648	0.529
ARRDC2	0.311998	8.15685e-50	0.522	0.386
LINC01215	0.271023	1.42152e-49	0.383	0.242
BIRC3	0.327946	1.91211e-48	0.665	0.549
SEC62	0.25467	5.1925e-47	0.768	0.693
H1FX	0.307846	1.82029e-46	0.279	0.147
LTA4H	0.277415	2.30325e-46	0.512	0.382
PLEKHG1	0.259601	3.50375e-46	0.37	0.229
2019-09-15	0.253894	1.56384e-45	0.697	0.614
NFKBID	0.334582	3.57629e-44	0.639	0.539
SIPA1L1	0.261246	3.90396e-44	0.341	0.21
FAM3C	0.291918	1.27779e-43	0.463	0.334
TUBA1A	0.275258	5.9715e-43	0.598	0.471
RP9	0.253855	3.33202e-42	0.364	0.231
RCN2	0.284413	3.35965e-42	0.494	0.374
WHAMM	0.298039	1.11641e-41	0.401	0.272
CYTIP	0.303491	6.39302e-41	0.579	0.463
HLA-DQB1	0.344927	8.16484e-40	0.953	0.928
SNHG8	0.251308	9.65644e-40	0.798	0.756
DBI	0.272281	1.8169e-37	0.629	0.549
SLC2A3	0.281951	3.67629e-37	0.825	0.75
ST3GAL1	0.261601	5.04292e-37	0.396	0.276
JUN	0.333308	1.70368e-34	0.913	0.842
CHPT1	0.265212	3.40787e-31	0.53	0.441
PELI1	0.250599	4.24384e-27	0.507	0.399
HIST1H1C	0.264928	7.98181e-20	0.33	0.239
MARCKSL1	0.304105	2.51375e-18	0.439	0.348
ZNF331	0.250361	7.70268e-18	0.447	0.362

## Sheet: Plasma B
Plasma B marker gene	avg_logFC	p_val_adj	pct.1	pct.2
TXNDC5	0.849282	0	0.606	0.031
AQP3	0.846197	0	0.589	0.02
JSRP1	0.764948	0	0.556	0.022
CHPF	0.53641	0	0.533	0.01
HRASLS2	0.388482	0	0.261	0.001
NT5DC2	0.255053	2.24843e-292	0.322	0.007
RP11-290F5.1	0.37946	2.67397e-281	0.367	0.01
PRDM1	0.67443	8.42022e-272	0.583	0.033
SDC1	0.354407	3.70814e-260	0.294	0.006
NUCB2	0.71774	1.38616e-241	0.678	0.053
TRIB1	0.626137	1.69312e-232	0.494	0.027
BIK	0.314202	2.86738e-232	0.4	0.016
SLAMF7	0.659872	2.41176e-227	0.65	0.051
ABCB9	0.300519	3.35239e-222	0.317	0.01
IGHGP	0.889787	9.15088e-211	0.317	0.011
IGHJ4	0.938487	1.22605e-209	0.344	0.013
FKBP11	1.49124	5.01324e-197	0.889	0.143
IGHG4	2.25735	8.90918e-196	0.533	0.042
FNDC3B	0.420895	9.68854e-196	0.494	0.033
TNFRSF17	0.848519	2.66821e-193	0.683	0.069
SEMA4A	0.355745	2.91929e-189	0.439	0.026
MAN1A1	0.391288	5.39936e-172	0.483	0.036
SDF2L1	1.21922	5.14759e-169	0.817	0.126
CD38	0.8103	1.16759e-158	0.661	0.077
GAS6	0.317335	1.19658e-157	0.278	0.012
SLC1A4	0.255117	3.241e-148	0.367	0.023
XBP1	1.78556	2.07671e-147	0.906	0.219
DERL3	1.66743	2.26685e-146	0.867	0.186
RRBP1	0.634748	2.02058e-140	0.639	0.079
PRDX4	1.02354	2.61242e-134	0.739	0.123
MZB1	2.31028	1.40663e-131	0.928	0.3
SPAG4	0.323633	7.87029e-128	0.283	0.016
CD59	0.512622	7.97439e-125	0.667	0.095
LIME1	0.782153	1.2893e-116	0.739	0.136
LGALS3	0.39072	1.53632e-116	0.556	0.068
RP11-1070N10.3	0.356237	2.84102e-115	0.422	0.041
SIL1	0.298289	7.79416e-110	0.511	0.06
ERN1	0.552036	1.2441e-108	0.556	0.074
PDIA4	1.00469	1.5867e-108	0.761	0.171
HDLBP	0.709229	5.79995e-102	0.706	0.13
VIMP	0.873334	3.47369e-101	0.783	0.18
FKBP2	1.06824	2.03284e-95	0.839	0.24
CLPTM1L	0.380659	2.389e-93	0.45	0.055
LINC00152	0.42397	5.6921e-93	0.561	0.084
SEC11C	1.43016	2.81797e-86	0.889	0.384
WARS	0.550839	1.03892e-84	0.561	0.094
MANF	0.81228	4.10333e-84	0.717	0.169
SSR3	1.0341	5.12706e-84	0.872	0.316
MYDGF	1.09643	1.34089e-83	0.811	0.263
HYOU1	0.419677	2.41881e-78	0.5	0.08
TXNDC11	0.662056	9.6698e-78	0.778	0.201
SSR4	1.9761	2.9247e-77	0.928	0.743
ITM2C	1.33456	1.04926e-76	0.811	0.306
SEC61A1	0.653349	5.96844e-75	0.761	0.194
HSP90B1	1.58919	5.24847e-73	0.961	0.616
SEC24D	0.396269	9.01816e-72	0.5	0.084
ERLEC1	0.656531	4.18311e-71	0.722	0.185
NANS	0.385644	1.46016e-70	0.594	0.115
HM13	0.842216	3.8166e-70	0.844	0.302
PDK1	0.495519	5.33222e-68	0.567	0.11
SLC44A1	0.293718	1.00458e-67	0.439	0.068
AC093818.1	0.256451	2.65246e-67	0.456	0.072
SPCS3	0.786738	4.70652e-66	0.833	0.284
ELL2	0.474649	2.63532e-60	0.65	0.152
SEL1L	0.460705	2.01443e-59	0.65	0.152
SPATS2	0.355883	4.8993e-59	0.567	0.118
CCDC167	0.43228	1.30935e-57	0.533	0.115
LMAN1	0.755972	1.79722e-57	0.783	0.269
SEC61B	1.08775	1.98462e-57	0.928	0.601
P4HB	0.849987	5.91893e-55	0.861	0.387
PREB	0.360676	3.13719e-54	0.633	0.151
JCHAIN	3.20093	5.18407e-54	0.778	0.368
MLEC	0.348556	4.43084e-53	0.667	0.163
PPIB	1.77422	9.40754e-53	0.922	0.734
ZBP1	0.623269	1.47434e-52	0.722	0.215
SRPRB	0.370064	4.47602e-52	0.567	0.13
MYO1D	0.252616	5.93977e-52	0.417	0.075
IGLL5	2.42387	1.87702e-51	0.639	0.199
DSTN	0.305775	3.01673e-50	0.567	0.131
TXNDC15	0.302029	1.88046e-49	0.572	0.132
ISOC2	0.292245	1.96791e-49	0.489	0.103
HSPA5	1.03258	5.38662e-49	0.883	0.445
IGLV3-1	3.27142	1.85539e-48	0.294	0.042
FAM46C	0.440234	2.92234e-48	0.683	0.188
ANKRD28	0.357186	8.43822e-48	0.4	0.077
IGHA2	3.13899	4.58426e-46	0.461	0.113
CCPG1	0.259718	5.75162e-45	0.561	0.132
OSTC	0.631248	5.85355e-45	0.778	0.305
GMPPB	0.302259	5.14442e-44	0.561	0.141
MEI1	0.317738	8.76723e-44	0.539	0.13
KDELR2	0.638874	9.19503e-44	0.739	0.285
DNAJC1	0.368187	1.04536e-43	0.661	0.189
ST6GALNAC4	0.266463	4.23674e-42	0.611	0.16
SEC61G	0.923484	5.85815e-42	0.872	0.522
CRELD2	0.419309	2.62124e-40	0.689	0.215
LMAN2	0.573153	2.62478e-40	0.783	0.329
DNAJC3	0.325588	3.59423e-40	0.6	0.165
TMEM258	0.780236	5.74238e-38	0.872	0.588
TMED9	0.562735	8.68502e-38	0.806	0.352
SLC17A9	0.262766	2.38235e-37	0.472	0.115
ARFGAP3	0.30771	4.08375e-37	0.572	0.158
SPCS2	0.603919	1.54862e-36	0.894	0.571
SUB1	1.1371	2.12107e-36	0.933	0.788
ARSA	0.319165	1.01341e-35	0.611	0.184
IGHG1	3.8855	1.73431e-35	0.689	0.377
CECR1	0.321128	9.76099e-35	0.65	0.198
DNAJB11	0.368339	1.52594e-32	0.633	0.208
PHPT1	0.343428	1.59103e-32	0.722	0.246
HERPUD1	0.807439	3.77795e-32	0.95	0.655
FNDC3A	0.282587	7.26853e-32	0.578	0.172
SEC14L1	0.408821	2.40899e-31	0.683	0.239
TMEM208	0.282502	3.59637e-31	0.606	0.191
IRF4	0.565874	5.3429e-31	0.489	0.147
RPN2	0.497476	8.84784e-30	0.778	0.358
SRGN	0.630072	1.19496e-27	0.778	0.4
EDEM1	0.332828	2.03986e-27	0.567	0.18
B4GALT3	0.301895	5.63559e-27	0.539	0.175
SURF4	0.307883	7.6139e-27	0.617	0.212
KDELR1	0.44362	3.03419e-26	0.756	0.36
UBE2J1	0.813631	9.25135e-26	0.85	0.575
IDH2	0.371674	1.23257e-25	0.628	0.242
TMED10	0.423542	1.33681e-25	0.8	0.383
DDOST	0.532386	1.48809e-25	0.789	0.406
RPN1	0.52318	1.64438e-25	0.733	0.356
TP53INP1	0.401561	2.29816e-25	0.561	0.191
KLF13	0.308923	2.6304e-25	0.578	0.196
GSTP1	0.602661	1.35716e-24	0.806	0.418
RABAC1	0.535086	3.67495e-24	0.872	0.566
PDIA6	0.531369	8.33424e-24	0.772	0.398
ATF5	0.453458	9.62639e-24	0.394	0.116
IGHG3	2.23276	1.194e-23	0.589	0.277
TXN	0.54781	2.02996e-23	0.75	0.342
IFI27L2	0.282422	2.71757e-21	0.706	0.283
DNAJB9	0.307504	4.47083e-21	0.617	0.239
CFLAR	0.439896	1.6179e-20	0.778	0.349
SPCS1	0.617056	1.7403e-20	0.828	0.655
SLC9A3R1	0.380108	6.62547e-20	0.567	0.235
GLRX	0.265134	8.55794e-20	0.628	0.245
SRM	0.499626	2.18584e-19	0.672	0.32
ATOX1	0.255639	3.76802e-19	0.606	0.231
CD27	0.560793	6.08453e-19	0.717	0.377
LGALS1	0.668477	1.06127e-18	0.817	0.487
GORASP2	0.30373	1.76214e-18	0.633	0.265
IGKC	3.2273	7.05231e-17	0.683	0.591
IFI6	0.286137	1.53498e-16	0.494	0.183
IGHA1	3.92051	3.77696e-16	0.683	0.422
DENND1B	0.25422	1.0339e-15	0.406	0.135
KRTCAP2	0.467957	1.84883e-15	0.889	0.644
CANX	0.346647	3.92e-15	0.767	0.377
ATF4	0.408256	5.27231e-15	0.772	0.396
SSR1	0.276887	6.12278e-15	0.644	0.282
COX5A	0.428888	7.17453e-15	0.844	0.529
TECR	0.258989	1.9344e-14	0.744	0.346
COPE	0.459621	6.5292e-14	0.817	0.566
IGKV1-12	2.74594	1.60229e-13	0.528	0.252
MRPS24	0.328582	1.61106e-13	0.672	0.327
SLC3A2	0.296289	2.825e-13	0.644	0.291
C12orf75	0.265022	3.24204e-13	0.422	0.166
TRAM1	0.312585	5.51055e-13	0.806	0.453
ISG20	0.475326	6.85527e-13	0.883	0.752
ACADVL	0.296777	3.34945e-12	0.739	0.369
CDK2AP2	0.258148	4.78439e-12	0.65	0.296
IGHM	1.94804	1.30561e-11	0.306	0.627
UQCRQ	0.405901	1.41402e-11	0.778	0.456
IGHG2	3.04843	2.24909e-11	0.5	0.263
DAD1	0.408627	2.29197e-11	0.778	0.546
GOLGB1	0.289381	3.10867e-11	0.517	0.228
SRPRA	0.251351	1.00892e-10	0.722	0.36
CALR	0.514877	1.41394e-10	0.906	0.697
PIM2	0.480376	1.72809e-10	0.761	0.48
PABPC4	0.310976	1.94765e-10	0.7	0.376
ROMO1	0.353848	2.4705e-10	0.756	0.424
RPS27L	0.313439	4.9908e-10	0.794	0.488
DNM2	0.332214	4.62252e-09	0.561	0.282
IGKV3-20	3.5626	1.76696e-08	0.35	0.153
MIF	0.515151	2.23003e-08	0.928	0.886
TMEM59	0.274385	3.638e-08	0.772	0.496
ZNF706	0.262023	4.75726e-08	0.839	0.533
H1FX	0.385923	5.16873e-08	0.394	0.18
OGT	0.321188	1.39971e-07	0.628	0.326
IGLC2	3.47737	9.29057e-07	0.472	0.326
HCST	0.29943	4.68588e-06	0.45	0.238
IGHV3-7	2.90998	0.000595382	0.256	0.117
PRDX5	0.26022	0.00159474	0.744	0.514
NDUFA1	0.277718	0.00184157	0.844	0.663
IGKV3-15	2.57724	0.00531045	0.3	0.152

## Sheet: CD14+ B
CD14+ marker gene	avg_logFC	p_val_adj	pct.1	pct.2
TYROBP	3.12605	0	0.936	0.042
LYZ	3.01993	0	0.78	0.03
CST3	3.0132	0	0.865	0.033
APOC1	2.70543	0	0.546	0.019
C1QC	2.62963	0	0.589	0.014
FCER1G	2.62478	0	0.901	0.023
C1QA	2.59628	0	0.596	0.013
C1QB	2.39866	0	0.532	0.012
AIF1	2.32955	0	0.887	0.036
CCL3L3	2.09506	0	0.511	0.012
CCL4L2	2.07513	0	0.461	0.012
CD14	2.0614	0	0.752	0.012
RNASE1	1.84356	0	0.454	0.009
CXCL2	1.83965	0	0.454	0.004
MS4A6A	1.76215	0	0.745	0.013
CCL2	1.72283	0	0.397	0.007
PLAUR	1.67091	0	0.723	0.011
FCN1	1.66121	0	0.369	0.005
MAFB	1.60221	0	0.752	0.011
SERPINA1	1.48884	0	0.66	0.007
ANXA1	1.42173	0	0.73	0.016
CXCL3	1.356	0	0.34	0.002
C15orf48	1.34051	0	0.496	0.008
TMEM176B	1.31104	0	0.645	0.007
CTSL	1.2909	0	0.553	0.005
CEBPD	1.22244	0	0.702	0.012
FCGR2A	1.2063	0	0.645	0.029
IL1RN	1.18771	0	0.362	0.006
STAB1	1.1824	0	0.567	0.006
TMEM176A	1.10049	0	0.652	0.006
CFD	1.08146	0	0.574	0.019
IGSF6	1.045	0	0.66	0.009
CD163	1.01738	0	0.567	0.004
CLEC7A	1.00386	0	0.624	0.006
GPNMB	0.976227	0	0.397	0.004
TNFAIP2	0.967651	0	0.596	0.009
DAB2	0.964925	0	0.475	0.006
CPVL	0.956867	0	0.56	0.005
TREM2	0.932422	0	0.383	0.003
FYB	0.931239	0	0.745	0.029
MS4A4A	0.92563	0	0.44	0.005
LILRB2	0.922198	0	0.638	0.021
CSTA	0.877232	0	0.553	0.004
TNFSF13B	0.855811	0	0.66	0.022
FCGR3A	0.833533	0	0.482	0.005
C5AR1	0.830373	0	0.447	0.004
LRP1	0.827737	0	0.631	0.006
TGFBI	0.819727	0	0.603	0.007
CSF1R	0.818293	0	0.489	0.005
CSF3R	0.781436	0	0.475	0.011
PILRA	0.775549	0	0.567	0.014
HNMT	0.76749	0	0.574	0.004
FPR1	0.751846	0	0.504	0.004
LINC01272	0.742916	0	0.475	0.003
ETS2	0.712512	0	0.447	0.011
MSR1	0.705829	0	0.411	0.005
PTGS2	0.683232	0	0.284	0.003
FCGR1A	0.67468	0	0.475	0.003
JAML	0.669993	0	0.418	0.007
VSIG4	0.66897	0	0.411	0.003
RASSF4	0.657473	0	0.56	0.012
MRC1	0.649452	0	0.319	0.004
CD36	0.634575	0	0.397	0.003
CD4	0.614074	0	0.447	0.007
GIMAP4	0.607429	0	0.461	0.011
LILRB4	0.586157	0	0.511	0.014
NLRP3	0.578607	0	0.348	0.004
LGALS2	0.569914	0	0.291	0.003
RAB32	0.550746	0	0.532	0.004
IL18	0.55054	0	0.475	0.012
CD302	0.547816	0	0.475	0.009
DMXL2	0.543433	0	0.468	0.01
AOAH	0.520452	0	0.447	0.008
SERPING1	0.518776	0	0.312	0.002
LILRB3	0.486068	0	0.461	0.004
PLXDC2	0.476811	0	0.404	0.003
FRMD4B	0.476535	0	0.355	0.004
CLEC4E	0.470136	0	0.284	0.003
NRP1	0.462612	0	0.319	0.002
SIGLEC1	0.461834	0	0.312	0.002
FPR3	0.458542	0	0.348	0.003
TNFRSF1A	0.457835	0	0.369	0.004
SLCO2B1	0.455783	0	0.312	0.002
C3AR1	0.418473	0	0.326	0.003
LILRA5	0.399957	0	0.298	0.002
PLA2G7	0.390185	0	0.291	0.001
LTBR	0.385001	0	0.383	0.004
ADGRE2	0.38452	0	0.348	0.004
DAPK1	0.369046	0	0.333	0.004
ASGR1	0.368146	0	0.348	0.002
HK3	0.366903	0	0.333	0.001
C10orf11	0.348179	0	0.369	0.002
SPHK1	0.336104	0	0.312	0.004
MERTK	0.335513	0	0.27	0.002
FCGR1B	0.326025	0	0.312	0.001
ACTN1	0.323723	0	0.333	0.004
CD33	0.308534	0	0.333	0.003
OSCAR	0.279465	0	0.27	0.001
SLC8A1	0.27837	0	0.305	0.002
PYGL	0.276282	0	0.262	0.002
BST1	0.272091	0	0.27	0.001
SECTM1	0.266389	0	0.305	0.002
ANPEP	0.326572	9.61828e-301	0.312	0.004
FN1	1.29566	1.13675e-293	0.319	0.005
S100A9	3.02156	9.84548e-292	0.709	0.04
TREM1	0.341106	2.59844e-287	0.298	0.004
F13A1	0.642248	9.10548e-287	0.305	0.005
VCAN	1.06784	1.34321e-281	0.298	0.004
MGST2	0.396946	4.30055e-281	0.397	0.01
SIRPA	0.484446	5.60035e-279	0.447	0.013
A2M	0.540435	1.00497e-276	0.255	0.003
PVRL2	0.262598	7.96178e-271	0.255	0.003
SPRED1	0.32651	9.32932e-270	0.291	0.004
KCTD12	0.503503	1.73105e-265	0.518	0.02
PLXND1	0.320957	2.27631e-262	0.319	0.006
LGALS3	1.67618	6.21391e-259	0.816	0.066
SEPP1	1.27514	1.64398e-257	0.305	0.006
IER3	2.07595	1.66501e-257	0.723	0.048
NPL	0.502459	2.00836e-255	0.397	0.011
SLC31A2	0.399892	3.8464e-246	0.362	0.01
PLTP	1.04158	3.74049e-243	0.468	0.019
PLAU	0.660774	2.88831e-241	0.262	0.004
IL1B	2.286	7.37028e-241	0.426	0.015
ID2	1.30902	4.65102e-240	0.652	0.04
LPAR6	0.476054	2.62224e-235	0.355	0.01
CXCL8	2.63843	1.68636e-233	0.482	0.021
APOE	3.48648	5.44772e-232	0.539	0.028
FAM105A	0.264745	9.82037e-231	0.255	0.004
CAMK1	0.354908	2.8546e-230	0.298	0.006
SPP1	2.32814	6.17156e-228	0.348	0.01
PDK4	0.4511	1.34964e-227	0.262	0.005
GNA15	0.258552	2.9498e-227	0.255	0.004
PHLDA2	0.702191	7.97689e-226	0.333	0.009
RAB20	0.572204	9.11263e-225	0.468	0.02
TIMP2	0.476542	1.32607e-224	0.44	0.017
PLBD1	0.414899	8.03012e-220	0.355	0.011
IFITM3	2.20869	6.67192e-217	0.901	0.103
TLR4	0.315178	4.56443e-215	0.348	0.01
ADM	0.852101	1.20023e-202	0.418	0.018
CFP	0.542896	3.37685e-202	0.291	0.007
CCL3	2.89812	1.08354e-197	0.596	0.043
HAVCR2	0.332846	2.08845e-196	0.291	0.008
DBNDD2	0.37537	3.34892e-192	0.376	0.015
MPP1	0.531604	3.68487e-190	0.504	0.029
MCTP1	0.436581	2.26465e-186	0.312	0.01
TTYH3	0.433222	3.05615e-184	0.369	0.015
SAMHD1	0.873353	1.55259e-182	0.695	0.063
CD300A	0.541983	8.87544e-178	0.461	0.026
SLC11A1	0.745068	4.53649e-173	0.496	0.031
TIMP1	1.64332	6.16351e-171	0.73	0.078
CREG1	0.848998	4.40699e-168	0.61	0.051
SULT1A1	0.324784	8.07682e-166	0.348	0.015
ENG	0.489749	3.03546e-162	0.397	0.02
CCR1	0.308679	5.10957e-162	0.355	0.016
DOK2	0.608632	5.90584e-160	0.504	0.035
CREB5	0.333374	9.8001e-159	0.319	0.013
GIMAP1	0.340063	4.40345e-151	0.312	0.013
LST1	1.36177	1.4888e-149	0.823	0.121
GIMAP7	0.357813	5.67283e-149	0.291	0.011
GLUL	1.57805	1.01504e-147	0.83	0.12
TSPAN4	0.401463	1.82901e-147	0.326	0.015
PLXNB2	0.263311	9.10444e-146	0.298	0.012
UPP1	0.722534	1.5114e-145	0.489	0.037
MAF	0.386662	7.98206e-141	0.255	0.009
S100A8	3.12098	2.28812e-140	0.489	0.04
PTMS	0.666916	1.19613e-137	0.475	0.037
CD68	1.85613	3.79435e-132	0.851	0.16
HMOX1	1.35151	1.27113e-129	0.702	0.093
SMCO4	0.467612	1.23938e-128	0.426	0.031
G0S2	1.53024	1.3921e-125	0.362	0.023
HBEGF	0.680457	6.9465e-124	0.298	0.015
BRI3	0.925734	2.98091e-122	0.759	0.112
RP11-670E13.6	0.470285	6.21088e-122	0.348	0.021
CCL4	2.89441	8.45688e-122	0.504	0.05
FOSL2	0.399498	1.18722e-118	0.326	0.019
S100A11	2.45065	1.56766e-117	0.957	0.265
RNF130	0.985435	1.9607e-116	0.716	0.109
CYFIP1	0.430659	2.62389e-116	0.418	0.033
CTSD	2.0929	9.76404e-115	0.851	0.183
ADAM9	0.256722	2.16986e-112	0.291	0.016
FCGRT	1.29088	4.42088e-111	0.872	0.188
GPR34	0.284343	2.57994e-110	0.298	0.017
PTPRE	0.660076	1.31531e-106	0.567	0.068
ZNF385A	0.511378	1.37693e-106	0.468	0.045
NINJ1	1.11929	2.1954e-106	0.723	0.119
CTSB	2.07058	3.30897e-105	0.887	0.216
ALDH2	0.54643	8.17811e-105	0.525	0.058
DUSP6	0.546804	1.68709e-104	0.418	0.037
ITGAX	0.450364	1.41205e-102	0.468	0.046
PTAFR	0.477017	7.41236e-101	0.418	0.038
DUSP3	0.301013	8.25393e-100	0.369	0.029
LGALS3BP	0.408805	1.51255e-99	0.333	0.024
CXCL16	0.637122	2.21966e-97	0.504	0.057
LCP2	0.808096	6.56881e-97	0.582	0.08
BLVRB	1.05195	4.97e-96	0.667	0.113
ADAP2	0.717192	4.70439e-95	0.56	0.073
LRRC25	0.37123	3.66281e-94	0.383	0.033
BLVRA	0.477623	1.27864e-92	0.489	0.057
MS4A7	1.19188	1.35153e-91	0.688	0.125
STX11	0.490216	6.32505e-91	0.44	0.046
FNDC3B	0.402998	3.04433e-90	0.39	0.037
RNF19B	0.290017	2.07449e-89	0.262	0.016
CMTM3	0.424471	5.73369e-89	0.426	0.044
C1orf54	0.57056	1.61073e-85	0.426	0.047
SLC15A3	0.320312	5.72212e-85	0.376	0.035
KLF4	0.876122	1.09025e-84	0.511	0.068
NCF2	0.623133	2.02098e-84	0.525	0.073
ACP2	0.297099	1.47282e-83	0.34	0.03
GABARAPL1	0.322926	1.92112e-82	0.319	0.026
LY96	0.822032	3.34208e-82	0.752	0.154
CLEC4A	0.416338	1.4146e-80	0.411	0.045
RAB13	0.440724	4.26096e-78	0.305	0.026
MCOLN1	0.421133	1.0481e-77	0.418	0.048
TRIB1	0.340401	2.59915e-77	0.34	0.032
IL6R	0.302715	7.72167e-77	0.333	0.031
LMNA	0.787011	1.09631e-74	0.511	0.075
FGL2	0.722893	6.56257e-74	0.518	0.08
TYMP	1.58906	9.68639e-74	0.894	0.335
FOLR2	0.953452	6.0273e-73	0.447	0.061
MGLL	0.346267	4.05938e-72	0.298	0.027
SGK1	1.22664	5.70497e-72	0.624	0.121
PLIN2	1.24054	2.93909e-71	0.702	0.153
SRGN	1.93998	1.4837e-70	0.929	0.399
TNFSF13	0.603604	3.25444e-70	0.447	0.061
HCST	1.21854	5.41195e-70	0.823	0.233
FTL	2.44339	9.15706e-69	1	0.997
TBXAS1	0.417049	1.12184e-68	0.518	0.08
NAGA	0.301825	2.12176e-68	0.355	0.039
ABCA1	0.839508	2.00083e-67	0.61	0.12
CSTB	1.79594	7.60655e-67	0.922	0.37
FBP1	0.420918	1.19781e-66	0.262	0.022
MIR4435-2HG	0.28751	1.01519e-65	0.326	0.034
FABP5	1.65873	2.40637e-65	0.638	0.147
CD63	1.3321	1.04497e-64	0.83	0.281
IDH1	0.359569	7.27516e-64	0.39	0.049
GPR137B	0.30082	8.47202e-64	0.362	0.042
ARHGAP18	0.485484	2.96389e-63	0.418	0.059
PLD3	1.10826	3.08391e-63	0.688	0.17
SLC7A7	0.494513	2.3306e-62	0.489	0.08
MNDA	0.751571	2.18387e-60	0.645	0.144
EFHD2	0.594216	1.41957e-59	0.702	0.163
IFI30	0.722964	2.14852e-59	0.638	0.147
STOM	0.312204	3.24767e-59	0.319	0.036
GAA	0.404057	1.78977e-58	0.447	0.069
SAT1	1.58015	2.69415e-58	1	0.826
ICAM1	0.826507	3.76934e-58	0.596	0.127
NPC2	1.54278	4.12411e-58	0.936	0.552
EMILIN2	0.325742	4.44382e-58	0.39	0.053
CTSC	1.25998	5.65356e-58	0.738	0.214
RENBP	0.296221	1.75333e-57	0.418	0.06
AAK1	0.285456	3.06107e-57	0.277	0.028
GNS	0.359155	3.73718e-57	0.433	0.065
LGMN	1.07791	9.04966e-57	0.532	0.109
ATP6V1B2	0.446937	1.0115e-56	0.553	0.104
ANXA5	1.05589	1.26921e-56	0.823	0.316
LGALS1	1.49957	7.96702e-56	0.922	0.487
CEBPB	0.861576	1.47363e-55	0.759	0.22
FTH1	1.69652	1.61598e-55	1	0.998
ZYX	0.792144	6.18035e-55	0.738	0.224
RBM47	0.352208	3.76062e-54	0.418	0.064
C1orf162	0.932904	4.90416e-54	0.809	0.258
AGTRAP	0.538551	2.47704e-52	0.525	0.104
S100A10	1.38006	6.41997e-52	0.929	0.473
FUCA1	0.295972	4.82577e-51	0.319	0.04
ODF3B	1.03481	7.45482e-51	0.759	0.27
GPX1	1.45641	8.25323e-51	0.879	0.427
GNPDA1	0.354098	8.16903e-50	0.39	0.061
GSN	0.770989	1.04936e-49	0.582	0.132
S100A4	1.6393	1.97606e-49	0.929	0.479
S100A6	1.65552	1.45774e-48	0.965	0.657
NAIP	0.443551	3.10597e-48	0.504	0.097
IFI6	1.27956	5.43734e-48	0.667	0.181
LIMS1	0.521695	6.56615e-48	0.589	0.132
SLC37A2	0.275094	1.44363e-47	0.312	0.041
H2AFJ	0.537106	1.49826e-47	0.674	0.171
CCDC88A	0.499847	1.69927e-47	0.539	0.115
RAC1	0.932556	4.71416e-46	0.915	0.529
GRN	1.16171	6.83261e-46	0.83	0.36
MILR1	0.269806	7.56861e-46	0.333	0.047
GBP2	0.434251	1.4752e-45	0.426	0.076
VIM	1.27462	3.62095e-45	0.986	0.823
SOD2	2.13861	5.29977e-45	0.801	0.332
DRAM1	0.328058	5.53466e-45	0.376	0.061
SPI1	1.0366	3.22904e-44	0.851	0.464
HSPA1A	1.65643	1.74442e-43	0.674	0.194
ARRB2	0.68617	1.91206e-43	0.752	0.262
GSTP1	0.915119	2.3025e-43	0.879	0.419
MT1G	1.85636	5.00807e-43	0.355	0.058
ANXA2	1.14017	7.00821e-43	0.78	0.327
ITGB2	0.977429	4.32015e-42	0.865	0.412
GLIPR2	0.425066	6.17193e-42	0.532	0.12
LINC00152	0.296658	7.55541e-42	0.454	0.088
RGS10	0.775808	1.01619e-41	0.73	0.251
SERPINB6	0.361985	1.14091e-41	0.553	0.125
SLC16A3	0.428642	1.60605e-41	0.454	0.092
PPT1	0.595205	6.5202e-41	0.617	0.175
MYO1F	0.442172	8.6299e-41	0.56	0.138
THEMIS2	0.349779	9.74244e-41	0.539	0.122
TXN	0.80678	1.00861e-40	0.844	0.342
NQO2	0.345262	1.11026e-40	0.418	0.079
PTGER4	0.29908	1.21404e-40	0.369	0.062
GLRX	0.609131	1.37188e-40	0.759	0.244
C19orf38	0.347018	3.57115e-40	0.369	0.065
MARCKS	0.798962	4.50378e-40	0.801	0.313
SH3BGRL3	0.87111	6.10856e-40	0.993	0.947
PSAP	1.56239	9.91326e-40	0.894	0.625
PRDM1	0.336821	1.03064e-39	0.284	0.041
SCARB2	0.328766	1.08876e-39	0.39	0.071
GSTO1	0.643787	2.83532e-39	0.723	0.246
MYL6	0.826207	3.43747e-39	0.979	0.912
SERF2	0.766702	7.60324e-39	0.993	0.982
HSBP1	0.591022	8.96195e-39	0.709	0.228
CD151	0.348193	2.0634e-38	0.468	0.1
GK	0.461595	2.55893e-38	0.39	0.075
ASAH1	0.753936	3.59773e-38	0.858	0.379
TSPO	1.04232	4.38089e-38	0.794	0.356
GNG10	0.530969	1.70715e-37	0.518	0.126
COMT	0.478486	1.84994e-37	0.617	0.176
ZFHX3	0.252417	2.41008e-37	0.326	0.053
ATF3	1.17426	6.35647e-37	0.603	0.181
TUBA1C	0.659467	1.8984e-36	0.617	0.186
PFKFB3	0.32699	2.12846e-36	0.333	0.057
HEBP1	0.272513	4.45911e-36	0.39	0.074
PYCARD	0.718597	8.06914e-36	0.837	0.381
CD9	0.472524	1.08244e-35	0.291	0.046
ATOX1	0.667504	2.44152e-35	0.695	0.231
VAMP8	1.01059	3.28487e-35	0.872	0.527
GNG5	0.809805	1.03391e-34	0.908	0.604
SDCBP	0.728086	1.38756e-34	0.745	0.302
AP2S1	0.719875	2.52217e-34	0.794	0.337
LGALS9	0.611408	4.7358e-34	0.752	0.28
CYSTM1	0.45187	5.64201e-34	0.489	0.119
DPYD	0.284935	7.66482e-34	0.397	0.079
SOCS3	0.609428	1.15564e-33	0.489	0.126
CTSZ	0.804663	2.12993e-33	0.759	0.311
RNF144B	0.322141	3.24371e-33	0.319	0.057
MGAT1	0.639989	5.19078e-33	0.652	0.218
HCK	0.595325	5.23386e-33	0.617	0.196
PLK3	0.521358	1.11784e-32	0.461	0.115
ABHD12	0.333638	1.56475e-32	0.418	0.093
LAP3	0.5374	3.42891e-32	0.567	0.163
H2AFY	0.591259	4.22328e-32	0.766	0.312
PLSCR1	0.505826	6.15968e-32	0.567	0.161
TMSB10	0.729128	6.52418e-32	0.993	0.997
CD59	0.43161	1.79126e-31	0.426	0.101
RAP2B	0.339646	4.13503e-31	0.426	0.097
CARD16	0.64814	6.56074e-31	0.745	0.304
FKBP15	0.276032	1.14877e-30	0.39	0.083
CPPED1	0.303104	1.19276e-30	0.376	0.079
BHLHE40	0.619169	1.2435e-30	0.567	0.168
IQGAP2	0.319202	1.12792e-29	0.39	0.087
APLP2	0.634085	1.4879e-29	0.603	0.202
ISG15	0.938904	1.60461e-29	0.638	0.226
GBP1	0.443822	1.73824e-29	0.362	0.075
NANS	0.320364	3.37115e-29	0.468	0.119
RHOC	0.372017	5.39474e-29	0.44	0.108
TMSB4X	0.722916	6.50875e-29	1	0.996
JOSD2	0.29677	7.1099e-29	0.397	0.091
GAPDH	0.898349	8.87217e-29	0.965	0.917
PCBD1	0.315461	1.01082e-28	0.468	0.12
DUSP23	0.310758	1.19344e-28	0.404	0.093
GLMP	0.268427	1.42959e-28	0.333	0.067
NEAT1	1.35634	2.75974e-28	0.872	0.675
VAMP5	0.500427	4.02104e-28	0.511	0.146
C4orf48	0.482797	4.39403e-28	0.716	0.26
LAMP2	0.354895	1.38729e-27	0.447	0.114
NABP1	0.358305	2.07931e-27	0.504	0.141
GABARAP	0.676522	2.09218e-27	0.95	0.896
SH3BP2	0.355591	2.3079e-27	0.489	0.132
RRBP1	0.305545	3.71679e-27	0.376	0.086
RGCC	0.455043	3.99033e-27	0.333	0.071
ABRACL	0.444134	5.85326e-27	0.702	0.252
PPIF	0.497286	1.41971e-26	0.482	0.137
PGD	0.449014	1.55667e-26	0.546	0.173
2019-03-02	0.285024	2.16061e-26	0.333	0.071
BID	0.383556	3.06712e-26	0.44	0.119
CTSA	0.598414	5.92713e-26	0.638	0.248
GNAI2	0.599416	1.15814e-25	0.759	0.369
RTN3	0.352709	1.52252e-25	0.511	0.153
ATP5E	0.492645	3.40204e-25	0.993	0.972
QKI	0.306904	4.15038e-25	0.461	0.124
ATF5	0.494722	5.08713e-25	0.433	0.117
STMN1	0.526384	5.13585e-25	0.496	0.155
YIF1B	0.296583	7.23301e-25	0.461	0.126
OAZ2	0.257506	4.81205e-24	0.433	0.114
IL17RA	0.344729	6.38252e-24	0.44	0.121
ACSL1	0.371135	1.14182e-23	0.362	0.088
C10orf54	0.618062	1.60087e-23	0.553	0.205
TIMM8B	0.363327	2.1414e-23	0.504	0.152
LAMTOR2	0.52111	4.24178e-23	0.681	0.275
ATP6V1F	0.700404	4.33998e-23	0.929	0.626
NDUFV3	0.312478	4.51996e-23	0.482	0.143
AKR1A1	0.576163	4.96949e-23	0.759	0.364
ITM2B	0.869415	5.47245e-23	0.936	0.764
PAK1	0.262295	9.62628e-23	0.404	0.105
HSPA1B	0.960699	9.83818e-23	0.582	0.212
RAB31	0.533067	9.89085e-23	0.681	0.286
MGST3	0.486331	1.15455e-22	0.66	0.265
TXNDC17	0.34716	1.53361e-22	0.496	0.154
AGPAT2	0.292737	1.93475e-22	0.447	0.125
ERN1	0.331737	2.32101e-22	0.34	0.08
CTSS	0.942252	2.39999e-22	0.901	0.687
DSE	0.386169	3.24558e-22	0.525	0.17
DYNLL1	0.58229	5.16836e-22	0.844	0.501
PDXK	0.263841	7.25483e-22	0.454	0.129
BCL2A1	1.18264	9.68025e-22	0.73	0.397
TALDO1	0.595837	1.41759e-21	0.809	0.44
RNH1	0.522855	2.26256e-21	0.809	0.414
SDF2L1	0.285683	2.96799e-21	0.468	0.135
PTTG1IP	0.275698	4.02338e-21	0.426	0.121
RUNX1	0.343769	5.76284e-21	0.475	0.146
TPM4	0.592761	1.07934e-20	0.766	0.4
BAG3	0.84614	1.83894e-20	0.277	0.064
HN1	0.386172	2.00381e-20	0.702	0.279
STXBP2	0.642609	2.26064e-20	0.674	0.299
GRINA	0.570813	4.65714e-20	0.78	0.415
ZEB2	0.54688	7.30362e-20	0.745	0.351
AHR	0.280176	8.06938e-20	0.355	0.094
MAFF	0.438989	8.78898e-20	0.348	0.094
LACTB2	0.270738	9.72939e-20	0.355	0.092
RPPH1	0.315026	1.37672e-19	0.284	0.064
MKNK1	0.255967	2.23405e-19	0.355	0.094
NOP10	0.524356	2.24206e-19	0.823	0.457
MGAT4A	0.317404	2.4837e-19	0.447	0.139
HEXB	0.351382	3.76597e-19	0.489	0.161
PRDX3	0.332557	3.91059e-19	0.525	0.179
UQCR10	0.571665	4.04577e-19	0.865	0.59
TFEC	0.300856	4.40643e-19	0.404	0.116
CLTA	0.530459	7.22659e-19	0.745	0.387
DBI	0.607622	9.24896e-19	0.858	0.567
PICALM	0.301202	1.0417e-18	0.56	0.197
VMP1	0.454141	1.27128e-18	0.617	0.245
RPS27L	0.593465	1.27262e-18	0.858	0.488
ARPC5	0.57003	1.48297e-18	0.837	0.495
DSTN	0.261894	2.49145e-18	0.44	0.135
SRA1	0.32736	2.61221e-18	0.624	0.236
TNFAIP3	0.969341	4.07663e-18	0.667	0.321
ATP5J2	0.58962	4.19875e-18	0.865	0.571
GADD45B	1.11918	4.60431e-18	0.816	0.53
CFL1	0.471321	4.65186e-18	0.986	0.962
BST2	0.518286	8.17249e-18	0.809	0.46
ARF3	0.296682	8.20038e-18	0.504	0.17
PHPT1	0.414719	8.54335e-18	0.617	0.25
EHD4	0.268826	1.10708e-17	0.319	0.083
COX6B1	0.489829	1.20282e-17	0.957	0.794
EIF4EBP1	0.305389	1.23133e-17	0.539	0.188
NAGK	0.376713	3.88455e-17	0.574	0.221
CASP1	0.357099	4.30804e-17	0.617	0.243
CKLF	0.384162	5.86456e-17	0.589	0.229
ARPC1B	0.574126	6.19807e-17	0.915	0.781
SLC3A2	0.368605	7.03759e-17	0.702	0.291
RGS1	0.788479	8.01485e-17	0.34	0.101
MFSD1	0.445382	1.07173e-16	0.553	0.223
HSPB1	0.845892	1.21741e-16	0.773	0.421
TMEM167A	0.310359	1.26737e-16	0.546	0.203
NAMPT	0.877358	1.36611e-16	0.617	0.309
CECR1	0.365226	1.38438e-16	0.532	0.202
MTHFD2	0.301236	1.58372e-16	0.447	0.15
RTN4	0.456937	2.06306e-16	0.766	0.398
CBR1	0.253639	2.3891e-16	0.362	0.105
CAPG	0.735149	2.78029e-16	0.837	0.501
EHBP1L1	0.282107	3.11256e-16	0.39	0.119
SERPINB1	0.460802	3.44611e-16	0.773	0.371
GLA	0.388494	4.67111e-16	0.475	0.165
KLF10	0.46505	5.30753e-16	0.56	0.233
COX8A	0.499984	5.47524e-16	0.894	0.622
MXD1	0.356897	6.16732e-16	0.475	0.17
TCEB2	0.462618	7.57954e-16	0.95	0.719
WARS	0.328071	8.51843e-16	0.34	0.1
UBXN11	0.294289	9.14053e-16	0.546	0.202
LAIR1	0.387962	1.34246e-15	0.617	0.26
DYNLT1	0.336006	1.74996e-15	0.532	0.202
ATP6V0C	0.547853	1.88212e-15	0.894	0.723
XBP1	0.369548	3.34008e-15	0.56	0.228
PLEK	0.672596	3.90974e-15	0.787	0.458
NUP214	0.312751	3.95888e-15	0.44	0.15
LINC00116	0.266938	4.06975e-15	0.468	0.16
RNF181	0.432137	4.36663e-15	0.766	0.389
HCFC1R1	0.28128	4.7405e-15	0.553	0.211
MPEG1	0.358161	4.77e-15	0.468	0.172
ETV6	0.3822	4.85205e-15	0.56	0.212
PLEKHB2	0.269554	7.28682e-15	0.461	0.161
RBPJ	0.327003	9.53699e-15	0.504	0.189
ATP5H	0.492889	9.581e-15	0.83	0.482
ABI3	0.262802	9.96989e-15	0.355	0.107
MRPL41	0.314973	1.03854e-14	0.723	0.31
FLOT1	0.346966	1.46153e-14	0.61	0.266
SAMSN1	0.366193	1.53417e-14	0.617	0.267
CRTAP	0.364926	1.73515e-14	0.574	0.245
YWHAH	0.621101	2.31841e-14	0.702	0.358
IFIT3	0.299583	2.3787e-14	0.277	0.074
COX5B	0.483203	2.39199e-14	0.915	0.73
IFNGR1	0.380918	3.21673e-14	0.582	0.237
ATP6AP2	0.423158	4.0024e-14	0.624	0.295
NEU1	0.385817	4.61044e-14	0.482	0.175
P4HB	0.458639	4.76454e-14	0.738	0.391
GTF2H5	0.260072	5.74414e-14	0.461	0.163
TPI1	0.556503	7.55069e-14	0.872	0.659
USMG5	0.499443	7.86492e-14	0.872	0.598
ANAPC11	0.388719	9.9567e-14	0.759	0.402
UQCR11	0.473314	1.02786e-13	0.894	0.705
NDUFB1	0.3909	1.08375e-13	0.723	0.354
ARL8B	0.308969	1.21961e-13	0.553	0.225
ALDOA	0.571315	1.32583e-13	0.922	0.813
CISD2	0.31627	1.40442e-13	0.56	0.231
SLC43A2	0.265343	1.5112e-13	0.34	0.105
PFN1	0.410751	2.33915e-13	0.993	0.982
FKBP1A	0.504274	2.86395e-13	0.773	0.507
ATP6AP1	0.366789	3.23604e-13	0.525	0.217
GPX4	0.539341	3.548e-13	0.887	0.679
SCO2	0.302439	4.28692e-13	0.34	0.111
NFKBIZ	0.982193	5.71666e-13	0.766	0.495
SOX4	0.266882	6.81867e-13	0.319	0.096
NCOA4	0.292859	8.72413e-13	0.553	0.23
ATG3	0.332076	8.75198e-13	0.61	0.276
FKBP2	0.302442	8.7585e-13	0.582	0.247
ATP5J	0.385344	1.12309e-12	0.865	0.56
PPIB	0.414669	1.23304e-12	0.95	0.735
FGR	0.263442	1.63357e-12	0.511	0.196
MT1E	1.40094	2.10824e-12	0.404	0.153
OAZ1	0.372514	2.316e-12	1	0.968
ENO1	0.475299	3.13806e-12	0.844	0.574
ARAP1	0.257309	3.71847e-12	0.468	0.178
GUSB	0.2705	4.88488e-12	0.525	0.21
UBL5	0.391107	5.04932e-12	0.936	0.749
EPSTI1	0.299406	5.20138e-12	0.532	0.22
PLEKHO1	0.260122	6.46255e-12	0.496	0.195
HEXA	0.343748	7.90791e-12	0.582	0.26
PRDX1	0.750952	7.92992e-12	0.801	0.559
TNFRSF1B	0.341149	7.96956e-12	0.518	0.216
CTA-29F11.1	0.348792	9.09508e-12	0.404	0.144
CLEC2B	0.357862	1.18775e-11	0.574	0.252
LDHA	0.492856	1.18825e-11	0.73	0.445
GNPTG	0.282866	1.41696e-11	0.631	0.284
CYBA	0.39555	1.88943e-11	0.993	0.979
MID1IP1	0.302666	1.89829e-11	0.262	0.074
SEPW1	0.390667	2.05196e-11	0.752	0.409
NDUFS5	0.388837	2.20555e-11	0.809	0.532
NDUFB3	0.312968	2.51313e-11	0.695	0.339
TMEM14C	0.285769	2.54655e-11	0.567	0.248
TUBA1B	0.764127	2.60739e-11	0.851	0.625
NDUFA1	0.422619	4.01946e-11	0.887	0.663
ATP6V0B	0.479088	5.01881e-11	0.83	0.609
CALM3	0.431055	5.03265e-11	0.709	0.395
PNP	0.324706	6.44809e-11	0.447	0.175
AP1S2	0.4416	6.50072e-11	0.631	0.346
MYO9B	0.268736	8.43251e-11	0.574	0.249
CD86	0.264461	8.78762e-11	0.504	0.209
LINC00936	0.743424	9.94184e-11	0.702	0.419
NDUFC1	0.356737	1.10031e-10	0.638	0.311
ACTG1	0.341732	1.30093e-10	0.993	0.923
LITAF	0.559937	1.32189e-10	0.787	0.522
ACTB	0.43243	1.68292e-10	1	0.998
TNF	0.915269	2.54347e-10	0.582	0.287
NDUFB2	0.477181	2.58047e-10	0.837	0.564
C14orf2	0.379836	2.87208e-10	0.851	0.545
UQCRQ	0.362181	3.0425e-10	0.78	0.458
NUCB1	0.31469	3.37106e-10	0.638	0.303
CFLAR	0.393311	4.01002e-10	0.652	0.353
NDUFA2	0.300144	6.8051e-10	0.766	0.425
NENF	0.317491	1.07156e-09	0.631	0.313
CITED2	0.339533	1.21497e-09	0.532	0.238
PSMA6	0.348479	1.45803e-09	0.688	0.375
CD81	0.302235	1.81721e-09	0.645	0.32
HEXIM1	0.342952	2.59525e-09	0.426	0.169
POLR2L	0.382253	3.27626e-09	0.773	0.501
HM13	0.254269	3.28451e-09	0.638	0.308
BNIP3L	0.382231	3.6422e-09	0.688	0.359
POMP	0.380994	4.53194e-09	0.837	0.551
PRELID1	0.410746	5.59629e-09	0.773	0.517
RGS2	0.737334	5.64352e-09	0.532	0.249
NR4A3	0.301284	6.65068e-09	0.284	0.096
YWHAE	0.267534	6.78593e-09	0.674	0.343
CAPZB	0.374631	7.51014e-09	0.908	0.69
NDUFS6	0.281244	7.53664e-09	0.667	0.339
UBE2L6	0.311159	8.58649e-09	0.745	0.419
LCP1	0.411132	1.12581e-08	0.858	0.671
RBMS1	0.259911	1.67513e-08	0.475	0.21
LAMTOR4	0.334981	1.7421e-08	0.865	0.663
CYBB	0.424896	2.81605e-08	0.709	0.459
IFI27L2	0.253234	3.51104e-08	0.603	0.286
TKT	0.514792	3.65975e-08	0.695	0.458
NDUFA3	0.357687	3.94104e-08	0.773	0.467
PKM	0.371738	4.51879e-08	0.879	0.656
SSR3	0.26464	4.5564e-08	0.631	0.322
GLIPR1	0.369955	6.13458e-08	0.723	0.446
COX7B	0.382166	6.74344e-08	0.823	0.575
ATP6V0D1	0.279074	8.42791e-08	0.667	0.365
MINOS1	0.342458	9.00605e-08	0.801	0.49
CALM2	0.376614	9.52976e-08	0.901	0.714
TLN1	0.27709	1.01951e-07	0.638	0.32
NBPF19	0.319128	1.11236e-07	0.298	0.112
TWF2	0.272713	1.28937e-07	0.589	0.309
MYDGF	0.313312	2.331e-07	0.546	0.27
CLIC1	0.301436	2.37209e-07	0.957	0.874
GLUD1	0.353287	2.96218e-07	0.56	0.276
SEC11A	0.316114	3.01269e-07	0.738	0.473
RNASEK	0.291172	3.69373e-07	0.95	0.822
FAM46A	0.330848	4.55352e-07	0.284	0.105
GMFG	0.32559	5.91509e-07	0.887	0.665
C7orf73	0.256314	6.19581e-07	0.652	0.333
MYEOV2	0.251459	6.58045e-07	0.695	0.373
RNF149	0.340515	9.68552e-07	0.56	0.297
SEC61G	0.321979	1.04707e-06	0.816	0.524
ATP6V0E1	0.320565	1.07515e-06	0.908	0.711
NDUFB7	0.286589	1.07973e-06	0.702	0.404
C20orf24	0.280513	1.55189e-06	0.617	0.333
TMEM258	0.30897	1.78266e-06	0.83	0.59
CAPZA2	0.250663	2.33079e-06	0.702	0.388
RAB10	0.250204	3.8319e-06	0.61	0.321
RBX1	0.317753	3.86488e-06	0.823	0.548
RBKS	0.543042	4.59437e-06	0.333	0.137
IVNS1ABP	0.253256	5.2556e-06	0.489	0.242
FERMT3	0.25898	5.41535e-06	0.603	0.325
PSMB3	0.321295	5.75825e-06	0.773	0.527
TMEM219	0.279032	5.77275e-06	0.738	0.445
H2AFV	0.253814	5.83593e-06	0.766	0.441
FAM96B	0.255064	5.9424e-06	0.745	0.439
COX5A	0.321501	5.96767e-06	0.794	0.532
NXF1	0.29787	6.02514e-06	0.454	0.208
MMP24-AS1	0.263665	6.20842e-06	0.617	0.326
RHOG	0.28842	6.49317e-06	0.801	0.544
KDELR1	0.272624	7.30029e-06	0.66	0.363
PHACTR1	0.307799	9.00971e-06	0.66	0.366
OST4	0.261347	1.02816e-05	0.979	0.826
NAA38	0.260846	1.13972e-05	0.66	0.359
SHFM1	0.326244	1.21287e-05	0.766	0.493
ARPC2	0.253979	1.38727e-05	0.965	0.911
MIR155HG	0.345587	1.86569e-05	0.418	0.191
SNX6	0.335259	1.94822e-05	0.723	0.457
SERTAD1	0.45442	2.13006e-05	0.574	0.323
TNFSF10	0.273658	2.17867e-05	0.319	0.135
LIPA	0.430371	2.41051e-05	0.404	0.208
BANF1	0.299153	2.56536e-05	0.73	0.439
CALR	0.397314	2.69256e-05	0.837	0.699
ENY2	0.257813	3.63811e-05	0.766	0.466
CD99	0.25198	4.03705e-05	0.865	0.603
COTL1	0.358822	4.11864e-05	0.929	0.839
CALM1	0.302733	4.54704e-05	0.972	0.864
GNB2	0.289188	5.27943e-05	0.844	0.618
ATP5G3	0.292406	6.40522e-05	0.865	0.652
SLC38A2	0.393523	6.5534e-05	0.681	0.429
ZFAND5	0.385534	7.51777e-05	0.723	0.47
GUK1	0.305204	9.04576e-05	0.844	0.593
ROMO1	0.281485	9.65178e-05	0.688	0.427
RAB5C	0.256788	9.81288e-05	0.745	0.504
NDUFB4	0.288608	0.000104353	0.816	0.556
RNF213	0.321475	0.000105821	0.702	0.431
MAP3K8	0.319402	0.000138562	0.702	0.456
DRAP1	0.26196	0.00018464	0.78	0.514
PGAM1	0.272289	0.000207449	0.702	0.454
BRK1	0.265295	0.000331275	0.78	0.569
LAMTOR1	0.314812	0.0003929	0.716	0.522
MYL12B	0.263803	0.000502355	0.894	0.75
CTSH	0.297704	0.000522407	0.773	0.542
PSMA7	0.26805	0.000718792	0.837	0.68
NDUFA4	0.261873	0.000845404	0.887	0.736
ATP5C1	0.280148	0.000896448	0.745	0.49
CDKN1A	0.427668	0.00107221	0.674	0.412
HSPA5	0.305553	0.00183755	0.681	0.45
PSME2	0.304998	0.00213318	0.837	0.625
H3F3A	0.265307	0.00266105	0.972	0.972
H2AFZ	0.334828	0.00372482	0.801	0.567
HSP90AA1	0.958175	0.00430846	0.965	0.924
CKS2	0.343998	0.00446564	0.44	0.239
COPE	0.25599	0.00447918	0.78	0.568
MIDN	0.257483	0.00472849	0.553	0.325
IRF7	0.297613	0.00494879	0.603	0.354
GNAS	0.299882	0.00736706	0.865	0.632
FLNA	0.285808	0.00961152	0.631	0.431
The statistical test used was two-sided wilcoxon rank sum test, and p-value adjustment was performed using bonferroni correction
