# Supplementary material for: Atlas of breast cancer infiltrated B-lymphocytes revealed by paired single-cell RNA-sequencing and antigen receptor profiling
Source: Nat Commun. 2021 Apr 12;12:2186. doi: 10.1038/s41467-021-22300-2 (PMC8042001; doi:10.1038/s41467-021-22300-2)
Supplement: Supplementary file 6 — Supplementary Data 3 [file 41467_2021_22300_MOESM6_ESM.xlsx]

## Sheet: C1
C1 marker gene	avg_logFC	p_val_adj	pct.1	pct.2
TCL1A	1.36368	0	0.842	0.148
IL4R	1.27986	0	0.799	0.215
PLPP5	1.00272	0	0.841	0.376
CD69	1.00042	1.19e-301	0.981	0.729
FCER2	0.972687	0	0.875	0.391
BACH2	0.909645	0	0.862	0.388
YBX3	0.785683	1.43e-242	0.632	0.207
FOS	0.75775	2.05e-176	0.955	0.697
DDIT3	0.750648	2.55e-158	0.825	0.561
CD83	0.712311	1.14e-150	0.942	0.746
CXCR4	0.6599	3.18e-132	0.868	0.637
FCRL1	0.642387	3.85e-145	0.773	0.523
HVCN1	0.628259	1.6e-168	0.882	0.665
IGHD	0.627626	5.27e-180	0.66	0.277
JUN	0.606263	2.09e-102	0.981	0.843
DUSP1	0.586675	2.76e-135	0.981	0.817
SLC2A3	0.570142	1.06e-115	0.913	0.748
LINC00926	0.563996	1.04e-158	0.95	0.793
TAGAP	0.553773	5.2e-78	0.79	0.635
JUNB	0.544384	4.07e-131	0.996	0.898
TSPAN13	0.525484	2.75e-108	0.578	0.307
BTG1	0.522749	1.84e-150	0.998	0.978
CLEC2B	0.520884	2.7e-113	0.498	0.217
CD72	0.519892	1.36e-105	0.628	0.341
CAMK2D	0.518593	1.38e-137	0.608	0.288
WDR74	0.517795	2.36e-79	0.696	0.495
SKAP1	0.506478	9.42e-149	0.409	0.122
ADK	0.504738	5.78e-93	0.692	0.463
RP11-164H13.1	0.494145	5.64e-192	0.287	0.043
AFF3	0.489798	7.04e-108	0.813	0.594
SELL	0.480236	5.07e-75	0.777	0.595
FOXP1	0.477457	3.48e-118	0.89	0.661
IER2	0.471752	2.63e-75	0.967	0.887
PLEKHA2	0.471565	1.34e-87	0.545	0.306
COL19A1	0.468816	1.34e-86	0.432	0.197
TMEM123	0.467212	1.16e-82	0.623	0.388
BCL7A	0.467057	3.49e-112	0.443	0.178
CD55	0.466351	1.71e-90	0.82	0.635
CCR7	0.464961	7.1e-89	0.64	0.37
ZCCHC7	0.463107	1.49e-96	0.722	0.505
EAF2	0.455973	3.73e-83	0.735	0.528
TMEM107	0.453779	1.33e-37	0.556	0.419
NUP58	0.451775	2.28e-83	0.72	0.506
CD200	0.445689	6.36e-137	0.334	0.087
FCMR	0.444245	3.4e-102	0.914	0.791
C1orf162	0.436642	3.09e-102	0.506	0.227
APLP2	0.431287	5.08e-108	0.431	0.172
FAM26F	0.430816	1.09e-74	0.675	0.47
HLA-DQA2	0.430809	1.67e-69	0.856	0.756
BCAS2	0.430628	1.54e-73	0.697	0.503
FOSB	0.428768	1.36e-77	0.834	0.604
ZFP36	0.428256	3.84e-83	0.987	0.881
CDCA7L	0.426699	2.74e-77	0.505	0.285
CLEC2D	0.424764	4.51e-87	0.583	0.325
SARAF	0.418706	2.05e-105	0.956	0.877
IGLL5	0.417399	1.2e-125	0.46	0.167
ARL4A	0.411765	2.01e-59	0.509	0.314
ATF7IP	0.409081	3.3e-47	0.638	0.503
MEF2C	0.409076	9.33e-70	0.867	0.781
RP11-231C14.7	0.406593	1.75e-73	0.421	0.199
FAM129C	0.403622	2.39e-82	0.864	0.702
BZW1	0.399606	2.08e-66	0.729	0.569
PNRC1	0.399161	3.21e-121	0.989	0.939
RP11-160E2.6	0.398851	8.04e-54	0.602	0.401
SLC30A1	0.398531	3.42e-55	0.682	0.454
HNRNPA0	0.394096	1.27e-96	0.932	0.804
RAB30	0.39232	6.89e-62	0.565	0.367
SELK	0.392088	2.82e-66	0.788	0.626
PCDH9	0.391166	9.32e-80	0.347	0.132
PTP4A1	0.391147	1.26e-62	0.721	0.538
SNX29	0.389434	3.39e-68	0.542	0.329
TUBA1A	0.388436	4.07e-42	0.639	0.486
CCND3	0.388413	3.09e-65	0.748	0.581
H1FX	0.387735	2.16e-26	0.29	0.167
MT1X	0.387159	8.07e-27	0.749	0.59
ZNF669	0.384074	2.73e-61	0.35	0.167
CH17-373J23.1	0.383362	3.97e-25	0.522	0.391
CSRNP1	0.382653	3.3e-53	0.642	0.448
RNASE6	0.379458	5.01e-55	0.437	0.249
CD22	0.377485	4.51e-54	0.711	0.563
OSER1	0.375223	1.02e-52	0.675	0.501
NCF1	0.374601	1.6e-82	0.93	0.878
ZNF331	0.371631	1.73e-25	0.498	0.368
ZNF318	0.369819	1.52e-87	0.351	0.132
SNX2	0.365364	4.48e-76	0.883	0.739
GABPB1	0.357698	3.71e-40	0.533	0.385
HLA-DRB5	0.357598	1.11e-70	0.995	0.967
YPEL5	0.355726	1.48e-59	0.795	0.646
EIF2AK3	0.353984	5.14e-49	0.447	0.271
IRF8	0.353619	5.62e-55	0.807	0.673
NFKB1	0.352981	3.42e-46	0.692	0.532
ARRDC2	0.35192	2.16e-36	0.544	0.405
TCTN1	0.350271	2.31e-48	0.333	0.17
LAPTM5	0.348868	3.98e-129	0.997	0.979
DGKD	0.348839	1.99e-48	0.469	0.299
RHOH	0.347014	8.3e-51	0.718	0.566
EIF4A1	0.344659	1.47e-40	0.717	0.589
RNU12	0.341393	7.66e-25	0.473	0.344
HLA-DQA1	0.340876	3.66e-102	0.998	0.978
C16orf74	0.340003	1.69e-45	0.414	0.242
EIF1B	0.336982	1.5e-39	0.746	0.66
RBM38	0.336717	5.34e-40	0.629	0.473
DNAJB9	0.336175	9.22e-46	0.387	0.224
BIRC3	0.335584	8.65e-32	0.678	0.566
JUND	0.334643	1.61e-56	0.812	0.652
MYLIP	0.334466	1.31e-37	0.564	0.416
NSMCE3	0.334301	5.29e-45	0.542	0.374
RP11-386I14.4	0.333815	1.28e-14	0.445	0.349
PHACTR1	0.33151	8.98e-31	0.504	0.348
C12orf57	0.331508	1.44e-26	0.794	0.737
ZNF10	0.331066	7.1e-41	0.418	0.258
SNHG9	0.329667	1.61e-36	0.55	0.403
NFKBIA	0.329386	5.38e-78	0.972	0.848
LAIR1	0.328926	4.41e-49	0.423	0.24
CD37	0.327677	6.53e-154	0.999	0.99
AES	0.32766	3.06e-38	0.759	0.634
BTLA	0.326739	9.83e-41	0.379	0.22
SESN1	0.326101	1.05e-58	0.297	0.126
SSBP2	0.320955	4.01e-54	0.367	0.186
SMAP2	0.318888	1.02e-42	0.702	0.552
CNTNAP2	0.318379	7.32e-45	0.274	0.126
USP12	0.317953	3.27e-39	0.525	0.368
SP140L	0.316166	1.05e-37	0.501	0.354
SNHG8	0.314457	1.18e-37	0.824	0.759
NR4A1	0.312843	3.24e-27	0.554	0.41
EGR1	0.309444	2.04e-18	0.573	0.45
PTCH2	0.308718	5.44e-18	0.303	0.199
LYST	0.307643	6.12e-38	0.475	0.321
SATB1	0.307054	3.67e-63	0.272	0.102
LTA4H	0.306635	3.79e-35	0.535	0.4
HIST1H1C	0.306264	8.76e-12	0.338	0.253
SERTAD3	0.306128	1.71e-19	0.457	0.351
ST3GAL1	0.305473	2.47e-31	0.428	0.291
AC241585.2	0.304846	2.73e-33	0.504	0.367
REL	0.30421	2.02e-50	0.917	0.804
MARCH3	0.301882	4.63e-42	0.426	0.254
IL6ST	0.299784	1.31e-39	0.331	0.183
KHDRBS2	0.29956	1.11e-44	0.357	0.191
SLC25A5	0.29531	1.97e-32	0.854	0.797
SLC38A1	0.294954	1.85e-40	0.669	0.524
SEC62	0.293648	1.45e-40	0.794	0.701
MACROD2	0.293154	1.46e-59	0.254	0.092
GUCD1	0.292774	1.38e-29	0.473	0.344
ZBTB1	0.292285	1.01e-22	0.484	0.383
CDC42SE1	0.291047	5.83e-32	0.702	0.595
SNX9	0.290834	3.01e-16	0.396	0.285
NFKBIZ	0.290783	1.53e-29	0.611	0.481
ITPR1	0.286851	9.01e-34	0.433	0.285
SH3BP2	0.285297	3.74e-55	0.277	0.114
BTG2	0.284994	1.29e-29	0.838	0.764
SEP15	0.283415	3.91e-34	0.713	0.626
ITM2B	0.281577	2.59e-45	0.849	0.754
HNRNPA2B1	0.280444	3.32e-82	0.987	0.97
HLA-DRB1	0.280335	2.63e-102	1	0.99
KIAA0226L	0.279783	1.62e-26	0.607	0.49
MAPK1IP1L	0.279692	3.2e-37	0.686	0.563
VPS37B	0.279535	4.13e-22	0.446	0.334
MYADM	0.279402	1.24e-25	0.331	0.201
PMAIP1	0.279252	2.9e-30	0.647	0.507
CD79B	0.278928	7.88e-50	0.931	0.872
HIF1A	0.276866	2.24e-25	0.562	0.442
EIF1	0.276144	9.07e-111	1	0.997
RP9	0.272828	1.79e-26	0.376	0.251
HNRNPA3	0.272432	6.01e-39	0.87	0.782
RPA3	0.272051	6.35e-27	0.484	0.362
PAPOLA	0.270572	5.27e-36	0.686	0.575
BCL10	0.268659	1.85e-24	0.526	0.416
TUBA1B	0.267949	8.85e-33	0.725	0.612
RP11-325F22.2	0.267711	7.02e-27	0.369	0.237
RBBP6	0.267276	1.41e-31	0.734	0.644
BLOC1S2	0.265956	1.77e-22	0.483	0.386
SESTD1	0.265167	2.43e-36	0.287	0.149
TRA2B	0.265139	6.91e-40	0.872	0.771
LINC01215	0.263318	7.91e-26	0.388	0.265
BEX4	0.263041	2.13e-36	0.27	0.133
PNPLA8	0.26266	9.58e-24	0.435	0.318
N4BP2L1	0.262253	7.73e-22	0.429	0.316
WHSC1L1	0.262179	2.14e-35	0.699	0.587
SRSF5	0.261341	5.64e-40	0.923	0.862
HBP1	0.260484	1.27e-21	0.501	0.402
DDX5	0.25921	2.86e-63	0.993	0.979
BIN2	0.258834	5.39e-27	0.405	0.275
ABCG1	0.258811	4.84e-22	0.32	0.2
IGLC3	0.258313	1.11e-14	0.379	0.273
KLHL24	0.256301	1.76e-21	0.467	0.357
RCSD1	0.256061	6.39e-35	0.855	0.789
SERTAD1	0.256051	2.05e-23	0.437	0.308
FNIP1	0.255981	3.57e-23	0.475	0.366
POMP	0.252408	5.84e-28	0.645	0.541
MAPRE2	0.25234	3.25e-19	0.509	0.412
P2RY8	0.251841	1.45e-20	0.407	0.297
ALG13	0.251752	1.1e-15	0.473	0.387
PPP1R15A	0.251315	3.9e-40	0.964	0.824
PPP1R10	0.250248	6.42e-24	0.617	0.519

## Sheet: C2
C2 marker gene	avg_logFC	p_val_adj	pct.1	pct.2
TCL1A	0.99165	2.74e-171	0.601	0.203
CXCR4	0.819062	6.05e-103	0.845	0.648
PLPP5	0.720509	1.03e-91	0.67	0.413
SNX9	0.718417	5.59e-56	0.474	0.279
IL4R	0.707528	6.22e-137	0.632	0.256
BACH2	0.691205	3.05e-140	0.757	0.417
FCER2	0.684371	3.14e-130	0.763	0.421
IGHD	0.648182	3.65e-130	0.636	0.293
YBX3	0.584888	1.12e-98	0.532	0.234
CCR7	0.581789	1.31e-52	0.585	0.386
TMEM123	0.541142	3.47e-69	0.615	0.397
BTG1	0.504774	1.3e-93	0.992	0.98
HLA-DQB1	0.441286	5.83e-34	0.944	0.934
PIM3	0.419985	2.07e-16	0.513	0.423
CD83	0.413	5.48e-24	0.831	0.767
FOXP1	0.411103	8.13e-50	0.828	0.677
COL19A1	0.406071	8.53e-57	0.42	0.207
TAGAP	0.405423	3.23e-30	0.742	0.646
KIAA0226L	0.381222	4.28e-23	0.579	0.497
IL21R	0.375312	1.16e-76	0.27	0.081
GALNT2	0.368425	1.78e-28	0.289	0.157
HVCN1	0.364073	4.12e-27	0.748	0.689
LAPTM5	0.361347	4.14e-87	0.996	0.98
CD72	0.360476	1.35e-29	0.52	0.365
CAMK2D	0.358353	7.87e-31	0.469	0.317
TSPAN13	0.356245	4.38e-32	0.481	0.329
ZFP36L1	0.351599	1.32e-24	0.932	0.895
LINC00926	0.345655	1.28e-40	0.889	0.806
SARAF	0.345158	2.08e-43	0.919	0.884
RAB30	0.332503	2.85e-30	0.519	0.38
IGLC3	0.331798	2.39e-13	0.387	0.276
EIF1B	0.33032	7.8e-22	0.725	0.666
SNX29	0.32926	1.05e-29	0.485	0.344
LYN	0.32791	4.42e-27	0.766	0.716
SKAP1	0.326126	7.19e-32	0.294	0.147
PIK3IP1	0.324783	3.09e-15	0.389	0.295
RHOH	0.324065	2.21e-25	0.665	0.578
CYTIP	0.324064	6.13e-15	0.558	0.488
WHAMM	0.322121	4.71e-14	0.392	0.298
CD200	0.319396	2.21e-47	0.267	0.104
APLP2	0.31537	8.13e-33	0.348	0.191
ARID5A	0.314692	8.24e-09	0.268	0.193
VPS37B	0.311727	1.4e-10	0.413	0.342
CLEC2B	0.307847	4.11e-28	0.395	0.24
STK17A	0.305062	1.26e-26	0.776	0.703
RP11-231C14.7	0.302559	3.28e-29	0.365	0.214
FAM129C	0.301133	6.01e-20	0.776	0.719
RPL18A	0.299117	6.21e-182	1	0.999
LYST	0.290663	1.81e-18	0.441	0.331
RPS19	0.284463	1.56e-122	1	1
CD69	0.278363	6.79e-25	0.856	0.754
RCN2	0.277224	2.34e-11	0.468	0.401
PHACTR1	0.272553	2.03e-09	0.445	0.361
CLEC2D	0.272501	2.34e-18	0.472	0.348
HIF1A	0.270082	1.25e-11	0.512	0.452
PLEKHG1	0.268762	1.05e-11	0.348	0.259
MEF2C	0.26854	1.57e-16	0.809	0.791
CHPT1	0.267501	4.79e-08	0.5	0.462
C1orf162	0.261673	8.26e-19	0.383	0.252
FCRL1	0.261002	7.16e-05	0.57	0.558
ADK	0.260365	4.2e-11	0.55	0.489
C16orf74	0.259007	4.16e-15	0.361	0.254
CD55	0.258817	8.41e-16	0.717	0.655
BLOC1S2	0.257912	2.96e-15	0.476	0.39
CD37	0.257864	1.72e-60	0.998	0.991
SIPA1L1	0.257728	8.4e-13	0.331	0.237
AFF3	0.256575	3.76e-15	0.679	0.618
RFTN1	0.256447	4.77e-13	0.285	0.188
LAIR1	0.252356	1.82e-13	0.356	0.255

## Sheet: C3
C3 marker gene	avg_logFC	p_val_adj	pct.1	pct.2
IGHV3-30	0.498812	9.69e-15	0.285	0.112
FOS	0.37083	9.05e-22	0.979	0.724
DUSP1	0.353937	4.89e-23	0.979	0.834
JUN	0.346217	1.03e-17	0.988	0.857
DNAJB1	0.3435	0.000392075	0.757	0.562
CCR7	0.301096	9.66e-21	0.757	0.394
CXCR4	0.280604	1.78e-16	0.938	0.659
REL	0.268561	7.78e-13	0.953	0.815
JUND	0.265692	4.15e-17	0.932	0.664
CD83	0.262254	4.45e-15	0.958	0.766
BTG1	0.261018	1.04e-17	1	0.98
GADD45B	0.259302	1.79e-16	0.866	0.521
CITED2	0.256887	5.6e-18	0.504	0.232
CD69	0.256506	3.17e-12	0.938	0.758
KDM6B	0.25615	1.4e-25	0.697	0.323
IER5	0.255093	7.53e-19	0.739	0.402
NFKBIA	0.250556	1.49e-16	0.982	0.861

## Sheet: C4
C4 marker gene	avg_logFC	p_val_adj	pct.1	pct.2
ZFP36	0.55104	1.23e-112	0.975	0.883
FOSB	0.537455	9.09e-111	0.862	0.598
MT2A	0.519273	7.14e-54	0.808	0.642
MT1F	0.504415	7.64e-38	0.603	0.416
DUSP2	0.498103	4.27e-37	0.625	0.453
TNFSF9	0.490161	7.79e-110	0.379	0.129
EGR1	0.483407	4.77e-51	0.644	0.437
JUNB	0.449202	5.25e-101	0.987	0.899
H3F3B	0.439119	1.56e-110	1	0.987
PPP1R15A	0.432471	5.21e-92	0.968	0.823
DNAJB1	0.431475	3.22e-22	0.694	0.549
MT1X	0.419939	4.5e-44	0.778	0.584
AC079767.4	0.407466	2.58e-60	0.563	0.33
NR4A1	0.407068	6.6e-46	0.603	0.401
NR4A2	0.398916	4.36e-46	0.673	0.478
CD70	0.38061	1.4e-43	0.401	0.222
IRF1	0.348301	2.22e-05	0.645	0.594
GPR183	0.34607	4.82e-47	0.557	0.354
SLC30A1	0.312045	3.28e-32	0.641	0.46
KLF6	0.300436	1.22e-27	0.89	0.776
PMAIP1	0.299867	6.51e-34	0.671	0.503
JUN	0.287416	2.66e-45	0.96	0.845
UBC	0.283843	9e-58	0.995	0.972
HSP90AA1	0.274963	5.04e-36	0.966	0.918
ZFP36L2	0.272651	3.74e-21	0.887	0.817
HSPE1	0.271988	1.94e-21	0.791	0.678
HSP90AB1	0.271768	5.08e-34	0.979	0.937
GADD45B	0.270772	4e-06	0.605	0.522
SLC2A3	0.270542	7.19e-31	0.878	0.753
DUSP1	0.268926	1.51e-34	0.962	0.819
CH17-373J23.1	0.26703	1.96e-25	0.55	0.385
CYCS	0.258092	3.97e-31	0.764	0.627
TNF	0.257394	1.46e-06	0.362	0.28
ARHGAP24	0.25675	2.13e-41	0.663	0.456

## Sheet: C5
C5 marker gene	avg_logFC	p_val_adj	pct.1	pct.2
MT1E	1.20692	6.21e-53	0.36	0.14
HSPB1	1.18044	8.5e-88	0.699	0.403
RHOB	1.10252	2.33e-158	0.857	0.506
MT1F	0.844304	3.83e-59	0.698	0.422
MT1X	0.822068	2.39e-75	0.817	0.595
FGR	0.79802	3.69e-201	0.622	0.165
KLF2	0.797199	2.38e-82	0.891	0.709
PPP1R14A	0.794773	3.5e-105	0.527	0.193
MT2A	0.794098	9.12e-66	0.839	0.651
FCRL5	0.744785	1.13e-113	0.646	0.265
CIB1	0.717027	1.35e-94	0.883	0.692
TSC22D3	0.667636	1.01e-77	0.932	0.838
EMP3	0.644152	5.14e-83	0.941	0.838
FCRL3	0.623263	1.3e-87	0.586	0.25
ZEB2	0.598186	5.84e-88	0.664	0.332
HCK	0.57082	7.27e-124	0.538	0.175
KLF6	0.558079	1e-40	0.92	0.782
LILRA4	0.545041	3.47e-110	0.369	0.09
AC079767.4	0.526293	3.89e-55	0.634	0.341
PLAC8	0.51521	1.26e-39	0.749	0.587
RP11-731F5.2	0.504959	3.49e-52	0.664	0.382
NEAT1	0.504938	2.37e-53	0.844	0.664
TNFRSF1B	0.493709	3.67e-86	0.504	0.196
CD72	0.48945	4.64e-56	0.647	0.36
RGS2	0.480074	8.21e-31	0.44	0.238
SYK	0.477909	6.88e-57	0.76	0.518
KLK1	0.475182	1.08e-31	0.4	0.206
MACROD2	0.457287	3.04e-63	0.314	0.098
PCDH9	0.457143	3.13e-64	0.398	0.143
FCRL2	0.451519	1.73e-57	0.726	0.428
LITAF	0.450184	6.11e-41	0.709	0.511
HLA-DPA1	0.448382	7.62e-118	0.997	0.989
MPP6	0.448224	3.74e-67	0.302	0.09
TUBB6	0.44374	1.22e-98	0.339	0.083
ARL4D	0.438335	1.82e-122	0.298	0.053
GABARAPL2	0.436653	2.48e-64	0.817	0.606
MS4A1	0.421255	5.09e-71	0.994	0.96
PSAP	0.419989	4.17e-48	0.81	0.614
PLEK	0.416178	2.61e-37	0.655	0.447
CLEC2D	0.415345	7.59e-41	0.587	0.343
ITGB2-AS1	0.41283	8.37e-52	0.506	0.245
TSPAN3	0.404978	1.57e-45	0.645	0.413
ADGRE5	0.399833	9.01e-35	0.472	0.257
POU2F2	0.396405	2.54e-45	0.873	0.734
HLA-DPB1	0.389581	6.42e-96	0.999	0.984
NR4A2	0.384931	2.39e-26	0.701	0.49
ALOX5AP	0.381587	4.94e-41	0.645	0.4
FCRLA	0.37868	7.94e-37	0.783	0.596
RIN3	0.375125	3.79e-59	0.479	0.208
ZNF331	0.374972	5.5e-23	0.562	0.371
DAPP1	0.373464	1.34e-27	0.574	0.391
ZFP36	0.369538	2.3e-26	0.954	0.891
CRIP1	0.369348	4.38e-23	0.857	0.719
IER2	0.368345	1.4e-24	0.948	0.894
LY6E	0.366005	1.06e-40	0.869	0.67
JUN	0.363697	1.64e-27	0.951	0.855
FCGR2B	0.36239	1.81e-39	0.726	0.493
SRGN	0.358834	7.65e-34	0.603	0.391
MEF2A	0.350155	4.94e-35	0.653	0.431
UCP2	0.346261	4.27e-30	0.903	0.811
CD19	0.343803	2.07e-26	0.804	0.684
ITGB2	0.343768	4.66e-27	0.602	0.404
JUNB	0.342301	3.43e-29	0.973	0.907
HLA-DRB5	0.342097	2.62e-44	0.997	0.969
HLA-DRB1	0.336838	4.85e-83	0.999	0.991
PLD4	0.336696	2.78e-25	0.482	0.288
IGHG3	0.335039	6.94e-51	0.524	0.263
NR4A1	0.332113	1.61e-17	0.603	0.416
LGALS1	0.330659	1.2e-14	0.631	0.482
IL10RA	0.329708	2.13e-32	0.482	0.271
COTL1	0.321414	4.02e-31	0.942	0.832
LBH	0.320924	1.26e-21	0.704	0.534
CD84	0.319514	9.32e-58	0.323	0.107
SLC2A3	0.317571	2.57e-20	0.886	0.762
SEMA4B	0.31423	3.14e-27	0.524	0.331
RNF141	0.311027	3.93e-24	0.503	0.316
FCMR	0.307959	5.2e-28	0.904	0.8
MCL1	0.307525	1.55e-19	0.844	0.703
FAM46A	0.305944	6.86e-52	0.286	0.093
B4GALT1	0.300506	3.69e-24	0.563	0.37
IFT57	0.298226	2.02e-26	0.692	0.497
PTP4A1	0.29569	4.6e-23	0.729	0.55
YWHAH	0.294903	8.4e-22	0.532	0.349
LILRB1	0.294345	1.86e-30	0.447	0.244
IDI1	0.29409	3.14e-19	0.69	0.525
HLA-DQA2	0.292659	1.18e-29	0.901	0.759
PIKFYVE	0.29175	1.85e-17	0.484	0.324
JUND	0.291393	2.33e-21	0.823	0.662
SAT1	0.291341	5.23e-22	0.898	0.823
EZR	0.290617	2.6e-19	0.906	0.83
H3F3B	0.290266	9.94e-23	0.996	0.989
CLECL1	0.289677	7.91e-24	0.528	0.337
ITM2C	0.288847	6.7e-30	0.521	0.299
BCAS2	0.287408	6.97e-20	0.686	0.517
OAS1	0.286677	2.5e-26	0.37	0.19
RHOA	0.284865	6.59e-40	0.973	0.934
EGR1	0.282845	9.55e-08	0.593	0.457
SLC30A1	0.281187	5.96e-11	0.628	0.474
DNAJB4	0.279955	4.09e-15	0.378	0.231
DBNL	0.279852	5.63e-19	0.687	0.548
CD74	0.279695	1.14e-92	1	1
GRN	0.279231	1.14e-25	0.553	0.352
SERTAD3	0.275627	6.31e-20	0.529	0.353
MTSS1	0.274461	4.06e-20	0.642	0.456
CD79A	0.274152	7.76e-30	0.993	0.982
PPP1R15A	0.266844	4.73e-17	0.937	0.836
MIDN	0.265844	3.42e-16	0.473	0.316
SPINT2	0.264123	4.45e-21	0.605	0.425
PIP5K1B	0.263194	1.1e-21	0.394	0.225
CYTH4	0.262102	4.68e-20	0.414	0.249
DUSP2	0.258957	0.000410356	0.565	0.471
ZBTB32	0.256084	1.23e-24	0.298	0.141
SNX3	0.256058	2e-19	0.886	0.815
PRR13	0.255978	1.68e-20	0.885	0.778
SH3BGRL3	0.253599	4.06e-32	0.991	0.944
ATP6V0E1	0.252213	1.17e-20	0.832	0.704
CSGALNACT1	0.25139	5.24e-21	0.344	0.182

## Sheet: C6
C6 marker gene	avg_logFC	p_val_adj	pct.1	pct.2
CD1C	0.654909	3.84e-84	0.605	0.26
CRIP1	0.631133	8.91e-50	0.903	0.716
MT1E	0.60459	2.59e-19	0.294	0.146
KLK1	0.523689	9.64e-47	0.45	0.203
PPP1R14A	0.447186	3.01e-47	0.455	0.201
S100A4	0.442348	1.13e-31	0.698	0.47
MT2A	0.415938	5.01e-17	0.787	0.657
DUSP2	0.407134	1.39e-15	0.65	0.465
GPR183	0.397657	6.17e-34	0.6	0.367
COTL1	0.392252	4.17e-52	0.948	0.832
MT-ND4	0.368866	3.6e-80	0.998	0.994
MT-ND3	0.353026	8.07e-41	1	0.994
S100A6	0.3364	6.03e-35	0.868	0.646
MT-CO2	0.335947	8.19e-76	1	0.999
MT-ND4L	0.325971	1.56e-85	1	0.998
TRAF4	0.323704	8.72e-25	0.568	0.349
MT1X	0.309401	9.72e-15	0.753	0.601
VOPP1	0.309313	2.93e-32	0.744	0.515
CSGALNACT1	0.307961	3.33e-40	0.406	0.178
MT-CO1	0.306241	5.51e-41	1	0.999
CD82	0.30599	1.66e-26	0.874	0.72
LGALS1	0.3029	3.86e-12	0.631	0.483
CRIP2	0.292585	1.32e-23	0.292	0.132
MT-CYB	0.292334	1.02e-54	1	0.998
C1orf186	0.286455	7.95e-31	0.6	0.346
MT-ND2	0.284931	3.47e-36	0.998	0.988
MT-ATP6	0.284848	5.39e-46	1	0.998
PLD4	0.278437	1.8e-23	0.498	0.288
MT-ND1	0.269437	1.87e-28	1	0.993
AHNAK	0.266887	1.68e-20	0.689	0.478
PLAC8	0.266667	4.93e-12	0.711	0.591
NXPH4	0.265931	8.42e-47	0.332	0.118
MT-ATP8	0.264943	2.46e-29	1	0.992
TNFRSF13B	0.257509	7.89e-16	0.613	0.43
KLF6	0.257362	4.19e-15	0.908	0.784
NBPF14	0.254072	5.92e-17	0.5	0.321
SPIB	0.253451	6.18e-15	0.729	0.567

## Sheet: C7
C7 marker gene	avg_logFC	p_val_adj	pct.1	pct.2
CD24	0.733562	1.89e-105	0.742	0.496
IFI44L	0.660963	4.6e-65	0.332	0.134
IFITM1	0.578786	6.34e-32	0.684	0.588
AC079767.4	0.535871	3.04e-51	0.549	0.339
C1orf186	0.526457	7.74e-79	0.58	0.336
TCF4	0.51828	2.86e-45	0.729	0.621
AIM2	0.510062	1.71e-59	0.562	0.357
FCRL2	0.482798	4.12e-51	0.62	0.429
SMIM14	0.450194	6.67e-43	0.716	0.589
PARP15	0.447995	4.2e-46	0.609	0.443
RP5-1171I10.5	0.444326	6.98e-45	0.658	0.486
TRIM22	0.432697	7.74e-44	0.656	0.507
CD1C	0.429746	2.16e-33	0.434	0.265
XAF1	0.429675	9.59e-28	0.471	0.333
ARHGAP24	0.427591	1.52e-46	0.631	0.467
RP11-731F5.2	0.403791	7.5e-32	0.543	0.386
MS4A1	0.382326	2.35e-75	0.987	0.959
STAT1	0.373073	7.44e-17	0.366	0.26
IFITM2	0.366371	8.5e-36	0.859	0.799
KIAA1551	0.36525	2.01e-34	0.649	0.52
PSMB9	0.358344	2.76e-51	0.858	0.77
RALGPS2	0.354578	1.31e-42	0.853	0.75
MALAT1	0.331279	4.47e-77	1	0.997
VPREB3	0.327054	6.59e-18	0.626	0.528
LUC7L3	0.3269	8.23e-30	0.685	0.583
CLECL1	0.32358	3.66e-27	0.479	0.335
TRANK1	0.322678	1.35e-31	0.337	0.189
CCDC50	0.320904	1.95e-23	0.606	0.496
TNFRSF13B	0.319608	3.56e-27	0.567	0.426
RAC2	0.315501	1.82e-48	0.951	0.899
POLD4	0.312293	6.88e-35	0.854	0.776
WDFY1	0.309714	2.44e-24	0.338	0.209
SEPT6	0.309391	8.94e-31	0.794	0.718
TNFAIP8	0.305452	1.73e-22	0.665	0.587
ALOX5	0.303698	3.38e-25	0.604	0.483
N4BP2L2	0.296993	9.65e-25	0.734	0.651
TLR10	0.2957	8.6e-21	0.443	0.323
SMARCB1	0.294821	1.26e-28	0.705	0.62
RSRP1	0.288426	2.37e-27	0.78	0.696
RIC3	0.286626	2.68e-23	0.474	0.344
ID3	0.286478	1.63e-21	0.466	0.33
SEPT1	0.28368	2.06e-20	0.653	0.571
TGFBR2	0.282752	2.11e-16	0.532	0.438
CCR6	0.280137	1.02e-16	0.349	0.236
TTC14	0.279272	1.79e-16	0.413	0.308
C9orf142	0.278495	4.44e-14	0.545	0.472
DDX17	0.275495	1.26e-22	0.725	0.654
QRSL1	0.275008	6.12e-17	0.477	0.371
ARL6IP5	0.273089	1.58e-22	0.726	0.642
DOK3	0.272594	1.16e-14	0.341	0.24
FADS3	0.27204	2.19e-18	0.291	0.178
GRN	0.271644	8.91e-21	0.479	0.353
SYK	0.269736	9.73e-21	0.633	0.524
HLA-F	0.269322	4.05e-20	0.686	0.625
ARHGAP15	0.268903	1.65e-15	0.591	0.522
TXNIP	0.268765	8e-25	0.892	0.823
B2M	0.265382	3.12e-100	1	0.999
SIT1	0.262641	1.15e-15	0.43	0.333
LBH	0.258404	3.12e-18	0.64	0.535
CD82	0.256309	3.66e-26	0.824	0.718
ACP5	0.253664	4.13e-13	0.544	0.454
EML4	0.252533	3.77e-21	0.655	0.554
SP140	0.251536	6e-16	0.601	0.525
PURA	0.251149	2.37e-15	0.292	0.19
EPSTI1	0.250637	3.09e-07	0.29	0.216

## Sheet: C8
C8 marker gene	avg_logFC	p_val_adj	pct.1	pct.2
RP5-887A10.1	0.711334	1.02e-215	0.637	0.22
TEX9	0.352493	8.05e-96	0.335	0.114
RPS14	0.34671	9.73e-258	1	0.999
SSPN	0.323536	2.48e-54	0.371	0.179
COCH	0.322333	1.08e-84	0.295	0.096
RPS12	0.30904	4.24e-212	1	0.999
AIM2	0.308	3.01e-52	0.573	0.349
PDE4D	0.297309	1.48e-41	0.342	0.175
SCIMP	0.294719	2.77e-37	0.595	0.419
RPLP1	0.291871	1.73e-163	1	1
BTNL9	0.289141	4.38e-73	0.264	0.087
EEF1B2	0.284909	1.3e-125	1	0.996
RPL27A	0.284816	1.42e-72	0.993	0.983
NEK6	0.278333	6.21e-46	0.413	0.226
LTB	0.271069	1.93e-60	0.988	0.924
TXNIP	0.266955	2.07e-36	0.921	0.816
RPS25	0.26361	7.33e-175	1	0.999
RPL38	0.261428	4.21e-79	0.998	0.992
RPS18	0.254621	2.69e-88	1	0.999
UQCRB	0.251959	2.36e-47	0.949	0.879

## Sheet: C9
C9 marker gene	avg_logFC	p_val_adj	pct.1	pct.2
HSPA1A	2.76945	2.01e-90	0.935	0.194
HSPA1B	2.55505	3.74e-94	0.978	0.21
DNAJB1	2.4069	1.27e-53	0.989	0.565
HSPA6	1.78556	2.2e-23	0.304	0.052
EGR1	1.76469	4.49e-37	0.924	0.462
GADD45B	1.76161	5.98e-46	1	0.529
CITED2	1.60338	1.03e-42	0.772	0.237
TNF	1.40977	1.78e-31	0.783	0.287
HSPH1	1.4055	1.61e-43	0.859	0.321
HSPB1	1.28125	3.43e-12	0.717	0.424
HSP90AA1	1.22541	8.64e-30	0.978	0.924
UBB	1.22089	3.07e-36	1	0.916
TUBB4B	1.18507	7.13e-27	0.859	0.428
DDIT4	1.18074	8.43e-17	0.696	0.341
SERTAD1	1.18064	4.99e-35	0.826	0.321
FOS	1.17347	5.03e-19	0.946	0.732
NR4A1	1.14742	1.22e-22	0.815	0.426
FOSB	1.13566	8.92e-26	0.967	0.633
H2AFX	1.09837	8.49e-39	0.696	0.198
JUN	1.01701	2.1e-23	1	0.861
MRPL18	1.01381	2.82e-08	0.533	0.289
DYNLL1	1.00044	7.7e-16	0.793	0.504
ID3	0.99729	1.63e-15	0.696	0.343
SNHG12	0.996689	2.17e-17	0.75	0.423
DNAJA1	0.990396	1.05e-17	0.848	0.615
HSPA8	0.980004	2.76e-22	0.978	0.848
DUSP2	0.946638	5.1e-17	0.848	0.474
DNAJB4	0.894688	0.000906472	0.446	0.24
EIF4A3	0.883225	2.14e-20	0.761	0.375
DUSP1	0.867129	3.11e-15	0.967	0.839
SQSTM1	0.858493	6.28e-08	0.891	0.831
CDKN1A	0.846474	9.82e-08	0.674	0.413
TUBA1A	0.823797	4.44e-05	0.674	0.506
IER5	0.812433	1.03e-08	0.685	0.412
HSPE1	0.811333	2.29e-14	0.891	0.692
IER2	0.808803	8.1e-18	0.989	0.897
ARL4D	0.808663	5.65e-17	0.315	0.069
HSP90AB1	0.786016	3.36e-13	0.978	0.942
JUNB	0.779113	6.52e-19	1	0.911
BRD2	0.745432	7.75e-07	0.804	0.65
GLA	0.701319	2.55e-10	0.435	0.167
HIST1H4H	0.699667	1.38e-10	0.304	0.086
SNAI1	0.696718	1.93e-50	0.337	0.033
ANKRD37	0.683593	9.92e-24	0.435	0.102
HEXIM1	0.667641	8.84e-17	0.511	0.169
SOCS1	0.65041	9.49e-17	0.489	0.155
RSRP1	0.646097	8.56e-11	0.88	0.704
ABHD5	0.639997	1.26e-25	0.402	0.085
UBC	0.638922	5.93e-13	0.978	0.975
UBE2S	0.632993	3.19e-19	0.446	0.123
KLF2	0.627439	5.76e-07	0.924	0.721
PNP	0.620441	1.36e-10	0.457	0.177
ACTG1	0.609195	2.33e-13	0.978	0.924
RGS2	0.609164	9.66e-05	0.489	0.251
PPP1R10	0.603854	1.71e-07	0.75	0.531
RP5-821D11.7	0.597661	2.65e-07	0.402	0.168
SRSF3	0.593508	0.00101151	0.739	0.653
ILF3-AS1	0.591028	0.000392556	0.5	0.29
TNFSF9	0.581928	1.09e-07	0.413	0.163
NABP1	0.580975	1.82e-14	0.446	0.144
ERN1	0.57498	1.45e-11	0.304	0.082
RGS16	0.55666	3.33e-10	0.315	0.09
TCP1	0.553469	5.58e-07	0.663	0.43
H3F3B	0.547003	1.33e-08	1	0.989
SRSF7	0.544508	1.37e-06	0.946	0.861
HSPD1	0.544234	0.00142837	0.663	0.504
ZNF296	0.542902	1.96e-10	0.565	0.263
ADRB2	0.517859	2.49e-20	0.348	0.074
LRIF1	0.504468	0.000131496	0.435	0.225
YME1L1	0.498662	7.44e-05	0.761	0.561
CACYBP	0.495605	0.000212748	0.609	0.406
ATF4	0.477874	0.00536654	0.587	0.402
TPI1	0.4607	0.000162991	0.815	0.661
ZFAS1	0.4584	4.05e-09	0.957	0.921
PLK2	0.449563	9.28e-19	0.337	0.07
SMIM14	0.440839	0.000819356	0.772	0.602
BAG3	0.421199	2.03e-13	0.283	0.066
RP3-395M20.12	0.418308	0.000382635	0.348	0.154
FLJ37453	0.416538	0.000107126	0.38	0.172
FUS	0.412521	0.00143236	0.87	0.803
HIST2H2BF	0.406998	3.77e-06	0.261	0.082
PPP1R15A	0.39722	0.000443388	0.978	0.843
SRSF2	0.361774	0.00882939	0.826	0.736
RPPH1	0.357815	2.77e-11	0.272	0.065
RPLP1	0.353336	3.96e-15	1	1
HIST1H4B	0.339163	0.00118648	0.283	0.11
RPS18	0.338339	1.58e-11	0.989	1
RPS14	0.29466	2.49e-12	0.989	0.999
RPS20	0.267375	0.00840227	0.978	0.966
RPS25	0.266678	1.57e-11	1	0.999
FTL	0.256668	2.06e-07	1	0.997

## Sheet: C10
C10 marker gene	avg_logFC	p_val_adj	pct.1	pct.2
CRIP1	1.1075	1.21e-221	0.973	0.704
S100A10	1.06559	8.48e-252	0.898	0.437
CRIP2	0.918556	1.47e-243	0.516	0.104
ITGB1	0.875819	1.06e-149	0.703	0.328
CD99	0.810916	1.23e-193	0.927	0.574
HOPX	0.713202	6.66e-203	0.474	0.098
CPNE5	0.663279	4.13e-154	0.752	0.352
GSTK1	0.661112	2.21e-137	0.898	0.636
COCH	0.646554	1.19e-187	0.437	0.091
ACTG1	0.609834	1.09e-101	0.99	0.917
S100A4	0.586532	5.76e-56	0.698	0.464
PDE4D	0.571933	2.21e-155	0.547	0.162
ANXA2	0.55719	4.73e-126	0.672	0.299
GRAMD1C	0.557183	7.34e-201	0.49	0.106
GAPDH	0.529472	7.69e-137	0.995	0.909
HN1	0.503978	8.7e-89	0.568	0.256
UBE2N	0.503794	9.57e-96	0.809	0.523
CAPG	0.500672	7.58e-92	0.793	0.477
EBI3	0.499697	2.49e-121	0.392	0.105
TAGLN2	0.499196	1.06e-73	0.955	0.848
BAIAP3	0.495821	7.86e-170	0.377	0.073
CAPN2	0.495557	1.98e-100	0.651	0.314
ANXA4	0.494587	4.3e-95	0.557	0.241
TRAC	0.483924	1.09e-113	0.406	0.114
HSPA8	0.475238	1.46e-91	0.955	0.838
AHNAK	0.473397	8.31e-61	0.733	0.468
LTB	0.471794	1.03e-84	0.985	0.927
SSPN	0.470265	2.49e-107	0.498	0.176
ACTB	0.455535	4.98e-117	1	0.998
CLIC1	0.447908	2.71e-101	0.971	0.865
GSN	0.434393	4.71e-106	0.389	0.113
CD82	0.43323	1.59e-74	0.917	0.711
CAPZB	0.432011	3.11e-77	0.878	0.675
TUBB	0.42976	4.88e-53	0.831	0.638
TMSB4X	0.425878	4.45e-68	0.998	0.995
NEK6	0.422345	8.22e-96	0.55	0.221
TEX9	0.418302	1.01e-120	0.42	0.116
TESC	0.416102	3.04e-103	0.395	0.117
SMAGP	0.413199	2.55e-101	0.52	0.194
MYL12A	0.411518	5.73e-88	0.973	0.889
SUB1	0.411262	9.24e-59	0.919	0.778
ARPC1B	0.410992	4.24e-69	0.926	0.768
HCST	0.40636	4.9e-74	0.509	0.214
ITGB2-AS1	0.399336	1e-71	0.53	0.238
S100A6	0.396762	2.31e-57	0.845	0.642
PLP2	0.396494	1.38e-58	0.865	0.64
MYO1G	0.389785	1.37e-57	0.631	0.359
TKT	0.387518	3.2e-46	0.67	0.44
PFN1	0.3871	1.97e-95	0.998	0.981
CD53	0.382083	3.24e-54	0.903	0.757
ANXA6	0.380454	1.4e-53	0.815	0.6
UBE2J1	0.380206	6.83e-55	0.788	0.558
NUDT4	0.379515	1.4e-65	0.562	0.28
SCIMP	0.378804	7.5e-45	0.682	0.419
LYPLAL1	0.378362	6.04e-67	0.472	0.207
LSP1	0.37684	4.71e-71	0.979	0.869
CORO1A	0.374527	5.78e-76	0.977	0.916
AP1S2	0.37196	6.42e-52	0.576	0.326
VIM	0.361936	5.94e-54	0.955	0.812
CD27	0.36124	1.57e-47	0.623	0.359
AES	0.36034	2.44e-22	0.755	0.641
HIPK2	0.359729	5.43e-89	0.342	0.102
PPP1R18	0.355051	1.95e-47	0.746	0.513
TNFRSF13B	0.354732	1.37e-41	0.666	0.419
COTL1	0.350666	5.94e-56	0.972	0.827
CTSH	0.350237	3.64e-25	0.706	0.529
BLK	0.350217	1.2e-35	0.803	0.645
ZNF296	0.349109	1.09e-50	0.489	0.243
ZBTB38	0.348491	3.13e-57	0.486	0.228
DYNLL1	0.348228	2.76e-50	0.735	0.483
ACP5	0.346839	8.89e-50	0.705	0.44
CALM1	0.343798	2.99e-54	0.958	0.856
SND1	0.340109	6.27e-46	0.549	0.312
PYCARD	0.338165	1.56e-46	0.622	0.364
TUBB4B	0.335196	2.05e-22	0.606	0.414
PIK3R5	0.3336	1.59e-71	0.362	0.127
CD86	0.330639	1.12e-58	0.439	0.19
R3HDM4	0.328209	1.17e-45	0.723	0.504
LGALS1	0.326157	3.76e-40	0.734	0.468
TMEM156	0.325185	1.48e-39	0.653	0.417
AIM2	0.32465	3.08e-59	0.655	0.352
SH3BGRL3	0.323384	1.15e-68	0.995	0.942
RAB31	0.322738	1.43e-56	0.543	0.266
PAG1	0.321522	9.34e-74	0.394	0.143
CD52	0.321343	3.85e-78	0.998	0.982
TYMP	0.318062	3.41e-33	0.538	0.324
C12orf75	0.316689	1.98e-59	0.378	0.149
EVI2B	0.316445	7.86e-38	0.82	0.647
ATP2B1	0.315987	2.97e-36	0.781	0.574
BIN2	0.311235	5.82e-49	0.524	0.269
FAS	0.30593	8.17e-61	0.288	0.093
NME2	0.305486	3.25e-46	0.94	0.847
PVT1	0.303877	5.21e-46	0.439	0.211
ZYX	0.303256	1.41e-50	0.446	0.209
ZFAND6	0.301118	2.38e-38	0.609	0.383
C4orf48	0.301023	8.4e-48	0.484	0.245
MFSD10	0.300624	2.54e-39	0.567	0.332
TMSB10	0.298996	1.06e-77	1	0.997
UQCRH	0.298984	7.01e-46	0.956	0.858
UBE2I	0.295248	3.1e-39	0.816	0.633
PTPN6	0.293758	1.47e-37	0.903	0.754
CCDC167	0.291478	4.07e-63	0.311	0.104
HSH2D	0.290754	2.27e-32	0.696	0.481
TPI1	0.28742	5.2e-32	0.825	0.645
CD80	0.285559	1.12e-79	0.297	0.083
PLEK	0.28228	5.02e-31	0.654	0.443
KYNU	0.282146	4.11e-37	0.485	0.263
PBXIP1	0.279043	1.11e-37	0.441	0.232
UBXN11	0.278387	9.67e-36	0.385	0.189
PITPNC1	0.273428	4.7e-100	0.252	0.051
NCR3	0.272945	1.74e-24	0.489	0.305
ARPC5L	0.271335	1.26e-28	0.664	0.456
ARPC2	0.268843	4.89e-39	0.97	0.906
YWHAB	0.265858	1.27e-34	0.924	0.816
TPM3	0.264538	1.7e-35	0.929	0.838
ITGB2	0.264116	3.11e-31	0.618	0.399
ARL6IP5	0.262597	3.64e-31	0.811	0.635
CTSA	0.259774	8.98e-35	0.445	0.235
MICU2	0.2591	1.75e-30	0.462	0.265
PPA1	0.258139	1.72e-27	0.534	0.336
VASP	0.257728	4.22e-26	0.717	0.523
ITGB7	0.256909	1.37e-31	0.527	0.315
TXN	0.256859	4.02e-20	0.498	0.335
CRACR2B	0.255781	4.93e-57	0.289	0.098
RAC2	0.255768	8.76e-34	0.965	0.899
FLNA	0.255478	1.13e-27	0.624	0.414
RNH1	0.254334	3.94e-21	0.574	0.404
HLA-A	0.253415	3.7e-51	1	0.995
NT5E	0.252015	7.62e-29	0.383	0.202
PRELID1	0.250519	2.17e-24	0.699	0.502
ARHGDIB	0.250167	1.08e-38	0.989	0.945

[truncated: 3 more sheets: C11, C12, C13]
