# Supplementary material for: Atlas of breast cancer infiltrated B-lymphocytes revealed by paired single-cell RNA-sequencing and antigen receptor profiling
Source: Nat Commun. 2021 Apr 12;12:2186. doi: 10.1038/s41467-021-22300-2 (PMC8042001; doi:10.1038/s41467-021-22300-2)
Supplement: Supplementary file 7 — Supplementary Data 4 [file 41467_2021_22300_MOESM7_ESM.xlsx]

## Sheet: TNBC
METABRIC-TNBC n=279
	Signature gene number	Survival P value (OS/DFS)	Pval;HR(95% CI) OS-uni	Pval;HR(95% CI) OS-multi	Pval;HR(95% CI) DFS-uni	Pval;HR(95% CI) DFS-multi
CD20	1	0.05/0.4	0.0512;0.6729(0.4519-1.002)	0.034245;0.642668(0.4268-0.9677)	0.436;0.8277(0.5141-1.333)	0.364;0.799539(0.4931-1.297)
CD3	1	0.002/0.01	0.00241;0.5378(0.3603-0.8028)	0.01494;0.598749(0.3962-0.9049)	0.0109;0.5380(0.3338-0.8672)	0.0522;0.614092(0.3753-1.005)
CD8	1	0.0007/0.006	0.00084;0.4875(0.3198-0.7432)	0.00926;0.555591(0.3569-0.865)	0.00706;0.5063(0.3086-0.8307)	0.0151;0.529080(0.3166-0.8841)
Trm	179	0.003/0.003	0.00297;0.5335(0.3525-0.8075)	0.00504;0.5441904(0.3557-0.8326)	0.00399;0.4771(0.2883-0.7896)	0.00484;0.479375(0.2874-0.7995)
Naïve	23	0.009/0.02	0.00934;0.5873(0.3932-0.8773)	0.032722;0.626471(0.4078-0.9623)	0.0249;0.5677(0.3461-0.9311)	0.0139;0.516968(0.3056-0.8745)
Bmem	7	0.005/0.01	0.00589;0.5786(0.392-0.854)	0.01490;0.600494(0.3983-0.9053)	0.011;0.5521(0.3493-0.8727)	0.00862;0.520131(0.3194-0.8471)
Plasma	136	0.08/0.1	0.0783;0.7086(0.4829-1.04)	0.00625;0.566182(0.3766-0.8512)	0.0998;0.6882(0.441-1.074)	0.00325;0.4945871(0.3095-0.7904)
B_CD14	232	0.2/0.5	0.213;0.7726(0.5146-1.16)	0.1305;0.726547(0.4802-1.099)	0.488;0.8424(0.5188-1.368)	0.312;0.776740(0.4761-1.267)
C1	25	0.4/0.4	0.39;1.1913(0.7996-1.775)	0.68180;1.090179(0.7215-1.647)	0.398;1.2336(0.758-2.008)	0.350;1.2732862(0.7670-2.114)
C2	12	0.0007/0.00008	0.000818;0.5081(0.3417-0.7553)	0.000861;0.494790(0.3271-0.7484)	0.000148;0.3885(0.2384-0.6331)	6.41e-05;0.356137(0.2147-0.5908)
C3	1	NA	NA	NA	NA	NA
C4	9	0.8/0.5	0.799;0.94986(0.6398-1.41)	0.9154;1.022479(0.6786-1.541)	0.508;1.1730(0.7312-1.882)	0.576;1.148400(0.7068-1.866)
C5	5	0.9/1	0.927;0.98130(0.6567-1.466)	0.53784;0.877421(0.5788-1.330)	0.966;0.98991(0.625-1.568)	0.680;0.904039(0.5600-1.459)
C6	3	0.5/0.5	0.486;0.8660(0.5777-1.298)	0.749814;0.932772(0.6081-1.431)	0.525;0.8561(0.53-1.383)	0.803;0.937747(0.5653-1.555)
C7	0	NA	NA	NA	NA	NA
C8	1	1/0.6	0.977;0.994300(0.6767-1.461)	0.965460;1.008769(0.6795-1.498)	0.577;0.8764(0.5517-1.392)	0.997870;0.9993487(0.6194-1.612)
C9	102	0.9/0.4	0.881;1.03161(0.6865-1.55)	0.712107;0.922564(0.6013-1.415)	0.411;1.2329(0.7481-2.032)	0.991;1.003034(0.5946-1.692)
C10	6	0.04/0.06	0.0453;0.6678(0.4497-0.9917)	0.04235;0.654439(0.4346-0.9855)	0.0588;0.6374(0.3995-1.017)	0.102;0.669834(0.4145-1.082)
C11	142	0.08/0.1	0.0831;0.7125(0.4856-1.045)	0.00895;0.582269(0.3882-0.8735)	0.151;0.7195(0.459-1.128)	0.0122;0.548341(0.3428-0.877)
C12	380	0.3/0.6	0.306;0.8107(0.5424-1.212)	0.8220;1.051949(0.6767-1.635)	0.631;0.8897(0.5519-1.434)	0.930;0.976657(0.5746-1.660)
C13	201	0.07/0.3	0.0732;0.6857(0.4538-1.036)	0.0557;0.664939(0.4378-1.010)	0.324;0.7816(0.4789-1.276)	0.2079;0.729004(0.4458-1.192)
The statistical test used was two-sided log-rank test without correction for multiple testing.

## Sheet: HER2BC
METABRIC-HER2BC n=198
	Signature gene number	Survival P value (OS/DFS)	Pval;HR(95% CI) OS-uni	Pval;HR(95% CI) OS-multi	Pval;HR(95% CI) DFS-uni	Pval;HR(95% CI) DFS-multi
CD20	1	0.3/1	0.272;0.7805(0.5014-1.215)	0.536;0.866719(0.5508-1.364)	0.993;0.997639(0.5906-1.685)	0.96807;0.989204(0.5814-1.683)
CD3	1	0.02/0.02	0.0246;0.5988(0.3829-0.9365)	0.01497;0.556401(0.3470-0.8923)	0.02;0.5324(0.313-0.9056)	0.00348;0.435803(0.2496-0.7608)
CD8	1	0.006/0.009	0.00695;0.5435(0.3491-0.8463)	0.001683;0.476507(0.3000-0.7567)	0.01;0.4996(0.2946-0.8472)	0.00105;0.400703(0.2319-0.6925)
Trm	179	0.4/0.7	0.445;0.8435(0.5451-1.305)	0.5755;0.876780(0.5534-1.389)	0.651;0.8868(0.527-1.492)	0.321610;0.762373(0.4458-1.304)
Naïve	23	0.08/0.4	0.0866;0.6836(0.4424-1.056)	0.095166;0.671487(0.4206-1.072)	0.434;0.8144(0.4869-1.362)	0.091016;0.622136(0.3588-1.079)
Bmem	7	0.02/0.1	0.0234;0.6057(0.3926-0.9345)	0.021160;0.580217(0.3652-0.9217)	0.121;0.6720(0.4064-1.111)	0.036;0.568850(0.3358-0.9637)
Plasma	136	1/0.4	0.988;0.996433(0.6169-1.61)	0.910501;0.971221(0.5837-1.616)	0.412;1.2542(0.7299-2.155)	0.7198;1.108977(0.6302-1.951)
B_CD14	232	0.3/0.2	0.267;1.2804(0.8276-1.981)	0.202366;1.335912(0.8559-2.085)	0.189;1.4090(0.8452-2.349)	0.162;1.453041(0.8608-2.453)
C1	25	0.7/0.5	0.732;1.0780(0.7015-1.657)	0.769502;0.932146(0.5826-1.491)	0.525;1.1809(0.7077-1.971)	0.83986;0.945095(0.5465-1.634)
C2	12	0.5/0.4	0.521;0.8694(0.5669-1.334)	0.492;0.850323(0.5356-1.350)	0.444;0.8199(0.4929-1.364)	0.277;0.742301(0.4337-1.270)
C3	1	NA	NA	NA	NA	NA
C4	9	0.8/0.9	0.793;1.05850(0.6924-1.618)	0.874;1.036249(0.6677-1.608)	0.898;1.03300(0.6288-1.697)	0.895648;0.966559(0.5814-1.607)
C5	5	0.2/0.3	0.227;1.3066(0.8464-2.017)	0.420223;1.202330(0.7681-1.882)	0.307;1.3043(0.7835-2.171)	0.69283;1.111774(0.6572-1.881)
C6	3	0.3/0.4	0.267;0.7825(0.5077-1.206)	0.467;0.831757(0.5061-1.367)	0.409;0.8058(0.4828-1.345)	0.5133;0.825744(0.4651-1.466)
C7	0	NA	NA	NA	NA	NA
C8	1	0.8/0.6	0.795;1.05819(0.69-1.623)	0.5825;1.136476(0.7203-1.793)	0.553;1.1614(0.7082-1.904)	0.8041;1.067701(0.6362-1.792)
C9	102	0.2/0.4	0.222;1.3274(0.8426-2.091)	0.206;1.355977(0.8454-2.175)	0.367;1.2776(0.75-2.176)	0.406;1.262425(0.7287-2.187)
C10	6	0.9/1	0.948;1.01440(0.6596-1.56)	0.940409;0.982315(0.6153-1.568)	0.977;1.007520(0.6032-1.683)	0.61556;0.868487(0.5009-1.506)
C11	142	0.8/0.9	0.822;0.94598(0.5827-1.536)	0.67830;0.895872(0.5328-1.506)	0.864;1.04732(0.6159-1.781)	0.59760;0.858762(0.4879-1.511)
C12	380	0.8/0.4	0.759;1.07017(0.6944-1.649)	0.797231;1.060764(0.6764-1.664)	0.414;1.2340(0.7449-2.044)	0.71393;1.102402(0.6546-1.857)
C13	201	0.7/0.5	0.666;1.10016(0.7137-1.696)	0.810;1.055985(0.6767-1.648)	0.49;1.1952(0.7207-1.982)	0.7998;1.069e+00(0.6373-1.7938)
The statistical test used was two-sided log-rank test without correction for multiple testing.

## Sheet: LABC
METABRIC-LABC n=694
	Signature gene number	Survival P value (OS/DFS)	Pval;HR(95% CI) OS-uni	Pval;HR(95% CI) OS-multi	Pval;HR(95% CI) DFS-uni	Pval;HR(95% CI) DFS-multi
CD20	1	0.3/0.5	0.337;1.1324(0.8784-1.46)	0.976103;1.004116(0.7675-1.314)	0.483;0.8667(0.5809-1.293)	0.115698;0.712758(0.4674-1.087)
CD3	1	0.08/0.3	0.0764;0.7961(0.6187-1.024)	0.5936;0.928969(0.7087-1.218)	0.294;1.2376(0.8313-1.842)	0.200133;1.314240(0.8652-1.996)
CD8	1	0.07/0.4	0.0666;0.7938(0.6202-1.016)	0.8143;1.032070(0.7931-1.343)	0.383;1.1845(0.8094-1.733)	0.12567;1.365664(0.9165-2.035)
Trm	179	0.9/0.2	0.941;0.990562(0.7695-1.275)	0.3348;1.140420(0.8732-1.489)	0.22;1.2933(0.8573-1.951)	0.19841;1.328974(0.8616-2.050)
Naïve	23	0.3/0.3	0.259;0.8617(0.6652-1.116)	0.31397;1.149694(0.8763-1.508)	0.285;1.2598(0.8252-1.923)	0.115865;1.430381(0.9155-2.235)
Bmem	7	0.00008/0.2	9.49e-05;0.6039(0.4687-0.7779)	0.85822;0.975276(0.7410-1.284)	0.22;0.7809(0.526-1.159)	0.624977;1.111407(0.7277-1.697)
Plasma	136	0.7/0.4	0.739;0.95828(0.7455-1.232)	0.6358;1.065355(0.8198-1.385)	0.431;0.8507(0.5686-1.273)	0.520675;0.871736(0.5734-1.325)
B_CD14	232	0.7/0.2	0.748;0.95895(0.7424-1.239)	0.42446;1.118012(0.8503-1.470)	0.18;1.3171(0.8804-1.97)	0.319540;1.246122(0.808-1.922)
C1	25	0.5/0.4	0.486;1.09262(0.8515-1.402)	0.0832;1.267131(0.9694-1.656)	0.368;1.1965(0.8099-1.768)	0.81371;1.051361(0.6932-1.595)
C2	12	0.06/0.4	0.0638;0.7855(0.6085-1.014)	0.49164;0.910923(0.6982-1.188)	0.448;0.8548(0.57-1.282)	0.895684;1.028651(0.6743-1.569)
C3	1	NA	NA	NA	NA	NA
C4	9	0.00004/0.2	4.82e-05;0.5880(0.4552-0.7596)	0.180461;0.829891(0.6317-1.090)	0.162;0.7598(0.5169-1.117)	0.898619;1.026913(0.6825-1.545)
C5	5	0.003/0.02	0.00276;0.6714(0.5172-0.8715)	0.78492;0.961720(0.7266-1.273)	0.0183;0.5974(0.3894-0.9165)	0.25574;0.765440(0.4827-1.214)
C6	3	0.4/0.2	0.448;0.9059(0.7018-1.169)	0.4643;1.107609(0.8424-1.456)	0.239;0.7853(0.5252-1.174)	0.95353;1.012708(0.6622-1.549)
C7	0	NA	NA	NA	NA	NA
C8	1	0.4/0.7	0.375;1.1211(0.8709-1.443)	0.613422;1.071489(0.8197-1.401)	0.744;1.06666(0.7238-1.572)	0.749256;1.068437(0.7120-1.603)
C9	102	0.4/1	0.418;0.8996(0.6963-1.162)	0.8903;1.019064(0.7793-1.333)	0.963;1.009310(0.6797-1.499)	0.75641;1.066858(0.7088-1.606)
C10	6	0.0007/0.6	0.000753;0.6477(0.5031-0.8339)	0.5337;0.917814(0.7006-1.202)	0.561;0.8882(0.5954-1.325)	0.93903;0.983263(0.638-1.515)
C11	142	0.9/0.4	0.923;0.9877(0.7676-1.271)	0.4173;1.11445(0.8577-1.448)	0.353;0.8252(0.5503-1.237)	0.476879;0.858685(0.5643-1.307)
C12	380	0.02/0.6	0.0201;0.7322(0.563-0.9522)	0.84634;1.027862(0.7784-1.357)	0.567;0.8857(0.5847-1.342)	0.978806;1.005999(0.6471-1.564)
C13	201	0.7/0.2	0.729;0.95588(0.7407-1.234)	0.25425;1.170304(0.8931-1.534)	0.189;1.3099(0.8756-1.96)	0.235763;1.294599(0.8448-1.984)
The statistical test used was two-sided log-rank test without correction for multiple testing.

## Sheet: LBBC
METABRIC-LBBC n=474
	Signature gene number	Survival P value (OS/DFS)	Pval;HR(95% CI) OS-uni	Pval;HR(95% CI) OS-multi	Pval;HR(95% CI) DFS-uni	Pval;HR(95% CI) DFS-multi
CD20	1	0.6/0.2	0.593;0.92857(0.7074-1.219)	0.199415;0.827604(0.6199-1.105)	0.193;0.7945(0.5618-1.124)	0.035328;0.6740417(0.4668-0.9733)
CD3	1	0.9/0.4	0.908;0.98368(0.7445-1.3)	0.982580;1.003501(0.7333-1.373)	0.441;1.1557(0.7996-1.67)	0.800961;1.053956(0.7005-1.586)
CD8	1	0.5/0.7	0.486;0.90516(0.6839-1.198)	0.645014;0.930362(0.6844-1.265)	0.665;1.08382(0.7525-1.561)	0.933716;0.9833388(0.6618-1.461)
Trm	179	0.8/0.5	0.809;1.03483(0.7836-1.367)	0.579829;1.087934(0.8073-1.466)	0.531;1.1222(0.7825-1.609)	0.825744;1.044094(0.7111-1.533)
Naïve	23	1/0.2	0.982;1.003228(0.7604-1.324)	0.77817;0.957207(0.7061-1.298)	0.192;1.2759(0.8851-1.839)	0.54947;1.128805(0.7591-1.678)
Bmem	7	0.5/0.6	0.546;0.91949(0.7001-1.208)	0.632289;0.931041(0.6948-1.248)	0.649;1.08456(0.7646-1.538)	0.84476;1.0380788(0.7141-1.509)
Plasma	136	0.07/0.2	0.0705;0.7741(0.5866-1.022)	0.040764;0.734471(0.5465-0.9871)	0.214;0.7955(0.5545-1.141)	0.04768;0.6783252(0.4620-0.996)
B_CD14	232	1/0.8	0.973;0.995196(0.7561-1.31)	0.92623;0.986230(0.7354-1.323)	0.824;1.04116(0.7293-1.486)	0.562611;0.893854(0.6114-1.307)
C1	25	0.7/0.1	0.705;1.05573(0.7976-1.397)	0.664400;0.934508(0.6882-1.269)	0.144;1.3037(0.9135-1.861)	0.89760;1.025607(0.6978-1.507)
C2	12	0.3/0.5	0.336;1.1444(0.8695-1.506)	0.9015;1.01866(0.7601-1.365)	0.497;1.1351(0.7873-1.637)	0.8481;0.963033(0.6551-1.416)
C3	1	NA	NA	NA	NA	NA
C4	9	0.6/0.3	0.584;0.92507(0.6998-1.223)	0.43054;1.133547(0.8300-1.548)	0.342;0.8406(0.5875-1.203)	0.48941;0.869546(0.5850-1.292)
C5	5	0.7/0.4	0.689;0.94461(0.7147-1.248)	0.26345;1.185274(0.8799-1.597)	0.359;0.8440(0.5874-1.212)	0.854751;0.964987(0.6589-1.413)
C6	3	0.9/0.6	0.915;0.98526(0.75-1.294)	0.69545;0.944702(0.7106-1.256)	0.563;0.9008(0.6324-1.283)	0.57522;0.900455(0.6240-1.299)
C7	0	NA	NA	NA	NA	NA
C8	1	0.007/0.004	0.00695;0.6796(0.5134-0.8996)	0.00492;0.649658(0.4810-0.8775)	0.00439;0.5851(0.4046-0.846)	0.00373;0.561573(0.3802-0.8294)
C9	102	0.7/0.5	0.716;1.05332(0.7965-1.393)	0.14441;1.255941(0.9248-1.706)	0.53;1.1220(0.7834-1.607)	0.53197;1.132227(0.7670-1.671)
C10	6	0.9/0.2	0.871;1.02275(0.7797-1.342)	0.50632;1.105647(0.8222-1.487)	0.185;1.2688(0.8923-1.804)	0.25847;1.245541(0.8511-1.823)
C11	142	0.08/0.2	0.0778;0.7801(0.5919-1.028)	0.049828;0.745189(0.5554-0.9998)	0.18;0.7813(0.5448-1.121)	0.0378;0.666474(0.4545-0.9774)
C12	380	0.1/0.8	0.142;0.8159(0.6216-1.071)	0.305732;0.854947(0.6334-1.154)	0.767;0.94944(0.6736-1.338)	0.350;0.8340066(0.5699-1.221)
C13	201	0.9/0.8	0.945;1.009625(0.7683-1.327)	0.91890;0.984939(0.7354-1.319)	0.834;1.03866(0.7284-1.481)	0.489903;0.874580(0.5978-1.279)
The statistical test used was two-sided log-rank test without correction for multiple testing.
