# Supplementary material for: Atlas of breast cancer infiltrated B-lymphocytes revealed by paired single-cell RNA-sequencing and antigen receptor profiling
Source: Nat Commun. 2021 Apr 12;12:2186. doi: 10.1038/s41467-021-22300-2 (PMC8042001; doi:10.1038/s41467-021-22300-2)
Supplement: Supplementary file 8 — Supplementary Data 5 [file 41467_2021_22300_MOESM8_ESM.xlsx]

## Sheet: CD20
CD20 expression value, survival P value and HR value in TCGA cancer types
	Sample Number	Min	1st	Median	Mean	3rd	Max	Survival P value	HR: Pval;HR(95% CI)
TCGA-ACC	79	0	0.00721256	0.0190473	0.0810715	0.0687862	1.21613	0.2	0.227;0.5743(0.2336-1.412)
TCGA-BLCA	407	0	0.0233437	0.109798	0.54132	0.562378	8.61438	0.6	0.649;1.087(0.7581-1.56)
TCGA-BRCA	1089	0	0.105794	0.430768	0.885596	1.25858	7.92424	0.02	0.0183;0.6321(0.4318-0.9253)
TCGA-CESC	304	0	0.0581041	0.236363	0.518958	0.755608	3.58624	0.002	0.00339;0.3913(0.2089-0.7329)
TCGA-COAD	453	0	0.0551508	0.235787	0.474747	0.65187	5.03466	0.1	0.103;0.6725(0.4175-1.083)
TCGA-DLBC	48	1.92961	6.65596	7.27359	7.135	7.9839	9.20468	0.4	0.436;1.965(0.3589-10.76)
TCGA-ESCA	161	0	0.0412361	0.210747	0.652121	0.756918	4.00456	0.6	0.572;0.8298(0.4346-1.584)
TCGA-GBM	152	0	0.0094535	0.0218297	0.0432666	0.0451908	0.988808	0.7	0.663;1.102(0.7116-1.706)
TCGA-HNSC	499	0	0.0465401	0.203477	0.528477	0.617891	5.7231	1e-06	0.00000273;0.4407(0.3129-0.6206)
TCGA-KICH	64	0	0.0136148	0.0424217	0.128657	0.102744	2.63212	0.8	0.806;0.8179(0.164-4.079)
TCGA-KIRC	530	0	0.15011	0.294301	0.45309	0.538999	4.31986	0.9	0.851;1.034(0.727-1.472)
TCGA-KIRP	287	0	0.0307521	0.0823771	0.238137	0.221475	4.94656	0.8	0.809;1.091(0.5384-2.212)
TCGA-LAML	142	0.392465	1.41806	2.1552	2.17212	2.79647	5.46101	0.2	0.169;0.6952(0.414-1.168)
TCGA-LGG	509	0	0.00543823	0.0141201	0.0360441	0.0348759	0.879404	0.01	0.0111;1.7910(1.142-2.808)
TCGA-LIHC	370	0	0.0196606	0.081093	0.260643	0.253223	5.79135	0.04	0.0382;0.6255(0.4014-0.9748)
TCGA-LUAD	504	0	0.403483	1.1802	1.46678	2.2351	5.26222	0.003	0.00367;0.5830(0.4051-0.839)
TCGA-LUSC	495	0	0.255707	0.783337	1.07783	1.52418	7.99667	1	0.962;0.9921(0.7144-1.378)
TCGA-MESO	85	0	0.0532336	0.167653	0.690313	1.0222	5.88176	0.3	0.31;0.7443(0.4207-1.317)
TCGA-OV	373	0	0.0134864	0.0446658	0.162363	0.183794	2.93185	0.002	0.00183;0.5944(0.4285-0.8245)
TCGA-PAAD	177	0	0.0744878	0.438396	1.14699	1.71318	7.68158	1	0.982;0.994140(0.6009-1.645)
TCGA-PCPG	178	0	0.0177086	0.0477757	0.126653	0.134556	1.42374	0.7	0.689;0.6939(0.1159-4.156)
TCGA-PRAD	495	0	0.0513607	0.160039	0.407115	0.435943	5.11192	0.4	0.442;0.4088(0.0418-3.999)
TCGA-READ	165	0	0.076238	0.226633	0.369678	0.445844	3.65242	0.07	0.0805;0.3927(0.1377-1.12)
TCGA-SARC	259	0	0.0104525	0.0360614	0.236507	0.128866	6.25237	0.0006	0.000915;0.4264(0.2577-0.7058)
TCGA-SKCM	103	0	0.0204997	0.06773	0.294353	0.25748	4.55683	0.3	0.263;0.5857(0.2295-1.495)
TCGA-STAD	371	0	0.20288	0.813204	1.31003	1.99992	7.33633	0.9	0.854;0.9624(0.639-1.449)
TCGA-TGCT	134	0.00796902	0.491115	1.00208	1.47664	2.18167	5.82721	0.3	0.999;707107672(0-Inf)
TCGA-THCA	502	0	0.0638565	0.198263	0.70565	0.799044	6.16182	0.4	0.444;0.6099(0.1717-2.166)
TCGA-THYM	118	0.025295	0.576191	1.39526	1.68164	2.36443	7.06733	0.2	0.196;0.2342(0.02597-2.111)
TCGA-UCEC	542	0	0.023762	0.10485	0.307481	0.334473	3.22128	0.04	0.04;0.5973(0.3653-0.9766)
TCGA-UCS	56	0	0.0055642	0.0165771	0.0809185	0.0522671	0.904283	0.2	0.172;0.5282(0.2114-1.32)
TCGA-UVM	80	0	0	0.00675726	0.0944652	0.0199818	3.76384	0.1	0.157;2.207(0.738-6.599)

## Sheet: Naive B
Naive B cell signature score value, survival P value and HR value in TCGA cancer types
	Sample Number	Min	1st	Median	Mean	3rd	Max	Survival P value	HR: Pval;HR(95% CI)
TCGA-ACC	79	0.886783	1.54115	1.66283	1.68134	1.8276	2.43762	3e-05	0.000444;9.4247(2.695-32.96)
TCGA-BLCA	407	1.2382	2.01862	2.19058	2.2318	2.40177	4.87234	0.4	0.354;0.8415(0.5843-1.212)
TCGA-BRCA	1089	1.48198	2.05841	2.22153	2.26374	2.43531	4.04712	0.004	0.00442;0.5721(0.3895-0.8404)
TCGA-CESC	304	1.76752	2.22944	2.43116	2.44641	2.63928	3.35583	0.009	0.0108;0.4586(0.2519-0.8352)
TCGA-COAD	453	1.47463	2.03668	2.18412	2.20062	2.36034	3.64756	0.7	0.699;0.9107(0.5664-1.464)
TCGA-DLBC	48	2.57457	3.55608	3.76559	3.81684	4.18613	4.90358	0.07	0.105;0.1693(0.01977-1.449)
TCGA-ESCA	161	1.51561	1.92278	2.11061	2.1488	2.40952	3.25856	0.6	0.616;0.837(0.4175-1.678)
TCGA-GBM	152	1.88027	2.19032	2.28512	2.29398	2.40418	2.74972	0.2	0.225;1.321(0.8425-2.071)
TCGA-HNSC	499	1.29119	1.86638	2.07879	2.14489	2.35147	3.49131	0.0003	0.000315;0.5337(0.3792-0.751)
TCGA-KICH	64	1.01496	1.3897	1.52888	1.52114	1.63086	2.36274	0.3	0.276;2.573(0.4699-14.09)
TCGA-KIRC	530	1.11276	1.97853	2.10334	2.13685	2.27688	3.2755	0.004	0.00395;1.6966(1.184-2.43)
TCGA-KIRP	287	1.28216	1.71083	1.8824	1.89476	2.03723	2.84748	0.1	0.101;1.799(0.8915-3.63)
TCGA-LAML	142	2.20804	2.58885	2.82612	2.7945	2.97257	3.75156	0.04	0.0456;0.6060(0.3709-0.9903)
TCGA-LGG	509	1.65651	2.01931	2.13085	2.12472	2.22536	2.65284	0.001	0.00143;2.0119(1.309-3.091)
TCGA-LIHC	370	0.919021	1.36048	1.5483	1.60411	1.82329	3.30273	0.04	0.0457;1.5610(1.009-2.416)
TCGA-LUAD	504	1.86641	2.40769	2.59402	2.60695	2.8134	3.42076	0.01	0.0114;0.6314(0.4421-0.9017)
TCGA-LUSC	495	1.6825	2.35005	2.5796	2.57991	2.78147	4.82403	0.5	0.544;1.108(0.7964-1.541)
TCGA-MESO	85	1.6238	2.043	2.20422	2.22356	2.31237	3.10524	0.9	0.859;0.9486(0.529-1.701)
TCGA-OV	373	1.50305	1.95538	2.09978	2.10453	2.23503	2.92301	0.05	0.0535;0.7302(0.5306-1.005)
TCGA-PAAD	177	1.05296	2.13582	2.30709	2.35092	2.52387	3.97884	0.9	0.924;0.9753(0.5816-1.635)
TCGA-PCPG	178	1.30564	1.65043	1.76611	1.7866	1.91489	2.61437	0.9	0.893;0.8822(0.1432-5.436)
TCGA-PRAD	495	1.43496	1.9391	2.05762	2.0782	2.18277	3.28907	0.8	0.765;1.279(0.2553-6.409)
TCGA-READ	165	1.41022	2.00112	2.14739	2.13742	2.25897	2.80241	0.4	0.429;0.6513(0.225-1.885)
TCGA-SARC	259	1.3873	1.9528	2.14321	2.14831	2.30794	4.0566	0.8	0.794;0.9367(0.5732-1.531)
TCGA-SKCM	103	1.29975	1.84709	2.03756	2.04333	2.20452	3.22466	0.4	0.448;1.444(0.5597-3.723)
TCGA-STAD	371	1.23906	2.10018	2.29424	2.32783	2.51274	4.09875	0.7	0.697;1.082(0.7286-1.606)
TCGA-TGCT	134	2.01588	2.42603	2.59863	2.65317	2.85278	3.68447	0.3	0.999;663407845(0-Inf)
TCGA-THCA	502	1.51403	2.11463	2.24659	2.31609	2.43982	3.82317	0.2	0.229;0.4355(0.1125-1.686)
TCGA-THYM	118	1.9427	2.71684	3.11002	3.03322	3.37168	3.80499	0.03	0.0627;0.1328(0.01584-1.113)
TCGA-UCEC	542	1.47964	2.07625	2.23346	2.25664	2.40934	3.31001	0.4	0.393;0.8085(0.4962-1.317)
TCGA-UCS	56	1.93688	2.15458	2.25164	2.27653	2.37966	2.73496	0.1	0.15;0.4962(0.1912-1.287)
TCGA-UVM	80	0.890252	1.30631	1.44741	1.47966	1.62458	2.28384	0.3	0.262;1.711(0.6698-4.373)

## Sheet: Bmem
Bmem cell signature score value, survival P value and HR value in TCGA cancer types
	Sample Number	Min	1st	Median	Mean	3rd	Max	Survival P value	HR: Pval;HR(95% CI)
TCGA-ACC	79	0.0178803	0.0910827	0.142983	0.184071	0.24353	0.646829	0.7	0.734;0.8472(0.3261-2.201)
TCGA-BLCA	407	0.0342882	0.184365	0.316852	0.394475	0.514741	1.99339	0.6	0.646;0.918(0.6371-1.323)
TCGA-BRCA	1089	0.0255299	0.29962	0.48231	0.54314	0.697564	2.26729	0.01	0.0123;0.5936(0.3946-0.8929)
TCGA-CESC	304	0.0346481	0.279693	0.440483	0.494332	0.671899	1.56184	7e-06	0.0000327;0.2462(0.1271-0.477)
TCGA-COAD	453	0.118411	0.402306	0.51759	0.531549	0.644156	1.51177	0.5	0.478;0.8422(0.5242-1.353)
TCGA-DLBC	48	0.672233	1.46219	1.95627	1.90053	2.33244	3.28767	0.6	0.602;1.54(0.3036-7.814)
TCGA-ESCA	161	0.100155	0.272139	0.425371	0.47801	0.587017	1.63502	0.4	0.429;1.283(0.6921-2.378)
TCGA-GBM	152	0.0751139	0.159997	0.22035	0.229762	0.271367	0.705424	0.8	0.832;1.05(0.6686-1.65)
TCGA-HNSC	499	0.0458155	0.286889	0.437019	0.486961	0.642772	1.57964	0.001	0.00134;0.5767(0.412-0.8072)
TCGA-KICH	64	0.0252407	0.0730481	0.115305	0.147484	0.185189	0.512039	0.8	0.781;0.7759(0.1292-4.661)
TCGA-KIRC	530	0.0123623	0.328865	0.457008	0.492757	0.618558	1.61982	0.2	0.183;1.279(0.89- 1.839)
TCGA-KIRP	287	0.0406919	0.175915	0.286662	0.323479	0.428201	1.6085	0.1	0.151;1.722(0.82-3.617)
TCGA-LAML	142	0.223184	0.477575	0.678594	0.7541	1.00928	2.06215	0.4	0.426;1.226(0.7427-2.023)
TCGA-LGG	509	0.0359752	0.158898	0.220312	0.226006	0.280499	0.549304	0.6	0.646;1.103(0.7253-1.678)
TCGA-LIHC	370	0.0143102	0.132683	0.230129	0.284413	0.369493	1.61887	0.5	0.482;0.8577(0.5591-1.316)
TCGA-LUAD	504	0.158063	0.524297	0.749067	0.772305	0.989248	1.87425	0.004	0.00467;0.5925(0.4123-0.8515)
TCGA-LUSC	495	0.102371	0.311099	0.476013	0.52929	0.679138	2.37664	1	0.998;0.9995(0.7124-1.402)
TCGA-MESO	85	0.0616783	0.340047	0.448778	0.510157	0.585047	1.72068	0.8	0.777;1.086(0.615-1.917)
TCGA-OV	373	0.0466291	0.252938	0.357249	0.389821	0.474336	1.07081	0.8	0.79;0.9564(0.6888-1.328)
TCGA-PAAD	177	0.074628	0.493611	0.688143	0.710879	0.858891	2.30874	0.5	0.542;0.8508(0.5065-1.429)
TCGA-PCPG	178	0.0209815	0.100184	0.139781	0.167235	0.208321	0.659029	0.2	0.199;4.208(0.4701-37.66)
TCGA-PRAD	495	0.0378625	0.219247	0.317894	0.356324	0.450342	1.4844	1	0.956;0.9564(0.1929-4.742)
TCGA-READ	165	0.115844	0.425911	0.526354	0.523957	0.607115	1.04928	0.8	0.826;0.8922(0.323-2.464)
TCGA-SARC	259	0.0518699	0.268054	0.415948	0.505478	0.644498	2.35915	3e-05	0.0000697;0.3485(0.2073-0.5859)
TCGA-SKCM	103	0.0486794	0.155208	0.288171	0.366722	0.575596	1.17746	0.006	0.00859;0.3121(0.1309-0.7438)
TCGA-STAD	371	0.126983	0.454725	0.644103	0.711463	0.891062	2.29755	0.4	0.352;0.8292(0.559-1.23)
TCGA-TGCT	134	0.0680275	0.520586	0.74656	0.784052	0.984782	1.99942	0.3	0.999;627138022(0-Inf)
TCGA-THCA	502	0.0527597	0.310173	0.526111	0.55975	0.760986	2.06815	0.9	0.885;0.9225(0.3096-2.749)
TCGA-THYM	118	0.122807	1.09398	1.35542	1.26398	1.50724	2.57744	0.02	0.0457;0.1175(0.01439-0.9601)
TCGA-UCEC	542	0.0278928	0.290891	0.475691	0.503337	0.676693	1.67558	0.001	0.00146;0.4059(0.2329-0.7072)
TCGA-UCS	56	0.0545873	0.141762	0.244623	0.2699	0.334286	0.960116	0.6	0.617;0.804(0.3415-1.893)
TCGA-UVM	80	0.00835947	0.0460477	0.0895139	0.163808	0.184175	1.47767	0.002	0.0051;6.2365(1.732-22.45)

## Sheet: C2 Naive B
C2 Naive B cell signature score value, survival P value and HR value in TCGA cancer types
	Sample Number	Min	1st	Median	Mean	3rd	Max	Survival P value	HR: Pval;HR(95% CI)
TCGA-ACC	79	0.688347	0.876537	0.985488	1.03131	1.10284	2.04911	0.3	0.345;1.594(0.606-4.191)
TCGA-BLCA	407	0.719276	1.34176	1.54285	1.63992	1.88104	4.12414	0.3	0.265;0.8052(0.5499-1.179)
TCGA-BRCA	1089	0.654598	1.34612	1.60111	1.64496	1.88035	3.98097	0.0003	0.00037;0.4763(0.3167-0.7165)
TCGA-CESC	304	0.868368	1.44728	1.68853	1.71237	1.94703	3.01195	0.3	0.27;0.728(0.4144-1.279)
TCGA-COAD	453	0.710947	1.10663	1.32747	1.35991	1.54784	3.20047	0.5	0.498;1.179(0.732-1.9)
TCGA-DLBC	48	1.33467	2.41267	2.86126	2.88269	3.44989	4.22331	0.4	0.456;0.5028(0.08262-3.06)
TCGA-ESCA	161	0.775717	1.36044	1.52863	1.63316	1.85425	3.03608	0.4	0.398;0.7643(0.4099-1.425)
TCGA-GBM	152	0.833712	1.06697	1.15629	1.18528	1.27276	1.75888	0.03	0.0312;1.672(1.048-2.67)
TCGA-HNSC	499	0.917428	1.38339	1.62146	1.70192	1.96435	3.08878	0.002	0.00255;0.5889(0.4175-0.8307)
TCGA-KICH	64	0.837774	1.09565	1.21762	1.25129	1.3684	2.04852	0.8	0.795;0.7884(0.1311-4.74)
TCGA-KIRC	530	0.858088	1.42223	1.61899	1.69447	1.91357	3.41279	9e-07	0.00000238;2.677(1.778-4.031)
TCGA-KIRP	287	0.698298	1.14461	1.32267	1.38892	1.56933	2.80154	0.01	0.0161;2.39(1.175-4.861)
TCGA-LAML	142	1.26532	2.19629	2.42839	2.46048	2.70487	3.63073	0.4	0.367;0.7937(0.4805-1.311)
TCGA-LGG	509	0.55692	0.833349	0.911405	0.935066	0.999323	1.85762	2e-07	0.000000773;3.126(1.989-4.912)
TCGA-LIHC	370	0.308779	0.611751	0.819326	0.895235	1.09223	2.94697	0.4	0.392;1.214(0.7794-1.889)
TCGA-LUAD	504	0.974873	1.84074	2.0982	2.11969	2.41458	3.41933	0.4	0.392;0.8513(0.5889-1.231)
TCGA-LUSC	495	1.05362	1.85862	2.15422	2.16346	2.46027	4.25959	0.4	0.368;1.163(0.8372-1.616)
TCGA-MESO	85	1.06823	1.45402	1.63991	1.7241	1.91431	3.16461	0.3	0.289;0.7318(0.4111-1.303)
TCGA-OV	373	0.735902	1.16517	1.33183	1.38709	1.56595	2.64853	0.2	0.152;0.7869(0.567-1.092)
TCGA-PAAD	177	0.770987	1.5123	1.72239	1.84754	2.13443	3.7246	1	0.961;0.987(0.5849-1.666)
TCGA-PCPG	178	0.523655	0.793562	0.924781	0.974324	1.12068	2.40547	0.9	0.946;1.1(0.06869-17.63)
TCGA-PRAD	495	0.863859	1.18466	1.32576	1.38008	1.5153	2.95841	0.4	0.413;0.5479(0.1295-2.317)
TCGA-READ	165	0.814412	1.11641	1.2979	1.31538	1.4752	2.19889	0.4	0.38;0.6391(0.2353-1.736)
TCGA-SARC	259	0.808853	1.19085	1.39143	1.47471	1.60996	4.03318	0.06	0.0625;0.6286(0.3857-1.025)
TCGA-SKCM	103	0.553203	1.05002	1.19352	1.26956	1.37369	2.89681	0.9	0.907;0.9443(0.3623-2.461)
TCGA-STAD	371	0.871797	1.42983	1.73139	1.7731	2.03441	3.78056	0.2	0.178;1.326(0.8794-2.001)
TCGA-TGCT	134	1.06531	1.54038	1.83594	1.88125	2.18638	2.94969	0.9	0.937;1.118(0.06993-17.87)
TCGA-THCA	502	0.672887	1.07508	1.23558	1.39834	1.60594	3.44918	0.3	0.31;0.5289(0.1548-1.808)
TCGA-THYM	118	0.856001	1.46096	1.62452	1.71408	1.84665	3.38862	0.7	0.69;0.6933(0.1146-4.196)
TCGA-UCEC	542	0.602804	1.14559	1.35572	1.41866	1.61169	3.42574	0.7	0.707;0.9035(0.5318-1.535)
TCGA-UCS	56	0.810231	1.17908	1.3072	1.3581	1.46279	2.26005	0.4	0.448;0.7038(0.284-1.744)
TCGA-UVM	80	0.747188	0.986601	1.06151	1.11583	1.19038	2.38466	0.3	0.352;1.631(0.582-4.573)
The statistical test used was two-sided log-rank test without correction for multiple testing.
