# Supplementary material for: Atlas of breast cancer infiltrated B-lymphocytes revealed by paired single-cell RNA-sequencing and antigen receptor profiling
Source: Nat Commun. 2021 Apr 12;12:2186. doi: 10.1038/s41467-021-22300-2 (PMC8042001; doi:10.1038/s41467-021-22300-2)
Supplement: Supplementary file 9 — Supplementary Data 6 [file 41467_2021_22300_MOESM9_ESM.xlsx]

## Sheet: C1
C1 marker gene	avg_logFC	p_val_adj	pct.1	pct.2
CXCL13	2.21605	0	0.801	0.213
NMB	1.44081	0	0.536	0.117
IGFL2	1.14305	0	0.451	0.054
NR3C1	1.07125	0	0.882	0.551
FKBP5	0.906069	0	0.688	0.294
CD200	0.878722	0	0.399	0.081
TSHZ2	0.862089	0	0.604	0.189
PTPN13	0.674631	0	0.329	0.042
BHLHE40-AS1	0.625922	0	0.323	0.05
BTLA	0.699626	3.73606e-263	0.445	0.123
CPM	0.644262	1.1425e-257	0.358	0.078
LHFP	0.544579	4.36982e-251	0.268	0.042
ITM2A	0.809476	1.43806e-247	0.879	0.614
IL21	0.787047	1.28465e-243	0.253	0.037
RBPJ	0.732983	1.73253e-240	0.755	0.409
GNG4	0.568845	2.24879e-237	0.224	0.029
RP5-1028K7.2	0.569395	3.53979e-231	0.344	0.079
UNQ6494	0.570246	2.21106e-216	0.325	0.074
LINC01281	0.552176	2.59185e-207	0.332	0.081
ALOX5AP	0.738071	6.79457e-207	0.767	0.455
TNFRSF4	0.308472	4.80663e-198	0.707	0.315
TOX	0.606381	1.93196e-197	0.524	0.208
PCAT29	0.404601	1.32912e-183	0.217	0.037
MAF	0.671838	7.77546e-179	0.488	0.2
SMCO4	0.449754	2.53521e-173	0.273	0.065
IGFBP4	0.480988	1.17875e-170	0.268	0.062
PDE7B	0.449541	1.97085e-164	0.202	0.036
SRGN	0.514902	4.76858e-164	0.983	0.907
SERPINE2	0.942448	6.47376e-164	0.256	0.061
C1orf228	0.65453	1.31384e-163	0.384	0.132
CCDC50	0.519507	1.75299e-163	0.388	0.134
CD2	0.496189	3.93086e-156	0.94	0.814
CD82	0.584348	1.72024e-155	0.764	0.491
OXNAD1	0.602371	4.83134e-155	0.714	0.462
RP11-121P12.1	0.476435	4.03201e-150	0.239	0.055
KLRB1	0.669532	3.87047e-147	0.664	0.343
COTL1	0.514316	4.90073e-146	0.887	0.719
MYO7A	0.364036	6.14812e-146	0.219	0.048
C9orf16	0.536892	2.59558e-142	0.848	0.703
SERF2	0.356715	3.52863e-138	0.984	0.96
PPP1CC	0.583142	1.26477e-137	0.701	0.51
ETV6	0.506384	8.03613e-134	0.425	0.178
PDCD1	0.539501	7.19588e-130	0.53	0.249
ITGB2-AS1	0.568342	5.40764e-129	0.527	0.273
TOX2	0.464945	2.52167e-128	0.363	0.134
2020-09-06	0.509518	1.05517e-126	0.819	0.669
MIR3142HG	0.414415	4.09371e-126	0.256	0.073
TNFRSF18	0.282805	5.02595e-125	0.625	0.301
NPDC1	0.434616	8.89891e-125	0.339	0.124
UCP2	0.651267	2.47561e-124	0.788	0.618
LMO4	0.592079	7.89251e-121	0.383	0.16
METTL8	0.444426	2.04718e-120	0.336	0.124
CD4	0.488401	7.9326e-117	0.552	0.3
AHI1	0.463354	5.64178e-116	0.342	0.131
RABGAP1L	0.548165	9.04427e-116	0.615	0.39
SEC11A	0.491644	8.69304e-113	0.714	0.54
COL9A2	0.421314	1.37216e-112	0.298	0.105
SLC9A9	0.476584	1.53754e-108	0.342	0.137
LIMS1	0.48239	2.17594e-108	0.521	0.283
RP11-25K19.1	0.426113	5.29007e-108	0.314	0.117
KIAA1324	0.34708	6.10963e-107	0.208	0.057
LINC01480	0.475501	1.08837e-106	0.236	0.07
ATP5G2	0.293956	5.83895e-102	0.978	0.963
SMARCA2	0.541733	1.55323e-99	0.473	0.263
ETV7	0.378724	1.59794e-99	0.307	0.116
ICA1	0.504149	3.49604e-99	0.244	0.079
CAMK1	0.368823	6.83035e-99	0.28	0.101
CD40LG	0.490371	1.98136e-97	0.391	0.18
TSPO	0.447241	1.07598e-96	0.729	0.558
RP11-553K8.5	0.372763	2.60377e-93	0.287	0.107
SH2D1A	0.511046	1.39135e-92	0.558	0.358
CTSB	0.417586	2.5055e-92	0.549	0.328
TNFRSF25	0.446899	6.73202e-92	0.592	0.372
YWHAQ	0.491222	1.03817e-90	0.722	0.582
OAZ1	0.317614	1.32798e-90	0.963	0.906
FKBP1A	0.468445	4.41972e-89	0.738	0.567
HMGB1	0.259818	1.11865e-88	0.964	0.937
CD84	0.433152	1.39416e-88	0.394	0.194
IGFLR1	0.422236	7.97135e-87	0.519	0.302
NCF4	0.390031	3.78901e-86	0.408	0.202
CYSLTR1	0.367487	3.92307e-86	0.221	0.073
S100A11	0.376443	6.88969e-86	0.854	0.685
ISCU	0.415613	8.67003e-85	0.785	0.678
PTPRC	0.352913	1.71412e-84	0.945	0.89
TRAF3IP3	0.422313	1.062e-83	0.755	0.616
SH3BGRL3	0.292582	1.26813e-83	0.989	0.97
MIR155HG	0.588454	1.55702e-80	0.515	0.295
N4BP2L2	0.39537	2.27944e-80	0.767	0.625
FABP5	0.469954	5.29507e-80	0.46	0.244
HMGN1	0.355862	6.49047e-80	0.847	0.738
DDX17	0.441514	1.99348e-79	0.66	0.495
IQGAP1	0.442514	4.69893e-79	0.64	0.47
PRDX1	0.381454	2.01595e-75	0.743	0.572
WNT10A	0.316295	2.0867e-72	0.231	0.086
ELMO1	0.402067	4.16028e-72	0.466	0.279
PKM	0.309609	1.06233e-71	0.84	0.719
AC104820.2	0.325561	2.20518e-71	0.246	0.097
HLA-DRB5	0.444186	4.4439e-71	0.612	0.408
CNIH1	0.399663	4.49901e-71	0.528	0.346
ZBED2	0.382329	3.1229e-69	0.227	0.086
ARPC1B	0.310915	9.94169e-68	0.867	0.759
PNISR	0.340756	8.61513e-67	0.84	0.747
EBI3	0.406268	3.48457e-66	0.245	0.099
SESN3	0.369225	2.4432e-65	0.344	0.174
LY96	0.294651	2.67165e-65	0.232	0.092
SFXN1	0.408525	4.4067e-65	0.524	0.351
PHPT1	0.393363	4.305e-64	0.558	0.373
SIRPG	0.394335	1.29565e-63	0.554	0.364
PAM	0.327406	1.67224e-63	0.296	0.138
TIAM1	0.342536	6.58458e-63	0.309	0.149
PPM1M	0.377342	1.13382e-62	0.442	0.268
AD000671.6	0.358539	7.44311e-62	0.37	0.199
ARL3	0.310955	1.65809e-61	0.288	0.135
INPP4B	0.364993	6.65839e-61	0.509	0.328
CDK6	0.39065	1.05421e-60	0.362	0.2
ZC2HC1A	0.282032	4.6734e-60	0.245	0.104
PGAM1	0.279506	1.20111e-59	0.771	0.635
NFATC2	0.389004	1.20123e-59	0.546	0.376
EDF1	0.286919	1.83952e-59	0.892	0.834
PTPN7	0.3396	8.00653e-59	0.692	0.533
DNPH1	0.287749	4.89945e-58	0.605	0.401
MYCBP2	0.402925	1.49008e-57	0.512	0.358
MPRIP	0.320454	1.58782e-57	0.284	0.138
ARL6IP5	0.311668	6.10299e-57	0.829	0.745
CAPG	0.357856	9.48803e-57	0.325	0.165
BRK1	0.306018	9.86333e-57	0.74	0.621
SHFM1	0.322665	1.72521e-56	0.75	0.633
PKIA	0.311722	3.24893e-55	0.288	0.142
GMFG	0.263318	1.77226e-54	0.896	0.85
DUSP4	0.261764	2.5535e-54	0.496	0.293
NHLRC3	0.284664	7.15785e-54	0.232	0.103
TPI1	0.271244	9.19445e-54	0.822	0.704
IL2RG	0.277088	1.01432e-53	0.94	0.892
NDFIP2	0.292503	1.05863e-52	0.322	0.167
VOPP1	0.368281	1.20968e-52	0.499	0.346
SKP1	0.253266	1.30146e-52	0.902	0.857
TMEM173	0.359285	3.11465e-52	0.54	0.38
INPP5F	0.300074	3.31306e-52	0.262	0.124
SPOCK2	0.325893	6.20148e-52	0.806	0.695
TNFAIP8	0.373437	7.84084e-52	0.627	0.487
CD226	0.29235	9.39673e-52	0.272	0.132
NELL2	0.379876	1.31383e-51	0.415	0.254
TRPS1	0.301249	1.93563e-51	0.233	0.105
EMB	0.371762	1.75414e-50	0.549	0.403
ADAM19	0.27875	3.17567e-50	0.218	0.096
LSP1	0.298358	5.0793e-50	0.877	0.801
TIGIT	0.260057	5.55333e-50	0.624	0.415
ITGB1	0.355406	1.02265e-49	0.563	0.399
PDIA6	0.344674	2.86107e-49	0.579	0.431
TRAC	0.361454	3.01579e-49	0.646	0.512
ADD3	0.368995	3.49757e-49	0.575	0.436
EPS15	0.341306	1.67353e-48	0.445	0.292
IFNAR2	0.314776	8.54983e-48	0.452	0.299
DBI	0.284152	1.65682e-47	0.729	0.606
THADA	0.297207	7.78286e-47	0.233	0.11
XIST	0.361152	1.06605e-45	0.528	0.381
HLA-DPA1	0.253449	1.25123e-45	0.752	0.578
LAT	0.327634	2.11804e-45	0.756	0.67
OGT	0.359569	3.00413e-45	0.5	0.357
PEBP1	0.292102	3.50613e-45	0.735	0.65
ANAPC16	0.282229	8.865e-45	0.791	0.699
STAT1	0.348434	1.1304e-44	0.582	0.431
CORO1B	0.308581	1.97231e-44	0.727	0.598
ZNF281	0.292847	3.77073e-44	0.296	0.162
EID1	0.293157	5.51944e-44	0.716	0.614
APOBEC3H	0.265885	5.98618e-44	0.233	0.111
HMGN3	0.326165	1.83851e-43	0.594	0.465
ANP32B	0.269735	1.92315e-43	0.817	0.77
CD247	0.310262	2.06263e-43	0.785	0.714
DNAJB14	0.371031	7.23958e-43	0.48	0.342
MSRA	0.259777	7.89099e-43	0.232	0.113
SLA	0.341001	1.85359e-42	0.501	0.356
GADD45G	0.273913	3.2831e-42	0.419	0.251
MSI2	0.323073	3.35914e-42	0.361	0.222
NME3	0.325533	6.02136e-42	0.576	0.446
ANKRD44	0.33591	7.90773e-42	0.576	0.452
MINOS1	0.292953	1.0016e-41	0.639	0.524
STAT4	0.354126	7.675e-41	0.48	0.343
AC133644.2	0.305011	1.77127e-40	0.399	0.241
ARPC5	0.302285	1.77484e-40	0.637	0.517
SH3BGRL	0.26964	2.02225e-40	0.684	0.57
NSD1	0.300088	2.38858e-40	0.358	0.222
LUC7L3	0.309017	3.39756e-40	0.609	0.485
SPTAN1	0.321329	4.48673e-40	0.474	0.337
MEAF6	0.289371	1.03032e-39	0.565	0.44
EED	0.31437	1.17046e-39	0.368	0.234
VDAC1	0.304397	1.63673e-39	0.542	0.412
TMEM167A	0.311857	1.14132e-37	0.393	0.261
WDR83OS	0.258201	1.14587e-37	0.72	0.649
CTLA4	0.279314	4.2759e-37	0.362	0.213
ATP5J2	0.251714	4.61867e-37	0.714	0.602
ZMYM2	0.285606	1.94196e-36	0.409	0.272
GPX4	0.268039	2.66304e-36	0.762	0.694
RILPL2	0.330694	1.25861e-34	0.441	0.311
PRKAR1A	0.285121	1.47728e-34	0.512	0.395
DGKA	0.278814	1.88253e-34	0.473	0.342
MIS18BP1	0.28022	2.40107e-34	0.325	0.201
ATRX	0.299112	2.71561e-34	0.558	0.448
LBH	0.296785	9.50921e-34	0.67	0.573
NEAT1	0.301084	1.01562e-33	0.774	0.714
ITGA4	0.321602	2.20975e-33	0.497	0.37
SNX9	0.325328	2.44992e-33	0.46	0.331
PSMA3-AS1	0.278125	9.77363e-33	0.363	0.238
CXCR3	0.281256	2.41347e-32	0.522	0.384
TTC14	0.271419	4.73768e-32	0.41	0.281
TRAT1	0.27462	6.89947e-32	0.454	0.319
C7orf73	0.266673	1.28688e-31	0.484	0.364
PDE4DIP	0.255568	2.69159e-31	0.291	0.174
RNF19A	0.286639	3.2289e-31	0.486	0.362
ANXA5	0.274507	7.54887e-31	0.542	0.414
KIAA1551	0.325467	8.22809e-31	0.576	0.472
LRBA	0.278371	1.73657e-30	0.385	0.263
GALM	0.262594	5.52054e-30	0.446	0.316
PHTF2	0.281514	5.57255e-30	0.374	0.255
FAM129A	0.274556	9.01175e-30	0.325	0.209
KAT6B	0.268906	2.22686e-29	0.296	0.184
ARGLU1	0.266741	3.0683e-29	0.692	0.618
PHYKPL	0.276827	5.15408e-29	0.442	0.322
DDT	0.258802	6.44263e-29	0.569	0.465
CCDC167	0.256861	9.42134e-29	0.354	0.235
CLEC2D	0.256092	1.10405e-28	0.681	0.581
NRDC	0.25201	1.26158e-28	0.39	0.271
TRBC2	0.265318	1.63248e-28	0.814	0.746
SEC11C	0.258979	7.55857e-28	0.542	0.431
POLR2J3	0.252885	8.2894e-28	0.403	0.286
MRPL57	0.27286	1.29642e-27	0.541	0.44
FYB	0.250466	2.37334e-27	0.839	0.801
DOCK8	0.278852	1.21302e-26	0.465	0.359
GOLPH3	0.27058	1.57238e-26	0.41	0.303
PTMS	0.262822	8.17256e-26	0.358	0.236
BIRC3	0.291971	1.27374e-25	0.569	0.454
PARP1	0.273278	2.31342e-24	0.406	0.304
MAP4	0.256876	6.9156e-24	0.32	0.218
GPX1	0.252739	1.95531e-23	0.394	0.285
NFATC1	0.259138	8.93942e-23	0.263	0.164
SLFN5	0.271688	4.12241e-22	0.409	0.309
PDE3B	0.274991	4.25235e-22	0.325	0.225
SLF1	0.254147	1.23587e-21	0.273	0.176
RAB11FIP1	0.251668	1.03108e-20	0.285	0.189
IL6ST	0.313462	1.64616e-20	0.504	0.412
TRBC1	0.319056	2.49996e-19	0.549	0.455
MTHFD2	0.252742	2.0723e-15	0.366	0.278
TMEM120A	0.259914	2.10762e-15	0.248	0.169

## Sheet: C2
C2 marker gene	avg_logFC	p_val_adj	pct.1	pct.2
FOXP3	1.80656	0	0.803	0.077
CTSC	1.26408	0	0.833	0.506
IL32	1.08254	0	0.994	0.969
BATF	1.07596	0	0.845	0.438
PIM2	1.05395	0	0.825	0.441
TNFRSF18	1.03182	0	0.713	0.29
CARD16	1.02143	0	0.846	0.474
TNFRSF1B	1.01366	0	0.781	0.375
IL2RA	0.977872	0	0.513	0.107
MIR4435-2HG	0.96156	0	0.694	0.228
GADD45A	0.899106	0	0.497	0.127
TIGIT	0.88604	0	0.809	0.39
IL1R2	0.87607	0	0.379	0.035
RTKN2	0.84318	0	0.411	0.049
S100A4	0.828586	0	0.979	0.873
IKZF2	0.827648	0	0.546	0.091
CUL9	0.678613	0	0.383	0.073
LAYN	0.63375	0	0.377	0.061
AC145110.1	0.580332	0	0.276	0.031
CCR8	0.526758	0	0.322	0.048
TBC1D8	0.401584	9.49036e-296	0.208	0.017
AC017002.1	0.776228	4.40444e-293	0.439	0.105
TNFRSF4	0.856787	4.93845e-285	0.75	0.311
TBC1D4	0.742702	3.21643e-283	0.572	0.19
HLA-A	0.517817	1.74978e-278	1	0.999
CD27	0.796207	1.89433e-278	0.801	0.42
STAM	0.690892	3.26989e-274	0.541	0.178
GLRX	0.883872	4.3404e-258	0.645	0.294
CTLA4	0.755175	1.34981e-252	0.555	0.187
AC133644.2	0.916231	3.24429e-249	0.583	0.216
DNPH1	0.770874	3.99264e-247	0.743	0.383
LAIR2	0.797686	1.94432e-234	0.423	0.116
B2M	0.364625	3.04727e-231	1	1
GBP5	0.765923	3.16603e-227	0.733	0.396
ACP5	0.902974	2.36562e-225	0.562	0.228
IL12RB2	0.476756	3.50214e-220	0.289	0.056
LTB	0.877327	4.23761e-206	0.944	0.725
ICOS	0.827669	2.23543e-204	0.64	0.313
CD79B	0.522342	9.1539e-200	0.435	0.139
PHLDA1	0.763755	4.92089e-190	0.537	0.212
PBXIP1	0.64903	9.92935e-190	0.7	0.386
SAT1	0.75428	6.41977e-189	0.893	0.721
TYMP	0.761332	9.1965e-189	0.671	0.343
F5	0.397621	2.36523e-178	0.282	0.065
TNFRSF9	0.471104	1.96018e-172	0.409	0.127
RGS1	0.869573	3.80044e-167	0.74	0.426
NCF4	0.506583	2.44752e-165	0.489	0.192
LINC00152	0.597633	1.37205e-162	0.711	0.39
CASP1	0.571695	2.24534e-158	0.598	0.309
ARID5B	0.590458	4.59294e-156	0.707	0.412
SLAMF1	0.544761	4.79527e-156	0.591	0.287
GBP2	0.593325	1.45889e-154	0.667	0.39
RPS27L	0.626949	2.31228e-154	0.793	0.562
CORO1B	0.619809	9.93254e-153	0.809	0.587
CD4	0.504222	1.44784e-148	0.598	0.295
MZB1	0.333379	1.52226e-145	0.213	0.044
LGALS3	0.580762	2.71143e-145	0.542	0.251
CXCR6	0.475087	1.50169e-144	0.37	0.121
HSPA1A	0.621009	4.7562e-144	0.795	0.459
RHOC	0.53116	8.55911e-139	0.585	0.303
IL2RB	0.590326	1.32428e-137	0.616	0.338
DUSP4	0.626981	4.42544e-137	0.584	0.282
GCNT1	0.338896	1.39806e-135	0.23	0.054
OAS1	0.471723	9.38244e-135	0.363	0.129
GAPDH	0.421514	2.2069e-134	0.995	0.981
ODF3B	0.567478	2.35863e-133	0.489	0.221
HTATIP2	0.503046	3.5806e-133	0.464	0.208
SIRPG	0.53677	4.05492e-133	0.64	0.353
SPOCK2	0.476887	7.62036e-133	0.867	0.687
SOX4	0.674824	5.9624e-132	0.233	0.058
PTTG1	0.450242	2.77273e-131	0.604	0.306
ENO1	0.573685	7.21398e-131	0.817	0.644
IKZF4	0.373051	2.89209e-130	0.272	0.077
SYNGR2	0.655434	1.27283e-128	0.676	0.443
OAZ1	0.38268	2.28116e-128	0.975	0.904
IL2RG	0.455206	3.6135e-128	0.955	0.89
FCRL3	0.371039	4.19675e-128	0.24	0.062
DUSP16	0.398705	5.9062e-128	0.33	0.112
PHTF2	0.504833	6.03716e-128	0.504	0.238
ARPC1B	0.473077	1.02392e-127	0.901	0.755
GK	0.500454	1.81528e-127	0.35	0.124
SPATS2L	0.435158	1.18457e-124	0.345	0.124
MYL6	0.382754	2.53741e-124	0.982	0.955
HSPA1B	0.539959	4.06059e-123	0.77	0.441
HLA-DMA	0.477171	9.02549e-121	0.524	0.253
CCND2	0.590962	1.34831e-120	0.602	0.35
CD28	0.445547	9.86299e-120	0.541	0.278
HPGD	0.391469	2.53125e-116	0.233	0.064
OTUD5	0.654233	9.45571e-116	0.394	0.169
NGFRAP1	0.553183	6.03902e-115	0.309	0.111
SH2D2A	0.536967	6.94193e-114	0.713	0.468
CALM3	0.445046	1.03315e-113	0.824	0.626
THEM4	0.463027	2.05317e-113	0.489	0.24
TPP1	0.436254	1.27793e-112	0.469	0.224
CRADD	0.31647	5.92473e-112	0.219	0.058
NAMPT	0.509867	1.91671e-111	0.474	0.236
HACD1	0.339017	2.44341e-109	0.245	0.072
SUMO2	0.340349	1.5497e-107	0.953	0.894
SH3BGRL	0.434524	8.28788e-107	0.762	0.559
PKM	0.534553	2.53471e-106	0.859	0.717
EPHX2	0.382123	9.22534e-106	0.321	0.12
DYNLL1	0.437491	1.14795e-104	0.793	0.532
CSF1	0.396736	7.24143e-104	0.324	0.116
LRRC61	0.304558	1.01715e-103	0.256	0.08
CCNG2	0.292659	1.40699e-103	0.214	0.059
UBC	0.434596	2.05902e-103	0.989	0.975
HS3ST3B1	0.316911	9.81209e-103	0.23	0.067
ASB2	0.315217	3.9732e-102	0.241	0.073
GATA3	0.508511	6.42785e-99	0.581	0.343
MICAL2	0.323291	5.89012e-96	0.277	0.097
SKAP1	0.430579	1.01489e-95	0.785	0.598
MAN1A2	0.400131	4.83591e-95	0.417	0.2
UGP2	0.440506	1.52777e-94	0.471	0.253
CACYBP	0.50621	2.66269e-94	0.729	0.544
ATOX1	0.42786	8.99493e-94	0.465	0.24
FAS	0.400257	1.80418e-92	0.489	0.254
PRDM1	0.444612	4.31377e-92	0.454	0.229
ATP5E	0.279511	1.20611e-91	0.988	0.978
CD74	0.396403	3.33169e-91	0.972	0.897
CD7	0.511854	1.99995e-90	0.858	0.714
HSPE1	0.550471	2.39014e-90	0.833	0.689
RBKS	0.531521	3.52419e-90	0.266	0.096
IFI6	0.733775	8.03715e-90	0.552	0.329
CISH	0.594618	2.56753e-89	0.362	0.164
DNAJB4	0.497378	2.61859e-88	0.45	0.227
CD58	0.402475	3.3304e-88	0.493	0.268
GALM	0.403877	5.03396e-87	0.533	0.304
EPSTI1	0.429827	1.10392e-86	0.485	0.263
CDKN1A	0.598955	1.9092e-86	0.431	0.215
MAP1LC3A	0.404818	1.91852e-86	0.359	0.157
RAC2	0.318399	3.17515e-86	0.973	0.909
2020-03-03	0.321173	3.45211e-86	0.298	0.117
H3F3A	0.281717	1.7167e-85	0.974	0.946
ISG15	0.632308	4.17528e-85	0.586	0.366
NOP10	0.374786	6.86604e-84	0.724	0.537
ERI1	0.286031	1.4271e-83	0.224	0.074
POU2F2	0.386898	2.21777e-83	0.409	0.201
ZC2HC1A	0.400411	3.46924e-83	0.268	0.101
ZFP36L1	0.419118	3.72655e-83	0.891	0.788
RNF213	0.476111	2.96172e-82	0.746	0.58
COX5A	0.439763	1.30986e-81	0.755	0.583
HN1	0.384373	1.5585e-81	0.585	0.362
HSPB1	0.474102	5.57825e-80	0.806	0.645
VAMP8	0.352672	9.22902e-80	0.76	0.59
MAF	0.340668	3.67068e-79	0.427	0.21
CREB3L2	0.280798	1.53281e-78	0.232	0.081
HSP90AB1	0.502126	4.37791e-78	0.927	0.888
NABP1	0.370693	5.57318e-78	0.393	0.192
CDKN2A	0.36861	6.63931e-78	0.268	0.104
TMEM154	0.342794	7.71927e-78	0.316	0.136
UCP2	0.383388	2.25794e-77	0.787	0.619
PMVK	0.384675	7.12907e-77	0.415	0.219
IL10RA	0.41021	8.85227e-77	0.591	0.383
SOD1	0.306288	1.18756e-76	0.908	0.822
BCL2L1	0.339237	3.28021e-76	0.355	0.165
SELL	0.360481	9.9034e-75	0.551	0.322
TULP4	0.284314	1.15869e-74	0.242	0.09
SOCS3	0.547196	1.16934e-74	0.342	0.162
MRPS6	0.38974	1.47503e-74	0.593	0.387
PMAIP1	0.474255	2.79711e-74	0.586	0.371
FAM110A	0.307521	1.10395e-73	0.31	0.136
CREM	0.533156	1.29381e-73	0.549	0.343
UBB	0.31235	3.84817e-73	0.946	0.892
CD2	0.315866	6.99443e-73	0.929	0.816
COL9A2	0.273018	5.74366e-72	0.274	0.109
LEPROT	0.328276	6.8216e-72	0.342	0.163
BST2	0.403034	5.13151e-71	0.71	0.53
MAGEH1	0.399012	1.18414e-70	0.252	0.101
PRDX1	0.307017	3.27523e-70	0.772	0.568
FKBP1A	0.277987	1.17843e-69	0.773	0.563
ACTB	0.261297	1.35438e-69	1	0.998
CD59	0.347011	1.8477e-69	0.376	0.191
DDIT4	0.591333	3.06326e-69	0.699	0.546
LGALS1	0.549917	4.0861e-69	0.702	0.515
CTSA	0.334078	8.47177e-69	0.466	0.264
ATP6V0E1	0.312443	1.32683e-68	0.824	0.699
FCMR	0.418976	2.27589e-66	0.573	0.38
CLIC1	0.290988	2.85172e-66	0.933	0.826
GPX1	0.368681	2.89142e-66	0.469	0.275
GRINA	0.359935	7.93525e-66	0.419	0.233
CXCR3	0.392	9.87057e-66	0.583	0.376
HSPA8	0.343625	1.10642e-65	0.954	0.935
TXN	0.331004	1.08521e-64	0.689	0.503
BIRC3	0.389217	1.17891e-64	0.643	0.444
HSP90AA1	0.383796	2.43862e-64	0.963	0.95
CD53	0.321543	2.88969e-64	0.756	0.597
ID3	0.499767	4.70966e-64	0.415	0.225
PHACTR2	0.312421	5.34539e-64	0.292	0.132
LTA	0.376901	6.75491e-64	0.475	0.276
LPXN	0.331007	4.02316e-63	0.594	0.396
HSPH1	0.383668	9.04457e-63	0.607	0.392
IL18R1	0.260914	1.11669e-62	0.219	0.084
HNRNPLL	0.351509	1.31104e-62	0.58	0.381
AKIP1	0.284769	1.39745e-62	0.295	0.135
DNAJB1	0.481356	2.5223e-62	0.814	0.726
MRPL18	0.450913	2.8991e-62	0.522	0.331
NR4A1	0.492141	1.29697e-61	0.424	0.234
PSMB8	0.297741	1.67452e-61	0.817	0.694
YWHAB	0.283533	2.83311e-61	0.934	0.872
CKS2	0.38804	3.08375e-61	0.431	0.235
S100A6	0.292782	1.92086e-60	0.958	0.908
C4orf48	0.349268	3.90633e-60	0.527	0.333
ANKRD10	0.360977	1.75526e-59	0.513	0.328
HSPD1	0.43266	2.66455e-59	0.674	0.509
ARL6IP5	0.302428	2.95061e-58	0.848	0.743
ADI1	0.311479	3.10314e-58	0.381	0.207
HLA-DQA1	0.385968	4.49631e-58	0.479	0.279
MAST4	0.29092	1.15487e-57	0.274	0.125
RNF187	0.359138	2.21693e-57	0.49	0.318
KCNN4	0.262882	6.69546e-56	0.279	0.128
CSTB	0.320655	7.6836e-56	0.688	0.524
ETV7	0.280039	5.90634e-55	0.271	0.122
HLA-F	0.293729	6.84664e-55	0.793	0.661
COX8A	0.256187	7.10893e-55	0.855	0.739
CKLF	0.311515	1.22975e-53	0.674	0.487
SAMHD1	0.336601	2.30345e-53	0.512	0.333
TPI1	0.251415	3.16982e-53	0.851	0.7
NDUFA4	0.261251	6.58613e-53	0.903	0.845
SIT1	0.301812	7.40387e-53	0.603	0.419
DNAJA1	0.464299	8.56255e-53	0.749	0.654
COMMD7	0.322478	1.14236e-52	0.505	0.335
SGMS1	0.274823	1.40273e-52	0.271	0.128
SNX5	0.313237	2.07454e-52	0.438	0.266
HLA-DRB1	0.364595	9.35431e-52	0.733	0.521
CCM2	0.322907	1.6819e-51	0.456	0.287
TRIM69	0.289474	3.6632e-51	0.402	0.231
CD70	0.356812	4.28513e-51	0.22	0.093
PARK7	0.251192	5.70789e-51	0.819	0.684
CRTAP	0.28929	6.29949e-51	0.359	0.199
PPM1G	0.308734	1.63367e-50	0.578	0.409
PRDX2	0.313735	1.84095e-50	0.645	0.477
ZBTB38	0.299341	2.10415e-50	0.449	0.274
HOXB2	0.305297	5.2123e-50	0.348	0.188
COX17	0.328928	5.23214e-50	0.612	0.45
TMEM173	0.292938	5.71293e-50	0.563	0.377
ATPIF1	0.294436	3.57439e-49	0.803	0.691
MALAT1	0.273095	5.75053e-49	0.999	0.999
AKIRIN2	0.326258	1.2299e-48	0.489	0.328
LDLRAD4	0.280465	1.64733e-48	0.35	0.189
ANKRD37	0.346245	1.99873e-48	0.252	0.119
TXNDC17	0.312573	2.10883e-48	0.446	0.273
TRAC	0.335876	5.23842e-48	0.674	0.509
WSB1	0.326396	1.03227e-47	0.705	0.561
CSK	0.280971	1.81634e-47	0.64	0.468
SOCS1	0.365539	2.60064e-47	0.462	0.292
ARL6IP1	0.276737	2.74374e-47	0.702	0.544
LAT	0.293832	3.35262e-47	0.797	0.665
INPP5F	0.268169	4.31029e-47	0.262	0.125
NPC2	0.310324	6.10361e-47	0.464	0.301
SDF4	0.314919	6.41602e-47	0.551	0.389
NEAT1	0.380965	7.81756e-47	0.806	0.71
GTF3C6	0.285973	8.22968e-47	0.479	0.308
IGFLR1	0.279773	1.8514e-46	0.488	0.307
PCED1B	0.32265	2.66068e-46	0.558	0.392
POLD4	0.288544	3.59059e-46	0.65	0.494
ACTA2	0.291106	6.01477e-46	0.228	0.103
CTSB	0.302941	1.04781e-45	0.508	0.334
DOK2	0.304718	1.26494e-45	0.593	0.43
PELI1	0.307237	6.45786e-45	0.43	0.267
TTN	0.251547	6.4934e-45	0.22	0.098
TRAPPC1	0.262024	1.00499e-44	0.713	0.545
VMP1	0.348048	1.1657e-44	0.518	0.358
RP11-325F22.2	0.275303	1.61166e-44	0.228	0.104
TFRC	0.267509	2.1414e-44	0.31	0.166
AQP3	0.349897	3.07193e-44	0.414	0.254
UXS1	0.258507	3.52297e-44	0.334	0.187
GOLGA8B	0.282995	3.77052e-44	0.367	0.213
BTG1	0.279224	4.37545e-44	0.989	0.979
SAMD9L	0.277509	5.24262e-44	0.333	0.182
SPCS1	0.27209	1.89598e-43	0.789	0.697
APLP2	0.275855	2.11467e-43	0.253	0.125
ICAM3	0.264346	2.81362e-43	0.75	0.627
GADD45B	0.440067	1.73922e-42	0.685	0.561
GADD45G	0.361948	9.40629e-42	0.412	0.253
NT5C	0.28259	1.3982e-41	0.491	0.328
CUTA	0.271711	1.5522e-41	0.783	0.69
LST1	0.258352	1.67915e-41	0.214	0.099
PHPT1	0.282839	2.65088e-41	0.55	0.375
BRD2	0.351348	2.91154e-40	0.676	0.556
NUDT5	0.263889	2.91989e-40	0.433	0.272
BAX	0.352267	3.84561e-40	0.641	0.5
BTG3	0.313455	4.65743e-40	0.536	0.374
DYNLRB1	0.282419	1.593e-39	0.683	0.561
FOXO1	0.252453	1.79854e-39	0.289	0.157
SQSTM1	0.317099	3.6005e-39	0.807	0.737
SELPLG	0.276965	5.39878e-39	0.547	0.396
SLA	0.266542	6.19956e-39	0.514	0.355
UQCR10	0.250164	6.99822e-39	0.767	0.64
GRSF1	0.281322	1.74864e-38	0.515	0.368
PRDX5	0.282241	2.54489e-38	0.624	0.49
ECH1	0.253585	2.19888e-37	0.603	0.448
RAP1A	0.266574	2.41246e-37	0.674	0.552
MX1	0.340684	4.38882e-37	0.332	0.197
STK17B	0.293801	1.07643e-36	0.781	0.702
SAMSN1	0.306429	2.63017e-36	0.634	0.486
DUSP10	0.274692	2.63839e-36	0.258	0.136
NDUFB1	0.255666	5.84104e-36	0.528	0.377
TNIP1	0.277958	7.68941e-36	0.535	0.396
FAM46C	0.271687	3.07795e-35	0.296	0.166
CDKN1B	0.282413	3.13463e-35	0.613	0.473
RAB10	0.267463	3.33614e-35	0.428	0.289
GSTO1	0.281459	1.25035e-34	0.46	0.32
NDUFC1	0.256016	1.34232e-33	0.578	0.442
PVT1	0.254576	2.60532e-33	0.311	0.184
ISG20	0.265197	4.51901e-33	0.739	0.626
AHSA1	0.270675	6.20891e-33	0.44	0.296
FOS	0.390811	1.69577e-32	0.705	0.607
PSAP	0.281022	2.26158e-32	0.608	0.489
IER3	0.303663	3.87603e-32	0.225	0.115
ELOVL5	0.255968	1.32872e-31	0.571	0.439
MAT2B	0.252754	4.25216e-31	0.59	0.46
VCP	0.264178	5.34057e-31	0.696	0.602
IL21R	0.271345	6.58417e-31	0.344	0.216
EIF4A3	0.296371	1.85885e-30	0.423	0.292
CFLAR	0.255578	3.78599e-29	0.628	0.504
P2RY10	0.283164	4.41239e-29	0.365	0.241
RHBDD2	0.256526	7.40297e-28	0.521	0.385
STAT1	0.287037	9.96517e-28	0.567	0.433
PPP1R15A	0.348725	1.24181e-26	0.733	0.661
NEDD9	0.250343	2.84712e-26	0.392	0.266
HERPUD1	0.291761	1.56699e-25	0.563	0.442
XAF1	0.267851	3.47022e-25	0.395	0.271
ZFAND5	0.285545	2.20776e-23	0.49	0.377
LY6E	0.301365	1.19596e-22	0.776	0.688
TUBB4B	0.260166	1.52841e-22	0.518	0.391
PDE4B	0.251101	2.6546e-22	0.379	0.261
GLA	0.288211	4.15661e-22	0.24	0.143
FTL	0.256168	1.47444e-21	0.991	0.985
DUSP1	0.330591	4.99249e-20	0.775	0.734
JUNB	0.31319	1.17679e-19	0.853	0.841
DUSP2	0.397482	6.48262e-19	0.652	0.571
TTC39C	0.256397	2.34158e-18	0.524	0.432
CD83	0.286307	3.37071e-17	0.347	0.246
IER2	0.27087	6.64281e-16	0.76	0.724
ZFP36	0.402905	3.5588e-10	0.746	0.734
HLA-DRB5	0.264874	1.40279e-09	0.515	0.422

## Sheet: C3
C3 marker gene	avg_logFC	p_val_adj	pct.1	pct.2
CCL4L2	2.09743	0	0.567	0.077
CCL4	1.85745	0	0.678	0.193
TRBV5-5	1.56131	0	0.288	0.025
CCL5	1.55816	0	0.943	0.393
CD8A	1.53286	0	0.846	0.238
GZMA	1.4596	0	0.842	0.274
IFNG	1.40859	0	0.667	0.198
GZMB	1.39539	0	0.701	0.159
TRAV10	1.33017	0	0.436	0.048
LAG3	1.25318	0	0.698	0.206
HLA-DQA1	1.23801	0	0.741	0.254
NKG7	1.15569	0	0.894	0.293
CTSW	1.08891	0	0.841	0.304
CD8B	1.04074	0	0.782	0.225
GZMH	1.02384	0	0.782	0.199
CCL3L3	1.00502	0	0.346	0.045
AC092580.4	0.941833	0	0.551	0.135
FASLG	0.679881	0	0.363	0.054
AC069363.1	0.494424	5.38186e-285	0.24	0.023
CCL3	1.46773	3.59743e-283	0.407	0.084
RGS2	1.20335	1.45954e-280	0.673	0.262
HAVCR2	0.757283	3.961e-276	0.437	0.101
CST7	0.778943	1.46678e-274	0.905	0.448
HLA-DRA	1.18393	2.62219e-266	0.75	0.336
HLA-DRB1	0.930632	2.05816e-248	0.888	0.509
HLA-DQB1	0.972925	2.88213e-245	0.657	0.267
TNFSF9	0.939106	1.38712e-242	0.388	0.087
RGS1	1.2896	2.97068e-231	0.787	0.429
CSF1	0.799649	5.05106e-230	0.426	0.11
DUSP2	0.961872	4.3475e-227	0.868	0.549
ITM2C	0.810368	1.00755e-222	0.449	0.127
PRF1	0.779235	1.6471e-222	0.626	0.243
PDCD1	0.838467	2.91772e-222	0.622	0.247
KLRD1	0.841091	1.49921e-215	0.479	0.139
HSP90AA1	0.860475	2.35091e-212	0.993	0.947
CD63	0.83589	1.04339e-211	0.696	0.35
ABI3	0.695606	1.08434e-208	0.504	0.17
HLA-DPB1	0.762153	3.84938e-207	0.886	0.572
NR4A2	1.01484	5.2808e-203	0.656	0.301
HLA-DPA1	0.790359	1.60702e-201	0.877	0.569
HCST	0.621485	5.82568e-201	0.961	0.785
DNAJB1	0.9069	1.50851e-194	0.928	0.715
CD74	0.808365	1.56438e-192	0.987	0.897
AFAP1L2	0.404851	4.11759e-190	0.216	0.031
TRAV13-2	1.02387	7.88225e-185	0.347	0.089
CTSD	0.748207	3.62963e-183	0.756	0.453
DUSP1	0.805211	2.08598e-178	0.924	0.718
PTPRCAP	0.529178	3.29385e-176	0.992	0.941
CXCR6	0.636572	1.55386e-175	0.41	0.123
PLPP1	0.547725	1.61434e-175	0.347	0.092
CLECL1	0.465707	1.17315e-170	0.274	0.057
APOBEC3G	0.729617	2.5996e-170	0.679	0.361
CLEC2B	0.698896	5.47349e-170	0.803	0.484
ID2	0.774876	4.78838e-168	0.776	0.458
PTMS	0.646478	8.87636e-162	0.546	0.218
HSPA1B	0.853276	3.2234e-160	0.768	0.449
UBC	0.543951	9.2655e-160	0.999	0.975
EOMES	0.460504	1.21731e-157	0.305	0.074
GFOD1	0.348975	5.73482e-155	0.204	0.034
HOPX	0.733383	9.3496e-154	0.479	0.179
CHST12	0.546045	4.44434e-150	0.485	0.19
NBL1	0.433836	4.297e-144	0.26	0.06
CD38	0.394978	3.50657e-136	0.24	0.054
TNIP3	0.439342	8.30722e-136	0.273	0.069
PHLDA1	0.768914	2.86271e-134	0.513	0.223
HLA-DMA	0.579916	2.58372e-133	0.553	0.256
TRGV4	0.771676	1.24229e-132	0.216	0.045
TNFRSF9	0.553809	7.518e-132	0.398	0.135
ADGRG1	0.506846	1.34183e-131	0.381	0.126
HSPA8	0.566579	1.21369e-130	0.979	0.933
HSPH1	0.662225	2.65139e-129	0.692	0.387
NR4A1	0.647917	2.98676e-125	0.521	0.228
DNAJA1	0.641576	4.9807e-125	0.852	0.645
RARRES3	0.555418	1.6258e-124	0.867	0.667
CLIC3	0.463682	1.60302e-123	0.297	0.085
HSPA1A	0.742787	9.60074e-122	0.757	0.471
TNFSF4	0.405123	9.82879e-121	0.212	0.047
IFITM2	0.508016	4.73656e-119	0.961	0.875
UBB	0.448595	9.86775e-119	0.981	0.889
CD3D	0.492654	1.66348e-118	0.969	0.92
TRBV9	1.09085	2.5578e-118	0.221	0.052
LINC00152	0.514367	1.16716e-116	0.7	0.399
CD69	0.742955	1.95128e-116	0.878	0.704
APOBEC3C	0.635861	3.73568e-116	0.556	0.291
ACP5	0.509669	5.92937e-111	0.51	0.242
SH3BGRL3	0.392217	1.25616e-108	0.994	0.969
FABP5	0.448015	1.61216e-107	0.533	0.242
ADGRE5	0.553338	5.18378e-104	0.718	0.47
JUNB	0.499175	2.93155e-103	0.951	0.83
LSP1	0.431887	3.29693e-103	0.928	0.797
RHOB	0.573001	1.94587e-101	0.543	0.27
HSPE1	0.534613	3.43305e-101	0.87	0.688
GAPDH	0.417999	3.77308e-98	0.996	0.982
FOSB	0.555275	4.17994e-97	0.617	0.346
CD27	0.577334	1.79703e-96	0.681	0.443
JUN	0.400548	1.38512e-95	0.985	0.84
H3F3B	0.364553	6.91835e-95	0.997	0.986
ZFP36	0.624447	1.67206e-93	0.87	0.721
CKS2	0.629122	9.98143e-93	0.479	0.234
TRAV19	0.526863	3.40597e-90	0.237	0.07
CD7	0.495674	5.21669e-90	0.863	0.717
HSP90AB1	0.496308	5.11598e-87	0.949	0.887
BHLHE40	0.55389	4.0121e-86	0.593	0.354
MIR155HG	0.53735	4.74249e-86	0.551	0.297
GALNT2	0.465776	3.73226e-85	0.282	0.102
SRGN	0.330268	1.90564e-82	0.975	0.91
SIT1	0.482511	1.72069e-81	0.639	0.42
HSPA6	0.74442	3.51868e-80	0.271	0.094
CLIC1	0.345595	1.13263e-79	0.947	0.827
CREM	0.555151	2.5242e-79	0.575	0.345
TMSB4X	0.265591	6.74878e-79	1	0.999
HLA-DMB	0.316932	8.23454e-79	0.223	0.071
RAB27A	0.438548	5.75903e-78	0.501	0.281
RUNX3	0.471827	7.0594e-78	0.499	0.281
ARHGAP9	0.439274	1.15689e-76	0.59	0.376
HSPB1	0.563903	2.41986e-76	0.797	0.649
ITM2A	0.415789	1.39376e-75	0.811	0.629
SRSF7	0.434967	3.00664e-75	0.934	0.862
ATF3	0.568206	2.88257e-74	0.356	0.158
COTL1	0.406016	3.00384e-74	0.869	0.726
PLA2G16	0.373638	1.439e-73	0.349	0.154
ITGB7	0.403842	2.17692e-73	0.485	0.266
C12orf75	0.396596	3.40077e-73	0.569	0.337
SLF1	0.37813	4.86355e-71	0.366	0.169
LYST	0.407599	1.68587e-70	0.518	0.3
TSEN54	0.353263	6.58532e-70	0.44	0.228
CD3E	0.27124	7.28108e-69	0.99	0.977
RBPJ	0.423762	5.68092e-68	0.65	0.431
SERTAD1	0.400409	1.46776e-67	0.541	0.318
OASL	0.334611	2.51584e-67	0.498	0.273
TOX	0.372523	4.24627e-67	0.44	0.226
PTPN6	0.446881	1.81022e-66	0.601	0.408
RABAC1	0.416881	4.13577e-66	0.733	0.559
CORO1A	0.329085	8.64314e-65	0.963	0.904
PLSCR1	0.329221	2.93819e-64	0.345	0.161
PPP1R15A	0.340191	1.01553e-63	0.851	0.649
TIGIT	0.399623	1.21131e-61	0.66	0.417
GSTP1	0.342422	1.76036e-61	0.716	0.53
RP11-23P13.6	0.274817	5.51012e-61	0.201	0.069
IDH2	0.360621	7.24192e-59	0.574	0.374
TUBA1A	0.540388	1.23528e-58	0.679	0.509
CRIP1	0.364239	1.67536e-58	0.909	0.84
DYNLL1	0.419326	3.44401e-58	0.732	0.545
SLA2	0.376904	2.67162e-57	0.369	0.191
SAMSN1	0.406617	2.21491e-56	0.675	0.485
IFI27L2	0.362544	2.44904e-56	0.557	0.364
GZMK	0.466624	2.36456e-55	0.341	0.158
DRAP1	0.340123	4.33703e-55	0.775	0.64
DUSP4	0.401614	4.60882e-54	0.513	0.297
IL2RB	0.36595	9.97932e-54	0.546	0.352
XCL1	0.575716	1.3768e-53	0.218	0.082
PYCARD	0.362596	1.58761e-53	0.447	0.266
PSMB9	0.317735	6.40736e-53	0.864	0.739
ITGB2	0.316437	9.30065e-53	0.796	0.65
TUBA4A	0.40353	1.17141e-52	0.661	0.486
HSPD1	0.425701	3.60797e-52	0.676	0.513
CBLB	0.347237	4.33918e-52	0.558	0.366
IFITM1	0.256114	4.64321e-52	0.992	0.949
CDK2AP2	0.413586	5.05313e-52	0.56	0.376
IER2	0.315778	9.64743e-52	0.861	0.713
SH2D2A	0.316932	1.00066e-51	0.679	0.478
SUPT3H	0.323083	5.99756e-51	0.33	0.17
CD99	0.258468	1.08066e-50	0.919	0.786
IVNS1ABP	0.415554	2.80831e-50	0.463	0.292
CDKN2C	0.29041	2.83102e-50	0.228	0.093
SYTL3	0.34928	3.56186e-50	0.449	0.265
BST2	0.346377	1.5441e-49	0.706	0.535
THEMIS	0.335445	2.69904e-49	0.41	0.233
DUSP5	0.337779	3.9584e-49	0.285	0.135
C9orf142	0.316599	3.28172e-47	0.773	0.623
TRG-AS1	0.312625	3.54604e-47	0.277	0.129
CD3G	0.338021	4.09986e-47	0.781	0.665
BCAS4	0.252515	1.33851e-46	0.22	0.092
ZNF331	0.537295	1.62778e-46	0.447	0.289
TRGV3	0.305785	1.10544e-45	0.202	0.081
APMAP	0.295428	1.22571e-45	0.446	0.267
CLSTN3	0.274496	2.6215e-45	0.227	0.098
PRDX6	0.351184	4.9348e-45	0.613	0.469
FKBP1A	0.318581	7.94585e-45	0.728	0.573
APOBEC3H	0.2865	1.09796e-44	0.249	0.113
ITGAE	0.383372	4.69275e-44	0.446	0.285
LY6E	0.273769	5.71472e-44	0.822	0.685
BRD2	0.393366	7.02313e-44	0.694	0.557
JAKMIP1	0.258762	1.53087e-43	0.249	0.114
FAM3C	0.358364	9.23193e-43	0.285	0.147
GADD45B	0.45748	1.67602e-42	0.712	0.561
GNLY	0.532987	3.45417e-42	0.333	0.168
CD2	0.297138	4.51798e-42	0.899	0.822
ANXA5	0.327695	6.82209e-42	0.577	0.414
ZNF683	0.364983	3.0361e-41	0.219	0.092
REEP5	0.299969	5.01265e-41	0.588	0.427
PSMB10	0.313247	7.7633e-41	0.682	0.537
IFITM3	0.330084	1.38408e-40	0.505	0.335
SAMD3	0.283855	1.00889e-39	0.34	0.185
MSN	0.328573	2.50778e-39	0.689	0.557
UBE2L6	0.299105	5.8486e-39	0.625	0.472
GABARAPL1	0.332337	7.86469e-37	0.419	0.261
SLC7A5	0.29208	8.67826e-37	0.32	0.175
JUND	0.277945	1.01222e-36	0.662	0.514
PARVG	0.289347	2.66242e-36	0.376	0.229
TAGAP	0.366699	7.07236e-36	0.606	0.464
PLEKHF1	0.3018	3.94375e-35	0.323	0.185
ALOX5AP	0.371269	2.60982e-34	0.634	0.479
PTPN7	0.300444	2.9667e-34	0.679	0.539
CCND2	0.286091	4.44298e-34	0.519	0.366
CMC1	0.499421	6.18022e-34	0.421	0.283
JMJD6	0.30795	1.91589e-33	0.392	0.251
DOK2	0.312725	2.65227e-33	0.576	0.436
CD52	0.257503	2.93961e-33	0.966	0.949
CD96	0.27516	8.6751e-33	0.626	0.49
KLF6	0.283367	1.87392e-32	0.89	0.794
PTPN22	0.286905	3.21721e-32	0.416	0.268
CD70	0.25497	1.70802e-31	0.208	0.097
KLF10	0.265337	2.61083e-31	0.333	0.194
ARPC5L	0.266092	2.92868e-31	0.643	0.505
CD82	0.324319	1.15983e-30	0.649	0.512
SNAP47	0.291691	4.41488e-30	0.252	0.136
SQSTM1	0.268552	8.65657e-30	0.831	0.736
NDUFA3	0.2848	2.95911e-29	0.587	0.461
IKZF3	0.284058	1.01625e-28	0.436	0.299
PSTPIP1	0.267399	1.34763e-28	0.505	0.365
MAPRE2	0.280312	3.42743e-28	0.543	0.404
SRSF3	0.26806	4.12406e-28	0.81	0.713
GADD45G	0.324974	4.14126e-27	0.403	0.258
SRI	0.253794	4.98649e-27	0.539	0.409
NEDD9	0.250997	5.37496e-27	0.404	0.268
BAG3	0.378745	8.29328e-27	0.333	0.21
ID3	0.385171	2.29757e-26	0.365	0.235
ZFP36L1	0.259711	2.56245e-26	0.858	0.794
ZFAND2A	0.390388	3.07423e-26	0.453	0.327
SGK1	0.367732	4.5664e-26	0.273	0.159
AHSA1	0.282526	5.08078e-26	0.431	0.3
CALR	0.298311	2.19875e-25	0.793	0.726
CYCS	0.259313	3.91281e-25	0.693	0.594
MGAT1	0.256419	6.90168e-25	0.369	0.247
GLA	0.293889	1.89975e-24	0.253	0.144
PRDX5	0.252294	1.9019e-24	0.613	0.495
CITED2	0.415464	2.9527e-24	0.505	0.379
ANKRD37	0.26016	5.02528e-24	0.228	0.124
SLC2A3	0.264798	1.54385e-23	0.725	0.613
CACYBP	0.278488	1.69871e-23	0.673	0.555
SLA	0.277016	6.70872e-23	0.495	0.361
RNF167	0.269131	7.85465e-23	0.554	0.436
TNFAIP3	0.269094	5.80831e-22	0.786	0.688
PTGER4	0.277651	4.88473e-21	0.354	0.236
CKLF	0.254163	1.64131e-20	0.62	0.498
MRPL18	0.250761	2.04851e-20	0.462	0.343
KPNA2	0.256302	6.14926e-20	0.276	0.173
NEU1	0.26233	1.53206e-18	0.312	0.204
FTL	0.299362	1.99689e-15	0.99	0.986
RGCC	0.384908	3.29233e-12	0.521	0.441
CXCR4	0.333888	2.9511e-11	0.629	0.556
HSPA5	0.259644	8.70858e-11	0.651	0.585
GEM	0.375426	2.64412e-10	0.206	0.131

## Sheet: C4
C4 marker gene	avg_logFC	p_val_adj	pct.1	pct.2
CCR7	1.07082	0	0.809	0.229
LEF1	0.88856	0	0.75	0.275
PIK3IP1	0.854575	0	0.922	0.572
RPS3A	0.81417	0	1	0.999
SARAF	0.72437	0	0.994	0.948
RPS13	0.717705	0	1	0.999
RPL5	0.695722	0	0.999	0.991
EEF1B2	0.690347	0	1	0.973
EEF1G	0.687212	0	0.995	0.93
RPL32	0.657946	0	1	1
RPL9	0.646131	0	1	0.995
RPS23	0.622776	0	1	0.998
RPS5	0.618746	0	1	0.994
RPS12	0.603587	0	1	1
PABPC1	0.602612	0	0.994	0.948
RPL22	0.600479	0	1	0.994
RPS14	0.593456	0	1	0.999
RPL11	0.5904	0	1	1
RPL3	0.588898	0	1	0.997
RPL30	0.576434	0	1	1
RPL7	0.576268	0	0.998	0.963
RPL34	0.574826	0	1	1
RPS8	0.571217	0	1	1
EEF1A1	0.561783	0	1	1
RPL35A	0.554276	0	1	0.999
RPL13	0.552636	0	1	1
RPL10A	0.539905	0	1	0.992
RPS18	0.537478	0	1	0.999
TPT1	0.537454	0	1	0.999
RPS6	0.536068	0	1	1
RPL19	0.529121	0	1	1
RPL18	0.52072	0	1	1
RPL10	0.520372	0	1	1
RPL14	0.512917	0	1	0.999
RPS27A	0.510786	0	1	1
RPL39	0.506078	0	1	1
RPS3	0.496641	0	1	1
RPL8	0.486386	0	1	0.999
RPS10	0.482747	0	1	0.998
RPL29	0.475419	0	1	1
RPS25	0.47184	0	1	1
RPL37	0.462276	0	1	1
RPS4X	0.462193	0	1	1
RPS15A	0.435501	0	1	1
RPS28	0.431691	0	1	1
NACA	0.478579	6.1131e-299	1	0.997
EEF2	0.642167	2.86086e-297	0.99	0.902
RPL4	0.58268	2.44683e-294	0.996	0.964
RPL21	0.533385	1.03226e-285	0.998	0.981
RPLP2	0.419451	9.4628e-285	1	0.999
RPS15	0.355491	1.42841e-282	1	1
RPS16	0.44526	1.34379e-279	1	0.998
BACH2	0.615378	6.20602e-279	0.463	0.106
RPL18A	0.402114	5.11277e-278	1	0.999
RPS2	0.424166	1.15871e-270	1	0.999
GNB2L1	0.430778	2.37761e-268	1	0.995
RPL36	0.395648	6.01401e-266	1	0.998
FOXP1	0.751889	6.28171e-265	0.832	0.406
RPL24	0.411793	3.86706e-257	1	0.998
SATB1	0.66823	1.32998e-253	0.58	0.182
RPS21	0.416848	2.06158e-249	1	0.996
RPL12	0.371545	5.29609e-249	1	0.999
TCF7	0.734931	1.71515e-248	0.699	0.268
LEPROTL1	0.789203	2.90333e-247	0.898	0.624
RPSA	0.438292	1.70982e-244	0.999	0.994
RPL17	0.422155	5.39052e-244	1	0.996
RPS9	0.400999	2.17482e-243	1	0.997
WHAMM	0.732971	2.73478e-241	0.695	0.281
LDHB	0.569443	6.11523e-238	0.981	0.844
AC090498.1	0.322578	9.70953e-228	1	0.999
EIF3E	0.595932	9.71866e-228	0.962	0.762
RPS27	0.351075	1.59529e-227	1	1
FAU	0.333914	5.15566e-215	1	0.999
DHRS3	0.533625	2.77567e-213	0.394	0.095
NPM1	0.455627	8.10111e-211	0.995	0.956
CAMK4	0.664286	1.32976e-203	0.754	0.377
RPL7A	0.318838	1.54251e-201	1	0.999
GLTSCR2	0.54751	2.17965e-196	0.967	0.807
RPS7	0.316753	8.67333e-195	1	1
RPLP0	0.414194	2.27037e-193	1	0.996
ABLIM1	0.603138	7.38085e-193	0.575	0.214
RPL38	0.411394	2.27552e-192	0.997	0.971
FHIT	0.436414	1.64106e-188	0.323	0.07
RPL26	0.28625	6.98839e-186	1	1
RPL31	0.403848	1.31427e-185	0.995	0.969
RPL28	0.268447	5.81303e-185	1	1
SF1	0.606235	2.94793e-182	0.917	0.711
UBA52	0.322637	2.59904e-181	1	0.996
RPL6	0.323929	1.15467e-176	1	0.999
S1PR1	0.519714	1.66134e-175	0.502	0.171
RPL15	0.295906	6.56368e-175	1	1
BEX2	0.469668	1.57694e-174	0.406	0.118
CD55	0.581855	2.06059e-172	0.557	0.213
MYC	0.555217	1.26943e-170	0.379	0.106
MAL	0.51359	3.40527e-168	0.603	0.239
ADTRP	0.378666	1.52126e-166	0.297	0.065
RPL13A	0.353013	1.4567e-165	0.999	0.99
COX4I1	0.430178	5.69432e-164	0.996	0.976
EIF3L	0.510477	4.68562e-158	0.912	0.678
TXK	0.42071	7.92401e-158	0.362	0.1
RPL27	0.356785	4.87687e-156	0.998	0.984
RPL37A	0.317423	3.57253e-154	0.998	0.994
RPLP1	0.288058	2.46265e-153	1	1
EIF4B	0.519057	5.72654e-153	0.898	0.657
IFNGR2	0.376383	2.39343e-149	0.282	0.067
MGAT4A	0.526023	1.96176e-147	0.673	0.32
ACTN1	0.416832	6.46245e-142	0.313	0.085
PNRC1	0.45438	3.59161e-140	0.983	0.893
BTF3	0.331832	4.28064e-139	0.996	0.982
EEF1D	0.324709	2.48533e-136	0.999	0.988
NDFIP1	0.518242	4.29426e-135	0.878	0.655
RCAN3	0.511388	1.93499e-133	0.592	0.281
NOSIP	0.558143	8.21992e-132	0.736	0.444
EPB41L4A-AS1	0.532239	3.7572e-126	0.614	0.312
RPL23A	0.261194	9.40948e-126	1	0.999
SGTB	0.459559	4.37353e-125	0.476	0.194
TOMM7	0.34872	1.07707e-122	0.986	0.94
AIF1	0.308833	1.65053e-119	0.319	0.094
UBE2B	0.490613	9.40788e-116	0.811	0.572
RPS20	0.3606	1.81803e-115	0.977	0.904
KLF3	0.391702	9.61623e-115	0.492	0.202
EIF2S3	0.468807	1.41043e-112	0.804	0.551
TGFBR2	0.482374	1.68243e-110	0.6	0.309
TMEM123	0.428344	8.13359e-109	0.765	0.459
PDK1	0.319448	1.16709e-102	0.257	0.074
ATP6V1G1	0.37631	2.59698e-102	0.932	0.765
KLF2	0.543492	5.18774e-102	0.73	0.43
CHMP7	0.453319	2.70885e-101	0.432	0.188
SNHG7	0.460531	3.18939e-100	0.722	0.456
ZFAS1	0.400978	8.06915e-100	0.94	0.773
RCC1	0.501619	1.17079e-97	0.65	0.379
RSL24D1	0.431057	2.94301e-97	0.811	0.579
RPL27A	0.330892	5.23315e-97	0.984	0.946
PCBP2	0.349996	8.14494e-95	0.951	0.827
EIF3H	0.365344	1.00427e-94	0.918	0.772
BEX4	0.351687	1.2033e-92	0.378	0.15
SSH2	0.432323	3.19811e-92	0.594	0.33
EIF1	0.273828	1.63619e-91	1	0.998
ARRDC2	0.429919	1.83545e-90	0.485	0.236
HNRNPA1	0.27033	2.57138e-90	0.995	0.984
IL7R	0.287888	5.65683e-89	0.94	0.627
AC245100.1	0.4259	6.13029e-89	0.482	0.234
BTG1	0.26505	2.01463e-87	0.998	0.978
TXNIP	0.425073	1.18002e-86	0.9	0.713
USP3	0.424505	2.18314e-86	0.547	0.292
AC241585.2	0.405232	2.06716e-85	0.522	0.267
EIF3F	0.320395	4.01466e-85	0.952	0.834
SCML1	0.27943	8.88811e-85	0.228	0.067
IL6ST	0.381237	7.47054e-84	0.665	0.398
BBC3	0.468516	1.47959e-82	0.436	0.204
TOMM20	0.39002	1.53761e-82	0.811	0.606
CSDE1	0.383549	2.7746e-82	0.847	0.647
RELB	0.461228	1.22725e-81	0.657	0.419
FLT3LG	0.420165	5.20805e-81	0.699	0.441
RPL36A	0.32301	1.28947e-79	0.975	0.904
MAX	0.399213	2.32375e-78	0.701	0.457
SNRPA1	0.397616	7.49842e-78	0.71	0.461
HBB	0.421408	1.0505e-77	0.201	0.057
SBDS	0.390863	1.88933e-76	0.732	0.484
PER1	0.352144	4.97198e-75	0.461	0.226
RASA3	0.367104	1.02807e-74	0.484	0.246
APBB1	0.32238	1.03379e-74	0.341	0.142
CCNI	0.290562	1.239e-73	0.987	0.926
CD48	0.343862	2.0685e-73	0.896	0.736
NBEAL1	0.365947	3.32044e-73	0.824	0.611
SH3YL1	0.330817	3.4794e-73	0.307	0.122
CCDC109B	0.350177	1.4401e-72	0.676	0.419
C12orf57	0.301216	1.65292e-71	0.969	0.893
SNN	0.25698	3.60083e-71	0.201	0.061
HIF1A	0.380311	1.03768e-69	0.589	0.353
FAM65B	0.38745	1.24657e-68	0.518	0.283
SNX9	0.386919	3.20758e-68	0.564	0.325
SNHG8	0.354402	5.07953e-68	0.823	0.612
OSER1	0.338992	5.41976e-68	0.494	0.266
R3HDM4	0.374147	1.15731e-67	0.597	0.366
RASGRP2	0.326402	2.95822e-65	0.423	0.209
TSC22D3	0.307057	8.34616e-64	0.933	0.763
ARID5A	0.403936	1.45497e-61	0.631	0.406
SLC25A6	0.279149	2.87196e-61	0.943	0.86
PHF1	0.321894	1.14297e-60	0.651	0.407
PIM1	0.403996	1.19508e-60	0.615	0.395
SDCBP	0.331136	1.86759e-60	0.564	0.339
UQCRB	0.269439	8.01157e-60	0.964	0.897
EIF1B	0.346068	5.66579e-59	0.732	0.538
STK17A	0.369109	4.3516e-58	0.833	0.689
AES	0.304473	2.31613e-57	0.859	0.693
LDLRAP1	0.321474	7.24475e-57	0.337	0.156
SYF2	0.348157	1.46289e-56	0.715	0.531
TMEM243	0.34083	2.66699e-56	0.627	0.413
RAB30	0.276019	6.46096e-56	0.259	0.106
ST13	0.308843	7.42134e-54	0.801	0.639
DENND4A	0.308122	1.2149e-53	0.337	0.162
GIMAP7	0.362266	1.23995e-53	0.735	0.52
FBL	0.324008	1.26483e-53	0.647	0.438
PABPC4	0.320664	3.0608e-52	0.443	0.251
PLAC8	0.269315	3.17964e-52	0.385	0.191
KLHDC2	0.323311	4.81744e-52	0.461	0.264
MBNL1	0.272338	2.04653e-50	0.894	0.779
PELI1	0.341403	4.75439e-50	0.465	0.268
BNIP3	0.255145	5.32637e-50	0.272	0.12
RP11-660L16.2	0.266794	1.01949e-49	0.308	0.144
CRTC3	0.280041	3.80331e-49	0.365	0.189
CYTH1	0.312595	3.54292e-48	0.662	0.456
DDX21	0.338868	5.66463e-48	0.625	0.435
GPR183	0.273877	2.73833e-47	0.396	0.211
UBE2D3	0.273035	4.42933e-47	0.919	0.83
CYTIP	0.318147	6.84488e-47	0.792	0.638
RSL1D1	0.320813	7.03487e-47	0.677	0.488
C6orf48	0.340025	7.81565e-47	0.534	0.349
FCMR	0.290929	8.33542e-47	0.595	0.383
MATR3.1	0.311568	5.36179e-46	0.66	0.471
EIF2A	0.299933	8.7532e-46	0.518	0.331
NSA2	0.295081	1.02822e-45	0.753	0.577
PRMT2	0.335039	8.22676e-45	0.719	0.548
SERINC5	0.272742	1.57043e-44	0.381	0.204
RP11-51J9.5	0.252848	1.74383e-44	0.42	0.228
TMEM41B	0.25269	3.40568e-44	0.272	0.126
UXT	0.281255	3.91201e-43	0.805	0.65
GCC2	0.304337	9.74246e-43	0.661	0.478
HBP1	0.291618	1.94911e-42	0.485	0.298
TBC1D15	0.254068	1.9753e-42	0.275	0.131
ALKBH7	0.302967	5.94546e-42	0.534	0.355
RNF114	0.279242	4.60759e-40	0.585	0.398
FAM118A	0.264756	1.2853e-39	0.371	0.208
RNF145	0.27965	1.83846e-39	0.463	0.286
EIF5A	0.257001	2.08474e-39	0.868	0.73
CCNG1	0.282641	3.0385e-39	0.457	0.281
LIMD2	0.257173	4.568e-39	0.922	0.861
RNF138	0.268282	1.56568e-38	0.477	0.3
UBXN1	0.250039	5.16096e-38	0.835	0.711
TRAT1	0.329693	1.0474e-37	0.491	0.32
DCTN6	0.268685	2.31464e-37	0.323	0.176
GGNBP2	0.277459	4.06589e-37	0.597	0.423
EIF3M	0.270502	1.45922e-36	0.757	0.605
PDCD4	0.30794	4.27382e-36	0.653	0.481
CCDC59	0.280229	8.38694e-36	0.543	0.375
SEC62	0.269804	1.20651e-34	0.678	0.516
APEX1	0.264895	1.47131e-34	0.538	0.365
SELL	0.332757	1.63647e-34	0.515	0.332
RICTOR	0.265605	1.36858e-33	0.427	0.262
FNTA	0.279485	1.33801e-32	0.562	0.405
ZC3H7A	0.257925	2.89969e-32	0.404	0.252
BNIP2	0.255201	1.54868e-31	0.502	0.343
PHF3	0.252591	1.2676e-28	0.479	0.323
BCL2	0.261617	6.28476e-27	0.459	0.307

## Sheet: C5
C5 marker gene	avg_logFC	p_val_adj	pct.1	pct.2
FGFBP2	2.1348	0	0.862	0.036
NKG7	1.91342	0	0.988	0.291
GNLY	1.83699	0	0.791	0.124
GZMH	1.79928	0	0.967	0.187
CST7	1.27806	0	0.972	0.447
ZEB2	1.19149	0	0.779	0.155
SPON2	1.10707	0	0.533	0.061
GZMB	1.03189	0	0.821	0.154
FLNA	1.00269	0	0.881	0.448
PLEK	0.998369	0	0.612	0.128
CTSW	0.990273	0	0.872	0.307
PRF1	0.95821	0	0.716	0.239
LITAF	0.934478	0	0.914	0.549
ADGRG1	0.933426	0	0.594	0.108
CCL5	0.933017	0	0.995	0.394
KLRD1	0.924617	0	0.607	0.13
C12orf75	0.870157	0	0.811	0.315
S1PR5	0.840665	0	0.473	0.029
PRSS23	0.831014	0	0.43	0.017
MATK	0.807718	0	0.602	0.114
FCRL6	0.786463	0	0.463	0.04
TGFBR3	0.754656	0	0.511	0.073
C1orf21	0.712239	0	0.443	0.033
CX3CR1	0.643104	0	0.309	0.017
FCGR3A	0.589836	0	0.298	0.022
ITGAM	0.519212	0	0.299	0.03
RP11-81H14.2	0.478611	0	0.272	0.026
PROK2	0.397923	0	0.201	0.008
GZMM	0.853956	1.9933e-301	0.888	0.455
TTC38	0.651565	1.03875e-294	0.395	0.069
GZMA	0.649923	5.53411e-281	0.833	0.281
FGR	0.453218	2.244e-279	0.26	0.027
ZNF683	0.70463	1.165e-260	0.404	0.075
EFHD2	0.782552	3.30884e-260	0.716	0.284
SYNGR1	0.536971	1.56394e-250	0.264	0.033
ITGB2	0.814976	9.30704e-247	0.918	0.64
CD8A	0.783749	1.0947e-241	0.734	0.256
HOPX	0.644609	1.37641e-237	0.589	0.171
HLA-C	0.421637	1.68167e-237	1	1
ANXA1	0.791935	2.87459e-233	0.853	0.432
SYNE1	0.726781	2.80688e-232	0.668	0.258
CD99	0.686768	6.88455e-228	0.979	0.782
LILRB1	0.382649	6.46325e-227	0.209	0.021
KLRG1	0.702135	5.41747e-225	0.52	0.153
CD8B	0.775904	6.57098e-204	0.664	0.243
SUN2	0.707251	1.86073e-200	0.831	0.504
TBX21	0.622177	1.81872e-198	0.525	0.173
RAP1GAP2	0.372394	2.09012e-196	0.228	0.032
CLIC3	0.580752	4.52006e-191	0.358	0.081
MT-CO2	0.425525	4.6559e-189	0.998	0.995
BIN2	0.679723	2.03022e-188	0.758	0.415
DSTN	0.665546	9.60358e-180	0.636	0.291
LYAR	0.596762	5.76299e-179	0.589	0.221
HLA-E	0.40885	7.38054e-172	0.998	0.99
PXN	0.588529	2.85777e-168	0.522	0.199
CEP78	0.45211	2.51114e-160	0.301	0.069
MYO1F	0.570729	1.08002e-159	0.555	0.22
TRGV2	0.577548	1.37814e-159	0.268	0.054
KLF3	0.643151	1.36766e-158	0.522	0.201
SAMD3	0.527309	1.90491e-157	0.492	0.172
MYO1G	0.609071	1.07488e-152	0.669	0.346
HCST	0.564527	7.33476e-150	0.954	0.788
LAIR2	0.551163	6.19616e-143	0.413	0.127
SLC9A3R1	0.625151	2.52513e-142	0.777	0.496
S100A6	0.506512	1.22103e-141	0.983	0.907
KLF2	0.513307	2.07044e-138	0.804	0.425
IFITM1	0.447389	7.26484e-138	0.991	0.949
SH3BGRL3	0.45023	8.57572e-138	0.998	0.969
RAP1B	0.539766	3.24743e-137	0.857	0.637
CYBA	0.537428	1.18433e-136	0.969	0.864
HLA-B	0.294529	3.13205e-136	1	1
CD52	0.506435	4.64508e-134	0.983	0.947
LGALS1	0.445893	8.03595e-131	0.859	0.506
RASSF1	0.539826	9.38844e-131	0.63	0.326
TSPAN32	0.430415	2.93639e-128	0.331	0.098
SLAMF7	0.310823	2.00158e-127	0.227	0.047
F2R	0.371201	2.68719e-125	0.283	0.071
CD300A	0.367783	1.6366e-124	0.258	0.062
S100A4	0.485758	2.85107e-122	0.972	0.877
CALM1	0.372692	9.98127e-122	0.993	0.961
MRPL10	0.507276	5.90975e-120	0.497	0.22
TGFB1	0.59882	3.63874e-119	0.645	0.361
CD244	0.315548	2.58059e-118	0.213	0.044
AHNAK	0.560328	7.73514e-118	0.746	0.465
MYBL1	0.421578	1.02321e-116	0.304	0.088
SSBP4	0.52563	8.83036e-116	0.563	0.278
HIST1H1E	0.834585	2.43105e-112	0.487	0.226
GK5	0.299548	1.23183e-111	0.201	0.042
FKBP11	0.530143	5.55125e-111	0.518	0.239
CCNH	0.575165	1.2921e-110	0.658	0.389
ARRB2	0.49675	1.59738e-108	0.656	0.378
P2RY8	0.489407	4.45774e-107	0.451	0.19
LPCAT1	0.393556	4.8426e-107	0.312	0.099
RASA3	0.471496	8.43291e-107	0.523	0.244
MCTP2	0.290075	1.44745e-106	0.216	0.05
PTP4A2	0.494138	1.62359e-106	0.791	0.574
S100A10	0.4483	1.88212e-106	0.944	0.796
ADRB2	0.330169	1.28753e-105	0.228	0.055
GSTP1	0.475268	1.24701e-104	0.787	0.525
CHST12	0.425956	1.43727e-104	0.467	0.196
PPP2R2B	0.323329	1.81111e-103	0.254	0.068
PTGDR	0.298091	2.44576e-103	0.224	0.053
MT-CO1	0.325079	1.93737e-102	0.998	0.996
CAPN2	0.496676	2.06175e-102	0.641	0.376
APMAP	0.48579	7.99296e-101	0.531	0.26
ITGB7	0.494576	2.04365e-99	0.535	0.263
TSEN54	0.42206	4.85425e-99	0.496	0.225
AES	0.45872	3.26382e-97	0.875	0.693
PPP3CC	0.481892	3.94638e-97	0.666	0.41
PPP2R5C	0.496771	3.06203e-96	0.681	0.417
SYTL3	0.53944	1.13411e-92	0.517	0.261
CD3G	0.455517	4.1304e-91	0.836	0.661
RPL21	0.280014	3.4101e-90	0.997	0.982
C11orf21	0.308655	8.40927e-89	0.213	0.057
PRR5	0.330275	1.23493e-86	0.269	0.087
ITGAL	0.432168	1.62959e-85	0.586	0.325
RAB29	0.442731	4.93364e-85	0.48	0.236
PLAC8	0.450339	9.77588e-85	0.422	0.189
HLA-DPB1	0.312733	3.41722e-83	0.872	0.577
CDC25B	0.435968	2.92599e-82	0.468	0.229
MAP3K8	0.443237	3.52434e-81	0.392	0.168
ARPC2	0.335448	8.13348e-81	0.982	0.906
C9orf142	0.398705	8.79556e-81	0.822	0.62
GNG2	0.443546	4.05861e-80	0.768	0.551
RUNX3	0.406995	6.25999e-80	0.534	0.28
RPL41	0.254541	4.87916e-78	1	0.998
EMP3	0.350848	1.30753e-77	0.933	0.822
DIP2A	0.424557	4.24704e-77	0.46	0.236
VPS37B	0.441475	2.6956e-76	0.459	0.23
BHLHE40	0.442345	1.5075e-75	0.617	0.355
ARL4C	0.473423	1.85588e-75	0.654	0.427
PATL2	0.390328	1.62759e-72	0.427	0.205
TFDP2	0.35146	2.11826e-72	0.322	0.131
IFITM2	0.383233	1.0255e-71	0.948	0.877
HSPA5	0.455514	2.20475e-71	0.78	0.573
ZBP1	0.411168	2.17754e-70	0.352	0.152
ABHD17A	0.380226	1.47869e-69	0.43	0.21
MT-ND3	0.36294	5.97153e-69	0.981	0.956
TPST2	0.381594	7.82453e-69	0.435	0.219
CLEC2B	0.345663	8.0026e-69	0.746	0.493
SERTAD3	0.348025	1.36056e-68	0.299	0.118
MTSS1	0.279447	1.26217e-66	0.217	0.07
IQGAP2	0.361184	1.9215e-66	0.452	0.23
STK38	0.394194	3.3858e-66	0.445	0.234
JAZF1	0.327038	5.86276e-66	0.32	0.134
ATG2A	0.372468	6.3344e-66	0.337	0.148
RAB37	0.320846	2.01599e-65	0.315	0.129
DGKD	0.278426	3.40392e-64	0.231	0.08
PRKCB	0.379444	6.24046e-64	0.38	0.183
IFITM3	0.347933	1.68506e-63	0.564	0.331
AKNA	0.400571	4.71395e-63	0.571	0.354
RPS29	0.275317	1.58122e-61	0.998	0.991
RARRES3	0.336671	1.46993e-60	0.836	0.673
PTPRE	0.352785	2.94212e-60	0.325	0.147
CAST	0.363611	8.66472e-60	0.658	0.452
RP11-51J9.5	0.39218	2.05743e-59	0.435	0.228
RASGRP2	0.348426	6.1235e-59	0.414	0.211
APOL6	0.418005	1.29094e-58	0.482	0.281
MSN	0.36541	1.37779e-58	0.739	0.554
ITGB1	0.413381	4.13015e-57	0.609	0.401
ARPC5L	0.405396	5.14806e-57	0.694	0.501
SYTL2	0.281748	9.16597e-57	0.25	0.095
PTPN4	0.335064	2.63984e-56	0.422	0.223
RNF125	0.360258	6.9944e-56	0.405	0.21
CYFIP2	0.364843	5.11342e-55	0.609	0.413
SYTL1	0.35733	9.60754e-55	0.526	0.316
GABARAPL1	0.353918	3.46554e-54	0.464	0.258
ZBTB1	0.38755	2.33998e-53	0.443	0.253
YES1	0.307895	4.11302e-53	0.228	0.088
B4GALT1	0.353762	2.34755e-52	0.418	0.229
DHRS7	0.351655	1.85627e-51	0.626	0.441
MT-ATP8	0.272227	3.22337e-51	0.984	0.963
SYNE2	0.344669	8.47707e-51	0.654	0.451
MBP	0.340525	9.01957e-51	0.669	0.47
PDIA3	0.342621	2.22534e-50	0.773	0.638
RNF166	0.3472	4.06877e-50	0.553	0.361
CA5B	0.319204	2.85078e-49	0.336	0.168
MED10	0.325318	4.46201e-49	0.634	0.448
UAP1	0.252525	6.01196e-49	0.221	0.087
SERPINB6	0.262046	8.41847e-49	0.21	0.08
RBM3	0.317538	1.93045e-48	0.883	0.768
HIST1H1D	0.515253	2.2496e-48	0.294	0.139
FMNL1	0.303409	7.14037e-48	0.721	0.547
PARP8	0.331765	1.87947e-47	0.55	0.352
LIME1	0.347985	4.92024e-47	0.574	0.38
YWHAQ	0.283887	8.16058e-47	0.764	0.583
AGTPBP1	0.265631	1.25875e-45	0.263	0.117
GUK1	0.270785	1.88056e-45	0.857	0.726
HLA-DRB5	0.315494	3.20072e-45	0.638	0.413
VAMP2	0.326891	3.3764e-45	0.732	0.558
LCP1	0.290548	2.31098e-44	0.868	0.736
SLA2	0.336536	3.63454e-44	0.363	0.194
MED15	0.331833	3.93457e-44	0.492	0.312
ADGRE5	0.301239	4.05911e-44	0.672	0.477
MAPRE2	0.398234	5.36177e-44	0.576	0.403
LAMP1	0.333327	1.12547e-42	0.638	0.486
TAPBP	0.290063	2.41367e-41	0.805	0.668
CDK17	0.31407	2.47768e-41	0.439	0.265
CALR	0.302103	5.56277e-41	0.846	0.722
RNPEPL1	0.305208	6.86774e-41	0.394	0.226
DDX6	0.336986	8.74476e-41	0.622	0.459
STOM	0.270096	1.13144e-40	0.417	0.233
ANXA6	0.339631	1.26509e-40	0.697	0.542
PIK3R5	0.284378	2.31003e-40	0.362	0.199
PRMT2	0.306535	8.06861e-38	0.706	0.55
ZYX	0.315035	2.80711e-37	0.649	0.493
VPS26B	0.283414	3.90825e-37	0.324	0.176
ZAP70	0.27427	4.89761e-37	0.701	0.556
TSC22D3	0.261738	2.81356e-36	0.896	0.768
NSMCE3	0.300292	8.2022e-36	0.466	0.3
NR1D2	0.283843	1.02461e-35	0.339	0.188
AAK1	0.302877	1.27581e-35	0.594	0.427
HERPUD2	0.291605	8.49985e-35	0.474	0.311
ZFP36	0.330071	1.16087e-34	0.881	0.721
HIST1H1C	0.382109	1.32319e-34	0.367	0.216
PRKCH	0.302837	1.37491e-34	0.619	0.481
EIF4A1	0.3103	5.59382e-34	0.528	0.376
KMT2E-AS1	0.330897	2.13356e-33	0.402	0.252
SIGIRR	0.262055	5.41359e-33	0.628	0.47
PTPRA	0.29507	1.95469e-32	0.435	0.284
SPN	0.310175	2.00726e-32	0.434	0.282
MYH9	0.275744	2.32776e-32	0.735	0.604
STK10	0.273818	2.79421e-32	0.445	0.29
PYHIN1	0.280101	4.97993e-32	0.436	0.272
COG3	0.255644	5.58728e-32	0.302	0.166
MAPK1	0.257149	9.35858e-32	0.349	0.203
PPP1CA	0.287949	1.05808e-31	0.767	0.616
SIRT2	0.274105	1.83159e-31	0.299	0.166
ZBTB7A	0.261603	4.10271e-31	0.32	0.182
CDKN2D	0.316155	5.24412e-31	0.372	0.226
SLC30A1	0.30534	7.02353e-30	0.212	0.1
C9orf78	0.266721	1.30416e-29	0.612	0.478
GLIPR2	0.264711	1.40487e-29	0.4	0.249
UTRN	0.279477	4.10765e-29	0.431	0.281
SIPA1	0.250286	4.74277e-29	0.283	0.154
RP5-1171I10.5	0.289862	1.20239e-28	0.388	0.242
C5orf56	0.255723	1.22405e-28	0.475	0.32
IDS	0.300072	2.35445e-28	0.658	0.523
CD320	0.274227	3.35855e-28	0.32	0.189
ORAI1	0.262241	3.40944e-28	0.382	0.241
ITGA4	0.274733	4.21765e-28	0.53	0.372
C20orf24	0.301444	5.27793e-28	0.572	0.431
NFATC2	0.271117	5.81272e-28	0.536	0.384
ARIH2	0.26774	8.968e-28	0.525	0.384
JUN	0.378058	9.55521e-28	0.925	0.848
PIK3R1	0.368196	4.26604e-27	0.493	0.359
RP11-386I14.4	0.529653	1.02116e-26	0.224	0.117
MT2A	1.01217	1.46053e-26	0.772	0.666
DGKZ	0.251093	2.13677e-26	0.426	0.283
CCDC69	0.259464	6.84368e-26	0.383	0.251
LINC-PINT	0.30337	7.25093e-26	0.612	0.48
MMP24-AS1	0.259852	2.62981e-25	0.498	0.36
MFSD10	0.261355	4.02359e-25	0.477	0.334
FBXW5	0.258234	1.28871e-24	0.423	0.288
DNAJB6	0.273965	2.92606e-24	0.625	0.506
EMD	0.268064	5.9488e-24	0.609	0.491
XBP1	0.263722	8.01272e-24	0.553	0.417
MT1F	0.572095	8.32399e-24	0.346	0.225
RORA	0.252078	3.48331e-23	0.607	0.472
ISCA1	0.263313	4.7916e-23	0.371	0.246
RAB2A	0.253214	1.48028e-21	0.582	0.465
CCND3	0.25203	1.72673e-21	0.735	0.651
SRRT	0.271904	7.01279e-16	0.404	0.302
CMC1	0.424307	1.0425e-15	0.381	0.288
MT1E	1.10298	8.42077e-13	0.398	0.318
WDR74	0.28637	2.39079e-10	0.339	0.256
MT1X	0.657512	1	0.468	0.474

## Sheet: C6
C6 marker gene	avg_logFC	p_val_adj	pct.1	pct.2
EIF1	0.617157	2.5983e-178	1	0.998
EEF1A1	0.423147	4.82124e-174	1	1
TPT1	0.450117	6.76527e-174	1	0.999
RPL9	0.439224	2.36913e-161	1	0.995
PABPC1	0.580599	5.13365e-156	0.993	0.949
RPS18	0.438904	4.76353e-155	1	0.999
EEF2	0.542871	6.96367e-153	0.978	0.905
SARAF	0.589907	3.72555e-149	0.995	0.949
RPL13	0.359295	1.64373e-138	1	1
RPL3	0.415733	8.97032e-135	1	0.997
RPS3A	0.40352	6.56587e-129	1	0.999
SBDS	0.651867	1.83144e-128	0.819	0.485
RPL4	0.449863	5.3869e-127	0.993	0.965
RPL11	0.318782	5.52527e-126	1	1
RPL39	0.31937	1.6198e-123	1	1
FTH1	0.731193	1.76537e-123	0.999	0.998
RPS16	0.345137	3.19702e-123	1	0.998
LEPROTL1	0.636962	4.18807e-123	0.902	0.632
RPS6	0.343839	6.70456e-121	1	1
RPS2	0.329213	9.22831e-116	1	1
RPL32	0.30892	6.1461e-115	1	1
RPL5	0.374558	3.50929e-114	1	0.991
RPL34	0.316834	1.45724e-113	1	1
RPL21	0.376583	1.34929e-112	0.999	0.982
RPL36	0.2912	6.05824e-112	1	0.998
RPS8	0.32539	2.14753e-111	1	1
SF1	0.539843	1.58292e-110	0.926	0.716
TSC22D3	0.726558	4.06601e-110	0.928	0.768
WHAMM	0.622145	3.82367e-108	0.632	0.298
RPL30	0.29308	1.16751e-107	1	1
RPL10	0.29759	1.22237e-107	1	1
RPL8	0.294984	1.52989e-106	1	0.999
RPS25	0.287897	2.993e-106	1	1
RPS12	0.326991	1.57447e-105	1	1
PER1	0.488376	1.71705e-105	0.55	0.226
RPL37	0.278205	1.81086e-104	1	1
RPS27A	0.284494	2.60206e-104	1	1
CCR7	0.575782	8.99833e-103	0.605	0.261
RPS14	0.299242	2.38549e-102	1	1
RPL14	0.30355	1.14799e-101	1	0.999
RPS23	0.288114	1.93203e-101	1	0.999
FOXP1	0.549309	1.80201e-99	0.745	0.425
RPL10A	0.319419	4.44315e-98	1	0.993
S1PR1	0.482635	3.34383e-97	0.471	0.183
EEF1G	0.378027	1.30303e-96	0.98	0.933
RPL13A	0.328411	1.43559e-96	0.998	0.991
RPL18	0.274368	1.22767e-95	1	1
RPL17	0.323976	1.44273e-95	1	0.996
RPS3	0.287542	2.33987e-95	1	1
RPS13	0.287387	1.70237e-94	0.999	0.999
EZR	0.714996	1.48694e-93	0.84	0.621
RELB	0.559975	4.08567e-93	0.731	0.42
RPL35A	0.269986	1.98071e-92	1	0.999
RPL19	0.261927	2.26266e-92	1	1
PASK	0.549162	8.38027e-92	0.457	0.18
PHF1	0.507004	1.11219e-91	0.726	0.409
IL7R	0.486081	1.72795e-91	0.928	0.637
PIM3	0.636558	5.59116e-91	0.658	0.355
RPLP2	0.260531	6.21334e-91	1	0.999
SELK	0.539668	1.47674e-90	0.832	0.588
RPS4X	0.263296	3.19389e-89	1	1
EEF1B2	0.331115	3.55086e-89	0.996	0.974
EMP3	0.477528	1.98656e-87	0.948	0.824
PNRC1	0.438442	5.7993e-86	0.981	0.896
RPL29	0.255856	2.12771e-85	1	1
DDX21	0.48348	1.24135e-84	0.742	0.432
RPSA	0.292532	1.97355e-84	1	0.994
UBE2D3	0.45174	3.17907e-82	0.945	0.831
AP3M2	0.442917	3.6778e-82	0.395	0.149
KLF2	0.737079	6.3702e-82	0.715	0.44
RPLP0	0.340268	2.60667e-81	0.999	0.996
CD55	0.47414	4.66411e-81	0.508	0.227
RPS5	0.266539	3.05767e-80	1	0.994
FXYD5	0.343466	1.93493e-77	0.992	0.949
ZFP36L2	0.596263	5.97188e-77	0.956	0.833
EIF5A	0.452621	9.81325e-77	0.917	0.731
TRAF4	0.395874	1.01178e-76	0.311	0.104
RPL27A	0.34736	4.85435e-76	0.989	0.947
GLTSCR2	0.376281	4.88277e-76	0.951	0.813
CSRNP1	0.43011	5.45256e-76	0.642	0.331
KLF6	0.502385	4.16272e-75	0.949	0.792
RPL7	0.293433	8.91514e-75	0.992	0.965
CCNI	0.362605	2.51772e-74	0.987	0.928
RPL22	0.25253	5.69056e-74	0.999	0.994
CDKN2D	0.447604	1.8541e-72	0.484	0.221
ARID5A	0.527436	2.47128e-70	0.666	0.41
GABARAPL1	0.598666	2.77443e-69	0.515	0.259
OSER1	0.404854	5.63326e-69	0.541	0.269
RBM38	0.46058	8.29969e-69	0.567	0.301
RASA3	0.378499	4.90948e-68	0.528	0.25
RPL27	0.261304	2.73737e-67	0.999	0.984
NFKB1	0.508949	5.57866e-65	0.68	0.413
UBE2B	0.474665	1.09987e-64	0.806	0.58
GPR183	0.387314	9.49729e-64	0.468	0.211
HBB	0.607162	2.19654e-63	0.214	0.06
RPL36A	0.336739	1.12368e-62	0.976	0.906
GSPT1	0.419217	2.2846e-62	0.563	0.305
BTG1	0.372126	3.09197e-60	0.993	0.979
RSL24D1	0.373064	2.2454e-59	0.829	0.585
XBP1	0.480016	3.59732e-59	0.661	0.412
BEX2	0.289685	8.58105e-59	0.338	0.132
RPS20	0.305385	8.61156e-59	0.98	0.906
RBM3	0.363647	1.81458e-58	0.927	0.768
BBC3	0.537487	1.88038e-58	0.434	0.211
RPL38	0.250315	2.49947e-57	0.997	0.972
CD44	0.381131	3.87832e-57	0.928	0.766
TCF7	0.37087	1.62129e-56	0.561	0.291
MAPK1IP1L	0.37954	2.95134e-56	0.735	0.476
CYTH1	0.376612	5.35547e-56	0.718	0.457
CHD1	0.385742	8.24664e-56	0.603	0.345
ANKRD12	0.402602	1.55229e-55	0.847	0.67
SKIL	0.485036	6.28532e-55	0.55	0.316
EPB41L4A-AS1	0.362067	1.76955e-54	0.585	0.323
DHRS3	0.32795	3.49441e-54	0.292	0.111
EML4	0.418733	3.59607e-54	0.818	0.618
FAM177A1	0.489328	6.65848e-54	0.611	0.39
CSDE1	0.368176	4.5636e-53	0.848	0.653
P2RY8	0.343835	4.31311e-52	0.423	0.198
PPP1CB	0.365439	5.28882e-52	0.513	0.277
ARRDC2	0.40246	1.41967e-51	0.472	0.244
TRAF1	0.415343	7.7393e-50	0.607	0.363
RNASET2	0.393251	1.48228e-49	0.755	0.546
IL23A	0.270804	3.01683e-49	0.24	0.085
USP36	0.324097	6.38792e-49	0.429	0.209
CD5	0.44065	8.35259e-49	0.706	0.489
FXYD7	0.282398	1.04687e-48	0.205	0.066
RELA	0.351636	2.2346e-48	0.458	0.235
RCAN3	0.311372	2.67877e-48	0.544	0.294
RARA	0.328243	1.15268e-47	0.405	0.194
ETF1	0.336335	1.51778e-47	0.447	0.233
KLF3	0.310563	3.35644e-47	0.438	0.215
PLK3	0.369442	5.52473e-47	0.553	0.315
PIK3IP1	0.342793	2.18398e-45	0.806	0.591
STRAP	0.340089	2.95497e-45	0.682	0.444
HNRNPA0	0.315264	1.29744e-44	0.884	0.716
PCBP2	0.276669	2.3946e-44	0.939	0.831
FAM118A	0.315515	3.35776e-44	0.415	0.21
USP3	0.335423	3.58296e-44	0.53	0.3
MAX	0.345293	4.46566e-44	0.698	0.464
ARF1	0.307661	4.52501e-44	0.904	0.743
RP11-51J9.5	0.326071	6.43457e-44	0.447	0.231
IDS	0.395312	1.88988e-43	0.733	0.52
NR1D2	0.326251	1.91267e-43	0.386	0.188
R3HDM4	0.331791	3.02914e-43	0.605	0.372
DDIT3	0.408917	3.8016e-43	0.588	0.358
PBX4	0.339534	3.81526e-43	0.505	0.286
SNRPA1	0.34081	1.34796e-42	0.698	0.469
EIF3L	0.288186	1.68744e-42	0.86	0.689
CLDND1	0.370183	2.11916e-42	0.666	0.443
LDHB	0.268441	2.77635e-42	0.954	0.85
ISCA1	0.289806	5.96883e-42	0.457	0.243
ZFAS1	0.303273	8.238e-42	0.92	0.78
NFKB2	0.357448	8.68008e-42	0.588	0.366
HNRNPH3	0.349508	1.70119e-41	0.798	0.617
RAB22A	0.283256	1.71182e-41	0.448	0.236
TICAM1	0.260805	1.83293e-41	0.263	0.109
CDKN1A	0.507247	1.01092e-40	0.423	0.228
MGAT4A	0.326194	2.10709e-40	0.571	0.338
NINJ1	0.423442	2.51979e-40	0.52	0.312
TMEM123	0.313451	2.70256e-40	0.709	0.472
RNF138	0.288137	5.26988e-40	0.529	0.302
DDX24	0.364714	8.56327e-40	0.846	0.683
AIM1	0.288105	3.00029e-39	0.362	0.175
HNRNPUL1	0.334331	3.03401e-39	0.64	0.422
SMAP2	0.349184	1.21817e-38	0.57	0.352
ABLIM1	0.293397	1.28663e-38	0.446	0.234
BCL3	0.362635	1.73953e-38	0.557	0.343
NXT1	0.292746	5.10375e-38	0.535	0.314
CD6	0.332736	5.72858e-38	0.778	0.581
HAUS3	0.300395	6.74282e-38	0.398	0.205
KDM6B	0.333072	1.18552e-37	0.402	0.211
RCC1	0.310463	2.48404e-37	0.612	0.39
MATR3.1	0.305084	6.08282e-37	0.696	0.474
BNIP2	0.292436	8.36435e-37	0.561	0.343
DCTN6	0.279648	1.41472e-36	0.357	0.178
MAL	0.252804	2.43777e-36	0.479	0.259
TNFAIP3	0.403578	2.68477e-36	0.839	0.688
KRAS	0.378309	2.87099e-36	0.614	0.409
TTC39C	0.323403	1.25535e-35	0.638	0.429
RHBDD2	0.347565	1.91924e-35	0.592	0.388
HMGA1	0.314646	1.98415e-35	0.481	0.284
CCDC109B	0.288046	2.43672e-35	0.654	0.428
TRAT1	0.264244	2.82257e-35	0.545	0.321
FLT3LG	0.300287	4.35351e-35	0.672	0.45
STK17A	0.394547	6.0166e-35	0.839	0.692
HSPA9	0.299945	6.71328e-35	0.658	0.444
YPEL5	0.32117	1.00194e-34	0.739	0.532
AKIRIN1	0.284694	1.54199e-34	0.525	0.312
CYLD	0.28621	2.41398e-34	0.61	0.389
YBX1	0.252832	4.19454e-34	0.953	0.883
ARID4B	0.321189	7.09519e-34	0.759	0.573
BCL7B	0.310957	2.37413e-33	0.507	0.317
SFPQ	0.297885	4.68648e-33	0.844	0.684
SGTB	0.258329	5.90156e-33	0.396	0.208
TOM1	0.294013	7.02588e-33	0.422	0.235
SRSF5	0.251449	1.14342e-32	0.924	0.797
SMCHD1	0.30428	2.22642e-32	0.721	0.52
RORA	0.312729	3.18145e-32	0.679	0.469
BTG3	0.335416	8.20509e-32	0.571	0.381
HBP1	0.25861	6.4019e-31	0.506	0.302
CDC42	0.269224	7.40065e-31	0.904	0.769
RNF11	0.279164	1.38591e-30	0.436	0.25
ELF1	0.30897	1.51233e-30	0.76	0.589
MFSD14A	0.257511	4.12286e-30	0.456	0.266
TMEM57	0.301369	5.06155e-30	0.342	0.182
CDC42SE2	0.266814	6.00789e-30	0.733	0.536
BAZ2A	0.273621	6.55726e-30	0.443	0.259
CAMK4	0.252768	1.04764e-29	0.623	0.398
AES	0.266455	1.76783e-29	0.853	0.699
YIPF5	0.325102	1.94407e-28	0.49	0.307
CXCR4	0.303638	2.45627e-28	0.737	0.55
TOMM20	0.253533	2.54138e-28	0.795	0.613
DYNLT3	0.273824	2.70965e-28	0.408	0.238
SSH2	0.260964	1.11039e-27	0.543	0.342
PELI1	0.289415	1.96961e-27	0.457	0.275
PDCD4	0.301626	2.3932e-27	0.67	0.485
RNF145	0.260569	5.42281e-27	0.47	0.291
MBP	0.264301	9.34184e-27	0.679	0.473
USP16	0.269485	1.169e-26	0.579	0.384
ISG20	0.366505	1.37273e-26	0.778	0.629
NFKBIA	0.261028	2.35839e-26	0.952	0.83
PRRC2C	0.270758	3.34554e-26	0.858	0.72
CAMLG	0.270648	4.14106e-26	0.576	0.39
YTHDC1	0.262052	3.31477e-25	0.586	0.397
ARHGDIA	0.258015	7.90216e-25	0.792	0.632
HSPA5	0.282577	1.62748e-24	0.745	0.58
RNF126	0.260829	4.04849e-24	0.587	0.404
EIF1B	0.273269	8.37796e-24	0.714	0.545
EIF2A	0.25492	1.28664e-23	0.507	0.337
FAM107B	0.251506	1.13793e-22	0.649	0.455
ANXA1	0.380761	1.32871e-22	0.646	0.457
PIK3R1	0.28041	5.03358e-22	0.531	0.359
RALA	0.307307	5.66247e-22	0.461	0.302
VAMP2	0.257517	4.93906e-21	0.73	0.562
RILPL2	0.254326	3.58621e-18	0.481	0.316
BAZ1A	0.253356	9.97791e-17	0.606	0.446
NOSIP	0.253171	1.87554e-16	0.609	0.462
LMNA	0.277122	2.71457e-08	0.354	0.251
MT2A	0.481509	1	0.568	0.684
MT1E	0.407521	1	0.255	0.331

## Sheet: C7
C7 marker gene	avg_logFC	p_val_adj	pct.1	pct.2
CXCL13	1.51418	1.3675e-291	0.796	0.253
IGFL2	0.989753	7.33687e-256	0.455	0.08
NMB	1.2221	8.71061e-256	0.588	0.141
GEM	1.13446	4.64782e-217	0.495	0.114
HSPA1A	1.28585	3.85178e-210	0.903	0.473
HSPA1B	1.18724	1.68075e-199	0.907	0.452
DNAJB1	1.22044	4.86979e-188	0.963	0.721
HSPH1	1.03023	9.48482e-171	0.799	0.392
CD200	0.756132	2.72386e-166	0.422	0.101
NR3C1	0.77966	2.17862e-164	0.903	0.572
BHLHE40-AS1	0.515558	4.03096e-152	0.333	0.068
LHFP	0.532462	8.99389e-149	0.295	0.055
UBC	0.809204	8.01248e-147	0.998	0.976
TSHZ2	0.68415	2.70662e-141	0.596	0.218
CPM	0.531813	4.73675e-135	0.38	0.096
GNG4	0.550216	7.65735e-135	0.243	0.041
HSPE1	0.790478	4.66194e-134	0.921	0.692
HSPB1	0.967751	1.20469e-132	0.88	0.65
IL21	0.610138	4.46554e-131	0.268	0.051
UBB	0.703845	7.08374e-131	0.986	0.892
HSP90AA1	0.792749	3.85811e-130	0.988	0.949
GADD45G	0.956056	6.81e-130	0.629	0.249
UNQ6494	0.497043	5.94665e-122	0.352	0.089
SRGN	0.615705	3.11854e-121	0.989	0.912
HSP90AB1	0.744665	1.38078e-120	0.968	0.888
TNFRSF4	0.376683	1.89969e-120	0.751	0.339
LINC01281	0.519369	2.39301e-115	0.356	0.096
DUSP1	0.908632	5.70672e-113	0.94	0.725
PCAT29	0.386428	5.28433e-109	0.24	0.048
DUSP4	0.716233	1.12355e-104	0.65	0.297
FOS	0.873039	3.52724e-102	0.88	0.601
FABP5	0.757494	1.31355e-101	0.571	0.251
PTPN13	0.457872	2.77057e-99	0.272	0.065
BAG3	0.770716	9.38876e-99	0.496	0.204
FKBP5	0.60259	8.94241e-98	0.641	0.324
RP11-121P12.1	0.451551	2.70413e-96	0.271	0.066
DYNLL1	0.647622	3.86383e-96	0.834	0.546
CCDC50	0.487363	1.2884e-94	0.422	0.149
HSPD1	0.747928	1.68802e-94	0.766	0.513
RBPJ	0.595386	4.91332e-94	0.741	0.434
DNAJA1	0.72034	5.91798e-93	0.86	0.652
ITM2A	0.654503	1.70567e-91	0.862	0.633
TNFRSF18	0.369681	5.62643e-91	0.687	0.318
BTLA	0.492548	9.06652e-91	0.414	0.147
RP5-1028K7.2	0.433442	7.77533e-90	0.329	0.098
PDCD1	0.517469	2.95025e-89	0.589	0.264
MRPL18	0.727671	4.48878e-84	0.61	0.338
RGS2	0.904607	1.8036e-83	0.578	0.285
DNAJB4	0.646924	3.79121e-83	0.528	0.236
LINC01480	0.468417	3.72231e-81	0.279	0.079
CHN1	0.356659	2.50242e-79	0.23	0.057
ALOX5AP	0.550122	5.4865e-77	0.77	0.476
EGR1	0.705635	2.88779e-73	0.541	0.262
PRDX1	0.524456	7.6055e-72	0.812	0.578
IFNG	0.68773	1.65603e-70	0.507	0.228
UCP2	0.583805	4.2378e-69	0.824	0.627
IGFBP4	0.374483	2.11679e-68	0.26	0.077
TNFRSF25	0.501395	3.0524e-68	0.649	0.383
SMCO4	0.296667	6.27488e-68	0.265	0.079
HSPA8	0.548208	1.07337e-67	0.975	0.935
CACYBP	0.644871	5.57545e-67	0.777	0.553
C9orf16	0.479729	2.22405e-66	0.851	0.713
RGS1	0.536505	6.2569e-66	0.737	0.447
SOD1	0.426449	2.2403e-61	0.935	0.825
JUN	0.490123	3.44716e-61	0.976	0.847
SERPINE2	0.625881	2.59391e-60	0.241	0.075
PPP1R15A	0.471449	3.55986e-60	0.871	0.656
TOX2	0.380241	8.38717e-60	0.369	0.149
FOSB	0.506196	7.71923e-59	0.626	0.356
C1orf228	0.433502	4.85293e-57	0.365	0.15
RGS16	0.614861	3.33159e-56	0.383	0.166
CD40LG	0.513042	1.21178e-55	0.417	0.193
SERF2	0.307123	1.57899e-55	0.989	0.961
ICA1	0.417625	1.9049e-55	0.262	0.089
TOX	0.413489	1.0443e-54	0.473	0.232
LMNA	0.538657	2.87032e-54	0.481	0.243
ETV7	0.383752	3.55971e-54	0.326	0.128
KIAA1324	0.256218	4.75449e-54	0.219	0.066
CD82	0.405419	2.78845e-52	0.757	0.51
ETV6	0.420544	2.84268e-52	0.418	0.195
LMO4	0.459298	4.46114e-50	0.378	0.176
TNF	0.583741	2.55424e-49	0.545	0.31
AHI1	0.378381	4.43071e-49	0.34	0.145
LIMS1	0.427182	5.36776e-49	0.529	0.299
AHSA1	0.404423	8.15894e-49	0.529	0.299
ZFAND2A	0.632559	1.27039e-48	0.535	0.326
PPP1CC	0.44333	5.875e-48	0.709	0.523
TMSB10	0.30366	1.42948e-47	1	0.999
DNAJA4	0.282897	2.52822e-47	0.21	0.067
COTL1	0.344645	3.95709e-47	0.899	0.73
TIGIT	0.356964	4.78965e-47	0.705	0.424
KLRB1	0.421721	5.30623e-47	0.642	0.366
HSPA6	0.928507	3.02754e-46	0.267	0.101
IGFLR1	0.402294	3.46077e-46	0.539	0.315
RHOB	0.729556	2.0033e-45	0.509	0.284
SQSTM1	0.563396	3.00595e-45	0.847	0.739
TPI1	0.325065	2.321e-44	0.883	0.708
RILPL2	0.426185	8.15156e-44	0.526	0.314
SERPINH1	0.364924	1.08371e-41	0.231	0.085
FKBP1A	0.425	1.11064e-41	0.771	0.577
NDFIP2	0.326016	1.17039e-41	0.369	0.174
PHPT1	0.386952	2.18691e-41	0.598	0.383
CYSLTR1	0.303119	6.76297e-41	0.226	0.082
RP5-821D11.7	0.322831	1.99537e-40	0.28	0.117
SHFM1	0.356935	3.80627e-40	0.795	0.638
ZC2HC1A	0.28008	1.50226e-39	0.272	0.112
ID2	0.486112	1.68471e-39	0.687	0.477
CNIH1	0.390987	4.78941e-39	0.559	0.356
PKM	0.307674	5.17282e-39	0.86	0.726
SGK1	0.481606	9.19609e-39	0.338	0.159
SERTAD1	0.412434	1.50638e-38	0.541	0.327
EIF4A2	0.330319	3.22563e-38	0.907	0.82
AD000671.6	0.343934	2.29515e-36	0.398	0.209
JUNB	0.430719	2.57875e-36	0.928	0.837
YWHAQ	0.358944	5.95913e-36	0.751	0.589
HSPA4	0.37778	2.12789e-35	0.468	0.282
AC104820.2	0.26006	6.53491e-35	0.255	0.107
EIF5	0.368875	7.62144e-35	0.82	0.686
ISCU	0.364643	1.36852e-34	0.813	0.683
S100A11	0.36152	1.70528e-34	0.853	0.696
RGCC	0.473985	7.39704e-34	0.624	0.438
RP11-25K19.1	0.273798	1.09389e-33	0.292	0.132
EDARADD	0.294051	2.08824e-33	0.206	0.079
SLC9A9	0.288094	8.32684e-33	0.319	0.152
COL9A2	0.281202	8.85503e-33	0.271	0.12
GK	0.400476	1.1365e-32	0.299	0.142
EBI3	0.301196	1.6905e-32	0.254	0.108
TRMT112	0.314993	2.78657e-32	0.802	0.66
NEU1	0.42291	3.38607e-32	0.375	0.205
SIAH2	0.406915	4.92671e-32	0.495	0.316
NPDC1	0.260191	6.93403e-32	0.303	0.141
TIAM1	0.293205	7.55733e-32	0.322	0.159
MIR155HG	0.529944	3.65183e-31	0.508	0.31
OXNAD1	0.353465	1.0453e-30	0.662	0.482
ARL3	0.278371	5.14827e-30	0.298	0.145
CTLA4	0.408599	5.27321e-29	0.404	0.22
CD2	0.274551	6.9093e-29	0.927	0.823
NR4A1	0.409656	7.94862e-29	0.43	0.246
CD4	0.271164	1.11081e-28	0.523	0.319
SMS	0.301903	1.25173e-28	0.48	0.292
SLA	0.36829	2.83723e-28	0.543	0.363
CRIP1	0.301891	2.90645e-28	0.944	0.841
BANF1	0.313904	3.31297e-28	0.6	0.421
BRK1	0.291451	7.33355e-28	0.747	0.629
METTL8	0.252158	8.52063e-28	0.291	0.141
TSPO	0.295191	9.94259e-28	0.731	0.569
MAT2A	0.34638	1.12291e-27	0.454	0.281
ARL6IP1	0.320013	1.92964e-27	0.702	0.554
ELMO1	0.31472	2.11576e-27	0.462	0.291
DAD1	0.295605	2.15649e-27	0.749	0.606
CALM2	0.266668	2.22205e-27	0.873	0.778
C16orf87	0.295369	5.21363e-27	0.36	0.203
HMGN1	0.254258	6.79843e-27	0.855	0.745
DNPH1	0.265841	8.11538e-26	0.616	0.414
CHORDC1	0.324468	1.00454e-25	0.48	0.312
RABGAP1L	0.295802	1.91577e-25	0.577	0.408
PGM2L1	0.292273	1.92207e-25	0.253	0.12
NCF4	0.280276	4.3047e-25	0.381	0.218
PSTPIP1	0.264332	4.67581e-25	0.554	0.368
PGAM1	0.297237	6.184e-25	0.768	0.645
SIRPG	0.278693	6.22402e-25	0.566	0.376
FBLN7	0.259695	6.76636e-25	0.298	0.154
SEC11A	0.317695	9.05018e-25	0.686	0.554
RP11-182L21.6	0.276508	9.59024e-25	0.25	0.121
MINOS1	0.274317	2.47317e-24	0.683	0.529
RPL22L1	0.302924	4.10075e-24	0.744	0.613
CD83	0.485867	4.37853e-24	0.398	0.249
CD84	0.289524	5.07528e-24	0.365	0.209
C4orf48	0.275008	2.0436e-23	0.52	0.345
TCP1	0.336409	6.40287e-23	0.547	0.407
CCDC167	0.266765	7.51664e-23	0.402	0.24
HNRNPLL	0.289326	1.36974e-22	0.565	0.394
TMEM167A	0.27451	2.08361e-22	0.426	0.268
CKS2	0.279531	3.16061e-22	0.418	0.248
GPX1	0.294233	3.21334e-22	0.45	0.289
NCOA7	0.257438	7.63167e-22	0.334	0.19
TSPYL2	0.318696	1.36657e-21	0.539	0.381
DUSP2	0.452749	2.86919e-21	0.705	0.573
ZBED2	0.289154	6.13443e-21	0.21	0.097
CTSB	0.276232	1.03095e-20	0.513	0.345
CAPG	0.256916	1.63907e-20	0.32	0.176
GPX4	0.254966	1.77595e-20	0.784	0.697
TMEM173	0.283738	4.7227e-20	0.54	0.391
ARID5B	0.277249	9.10734e-20	0.604	0.438
SH2D1A	0.325501	1.90857e-19	0.514	0.374
NFATC1	0.303526	2.06943e-19	0.296	0.169
PPP1R10	0.298469	2.82499e-19	0.511	0.36
JUND	0.283817	4.97756e-19	0.651	0.521
MAP1LC3A	0.315381	9.48322e-19	0.301	0.174
LRIF1	0.281294	9.83252e-19	0.29	0.164
PAM	0.256314	1.22194e-18	0.272	0.15
NFKBIA	0.3089	1.68298e-18	0.905	0.834
SLC20A1	0.270757	2.35944e-18	0.395	0.251
VDAC1	0.253243	2.36205e-18	0.568	0.419
IER2	0.286358	8.4158e-18	0.802	0.723
STAT4	0.321348	9.2897e-18	0.485	0.352
CORO1B	0.271012	9.53327e-18	0.733	0.606
MTHFD2	0.271268	9.53593e-18	0.422	0.28
PTMS	0.269404	9.78402e-18	0.393	0.242
DBI	0.264604	1.90921e-17	0.728	0.614
RAB11FIP1	0.282562	4.24249e-17	0.322	0.194
GADD45B	0.334245	5.27157e-17	0.684	0.569
BIRC3	0.316226	1.91344e-16	0.595	0.46
CITED2	0.567824	2.33389e-16	0.516	0.384
DGKA	0.266624	3.63178e-16	0.483	0.35
PMAIP1	0.250421	7.63725e-16	0.538	0.388
IER5	0.344393	1.39596e-15	0.364	0.238
TNFAIP8	0.278481	5.32079e-15	0.612	0.497
SMARCA2	0.26752	5.61394e-15	0.414	0.282
PLIN2	0.475181	9.48493e-15	0.381	0.263
SOCS1	0.284743	1.02313e-14	0.447	0.304
MCL1	0.262789	1.42234e-14	0.765	0.686
SAMSN1	0.287257	2.02369e-14	0.628	0.496
BHLHE40	0.311388	3.94624e-14	0.509	0.37
ZFP36L1	0.311466	2.64907e-13	0.846	0.798
ATF3	0.308571	6.4205e-13	0.284	0.171
GLUD1	0.29394	5.21074e-12	0.472	0.355
TUBB4B	0.25266	8.34394e-12	0.522	0.399
TNFSF8	0.304279	3.39184e-10	0.273	0.175
TAGAP	0.437717	3.5521e-10	0.575	0.471
PPP1R2	0.254131	1.99901e-08	0.722	0.661
GLA	0.252348	3.30087e-08	0.237	0.149
SLC2A3	0.322549	1.24987e-05	0.691	0.619
MYLIP	0.34045	6.83648e-05	0.404	0.327
KLF6	0.274362	1	0.793	0.804

## Sheet: C8
C8 marker gene	avg_logFC	p_val_adj	pct.1	pct.2
EGR1	1.73546	3.65869e-267	0.751	0.25
FOS	1.43706	8.24484e-251	0.967	0.597
FOSB	1.23722	2.57209e-239	0.832	0.345
JUNB	1.04135	1.51137e-192	0.987	0.833
IER2	1.10585	2.66407e-184	0.954	0.714
JUN	0.947572	4.90843e-157	0.986	0.846
GADD45B	1.13302	1.73631e-142	0.858	0.558
AREG	0.692881	2.06684e-142	0.309	0.062
NR4A1	0.913622	2.68177e-142	0.624	0.234
DUSP1	0.824254	2.2581e-135	0.962	0.725
DNAJB1	0.996992	3.16165e-135	0.935	0.724
BTG2	0.975595	1.12873e-113	0.795	0.506
PPP1R15A	0.689122	1.16502e-110	0.932	0.653
HSPA1B	0.863952	9.78873e-106	0.811	0.46
SERTAD1	0.784565	2.6836e-98	0.635	0.322
ZFP36	0.783833	4.83812e-98	0.92	0.724
H3F3B	0.554495	2.83932e-89	0.999	0.987
RASD1	0.684873	1.21587e-82	0.212	0.046
CITED2	0.839872	8.85183e-82	0.653	0.376
TUBB4B	0.756596	5.11843e-80	0.666	0.39
H2AFX	0.638368	1.89346e-79	0.518	0.235
HSP90AA1	0.671322	1.15119e-78	0.983	0.95
RPS12	0.293548	4.59346e-76	1	1
UBB	0.718782	2.55011e-73	0.96	0.894
ZNF296	0.370846	3.37569e-72	0.205	0.049
TUBB2A	0.499788	6.12143e-70	0.288	0.092
KLF2	0.640329	8.93136e-69	0.727	0.443
HSPA1A	0.743787	1.48211e-65	0.753	0.484
HSPH1	0.70407	3.10621e-65	0.673	0.402
HSPA8	0.548766	6.71103e-62	0.974	0.935
ATF3	0.788357	1.30831e-61	0.39	0.164
UBE2S	0.488481	3.72119e-59	0.371	0.156
IL7R	0.545431	7.41333e-59	0.852	0.645
TUBA1A	0.655227	5.02281e-58	0.744	0.513
HSP90AB1	0.439374	2.94655e-56	0.96	0.889
MT1X	0.733799	6.82689e-54	0.666	0.461
RHOB	0.58491	1.49795e-47	0.518	0.284
SNHG12	0.634099	2.79406e-46	0.601	0.4
MARCKSL1	0.438985	1.18991e-45	0.31	0.131
CD83	0.661535	5.61695e-44	0.45	0.246
DDX58	0.610837	2.49258e-43	0.346	0.162
DNAJB4	0.608445	4.98602e-43	0.452	0.242
ZFP36L2	0.398513	5.28953e-43	0.946	0.835
IER3	0.577655	4.17667e-42	0.29	0.118
DNAJA1	0.423506	5.44418e-41	0.81	0.657
SLC2A3	0.439098	4.55654e-39	0.798	0.613
NFKBIA	0.407915	6.49526e-38	0.932	0.832
BRD2	0.464526	4.54111e-36	0.728	0.561
ABHD5	0.346764	9.38535e-36	0.247	0.102
TNF	0.829255	1.79494e-35	0.501	0.314
SOCS3	0.469442	2.41955e-35	0.347	0.174
DUSP2	0.516773	4.15796e-35	0.739	0.571
RGS16	0.430271	1.02805e-34	0.346	0.169
HSPA6	1.15813	1.67667e-34	0.249	0.103
PPP1R10	0.397329	2.04268e-34	0.551	0.358
MYADM	0.479632	5.38406e-34	0.439	0.259
SGK1	0.435218	1.00388e-33	0.332	0.16
AQP3	0.380015	1.33566e-33	0.457	0.262
SRSF7	0.331489	1.88768e-33	0.927	0.865
HSPE1	0.330693	1.29145e-32	0.851	0.698
C1orf162	0.399523	3.98894e-32	0.32	0.157
SNHG8	0.388139	4.74854e-32	0.765	0.624
EIF4A3	0.510072	7.23736e-32	0.472	0.298
RP11-707G18.1	0.318649	3.45245e-30	0.339	0.178
ZNF10	0.304151	1.34543e-29	0.281	0.132
HEXIM1	0.312565	5.23777e-28	0.276	0.131
PNP	0.380685	5.54676e-27	0.372	0.214
ZFAS1	0.299195	8.57582e-27	0.876	0.784
ERN1	0.294093	2.02571e-26	0.369	0.207
TC2N	0.294803	1.05592e-25	0.515	0.332
SCML4	0.331859	4.72903e-25	0.452	0.28
ANKRD37	0.566225	4.98231e-25	0.259	0.127
SNHG9	0.339897	1.00221e-23	0.407	0.252
LINC00936	0.34431	2.2141e-23	0.327	0.182
METTL12	0.303843	3.45962e-23	0.247	0.12
MT2A	0.292752	3.84352e-22	0.76	0.67
MCL1	0.358549	1.90505e-21	0.781	0.686
ANXA1	0.304692	2.18289e-21	0.658	0.458
GIMAP7	0.271205	3.14612e-21	0.695	0.531
LRIF1	0.307266	1.28739e-20	0.297	0.164
RP5-821D11.7	0.268139	3.75757e-20	0.24	0.12
SAT1	0.492894	1.01915e-19	0.82	0.737
MRPL18	0.403746	1.15793e-19	0.489	0.346
RNU12	0.274237	1.3937e-19	0.272	0.142
NEU1	0.349035	4.73502e-19	0.342	0.207
CD69	0.456968	1.56827e-18	0.827	0.715
SQSTM1	0.444038	1.69431e-18	0.814	0.742
RSRP1	0.261695	2.61629e-18	0.827	0.747
EIF4A2	0.265928	3.06024e-18	0.883	0.822
TOB1	0.290253	3.4349e-18	0.361	0.224
NCF1	0.274001	2.09726e-17	0.344	0.209
MYLIP	0.319764	2.88599e-17	0.467	0.323
MAT2A	0.330312	6.56389e-17	0.417	0.284
CTA-29F11.1	0.288317	1.25514e-16	0.371	0.235
KMT2E-AS1	0.287169	4.44611e-16	0.393	0.257
ILF3-AS1	0.288185	1.05575e-14	0.364	0.236
HERPUD1	0.383283	1.20139e-14	0.57	0.449
ARHGAP15	0.269135	3.46592e-14	0.663	0.565
CDKN1A	0.331487	8.13894e-14	0.36	0.234
ID3	0.317792	2.35681e-13	0.369	0.24
RBKS	0.290125	1.42059e-11	0.203	0.111
YME1L1	0.282904	1.87206e-11	0.634	0.537
HIST3H2A	0.264031	1.94303e-11	0.221	0.127
NFKBIZ	0.259636	5.16695e-11	0.599	0.478
ARRDC3	0.266105	1.16121e-10	0.286	0.184
TNFSF9	0.251932	2.38084e-10	0.203	0.112
ODC1	0.3241	3.88942e-10	0.452	0.348
ZFAND2A	0.353772	5.89818e-09	0.431	0.334
SOCS1	0.269059	1.15703e-08	0.416	0.307
RGS2	0.329823	2.63711e-08	0.413	0.297
SOD2	0.293599	1.23883e-07	0.409	0.324
ID2	0.347804	5.35752e-06	0.56	0.486
DDIT4	0.261703	1.3888e-05	0.631	0.56

## Sheet: C9
C9 marker gene	avg_logFC	p_val_adj	pct.1	pct.2
CD8B	1.04303	6.35716e-294	0.862	0.246
CD8A	0.900484	1.87892e-284	0.918	0.262
GZMK	1.57186	5.04541e-280	0.628	0.149
CTSW	1.08424	2.30108e-263	0.897	0.325
XCL2	0.821011	6.95695e-243	0.428	0.071
RP11-291B21.2	1.43686	3.0514e-240	0.436	0.077
CCL5	1.05699	1.68298e-237	0.959	0.417
PTGDR	0.687876	1.5455e-222	0.35	0.051
NKG7	0.82989	1.88935e-218	0.94	0.319
MATK	0.795703	8.66181e-216	0.548	0.134
KLRD1	0.808162	1.31315e-203	0.585	0.148
KLRC3	0.638518	6.29783e-203	0.282	0.035
XCL1	1.23036	8.57929e-195	0.4	0.077
KLRC2	0.609767	1.9323e-183	0.228	0.024
HCST	0.680726	2.05247e-161	0.987	0.792
ZNF683	1.16201	1.08607e-148	0.379	0.088
AOAH	0.56143	7.27382e-144	0.307	0.059
CST7	0.739011	3.4358e-130	0.87	0.471
GZMA	0.815446	3.10251e-125	0.717	0.308
LYAR	0.670969	3.82962e-120	0.585	0.234
IFITM2	0.693512	2.6222e-104	0.964	0.879
FCRL6	0.471576	3.74798e-104	0.286	0.065
SAMD3	0.610266	3.2071e-102	0.487	0.184
HOPX	0.767976	7.77036e-98	0.505	0.191
ITM2C	0.657034	1.07865e-93	0.416	0.144
IFITM1	0.506965	4.41651e-93	0.995	0.951
EOMES	0.441048	2.68372e-90	0.311	0.085
PTPRCAP	0.434117	4.2859e-89	0.993	0.943
SLAMF7	0.381043	1.17709e-88	0.236	0.052
GZMM	0.593606	1.0939e-87	0.759	0.478
IFITM3	0.662316	9.43734e-79	0.613	0.336
CMC1	0.783659	2.67099e-72	0.534	0.282
CCL4	0.354874	1.74678e-68	0.519	0.225
TRGC2	0.375477	1.186e-67	0.23	0.061
CRTAM	0.338732	8.20509e-66	0.219	0.057
EVL	0.453368	3.13774e-64	0.928	0.814
KLRG1	0.544784	2.74264e-59	0.403	0.173
TRGV2	0.55326	4.76349e-54	0.219	0.064
GZMH	0.466218	1.31437e-53	0.527	0.241
CYBA	0.354197	1.28576e-52	0.967	0.868
TRG-AS1	0.495396	8.82206e-47	0.317	0.133
RARRES3	0.412116	1.01212e-46	0.837	0.678
STOM	0.460196	3.48767e-46	0.45	0.237
CD52	0.335499	1.1198e-43	0.984	0.948
CD300A	0.343119	8.99492e-42	0.212	0.072
MYL12A	0.31402	1.5172e-41	0.983	0.947
NCR3	0.432475	4.90458e-41	0.27	0.109
CD99	0.34513	5.83135e-41	0.897	0.794
GSTP1	0.338448	4.50873e-39	0.739	0.537
GIMAP4	0.465798	1.17637e-38	0.646	0.452
TPST2	0.382913	7.54412e-37	0.42	0.228
HLA-DPB1	0.327687	1.75318e-36	0.796	0.592
C9orf142	0.339324	3.05253e-36	0.783	0.629
MT-ND3	0.371483	8.85575e-36	0.987	0.956
TC2N	0.423376	4.93183e-33	0.522	0.332
GLIPR2	0.379152	4.95671e-33	0.433	0.253
PARP8	0.389421	1.982e-32	0.542	0.36
NCF1	0.401181	1.99792e-32	0.377	0.207
NUCB2	0.422008	2.30574e-31	0.405	0.237
C12orf75	0.353507	1.21711e-28	0.539	0.349
GIMAP7	0.384514	1.53565e-28	0.69	0.531
ACAP1	0.29296	1.80382e-27	0.785	0.658
MMP25-AS1	0.309164	3.91783e-27	0.224	0.097
MT-CYB	0.257147	5.87796e-27	0.996	0.991
APMAP	0.333048	8.23184e-27	0.442	0.275
AC006369.2	0.258431	5.75137e-26	0.201	0.083
RAC2	0.250958	2.98568e-25	0.959	0.914
PSME1	0.255268	3.15809e-25	0.944	0.881
CD7	0.436738	4.09364e-25	0.823	0.726
CLEC2B	0.259533	5.57437e-25	0.693	0.506
MIAT	0.31807	7.56766e-25	0.256	0.122
GNLY	1.0299	1.56993e-24	0.323	0.176
TSPAN32	0.274259	1.84334e-24	0.241	0.112
SCML4	0.372306	2.49733e-23	0.44	0.281
GUK1	0.280505	2.83948e-23	0.816	0.733
TBC1D10C	0.327269	4.19395e-23	0.67	0.531
GIMAP1	0.343218	7.20395e-23	0.448	0.296
PITPNC1	0.309886	7.17204e-22	0.371	0.228
CHST12	0.28479	4.92545e-21	0.36	0.212
LINC00861	0.398786	1.49685e-20	0.519	0.383
LCP1	0.288796	1.52889e-20	0.829	0.743
PLA2G16	0.281858	1.97229e-20	0.303	0.166
ITGB7	0.263194	4.96917e-20	0.433	0.279
ITGB2	0.258799	7.06558e-20	0.764	0.659
PLEK	0.295306	7.78513e-20	0.302	0.164
STK17A	0.255876	2.11219e-19	0.793	0.697
CLIC3	0.277461	5.76863e-19	0.213	0.1
HLA-DRB5	0.302853	9.15402e-19	0.599	0.423
RAB24	0.275303	5.89396e-18	0.301	0.177
LIME1	0.299103	1.9833e-17	0.523	0.39
RAB29	0.295803	5.54364e-17	0.38	0.251
CTSA	0.381035	8.36513e-17	0.407	0.281
CD96	0.299669	1.99324e-16	0.617	0.497
SLC9A3R1	0.288962	2.37002e-16	0.621	0.515
CD63	0.299866	1.24711e-15	0.515	0.377
RGL4	0.263055	1.78167e-15	0.257	0.146
TSEN54	0.273256	2.14644e-15	0.37	0.243
FLOT1	0.275485	2.33214e-15	0.33	0.211
GZMB	0.36858	3.11409e-15	0.354	0.206
RBL2	0.297538	3.54736e-15	0.55	0.43
BTN3A2	0.260066	3.86165e-14	0.555	0.435
CHD9	0.263591	1.4815e-13	0.266	0.158
PRKACB	0.281771	1.93598e-13	0.399	0.283
AHNAK	0.254109	3.97898e-13	0.615	0.483
NLRC5	0.301425	1.86227e-12	0.416	0.306
CXCR3	0.281249	1.87342e-12	0.522	0.394
FAM173A	0.268859	1.89936e-12	0.352	0.238
MBP	0.281518	2.07233e-12	0.583	0.482
ANXA2R	0.252902	2.51718e-12	0.344	0.235
DENND2D	0.271525	3.58768e-12	0.503	0.396
C19orf66	0.250072	2.29038e-11	0.535	0.434
IL2RB	0.252236	3.8432e-11	0.485	0.365
APOBEC3G	0.253926	1.23793e-10	0.499	0.387
BIN2	0.259681	1.59014e-10	0.53	0.441
MAPK1	0.250429	6.72749e-09	0.305	0.211
CCL4L2	0.406327	1.88518e-08	0.212	0.121
C5orf56	0.25336	2.34589e-08	0.425	0.328
ATM	0.250037	1.26887e-07	0.461	0.377
HIST1H1E	0.397759	3.34506e-07	0.336	0.244
CAPG	0.262405	3.7908e-07	0.268	0.18
PIK3R1	0.255576	0.0035098	0.419	0.368
CLDND1	0.25446	0.00572767	0.501	0.456

## Sheet: C10
C10 marker gene	avg_logFC	p_val_adj	pct.1	pct.2
IL7R	0.929272	2.11562e-137	0.95	0.643
GIMAP7	0.803169	1.41941e-115	0.86	0.525
TC2N	0.718769	1.35122e-106	0.687	0.326
MALAT1	0.507384	7.41582e-102	1	0.999
RPS12	0.36624	1.20302e-93	1	1
LINC00861	0.762256	1.89149e-89	0.693	0.376
TPT1	0.370767	2.00639e-87	1	0.999
RPL30	0.288797	1.44036e-75	1	1
RPL36	0.314528	1.5566e-75	1	0.998
RPS25	0.288553	6.52711e-75	1	1
RPL32	0.281846	6.40315e-73	1	1
RPL13	0.287215	1.20903e-72	1	1
LTB	0.562007	1.00798e-70	0.945	0.742
RPS6	0.312533	3.70922e-69	1	1
RPLP2	0.276713	9.50104e-69	1	0.999
RPL23A	0.281809	3.65335e-67	1	0.999
RPS10	0.300372	3.99579e-67	1	0.998
RPL17	0.3122	3.99084e-64	1	0.996
RPL18A	0.271622	1.159e-61	1	0.999
RPL34	0.268175	5.60225e-58	1	1
RPLP1	0.256346	5.18543e-57	1	1
RPS18	0.266477	2.03698e-55	1	0.999
RPL3	0.277452	7.21726e-51	1	0.997
GIMAP4	0.532796	4.12121e-44	0.674	0.453
RPL13A	0.253739	5.77131e-43	1	0.991
RPL27A	0.317572	2.17852e-42	0.976	0.948
SCML4	0.447086	1.60212e-41	0.512	0.279
ITM2B	0.316874	3.9668e-39	0.965	0.923
GIMAP1	0.460074	1.80279e-37	0.504	0.295
GZMK	0.642601	6.87423e-37	0.368	0.167
CD52	0.303113	3.41482e-36	0.987	0.948
RPS20	0.300918	7.1755e-36	0.961	0.908
ARHGAP15	0.435164	2.0291e-35	0.727	0.563
ANXA1	0.381418	1.85795e-30	0.676	0.46
RPS29	0.292532	3.03099e-30	1	0.991
FLT3LG	0.416564	3.5185e-29	0.628	0.458
GSTK1	0.309111	4.20721e-29	0.878	0.784
C1orf162	0.490079	6.31221e-29	0.323	0.159
TRAF3IP3	0.364858	7.56837e-29	0.778	0.626
AQP3	0.366808	1.34768e-27	0.451	0.265
AC006369.2	0.30504	3.72072e-27	0.215	0.083
TMEM204	0.302418	1.22053e-25	0.234	0.1
CD48	0.295724	1.56322e-25	0.846	0.747
EVL	0.294459	4.21887e-25	0.904	0.817
NCF1	0.403958	8.19126e-25	0.371	0.209
CD40LG	0.292963	1.15902e-24	0.374	0.199
N4BP2L2	0.317506	3.68824e-23	0.758	0.637
DENND2D	0.359463	2.27827e-20	0.546	0.395
INPP4B	0.36266	4.27705e-20	0.501	0.344
S100A11	0.306007	4.867e-20	0.835	0.7
GIMAP5	0.324158	4.04875e-19	0.257	0.129
TXNIP	0.294324	5.47461e-19	0.848	0.725
TIMP1	0.299305	2.84547e-18	0.398	0.241
CTB-133G6.1	0.27231	6.56984e-18	0.233	0.113
EMB	0.32579	1.08201e-17	0.547	0.415
RBL2	0.349879	1.39198e-17	0.565	0.43
TMEM123	0.332197	1.70893e-17	0.62	0.482
RASGRP2	0.333559	2.8148e-16	0.363	0.223
TCF7	0.323545	6.2609e-16	0.459	0.302
STMN3	0.297978	4.972e-15	0.262	0.144
FAM65B	0.302564	1.85192e-14	0.44	0.299
SELL	0.423513	6.15594e-14	0.472	0.344
NMRK1	0.318268	1.01252e-13	0.343	0.22
LINC01550	0.259305	2.43576e-13	0.249	0.136
LDLRAP1	0.27724	3.99155e-13	0.286	0.168
CAMK4	0.273531	7.36381e-13	0.546	0.407
ATM	0.298541	4.01332e-12	0.494	0.376
THEM4	0.30279	5.65534e-12	0.387	0.264
PLAC8	0.250435	5.78864e-12	0.329	0.204
SMDT1	0.267909	5.97697e-12	0.685	0.598
DDX17	0.289687	1.15526e-11	0.607	0.512
NOSIP	0.335206	3.5526e-11	0.555	0.468
TNFAIP8	0.266319	6.33596e-11	0.605	0.499
PASK	0.384245	4.20426e-10	0.303	0.195
KLRG1	0.269918	6.67668e-10	0.295	0.181
KIAA1551	0.251017	9.78324e-10	0.579	0.48
LPAR6	0.277794	4.44999e-09	0.263	0.166
LUC7L3	0.265439	7.5987e-09	0.586	0.496
FAM102A	0.251282	3.0493e-08	0.292	0.193
ANKRD36B	0.266651	3.38657e-08	0.311	0.212
SH3BP5	0.251297	9.374e-08	0.326	0.225
UBXN11	0.273881	1.41683e-07	0.247	0.156
TTC14	0.257316	1.83533e-06	0.38	0.293

[truncated: 5 more sheets: C11, C12, C13, C14, C15]
