# Supplementary material for: Atlas of breast cancer infiltrated B-lymphocytes revealed by paired single-cell RNA-sequencing and antigen receptor profiling
Source: Nat Commun. 2021 Apr 12;12:2186. doi: 10.1038/s41467-021-22300-2 (PMC8042001; doi:10.1038/s41467-021-22300-2)
Supplement: Supplementary file 10 — Supplementary Data 7 [file 41467_2021_22300_MOESM10_ESM.xlsx]

## Sheet: Hallmark
hallmark gene sets
NAME	SIZE	ES	NES	NOM p-val	FDR q-val	FWER p-val	RANK AT MAX	LEADING EDGE
HALLMARK_INTERFERON_ALPHA_RESPONSE	95	0.72111	1.79435	0	0.00281878	0.003	1993	tags=58%, list=11%, signal=65%
HALLMARK_COMPLEMENT	181	0.610774	1.61412	0.00169492	0.0384902	0.085	1189	tags=22%, list=6%, signal=23%
HALLMARK_ANGIOGENESIS	26	0.773381	1.55968	0.0177936	0.0562161	0.171	984	tags=19%, list=5%, signal=20%
HALLMARK_APICAL_JUNCTION	157	0.554773	1.46221	0.0156522	0.112245	0.406	2332	tags=20%, list=13%, signal=22%
HALLMARK_FATTY_ACID_METABOLISM	139	0.569473	1.46091	0.00998336	0.090739	0.41	3245	tags=42%, list=18%, signal=50%
HALLMARK_COAGULATION	103	0.575984	1.45444	0.0164234	0.0815494	0.43	2234	tags=19%, list=12%, signal=22%
HALLMARK_EPITHELIAL_MESENCHYMAL_TRANSITION	148	0.518191	1.34478	0.032	0.193974	0.786	1494	tags=16%, list=8%, signal=17%
HALLMARK_INTERFERON_GAMMA_RESPONSE	198	0.490042	1.33041	0.0371025	0.189741	0.827	1279	tags=37%, list=7%, signal=40%
HALLMARK_GLYCOLYSIS	172	0.496042	1.32287	0.0398671	0.178852	0.85	2906	tags=27%, list=16%, signal=32%
HALLMARK_PANCREAS_BETA_CELLS	15	0.674837	1.27031	0.182482	0.239324	0.942	2569	tags=33%, list=14%, signal=39%
HALLMARK_OXIDATIVE_PHOSPHORYLATION	183	0.468313	1.2499	0.0895009	0.252131	0.96	2593	tags=39%, list=14%, signal=45%
HALLMARK_CHOLESTEROL_HOMEOSTASIS	69	0.50068	1.19366	0.201852	0.331729	0.992	889	tags=19%, list=5%, signal=20%
HALLMARK_ALLOGRAFT_REJECTION	188	0.44396	1.19082	0.125209	0.311122	0.992	1840	tags=30%, list=10%, signal=33%
HALLMARK_APOPTOSIS	152	0.433374	1.12773	0.252613	0.422263	1	1511	tags=28%, list=8%, signal=30%
HALLMARK_PROTEIN_SECRETION	91	0.448945	1.11865	0.265125	0.413084	1	2000	tags=29%, list=11%, signal=32%
HALLMARK_REACTIVE_OXYGEN_SPECIES_PATHWAY	47	0.501825	1.10611	0.303636	0.415244	1	856	tags=28%, list=5%, signal=29%
HALLMARK_P53_PATHWAY	188	0.406633	1.09555	0.263605	0.412517	1	2286	tags=30%, list=12%, signal=34%
HALLMARK_BILE_ACID_METABOLISM	91	0.454319	1.09553	0.295699	0.389653	1	4173	tags=34%, list=23%, signal=44%
HALLMARK_PEROXISOME	91	0.412752	1.00988	0.438061	0.561601	1	3301	tags=37%, list=18%, signal=45%
HALLMARK_UNFOLDED_PROTEIN_RESPONSE	110	0.39659	0.994525	0.444637	0.571013	1	1996	tags=30%, list=11%, signal=33%
HALLMARK_ADIPOGENESIS	180	0.373089	0.988561	0.474227	0.55892	1	1677	tags=21%, list=9%, signal=23%
HALLMARK_DNA_REPAIR	144	0.382739	0.986271	0.470693	0.538894	1	2730	tags=31%, list=15%, signal=36%
HALLMARK_MYOGENESIS	158	0.360463	0.95034	0.547619	0.598202	1	2464	tags=13%, list=13%, signal=14%
HALLMARK_E2F_TARGETS	197	0.336686	0.911767	0.686594	0.659206	1	3190	tags=28%, list=17%, signal=33%
HALLMARK_IL6_JAK_STAT3_SIGNALING	79	0.381058	0.905008	0.605852	0.647717	1	1255	tags=18%, list=7%, signal=19%

## Sheet: C1
C1 positional gene sets
NAME	SIZE	ES	NES	NOM p-val	FDR q-val	FWER p-val	RANK AT MAX	LEADING EDGE
CHR2P11	96	0.765662	1.90469	0	0	0	665	tags=27%, list=4%, signal=28%
CHR22Q11	150	0.676381	1.76498	0	0.0307213	0.065	646	tags=16%, list=3%, signal=16%
CHR6P21	256	0.59295	1.64053	0	0.190057	0.466	1665	tags=20%, list=9%, signal=21%
CHR14Q32	194	0.598761	1.60156	0	0.237347	0.642	493	tags=13%, list=3%, signal=14%
CHR17Q12	71	0.62468	1.52371	0.012844	0.390761	0.917	3012	tags=37%, list=16%, signal=44%
CHR1Q23	94	0.615534	1.5279	0.00531915	0.446127	0.908	1466	tags=24%, list=8%, signal=26%
CHR11Q13	219	0.523553	1.42692	0.00686106	0.79806	0.999	2146	tags=25%, list=12%, signal=28%
CHR1P31	63	0.592485	1.38723	0.0551471	0.956062	1	2977	tags=29%, list=16%, signal=34%
CHR3Q22	43	0.24875	0.536526	0.994555	0.994316	1	5056	tags=30%, list=27%, signal=41%
CHR6P25	33	0.644483	1.34677	0.110333	1	1	2962	tags=39%, list=16%, signal=47%
CHR1Q31	21	0.685232	1.33723	0.130909	1	1	778	tags=14%, list=4%, signal=15%
CHR14Q12	48	0.584685	1.30764	0.127737	1	1	1987	tags=23%, list=11%, signal=26%
CHR6P22	123	0.496651	1.27443	0.0876565	1	1	4115	tags=50%, list=22%, signal=64%
CHR16P11	104	0.504655	1.26151	0.118492	1	1	3425	tags=29%, list=18%, signal=35%
CHR4Q22	23	0.634102	1.26057	0.177122	1	1	2543	tags=26%, list=14%, signal=30%
CHR2P22	40	0.578239	1.25537	0.157895	1	1	3519	tags=40%, list=19%, signal=49%
CHR11P15	180	0.459062	1.23308	0.0936937	1	1	2681	tags=21%, list=14%, signal=24%
CHR2P25	43	0.552215	1.21028	0.197158	1	1	3455	tags=35%, list=19%, signal=43%
CHR14Q11	103	0.480357	1.19464	0.165517	1	1	2033	tags=17%, list=11%, signal=18%
CHR2Q32	37	0.543734	1.16747	0.246753	1	1	2752	tags=30%, list=15%, signal=35%
CHR12P11	28	0.563248	1.15127	0.283237	1	1	4251	tags=43%, list=23%, signal=56%
CHR8Q21	45	0.519631	1.1511	0.255083	1	1	2078	tags=22%, list=11%, signal=25%
CHR9Q34	177	0.436451	1.14671	0.171233	1	1	3248	tags=24%, list=18%, signal=28%
CHR1Q43	18	0.595013	1.14615	0.298791	1	1	1096	tags=11%, list=6%, signal=12%
CHR1Q25	56	0.495896	1.12579	0.276481	1	1	3625	tags=41%, list=20%, signal=51%
CHR11Q12	94	0.444397	1.09758	0.294545	1	1	2235	tags=27%, list=12%, signal=30%
CHR19P13	453	0.374879	1.09339	0.191693	1	1	1888	tags=16%, list=10%, signal=18%
CHR3P25	78	0.447898	1.09177	0.310592	1	1	4073	tags=32%, list=22%, signal=41%
CHRXP22	79	0.45226	1.07777	0.309565	1	1	2083	tags=16%, list=11%, signal=18%
CHR1P22	49	0.469321	1.07641	0.355212	1	1	2445	tags=29%, list=13%, signal=33%
CHR22Q13	168	0.404775	1.07374	0.301695	1	1	2192	tags=18%, list=12%, signal=20%
CHR6Q24	31	0.514959	1.07351	0.37833	1	1	3395	tags=29%, list=18%, signal=35%
CHR1P36	276	0.384149	1.07098	0.290476	1	1	1472	tags=8%, list=8%, signal=9%
CHR2P15	16	0.551873	1.05526	0.406072	1	1	2667	tags=38%, list=14%, signal=44%
CHR6Q27	19	0.552616	1.04941	0.422562	1	1	1513	tags=16%, list=8%, signal=17%
CHR10Q26	69	0.447056	1.04395	0.371134	1	1	2774	tags=25%, list=15%, signal=29%
CHR2Q36	23	0.516109	1.04136	0.406872	1	1	2347	tags=22%, list=13%, signal=25%
CHR22Q12	96	0.413314	1.02368	0.404332	1	1	3522	tags=24%, list=19%, signal=29%
CHR17P11	62	0.435517	1.02199	0.407207	1	1	1370	tags=10%, list=7%, signal=10%
CHR9Q22	67	0.424664	1.01153	0.422609	1	1	4221	tags=24%, list=23%, signal=31%
CHR20P11	35	0.471357	1.00541	0.451197	1	1	731	tags=6%, list=4%, signal=6%
CHR17P12	15	0.534374	0.999238	0.476449	1	1	3727	tags=33%, list=20%, signal=42%
CHR2Q11	64	0.424303	0.995188	0.438697	1	1	2664	tags=27%, list=14%, signal=31%
CHR10P13	24	0.493792	0.994705	0.463063	1	1	2109	tags=21%, list=11%, signal=23%
CHR1Q24	42	0.443852	0.973132	0.48244	1	1	3091	tags=31%, list=17%, signal=37%
CHR3P21	171	0.365368	0.968294	0.505227	1	1	2565	tags=18%, list=14%, signal=21%
CHR4P14	28	0.467006	0.963357	0.508257	1	1	720	tags=14%, list=4%, signal=15%
CHR4Q34	15	0.521976	0.961	0.540441	1	1	2194	tags=20%, list=12%, signal=23%
CHR13Q14	84	0.391725	0.953339	0.537313	1	1	2932	tags=23%, list=16%, signal=27%
CHR8Q12	25	0.476086	0.952935	0.536496	1	1	2805	tags=36%, list=15%, signal=42%
CHR13Q22	16	0.516769	0.952103	0.530142	1	1	4573	tags=44%, list=25%, signal=58%
CHR9P24	32	0.450967	0.950083	0.544014	1	1	2828	tags=22%, list=15%, signal=26%
CHR10Q23	68	0.40563	0.948133	0.551167	1	1	1563	tags=12%, list=8%, signal=13%
CHR11P13	30	0.450942	0.945835	0.53663	1	1	4755	tags=37%, list=26%, signal=49%
CHR20Q13	172	0.355771	0.944885	0.563604	1	1	1722	tags=16%, list=9%, signal=17%
CHR11Q14	37	0.43983	0.936591	0.555963	1	1	2211	tags=24%, list=12%, signal=28%
CHR9Q31	38	0.432394	0.933566	0.550984	1	1	1799	tags=21%, list=10%, signal=23%
CHR6Q21	43	0.418366	0.925493	0.573171	1	1	2629	tags=21%, list=14%, signal=24%
CHR9Q33	53	0.413929	0.92533	0.572816	1	1	3379	tags=34%, list=18%, signal=41%
CHR11P11	46	0.409214	0.9214	0.57193	1	1	3694	tags=28%, list=20%, signal=35%
CHR15Q25	55	0.40346	0.915173	0.577696	1	1	2003	tags=18%, list=11%, signal=20%
CHR5Q35	96	0.365644	0.908515	0.609929	1	1	1838	tags=19%, list=10%, signal=21%
CHR7Q21	59	0.390945	0.903619	0.629442	1	1	2995	tags=27%, list=16%, signal=32%
CHR17Q25	161	0.339831	0.902145	0.677876	1	1	2963	tags=22%, list=16%, signal=26%
CHR2P21	31	0.426491	0.90044	0.599644	1	1	2133	tags=19%, list=12%, signal=22%
CHR1Q21	157	0.343235	0.891885	0.674912	1	1	3023	tags=22%, list=16%, signal=26%
CHR1P13	95	0.36575	0.890476	0.670628	1	1	2016	tags=18%, list=11%, signal=20%
CHR5Q12	25	0.447372	0.88787	0.637868	1	1	1012	tags=16%, list=5%, signal=17%
CHRXQ21	23	0.444509	0.879299	0.645455	1	1	726	tags=13%, list=4%, signal=14%
CHR15Q14	22	0.446604	0.867911	0.648798	1	1	3461	tags=27%, list=19%, signal=33%
CHRXQ13	41	0.392794	0.86759	0.658088	1	1	2967	tags=20%, list=16%, signal=23%
CHR5Q22	24	0.429874	0.863806	0.690476	1	1	937	tags=13%, list=5%, signal=13%
CHR4Q35	31	0.414243	0.85066	0.676635	1	1	3664	tags=19%, list=20%, signal=24%
CHR11Q22	36	0.399335	0.847071	0.705882	1	1	2087	tags=22%, list=11%, signal=25%
CHR9P21	27	0.408668	0.832963	0.71028	1	1	3870	tags=41%, list=21%, signal=51%
CHR13Q13	19	0.431859	0.83145	0.696296	1	1	618	tags=11%, list=3%, signal=11%
CHR5Q11	26	0.397799	0.812973	0.747628	1	1	1726	tags=19%, list=9%, signal=21%
CHR12Q15	20	0.415554	0.804632	0.740038	1	1	74	tags=5%, list=0%, signal=5%
CHR1P35	76	0.330122	0.796793	0.835793	1	1	1714	tags=12%, list=9%, signal=13%
CHR1P33	17	0.417821	0.796706	0.733929	1	1	2403	tags=18%, list=13%, signal=20%
CHR8P23	36	0.369023	0.793864	0.750973	1	1	62	tags=3%, list=0%, signal=3%
CHR7P13	31	0.372001	0.788424	0.786477	1	1	3624	tags=35%, list=20%, signal=44%
CHR14Q24	98	0.316008	0.787268	0.873484	1	1	3021	tags=18%, list=16%, signal=22%
CHR7P22	62	0.33384	0.779779	0.853571	1	1	1621	tags=11%, list=9%, signal=12%
CHR17Q22	36	0.364963	0.776699	0.812963	1	1	5136	tags=42%, list=28%, signal=58%
CHR4Q25	21	0.401659	0.775295	0.772727	1	1	3821	tags=33%, list=21%, signal=42%
CHR1Q22	46	0.351988	0.773632	0.796642	1	1	2405	tags=24%, list=13%, signal=27%
CHR5Q15	23	0.393892	0.766155	0.769962	1	1	4439	tags=39%, list=24%, signal=51%
CHR11Q21	24	0.381239	0.761977	0.797445	1	1	3597	tags=33%, list=19%, signal=41%
CHR15Q15	79	0.31795	0.758054	0.908612	1	1	2786	tags=14%, list=15%, signal=16%
CHR5Q14	44	0.340391	0.755533	0.85918	1	1	3769	tags=36%, list=20%, signal=46%
CHR3P26	15	0.402783	0.75059	0.790017	1	1	2264	tags=20%, list=12%, signal=23%
CHR16Q22	105	0.298074	0.746946	0.934457	1	1	2787	tags=15%, list=15%, signal=18%
CHRXQ26	39	0.344191	0.745381	0.847397	1	1	4560	tags=21%, list=25%, signal=27%
CHR9Q32	29	0.358793	0.741619	0.832155	1	1	5436	tags=38%, list=29%, signal=54%
CHR15Q23	25	0.363671	0.739025	0.824803	1	1	1046	tags=12%, list=6%, signal=13%
CHR6Q23	32	0.345256	0.729841	0.855535	1	1	399	tags=6%, list=2%, signal=6%
CHR12P12	36	0.332616	0.72738	0.90573	1	1	2618	tags=28%, list=14%, signal=32%
CHR11Q24	44	0.324015	0.725168	0.904587	1	1	2609	tags=18%, list=14%, signal=21%
CHR3Q23	19	0.377849	0.723093	0.830601	1	1	2639	tags=16%, list=14%, signal=18%
CHR5P15	40	0.336523	0.722855	0.870968	1	1	1697	tags=10%, list=9%, signal=11%
CHR7Q34	79	0.297829	0.718152	0.962069	1	1	1770	tags=6%, list=10%, signal=7%
CHR18Q21	58	0.308222	0.714053	0.932384	1	1	3376	tags=22%, list=18%, signal=27%
CHR4Q13	29	0.350298	0.712331	0.873134	1	1	2538	tags=31%, list=14%, signal=36%
CHR4Q32	23	0.337279	0.692063	0.896422	1	1	2369	tags=22%, list=13%, signal=25%
CHRXQ28	75	0.289896	0.685289	0.968105	1	1	3235	tags=20%, list=17%, signal=24%
CHR20P12	28	0.332334	0.679006	0.919231	1	1	3105	tags=25%, list=17%, signal=30%
CHR6Q22	37	0.318367	0.67761	0.933929	1	1	3134	tags=32%, list=17%, signal=39%
CHR2Q23	19	0.333643	0.638705	0.917582	1	1	2517	tags=21%, list=14%, signal=24%
CHR1P21	30	0.298113	0.633923	0.961538	1	1	1399	tags=10%, list=8%, signal=11%
CHR4P15	35	0.291696	0.614868	0.977312	1	1	1747	tags=14%, list=9%, signal=16%
CHR6P12	25	0.291765	0.58472	0.967181	1	1	4799	tags=32%, list=26%, signal=43%
CHR4Q31	53	0.263601	0.583369	0.994444	1	1	1728	tags=9%, list=9%, signal=10%
CHR12Q22	19	0.300734	0.58128	0.957447	1	1	3770	tags=26%, list=20%, signal=33%
CHR12Q12	20	0.293041	0.57653	0.967568	1	1	4001	tags=35%, list=22%, signal=45%
CHR18Q22	19	0.297309	0.575101	0.956124	1	1	2837	tags=16%, list=15%, signal=19%
CHR5Q32	25	0.265056	0.53981	0.992945	1	1	1528	tags=8%, list=8%, signal=9%
CHR8Q13	23	0.270913	0.537508	0.983178	1	1	5526	tags=43%, list=30%, signal=62%

## Sheet: C2
C2 curated gene sets	C2 curated gene sets
NAME	SIZE	ES	NES	NOM p-val	FDR q-val	FWER p-val	RANK AT MAX	LEADING EDGE
REACTOME_INITIAL_TRIGGERING_OF_COMPLEMENT	73	0.847751	2.03014	0	0	0	410	tags=52%, list=2%, signal=53%
REACTOME_IMMUNOREGULATORY_INTERACTIONS_BETWEEN_A_LYMPHOID_AND_A_NON_LYMPHOID_CELL	177	0.758038	2.02798	0	0	0	683	tags=27%, list=4%, signal=28%
REACTOME_COMPLEMENT_CASCADE	91	0.817741	2.01214	0	0	0	410	tags=43%, list=2%, signal=44%
REACTOME_REGULATION_OF_ACTIN_DYNAMICS_FOR_PHAGOCYTIC_CUP_FORMATION	117	0.786205	2.01119	0	0	0	412	tags=37%, list=2%, signal=37%
DAUER_STAT3_TARGETS_DN	44	0.895463	2.00716	0	0	0	1167	tags=59%, list=6%, signal=63%
REACTOME_CREATION_OF_C4_AND_C2_ACTIVATORS	65	0.85102	2.00282	0	0	0	410	tags=58%, list=2%, signal=60%
BROWNE_INTERFERON_RESPONSIVE_GENES	65	0.841582	2.00076	0	0	0	1647	tags=65%, list=9%, signal=71%
REACTOME_CELL_SURFACE_INTERACTIONS_AT_THE_VASCULAR_WALL	166	0.746136	1.96548	0	0.000124533	0.001	698	tags=30%, list=4%, signal=30%
FURUKAWA_DUSP6_TARGETS_PCI35_UP	62	0.839307	1.94022	0	0.000601347	0.006	655	tags=26%, list=4%, signal=27%
HECKER_IFNB1_TARGETS	88	0.782277	1.94238	0	0.000668163	0.006	1905	tags=53%, list=10%, signal=59%
NABA_MATRISOME_ASSOCIATED	415	0.666535	1.92762	0	0.000693098	0.009	1670	tags=15%, list=9%, signal=16%
REACTOME_FCGAMMA_RECEPTOR_FCGR_DEPENDENT_PHAGOCYTOSIS	141	0.736707	1.92949	0	0.000750857	0.009	412	tags=30%, list=2%, signal=31%
REACTOME_BINDING_AND_UPTAKE_OF_LIGANDS_BY_SCAVENGER_RECEPTORS	87	0.790682	1.92024	0	0.000784391	0.01	410	tags=43%, list=2%, signal=43%
REACTOME_ROLE_OF_LAT2_NTAL_LAB_ON_CALCIUM_MOBILIZATION	70	0.804723	1.93106	0	0.000819116	0.009	410	tags=49%, list=2%, signal=49%
LIANG_SILENCED_BY_METHYLATION_2	43	0.859885	1.90957	0	0.000936054	0.014	1451	tags=51%, list=8%, signal=55%
REACTOME_FCGR_ACTIVATION	69	0.807607	1.90476	0	0.000998122	0.016	410	tags=51%, list=2%, signal=52%
NABA_SECRETED_FACTORS	187	0.702386	1.89889	0	0.000998409	0.017	1649	tags=15%, list=9%, signal=16%
PICCALUGA_ANGIOIMMUNOBLASTIC_LYMPHOMA_UP	158	0.731148	1.91363	0	0.000998458	0.014	3212	tags=34%, list=17%, signal=40%
TAKEDA_TARGETS_OF_NUP98_HOXA9_FUSION_10D_DN	126	0.740528	1.89397	0	0.00110397	0.02	2652	tags=35%, list=14%, signal=40%
NAKAYAMA_SOFT_TISSUE_TUMORS_PCA2_DN	52	0.83643	1.89017	0	0.00137869	0.028	83	tags=10%, list=0%, signal=10%
REACTOME_ROLE_OF_PHOSPHOLIPIDS_IN_PHAGOCYTOSIS	81	0.790015	1.89019	0	0.00144762	0.028	410	tags=43%, list=2%, signal=44%
SERVITJA_ISLET_HNF1A_TARGETS_UP	111	0.753414	1.88768	0	0.00145161	0.031	1042	tags=23%, list=6%, signal=25%
LIU_VAV3_PROSTATE_CARCINOGENESIS_UP	69	0.789938	1.87545	0	0.00208334	0.046	1122	tags=39%, list=6%, signal=41%
REACTOME_HSF1_ACTIVATION	28	0.903366	1.87309	0	0.00216323	0.05	429	tags=43%, list=2%, signal=44%
REACTOME_FCERI_MEDIATED_CAPLUS2_MOBILIZATION	85	0.77522	1.86706	0	0.00248102	0.06	488	tags=40%, list=3%, signal=41%
NAKAYAMA_SOFT_TISSUE_TUMORS_PCA1_UP	75	0.77786	1.8632	0	0.00270098	0.07	1332	tags=49%, list=7%, signal=53%
REACTOME_HSF1_DEPENDENT_TRANSACTIVATION	34	0.876808	1.86342	0	0.00276718	0.069	412	tags=35%, list=2%, signal=36%
REACTOME_CD22_MEDIATED_BCR_REGULATION	61	0.780371	1.85796	0	0.00310468	0.084	410	tags=54%, list=2%, signal=55%
REACTOME_HSP90_CHAPERONE_CYCLE_FOR_STEROID_HORMONE_RECEPTORS_SHR	48	0.828868	1.85602	0	0.00327426	0.091	979	tags=31%, list=5%, signal=33%
REACTOME_ANTIGEN_ACTIVATES_B_CELL_RECEPTOR_BCR_LEADING_TO_GENERATION_OF_SECOND_MESSENGERS	86	0.753812	1.85258	0	0.00363148	0.103	488	tags=42%, list=3%, signal=43%
LIAN_LIPA_TARGETS_3M	55	0.808782	1.84665	0	0.00435075	0.125	1059	tags=40%, list=6%, signal=42%
REACTOME_ATTENUATION_PHASE	25	0.913252	1.83492	0	0.00611568	0.18	412	tags=48%, list=2%, signal=49%
RADAEVA_RESPONSE_TO_IFNA1_UP	47	0.819404	1.83153	0	0.00628646	0.196	1177	tags=60%, list=6%, signal=63%
MOSERLE_IFNA_RESPONSE	30	0.864142	1.83265	0	0.00629372	0.19	1905	tags=87%, list=10%, signal=96%
GAL_LEUKEMIC_STEM_CELL_DN	203	0.672216	1.82914	0	0.00643777	0.212	2896	tags=35%, list=16%, signal=42%
LEIN_ASTROCYTE_MARKERS	29	0.886228	1.82923	0	0.0065931	0.212	904	tags=34%, list=5%, signal=36%
LIAN_LIPA_TARGETS_6M	65	0.785922	1.82469	0	0.00693979	0.23	1768	tags=43%, list=10%, signal=47%
REACTOME_SCAVENGING_OF_HEME_FROM_PLASMA	64	0.786336	1.81602	0.0018315	0.00734088	0.286	410	tags=50%, list=2%, signal=51%
SEITZ_NEOPLASTIC_TRANSFORMATION_BY_8P_DELETION_UP	56	0.798004	1.81664	0	0.00744118	0.284	1905	tags=43%, list=10%, signal=48%
REACTOME_FCERI_MEDIATED_MAPK_ACTIVATION	86	0.756155	1.81731	0	0.00745094	0.279	410	tags=38%, list=2%, signal=39%
WALLACE_PROSTATE_CANCER_RACE_UP	261	0.653452	1.8211	0	0.00746851	0.255	997	tags=33%, list=5%, signal=34%
APPEL_IMATINIB_RESPONSE	33	0.853455	1.81879	0	0.00747101	0.27	1465	tags=61%, list=8%, signal=66%
SASAKI_ADULT_T_CELL_LEUKEMIA	159	0.687672	1.81957	0	0.00758556	0.267	2548	tags=41%, list=14%, signal=47%
BOSCO_INTERFERON_INDUCED_ANTIVIRAL_MODULE	71	0.767655	1.81748	0	0.00760845	0.278	1905	tags=46%, list=10%, signal=52%
WIELAND_UP_BY_HBV_INFECTION	101	0.729221	1.80882	0	0.00853367	0.329	955	tags=48%, list=5%, signal=50%
EINAV_INTERFERON_SIGNATURE_IN_CANCER	26	0.896071	1.80416	0	0.00908528	0.354	638	tags=58%, list=3%, signal=60%
KRASNOSELSKAYA_ILF3_TARGETS_UP	31	0.864243	1.80505	0	0.00913112	0.349	799	tags=61%, list=4%, signal=64%
BENNETT_SYSTEMIC_LUPUS_ERYTHEMATOSUS	26	0.867505	1.80195	0	0.00924493	0.373	594	tags=54%, list=3%, signal=56%
TAKEDA_TARGETS_OF_NUP98_HOXA9_FUSION_3D_UP	154	0.686579	1.80205	0	0.00943753	0.373	1213	tags=33%, list=7%, signal=35%
KEGG_ANTIGEN_PROCESSING_AND_PRESENTATION	66	0.755089	1.79421	0.00179533	0.0107527	0.422	1654	tags=47%, list=9%, signal=51%
ZHAN_MULTIPLE_MYELOMA_DN	39	0.837014	1.79297	0	0.0108331	0.43	342	tags=26%, list=2%, signal=26%
ZHANG_ANTIVIRAL_RESPONSE_TO_RIBAVIRIN_UP	23	0.895957	1.77871	0	0.0152385	0.555	193	tags=39%, list=1%, signal=39%
STAMBOLSKY_TARGETS_OF_MUTATED_TP53_DN	43	0.806299	1.77731	0	0.0154215	0.57	1229	tags=42%, list=7%, signal=45%
KIM_GLIS2_TARGETS_UP	64	0.758465	1.77394	0	0.0155966	0.589	1778	tags=39%, list=10%, signal=43%
REACTOME_FCERI_MEDIATED_NF_KB_ACTIVATION	133	0.690836	1.77594	0	0.0156192	0.575	666	tags=32%, list=4%, signal=33%
BECKER_TAMOXIFEN_RESISTANCE_UP	44	0.799995	1.77244	0.00170358	0.0156933	0.6	1036	tags=36%, list=6%, signal=38%
CHIARADONNA_NEOPLASTIC_TRANSFORMATION_KRAS_CDC25_UP	47	0.797426	1.77431	0	0.0157711	0.587	2238	tags=57%, list=12%, signal=65%
WEINMANN_ADAPTATION_TO_HYPOXIA_UP	25	0.884804	1.77061	0.0018018	0.0160415	0.61	695	tags=28%, list=4%, signal=29%
HOELZEL_NF1_TARGETS_UP	103	0.701997	1.76772	0	0.017041	0.636	2044	tags=24%, list=11%, signal=27%
LIU_SMARCA4_TARGETS	39	0.813791	1.76674	0	0.0170918	0.644	1152	tags=28%, list=6%, signal=30%
REACTOME_INTERFERON_ALPHA_BETA_SIGNALING	55	0.772831	1.75935	0	0.0196425	0.707	1273	tags=56%, list=7%, signal=60%
SCHUETZ_BREAST_CANCER_DUCTAL_INVASIVE_UP	283	0.627738	1.75148	0	0.0228408	0.762	1695	tags=28%, list=9%, signal=30%
RODWELL_AGING_KIDNEY_UP	427	0.601606	1.74918	0	0.0237134	0.781	1784	tags=33%, list=10%, signal=35%
JOHNSTONE_PARVB_TARGETS_1_DN	52	0.769508	1.73904	0.00182482	0.0281887	0.834	1312	tags=19%, list=7%, signal=21%
IGARASHI_ATF4_TARGETS_DN	84	0.707544	1.73735	0	0.0286154	0.84	1771	tags=15%, list=10%, signal=17%
LEE_AGING_CEREBELLUM_UP	66	0.736018	1.73459	0	0.0297126	0.854	1193	tags=24%, list=6%, signal=26%
FARMER_BREAST_CANCER_CLUSTER_1	46	0.777945	1.73318	0.00175747	0.0300133	0.858	980	tags=43%, list=5%, signal=46%
KEGG_PRION_DISEASES	29	0.838252	1.73148	0	0.0303809	0.866	527	tags=21%, list=3%, signal=21%
LINDSTEDT_DENDRITIC_CELL_MATURATION_A	58	0.748642	1.7307	0.00175439	0.0304613	0.87	641	tags=28%, list=3%, signal=28%
NABA_ECM_REGULATORS	132	0.679975	1.72881	0	0.0311134	0.876	2079	tags=18%, list=11%, signal=20%
PAPASPYRIDONOS_UNSTABLE_ATEROSCLEROTIC_PLAQUE_UP	53	0.74458	1.7268	0	0.0318261	0.882	1465	tags=51%, list=8%, signal=55%
YAO_TEMPORAL_RESPONSE_TO_PROGESTERONE_CLUSTER_5	23	0.86096	1.72129	0.0017762	0.0351989	0.904	625	tags=26%, list=3%, signal=27%
LI_INDUCED_T_TO_NATURAL_KILLER_UP	280	0.618019	1.71742	0	0.0374307	0.916	1272	tags=30%, list=7%, signal=32%
LIAN_NEUTROPHIL_GRANULE_CONSTITUENTS	19	0.86732	1.70458	0.00172712	0.0438092	0.962	1122	tags=42%, list=6%, signal=45%
WOOD_EBV_EBNA1_TARGETS_UP	98	0.680715	1.70554	0.00878735	0.0439463	0.96	1007	tags=18%, list=5%, signal=19%
SHIPP_DLBCL_VS_FOLLICULAR_LYMPHOMA_UP	44	0.770251	1.70352	0.0018018	0.0440462	0.966	1779	tags=52%, list=10%, signal=58%
KAAB_FAILED_HEART_VENTRICLE_DN	38	0.784914	1.70621	0.00190114	0.0440917	0.959	180	tags=24%, list=1%, signal=24%
HANN_RESISTANCE_TO_BCL2_INHIBITOR_DN	31	0.802684	1.70465	0.0077821	0.0443062	0.962	2230	tags=35%, list=12%, signal=40%
LAMB_CCND1_TARGETS	18	0.892708	1.70646	0	0.0444527	0.959	459	tags=28%, list=2%, signal=28%
GILDEA_METASTASIS	25	0.840024	1.707	0.00186916	0.0445411	0.957	606	tags=36%, list=3%, signal=37%
CERVERA_SDHB_TARGETS_1_DN	17	0.906259	1.70127	0.00182482	0.0453745	0.971	363	tags=24%, list=2%, signal=24%
DELYS_THYROID_CANCER_UP	376	0.593662	1.69889	0	0.0465752	0.975	2022	tags=25%, list=11%, signal=28%
BOWIE_RESPONSE_TO_EXTRACELLULAR_MATRIX	16	0.90214	1.69454	0.0018797	0.0498884	0.987	638	tags=88%, list=3%, signal=91%
ICHIBA_GRAFT_VERSUS_HOST_DISEASE_D7_UP	98	0.679446	1.69267	0.00543478	0.0501962	0.988	1122	tags=42%, list=6%, signal=44%
HELLER_SILENCED_BY_METHYLATION_UP	245	0.616444	1.69322	0	0.0504118	0.988	1890	tags=31%, list=10%, signal=35%
TAKEDA_TARGETS_OF_NUP98_HOXA9_FUSION_10D_UP	163	0.64681	1.6879	0	0.0537059	0.989	1167	tags=27%, list=6%, signal=29%
REACTOME_FC_EPSILON_RECEPTOR_FCERI_SIGNALING	183	0.634513	1.68326	0.00168919	0.057269	0.992	666	tags=24%, list=4%, signal=25%
WENG_POR_DOSAGE	16	0.913097	1.68169	0	0.0581375	0.993	485	tags=31%, list=3%, signal=32%
UROSEVIC_RESPONSE_TO_IMIQUIMOD	19	0.878324	1.67828	0.00184502	0.0583823	0.995	980	tags=47%, list=5%, signal=50%
SANA_RESPONSE_TO_IFNG_UP	68	0.699611	1.67854	0.00181159	0.0587462	0.995	1124	tags=40%, list=6%, signal=42%
KANG_CISPLATIN_RESISTANCE_UP	18	0.872704	1.68039	0	0.0587524	0.993	315	tags=22%, list=2%, signal=23%
COATES_MACROPHAGE_M1_VS_M2_DN	65	0.725836	1.67957	0	0.0589212	0.995	539	tags=12%, list=3%, signal=13%
LIANG_SILENCED_BY_METHYLATION_UP	25	0.838617	1.6788	0.00175439	0.0591067	0.995	676	tags=24%, list=4%, signal=25%
FLECHNER_BIOPSY_KIDNEY_TRANSPLANT_REJECTED_VS_OK_UP	85	0.686667	1.67664	0.00175131	0.0595187	0.995	904	tags=42%, list=5%, signal=44%
MARKEY_RB1_CHRONIC_LOF_DN	102	0.672886	1.67446	0	0.061018	0.997	1862	tags=34%, list=10%, signal=38%
YORDY_RECIPROCAL_REGULATION_BY_ETS1_AND_SP100_DN	54	0.722719	1.66342	0.00934579	0.0709686	0.998	689	tags=22%, list=4%, signal=23%
YANG_BCL3_TARGETS_UP	276	0.598359	1.66258	0	0.0710284	0.999	2555	tags=29%, list=14%, signal=34%
REACTOME_SIGNALING_BY_THE_B_CELL_RECEPTOR_BCR	164	0.630749	1.66408	0	0.0710635	0.998	666	tags=27%, list=4%, signal=28%
GENTILE_UV_LOW_DOSE_UP	25	0.823158	1.66067	0.00553506	0.0723207	0.999	465	tags=20%, list=3%, signal=20%
WEINMANN_ADAPTATION_TO_HYPOXIA_DN	36	0.765467	1.6571	0.00516351	0.0754135	1	695	tags=19%, list=4%, signal=20%
REACTOME_REGULATION_OF_HSF1_MEDIATED_HEAT_SHOCK_RESPONSE	76	0.690465	1.65205	0.00519931	0.0807227	1	429	tags=14%, list=2%, signal=15%
TAKEDA_TARGETS_OF_NUP98_HOXA9_FUSION_16D_UP	151	0.633373	1.65038	0	0.0818771	1	1192	tags=27%, list=6%, signal=29%
KIM_LRRC3B_TARGETS	29	0.786695	1.64127	0.0069808	0.0895298	1	799	tags=55%, list=4%, signal=58%
KEGG_LYSOSOME	116	0.651003	1.64206	0.00178571	0.0902054	1	2264	tags=37%, list=12%, signal=42%
REACTOME_ASSEMBLY_OF_COLLAGEN_FIBRILS_AND_OTHER_MULTIMERIC_STRUCTURES	36	0.764991	1.64129	0.00736648	0.0903542	1	2079	tags=28%, list=11%, signal=31%
BOWIE_RESPONSE_TO_TAMOXIFEN	17	0.888965	1.64244	0.00380228	0.0906351	1	638	tags=82%, list=3%, signal=85%
JISON_SICKLE_CELL_DISEASE_UP	176	0.61895	1.63951	0	0.0909795	1	1841	tags=39%, list=10%, signal=42%
ROSS_AML_WITH_MLL_FUSIONS	76	0.679775	1.6357	0.00182149	0.0935227	1	2320	tags=33%, list=13%, signal=37%
ZHONG_SECRETOME_OF_LUNG_CANCER_AND_MACROPHAGE	65	0.700737	1.63623	0.00699301	0.0937381	1	1164	tags=34%, list=6%, signal=36%
REACTOME_CELLULAR_RESPONSE_TO_HEAT_STRESS	94	0.663871	1.63637	0.00544465	0.0944766	1	429	tags=15%, list=2%, signal=15%
LUI_THYROID_CANCER_CLUSTER_4	18	0.850963	1.63413	0.00722022	0.094677	1	785	tags=50%, list=4%, signal=52%
VANLOO_SP3_TARGETS_DN	72	0.681177	1.63262	0.00365631	0.0958452	1	2916	tags=44%, list=16%, signal=53%
HOSHIDA_LIVER_CANCER_SUBCLASS_S1	217	0.60271	1.63133	0	0.096065	1	1859	tags=40%, list=10%, signal=44%
DER_IFN_ALPHA_RESPONSE_UP	69	0.696193	1.63142	0.00719425	0.0967565	1	865	tags=42%, list=5%, signal=44%
MARTINEZ_RESPONSE_TO_TRABECTEDIN_UP	63	0.695306	1.62808	0.0104712	0.0987683	1	1014	tags=44%, list=5%, signal=47%
PEPPER_CHRONIC_LYMPHOCYTIC_LEUKEMIA_UP	25	0.811945	1.62846	0.00548446	0.099228	1	742	tags=20%, list=4%, signal=21%
HOSHIDA_LIVER_CANCER_LATE_RECURRENCE_UP	52	0.717435	1.62697	0.00907441	0.0992986	1	802	tags=21%, list=4%, signal=22%
MISHRA_CARCINOMA_ASSOCIATED_FIBROBLAST_DN	21	0.820011	1.62616	0.0140105	0.0993895	1	203	tags=24%, list=1%, signal=24%
DAVIES_MULTIPLE_MYELOMA_VS_MGUS_DN	24	0.806327	1.62476	0.00556586	0.100403	1	1820	tags=63%, list=10%, signal=69%
TORCHIA_TARGETS_OF_EWSR1_FLI1_FUSION_TOP20_UP	19	0.837754	1.62417	0.0108696	0.100409	1	1342	tags=21%, list=7%, signal=23%
NOJIMA_SFRP2_TARGETS_DN	20	0.839335	1.62354	0.00546448	0.100471	1	582	tags=40%, list=3%, signal=41%
LEE_NEURAL_CREST_STEM_CELL_UP	98	0.662485	1.62226	0	0.100705	1	1820	tags=26%, list=10%, signal=28%
REACTOME_GAP_JUNCTION_TRAFFICKING_AND_REGULATION	33	0.770198	1.62262	0.0155642	0.101023	1	910	tags=24%, list=5%, signal=25%
SATO_SILENCED_BY_METHYLATION_IN_PANCREATIC_CANCER_2	33	0.76421	1.61889	0.00924214	0.103767	1	788	tags=12%, list=4%, signal=13%
TAKEDA_TARGETS_OF_NUP98_HOXA9_FUSION_8D_UP	122	0.633569	1.61713	0.00175131	0.103806	1	998	tags=24%, list=5%, signal=25%
CHIANG_LIVER_CANCER_SUBCLASS_INTERFERON_UP	20	0.84893	1.61808	0.00902527	0.104102	1	1332	tags=45%, list=7%, signal=48%
REACTOME_NEUTROPHIL_DEGRANULATION	435	0.560926	1.61742	0	0.104191	1	2022	tags=30%, list=11%, signal=33%
YAMASHITA_LIVER_CANCER_STEM_CELL_DN	44	0.736978	1.61912	0.0094162	0.104282	1	1321	tags=18%, list=7%, signal=20%
MAGRANGEAS_MULTIPLE_MYELOMA_IGG_VS_IGA_DN	22	0.815732	1.61292	0	0.107295	1	1528	tags=36%, list=8%, signal=40%
REACTOME_AUF1_HNRNP_D0_BINDS_AND_DESTABILIZES_MRNA	53	0.701465	1.61389	0.0104712	0.107666	1	1164	tags=28%, list=6%, signal=30%
ZHAN_MULTIPLE_MYELOMA_SPIKED	17	0.843218	1.61316	0.005386	0.107836	1	1805	tags=47%, list=10%, signal=52%
REACTOME_DETOXIFICATION_OF_REACTIVE_OXYGEN_SPECIES	30	0.765479	1.6108	0.00176678	0.108467	1	1836	tags=60%, list=10%, signal=66%
KEGG_PEROXISOME	71	0.684514	1.61119	0.00534759	0.108765	1	4108	tags=49%, list=22%, signal=63%
WUNDER_INFLAMMATORY_RESPONSE_AND_CHOLESTEROL_UP	49	0.712858	1.60432	0.00530035	0.114454	1	1316	tags=53%, list=7%, signal=57%
ZHAN_MULTIPLE_MYELOMA_MS_UP	36	0.753048	1.60357	0.0130112	0.114638	1	1063	tags=8%, list=6%, signal=9%
UEDA_CENTRAL_CLOCK	77	0.669975	1.60277	0.0056391	0.114926	1	808	tags=22%, list=4%, signal=23%
ZHAN_MULTIPLE_MYELOMA_MF_UP	41	0.723856	1.60453	0.0108303	0.114936	1	2399	tags=29%, list=13%, signal=34%
LU_TUMOR_VASCULATURE_UP	22	0.808804	1.6051	0.00892857	0.115069	1	1119	tags=32%, list=6%, signal=34%
MOREIRA_RESPONSE_TO_TSA_UP	27	0.782308	1.60567	0.00567108	0.115115	1	412	tags=33%, list=2%, signal=34%
POOLA_INVASIVE_BREAST_CANCER_UP	263	0.576723	1.60156	0.00161812	0.115866	1	1247	tags=26%, list=7%, signal=28%
ZWANG_CLASS_2_TRANSIENTLY_INDUCED_BY_EGF	40	0.72402	1.59946	0.0106007	0.117251	1	1846	tags=28%, list=10%, signal=30%
SCHLINGEMANN_SKIN_CARCINOGENESIS_TPA_DN	22	0.819854	1.59984	0.00552486	0.117559	1	111	tags=14%, list=1%, signal=14%
REACTOME_PIWI_INTERACTING_RNA_PIRNA_BIOGENESIS	22	0.815122	1.59717	0.0171103	0.11966	1	1954	tags=45%, list=11%, signal=51%
HONMA_DOCETAXEL_RESISTANCE	31	0.771368	1.59602	0.00915751	0.120384	1	869	tags=42%, list=5%, signal=44%
HUANG_DASATINIB_RESISTANCE_UP	68	0.674536	1.59535	0.00904159	0.120706	1	1624	tags=32%, list=9%, signal=35%
MIKKELSEN_IPS_ICP_WITH_H3K4ME3_AND_H327ME3	56	0.685975	1.59166	0	0.125746	1	1868	tags=16%, list=10%, signal=18%
PID_INTEGRIN1_PATHWAY	45	0.721137	1.58924	0.00548446	0.127125	1	1868	tags=22%, list=10%, signal=25%
AKL_HTLV1_INFECTION_UP	24	0.790333	1.59027	0.0179533	0.127296	1	696	tags=33%, list=4%, signal=35%
JECHLINGER_EPITHELIAL_TO_MESENCHYMAL_TRANSITION_UP	58	0.690366	1.58935	0.0126812	0.127835	1	1568	tags=29%, list=8%, signal=32%
KATSANOU_ELAVL1_TARGETS_UP	136	0.610116	1.58637	0.00176367	0.129582	1	1125	tags=18%, list=6%, signal=19%
AIGNER_ZEB1_TARGETS	28	0.758818	1.58508	0.0203704	0.129952	1	1077	tags=7%, list=6%, signal=8%
MCCLUNG_DELTA_FOSB_TARGETS_2WK	28	0.779062	1.58377	0.00714286	0.130178	1	1104	tags=25%, list=6%, signal=27%
BIOCARTA_P53HYPOXIA_PATHWAY	21	0.805179	1.58645	0.0148699	0.130352	1	53	tags=14%, list=0%, signal=14%
IIZUKA_LIVER_CANCER_PROGRESSION_L0_L1_DN	17	0.837321	1.58514	0.0166667	0.130669	1	785	tags=47%, list=4%, signal=49%
KIM_WT1_TARGETS_DN	431	0.548912	1.58397	0	0.130705	1	2764	tags=30%, list=15%, signal=34%
ABE_VEGFA_TARGETS_30MIN	23	0.780736	1.58121	0.00910747	0.133422	1	1246	tags=22%, list=7%, signal=23%
IGLESIAS_E2F_TARGETS_UP	122	0.624658	1.57996	0.00510204	0.134597	1	1122	tags=31%, list=6%, signal=33%
MULLIGHAN_MLL_SIGNATURE_2_UP	404	0.545042	1.57879	0	0.134687	1	2682	tags=35%, list=14%, signal=40%
MIKKELSEN_ES_ICP_WITH_H3K4ME3_AND_H3K27ME3	65	0.681363	1.57916	0.00179211	0.134919	1	1975	tags=20%, list=11%, signal=22%
MULLIGHAN_MLL_SIGNATURE_1_UP	364	0.551594	1.57718	0	0.136425	1	2682	tags=34%, list=14%, signal=39%
YAUCH_HEDGEHOG_SIGNALING_PARACRINE_UP	93	0.642504	1.57624	0.00182482	0.137037	1	635	tags=5%, list=3%, signal=6%
SAFFORD_T_LYMPHOCYTE_ANERGY	76	0.649526	1.57561	0.00352734	0.137161	1	718	tags=13%, list=4%, signal=14%
REACTOME_REGULATION_OF_INSULIN_LIKE_GROWTH_FACTOR_IGF_TRANSPORT_AND_UPTAKE_BY_INSULIN_LIKE_GROWTH_FACTOR_BINDING_PROTEINS_IGFBPS	76	0.645907	1.57419	0.0037037	0.138561	1	1316	tags=16%, list=7%, signal=17%
KIM_WT1_TARGETS_12HR_UP	143	0.605282	1.5735	0.00171821	0.13882	1	1234	tags=14%, list=7%, signal=15%
DIRMEIER_LMP1_RESPONSE_LATE_DN	29	0.749535	1.57152	0.023766	0.139361	1	1013	tags=45%, list=5%, signal=47%
CHICAS_RB1_TARGETS_CONFLUENT	442	0.544615	1.5718	0	0.139821	1	2176	tags=25%, list=12%, signal=28%
ZHANG_INTERFERON_RESPONSE	21	0.812678	1.57198	0.0181488	0.140408	1	671	tags=71%, list=4%, signal=74%
POMEROY_MEDULLOBLASTOMA_PROGNOSIS_UP	39	0.725626	1.56877	0.0131332	0.143004	1	2442	tags=36%, list=13%, signal=41%
GRAESSMANN_RESPONSE_TO_MC_AND_SERUM_DEPRIVATION_UP	169	0.592812	1.56801	0	0.143392	1	1006	tags=22%, list=5%, signal=23%
SCHRAETS_MLL_TARGETS_DN	24	0.7854	1.56617	0.0159574	0.144731	1	1949	tags=33%, list=11%, signal=37%
RORIE_TARGETS_OF_EWSR1_FLI1_FUSION_DN	19	0.812707	1.5667	0.011215	0.144807	1	32	tags=5%, list=0%, signal=5%
SWEET_LUNG_CANCER_KRAS_UP	402	0.548095	1.56493	0	0.145084	1	1494	tags=26%, list=8%, signal=28%
MORI_PRE_BI_LYMPHOCYTE_UP	77	0.63963	1.56532	0.00557621	0.145364	1	2046	tags=29%, list=11%, signal=32%
GRANDVAUX_IFN_RESPONSE_NOT_VIA_IRF3	15	0.854291	1.56325	0.0124777	0.146337	1	575	tags=67%, list=3%, signal=69%
CHEN_LUNG_CANCER_SURVIVAL	23	0.777309	1.56362	0.0268199	0.146471	1	1316	tags=39%, list=7%, signal=42%
REACTOME_PHASE_II_CONJUGATION_OF_COMPOUNDS	67	0.653249	1.55828	0.00878735	0.153765	1	3513	tags=45%, list=19%, signal=55%
XU_RESPONSE_TO_TRETINOIN_AND_NSC682994_UP	15	0.839563	1.55769	0.00932836	0.153857	1	2000	tags=67%, list=11%, signal=75%
KEGG_DILATED_CARDIOMYOPATHY	66	0.662213	1.55719	0.0144928	0.153891	1	1112	tags=12%, list=6%, signal=13%
WOTTON_RUNX_TARGETS_UP	17	0.817445	1.55394	0.0232143	0.158613	1	1799	tags=35%, list=10%, signal=39%
DEBOSSCHER_NFKB_TARGETS_REPRESSED_BY_GLUCOCORTICOIDS	15	0.842705	1.54664	0.0185529	0.163519	1	283	tags=13%, list=2%, signal=14%
MELLMAN_TUT1_TARGETS_DN	42	0.702668	1.54759	0.0273438	0.163647	1	1630	tags=31%, list=9%, signal=34%
JI_METASTASIS_REPRESSED_BY_STK11	20	0.810596	1.54696	0.0194553	0.163828	1	1927	tags=20%, list=10%, signal=22%
BIOCARTA_NO1_PATHWAY	20	0.810417	1.54773	0.0313076	0.164266	1	548	tags=20%, list=3%, signal=21%
NADLER_OBESITY_DN	40	0.698438	1.54803	0.0198915	0.164614	1	1932	tags=30%, list=10%, signal=33%
KYNG_RESPONSE_TO_H2O2	64	0.666231	1.54974	0.0144144	0.165028	1	1864	tags=38%, list=10%, signal=42%
REACTOME_METABOLISM_OF_NITRIC_OXIDE:_ENOS_ACTIVATION_AND_REGULATION	15	0.830008	1.5491	0.0166359	0.165227	1	1191	tags=33%, list=6%, signal=36%
WESTON_VEGFA_TARGETS	73	0.6451	1.54512	0.02693	0.165377	1	1862	tags=19%, list=10%, signal=21%
REACTOME_MITOCHONDRIAL_TRANSLATION	93	0.626012	1.54805	0.00705467	0.16548	1	3890	tags=56%, list=21%, signal=70%
KIM_RESPONSE_TO_TSA_AND_DECITABINE_UP	101	0.619225	1.54822	0.00860585	0.166044	1	1604	tags=21%, list=9%, signal=23%
LEE_NEURAL_CREST_STEM_CELL_DN	86	0.635562	1.54277	0.00711744	0.168594	1	1244	tags=15%, list=7%, signal=16%
EHRLICH_ICF_SYNDROM_DN	16	0.818318	1.53302	0.0187617	0.172676	1	259	tags=31%, list=1%, signal=32%
KEGG_GLUTATHIONE_METABOLISM	39	0.699542	1.53645	0.0124334	0.172774	1	2636	tags=44%, list=14%, signal=51%
NABA_ECM_AFFILIATED	96	0.622866	1.53344	0.00364299	0.172779	1	1124	tags=15%, list=6%, signal=15%
DER_IFN_GAMMA_RESPONSE_UP	67	0.646073	1.53946	0.00915751	0.172839	1	865	tags=37%, list=5%, signal=39%
ZHAN_MULTIPLE_MYELOMA_LB_DN	37	0.714108	1.53669	0.0202952	0.173235	1	1890	tags=59%, list=10%, signal=66%
REACTOME_SMOOTH_MUSCLE_CONTRACTION	31	0.751254	1.53366	0.0188324	0.173335	1	1044	tags=32%, list=6%, signal=34%
GUENTHER_GROWTH_SPHERICAL_VS_ADHERENT_UP	16	0.806902	1.53964	0.0270758	0.173352	1	364	tags=6%, list=2%, signal=6%
RODWELL_AGING_KIDNEY_NO_BLOOD_UP	167	0.583596	1.53693	0.005291	0.173701	1	1845	tags=22%, list=10%, signal=24%
REACTOME_CELL_CELL_JUNCTION_ORGANIZATION	32	0.719526	1.53732	0.0273723	0.173875	1	130	tags=6%, list=1%, signal=6%
VERHAAK_AML_WITH_NPM1_MUTATED_UP	171	0.574804	1.53774	0.00353982	0.17395	1	1332	tags=25%, list=7%, signal=27%
ZHU_CMV_ALL_DN	92	0.618969	1.53376	0.0087108	0.174089	1	1956	tags=23%, list=11%, signal=25%
JAEGER_METASTASIS_UP	38	0.714161	1.5381	0.0232143	0.174195	1	2767	tags=34%, list=15%, signal=40%
WESTON_VEGFA_TARGETS_3HR	51	0.692924	1.53516	0.0233393	0.174286	1	1207	tags=22%, list=7%, signal=23%
REACTOME_ANTIGEN_PROCESSING_CROSS_PRESENTATION	96	0.62284	1.53382	0.00699301	0.174885	1	1385	tags=32%, list=7%, signal=35%
REACTOME_METABOLISM_OF_FAT_SOLUBLE_VITAMINS	30	0.731728	1.53133	0.032491	0.175066	1	9	tags=3%, list=0%, signal=3%
STEARMAN_TUMOR_FIELD_EFFECT_UP	29	0.743808	1.5339	0.0207156	0.175634	1	1122	tags=38%, list=6%, signal=40%
FULCHER_INFLAMMATORY_RESPONSE_LECTIN_VS_LPS_DN	424	0.529339	1.5294	0	0.176155	1	1693	tags=28%, list=9%, signal=30%
MARKEY_RB1_ACUTE_LOF_DN	210	0.561206	1.52975	0.00345423	0.176337	1	1805	tags=39%, list=10%, signal=43%
ZHAN_V1_LATE_DIFFERENTIATION_GENES_DN	15	0.829589	1.53008	0.0212766	0.176537	1	1475	tags=60%, list=8%, signal=65%
YAO_TEMPORAL_RESPONSE_TO_PROGESTERONE_CLUSTER_9	65	0.652988	1.52843	0.0139616	0.177006	1	1992	tags=37%, list=11%, signal=41%
WILENSKY_RESPONSE_TO_DARAPLADIB	30	0.733553	1.52625	0.0341113	0.17833	1	1778	tags=63%, list=10%, signal=70%
GOLDRATH_ANTIGEN_RESPONSE	337	0.534024	1.5269	0	0.178958	1	2078	tags=32%, list=11%, signal=35%
TAKEDA_TARGETS_OF_NUP98_HOXA9_FUSION_16D_DN	99	0.613524	1.52638	0.0116861	0.179006	1	2652	tags=21%, list=14%, signal=25%
HELLEBREKERS_SILENCED_DURING_TUMOR_ANGIOGENESIS	59	0.662737	1.52298	0.0142857	0.182778	1	863	tags=22%, list=5%, signal=23%
PEDERSEN_METASTASIS_BY_ERBB2_ISOFORM_1	39	0.708249	1.52325	0.0210728	0.183052	1	2469	tags=36%, list=13%, signal=41%
MIKKELSEN_MEF_ICP_WITH_H3K27ME3	102	0.598686	1.51989	0.00690846	0.185315	1	1269	tags=11%, list=7%, signal=12%
COWLING_MYCN_TARGETS	29	0.738988	1.52014	0.0260223	0.185739	1	1125	tags=14%, list=6%, signal=15%
VERHAAK_GLIOBLASTOMA_MESENCHYMAL	201	0.56552	1.5209	0.00172414	0.186011	1	1762	tags=35%, list=10%, signal=38%
FLOTHO_PEDIATRIC_ALL_THERAPY_RESPONSE_DN	25	0.75746	1.52044	0.0204461	0.186033	1	2942	tags=40%, list=16%, signal=47%
SMIRNOV_RESPONSE_TO_IR_2HR_DN	54	0.670473	1.5176	0.0217786	0.186105	1	857	tags=13%, list=5%, signal=14%
DER_IFN_BETA_RESPONSE_UP	100	0.604545	1.5179	0.0140845	0.186417	1	865	tags=34%, list=5%, signal=35%
SABATES_COLORECTAL_ADENOMA_UP	71	0.635608	1.51875	0.0126354	0.186618	1	2531	tags=17%, list=14%, signal=19%
REACTOME_OLFACTORY_SIGNALING_PATHWAY	19	0.787985	1.51791	0.0320856	0.187256	1	2326	tags=21%, list=13%, signal=24%
FINAK_BREAST_CANCER_SDPP_SIGNATURE	22	0.776978	1.5158	0.0268714	0.188682	1	648	tags=23%, list=3%, signal=24%
MARTORIATI_MDM4_TARGETS_NEUROEPITHELIUM_DN	113	0.594606	1.51264	0.0106572	0.193015	1	1844	tags=20%, list=10%, signal=22%
KEGG_HYPERTROPHIC_CARDIOMYOPATHY_HCM	62	0.648073	1.51269	0.0225141	0.193793	1	1112	tags=11%, list=6%, signal=12%
CADWELL_ATG16L1_TARGETS_DN	51	0.676627	1.51032	0.0163636	0.196608	1	1109	tags=16%, list=6%, signal=17%
WONG_MITOCHONDRIA_GENE_MODULE	197	0.557925	1.50883	0.00675676	0.198712	1	3106	tags=41%, list=17%, signal=49%
KEGG_PYRIMIDINE_METABOLISM	92	0.604532	1.50754	0.0207254	0.200361	1	2538	tags=33%, list=14%, signal=38%
HOOI_ST7_TARGETS_UP	78	0.621257	1.49868	0.0147874	0.209277	1	2111	tags=27%, list=11%, signal=30%
REACTOME_DEGRADATION_OF_THE_EXTRACELLULAR_MATRIX	80	0.62645	1.50148	0.0163934	0.209734	1	2234	tags=24%, list=12%, signal=27%
JAATINEN_HEMATOPOIETIC_STEM_CELL_DN	210	0.552773	1.49885	0.00495868	0.209778	1	1841	tags=29%, list=10%, signal=32%
GUO_HEX_TARGETS_DN	53	0.661293	1.50006	0.0144665	0.209947	1	1705	tags=28%, list=9%, signal=31%
VILIMAS_NOTCH1_TARGETS_DN	23	0.751172	1.50171	0.0364963	0.2102	1	3453	tags=52%, list=19%, signal=64%
PID_INTEGRIN_A9B1_PATHWAY	19	0.793902	1.49901	0.0234657	0.210343	1	1841	tags=37%, list=10%, signal=41%
REACTOME_TNFS_BIND_THEIR_PHYSIOLOGICAL_RECEPTORS	25	0.742959	1.49762	0.0338983	0.210442	1	3074	tags=44%, list=17%, signal=53%
TRAYNOR_RETT_SYNDROM_UP	30	0.733039	1.5002	0.0352734	0.210618	1	582	tags=13%, list=3%, signal=14%
ROY_WOUND_BLOOD_VESSEL_DN	18	0.791411	1.50191	0.0320151	0.210641	1	1160	tags=11%, list=6%, signal=12%
BARRIER_COLON_CANCER_RECURRENCE_DN	17	0.800829	1.49909	0.0351562	0.211036	1	1213	tags=35%, list=7%, signal=38%
REACTOME_COLLAGEN_DEGRADATION	35	0.68447	1.50025	0.036036	0.211453	1	2079	tags=29%, list=11%, signal=32%
REACTOME_DEPURINATION	53	0.658997	1.49654	0.0361664	0.211874	1	2970	tags=47%, list=16%, signal=56%
KEGG_SYSTEMIC_LUPUS_ERYTHEMATOSUS	113	0.594618	1.49582	0.0200364	0.212447	1	2851	tags=45%, list=15%, signal=53%
JOHNSTONE_PARVB_TARGETS_2_UP	135	0.569928	1.49463	0.0033389	0.213968	1	779	tags=21%, list=4%, signal=21%
OHGUCHI_LIVER_HNF4A_TARGETS_UP	35	0.713254	1.49294	0.0396226	0.216574	1	1151	tags=17%, list=6%, signal=18%
REACTOME_MET_ACTIVATES_PTK2_SIGNALING	20	0.795293	1.49202	0.043152	0.21748	1	984	tags=15%, list=5%, signal=16%
FRIDMAN_SENESCENCE_UP	70	0.623424	1.49096	0.0216607	0.217797	1	1768	tags=34%, list=10%, signal=38%
SANSOM_WNT_PATHWAY_REQUIRE_MYC	53	0.653502	1.49101	0.0230906	0.218548	1	1233	tags=15%, list=7%, signal=16%
DEN_INTERACT_WITH_LCA5	25	0.751885	1.48778	0.0294659	0.220727	1	429	tags=24%, list=2%, signal=25%
ZHONG_SECRETOME_OF_LUNG_CANCER_AND_FIBROBLAST	111	0.59496	1.48778	0.0138408	0.221586	1	1572	tags=30%, list=8%, signal=32%
LI_WILMS_TUMOR_VS_FETAL_KIDNEY_2_DN	37	0.693825	1.48682	0.0270758	0.221704	1	2249	tags=22%, list=12%, signal=25%
MCCLUNG_CREB1_TARGETS_UP	66	0.621556	1.4879	0.0263158	0.222223	1	1580	tags=29%, list=9%, signal=31%
KEGG_PORPHYRIN_AND_CHLOROPHYLL_METABOLISM	21	0.753513	1.48816	0.0509091	0.2226	1	3727	tags=62%, list=20%, signal=77%
VANDESLUIS_COMMD1_TARGETS_GROUP_3_DN	18	0.790043	1.48435	0.0283688	0.224015	1	2656	tags=28%, list=14%, signal=32%
REACTOME_COLLAGEN_FORMATION	55	0.640269	1.48454	0.0230906	0.224484	1	2186	tags=24%, list=12%, signal=27%
MAHADEVAN_IMATINIB_RESISTANCE_UP	16	0.805437	1.48457	0.034662	0.22532	1	2024	tags=19%, list=11%, signal=21%
DELLA_RESPONSE_TO_TSA_AND_BUTYRATE	20	0.771352	1.4833	0.0364299	0.225347	1	564	tags=20%, list=3%, signal=21%
REACTOME_CELLULAR_RESPONSES_TO_STRESS	400	0.517499	1.48228	0	0.226545	1	1517	tags=20%, list=8%, signal=22%
REACTOME_ECM_PROTEOGLYCANS	44	0.668824	1.48108	0.0349515	0.227252	1	3256	tags=27%, list=18%, signal=33%
NOJIMA_SFRP2_TARGETS_UP	27	0.717936	1.48031	0.0460405	0.227881	1	20	tags=15%, list=0%, signal=15%
ZHU_CMV_8_HR_DN	42	0.678312	1.48112	0.0292599	0.22804	1	1669	tags=24%, list=9%, signal=26%
REACTOME_NUCLEOBASE_CATABOLISM	28	0.718316	1.46996	0.0476191	0.229203	1	1689	tags=36%, list=9%, signal=39%
WANG_IMMORTALIZED_BY_HOXA9_AND_MEIS1_UP	24	0.733985	1.4787	0.0418251	0.229559	1	3453	tags=42%, list=19%, signal=51%
GAVIN_PDE3B_TARGETS	21	0.751908	1.46559	0.0505415	0.229724	1	2290	tags=62%, list=12%, signal=71%
SATO_SILENCED_EPIGENETICALLY_IN_PANCREATIC_CANCER	33	0.697816	1.47002	0.0448833	0.229864	1	308	tags=12%, list=2%, signal=12%
RAMALHO_STEMNESS_DN	63	0.628722	1.46624	0.0365854	0.229901	1	1795	tags=32%, list=10%, signal=35%
REACTOME_TERMINATION_OF_TRANSLESION_DNA_SYNTHESIS	31	0.704347	1.46922	0.0398551	0.229921	1	971	tags=23%, list=5%, signal=24%
REACTOME_PLASMA_LIPOPROTEIN_REMODELING	17	0.777334	1.47806	0.0515464	0.229924	1	1146	tags=18%, list=6%, signal=19%
MIKKELSEN_MCV6_ICP_WITH_H3K27ME3	39	0.684336	1.47893	0.0479574	0.229941	1	631	tags=13%, list=3%, signal=13%
REACTOME_BASE_EXCISION_REPAIR_AP_SITE_FORMATION	60	0.634909	1.4776	0.0296296	0.229972	1	2970	tags=47%, list=16%, signal=55%
CASTELLANO_NRAS_TARGETS_UP	55	0.641906	1.46355	0.0322581	0.230169	1	2249	tags=38%, list=12%, signal=43%
TARTE_PLASMA_CELL_VS_B_LYMPHOCYTE_UP	81	0.611361	1.47024	0.0211268	0.230218	1	2014	tags=35%, list=11%, signal=39%
VALK_AML_CLUSTER_6	28	0.716725	1.46562	0.0400729	0.230451	1	348	tags=14%, list=2%, signal=15%
SMID_BREAST_CANCER_NORMAL_LIKE_UP	400	0.509661	1.46626	0	0.230654	1	1353	tags=23%, list=7%, signal=24%
HELLER_SILENCED_BY_METHYLATION_DN	92	0.603644	1.46437	0.0199275	0.230808	1	785	tags=14%, list=4%, signal=15%
VANASSE_BCL2_TARGETS_UP	22	0.739556	1.47034	0.0525362	0.230821	1	166	tags=14%, list=1%, signal=14%
CAFFAREL_RESPONSE_TO_THC_DN	29	0.709694	1.46357	0.0479705	0.230902	1	1312	tags=34%, list=7%, signal=37%
TAVOR_CEBPA_TARGETS_DN	30	0.694711	1.47585	0.0544815	0.230921	1	594	tags=20%, list=3%, signal=21%
ONGUSAHA_TP53_TARGETS	30	0.709934	1.46722	0.0429105	0.230922	1	1634	tags=33%, list=9%, signal=36%
REACTOME_FGFR2_MUTANT_RECEPTOR_ACTIVATION	20	0.7618	1.46827	0.0386643	0.231053	1	1954	tags=50%, list=11%, signal=56%
ANDERSEN_CHOLANGIOCARCINOMA_CLASS2	122	0.577739	1.47663	0.017452	0.231153	1	1711	tags=14%, list=9%, signal=15%
BURTON_ADIPOGENESIS_9	77	0.606099	1.47616	0.0273224	0.23123	1	1304	tags=19%, list=7%, signal=21%
RASHI_RESPONSE_TO_IONIZING_RADIATION_6	82	0.604453	1.46781	0.0253165	0.231239	1	589	tags=22%, list=3%, signal=23%
REACTOME_INTERACTION_BETWEEN_L1_AND_ANKYRINS	22	0.754263	1.46667	0.0520446	0.231324	1	130	tags=9%, list=1%, signal=9%
MURATA_VIRULENCE_OF_H_PILORI	16	0.780127	1.46373	0.0427509	0.231332	1	1550	tags=25%, list=8%, signal=27%
GARGALOVIC_RESPONSE_TO_OXIDIZED_PHOSPHOLIPIDS_TURQUOISE_DN	55	0.647814	1.4663	0.0411449	0.231361	1	3847	tags=42%, list=21%, signal=53%
KUROZUMI_RESPONSE_TO_ONCOCYTIC_VIRUS	42	0.668309	1.46448	0.0300885	0.231368	1	547	tags=29%, list=3%, signal=29%
MARKS_HDAC_TARGETS_UP	22	0.730112	1.47035	0.0530303	0.231642	1	1249	tags=32%, list=7%, signal=34%
PID_INTEGRIN3_PATHWAY	29	0.704744	1.46722	0.0527344	0.23172	1	2249	tags=34%, list=12%, signal=39%
ZAMORA_NOS2_TARGETS_UP	48	0.657115	1.4705	0.0479705	0.232153	1	1134	tags=23%, list=6%, signal=24%
HUPER_BREAST_BASAL_VS_LUMINAL_DN	46	0.664341	1.47118	0.0442804	0.232359	1	1799	tags=26%, list=10%, signal=29%
HUMMERICH_SKIN_CANCER_PROGRESSION_DN	83	0.601758	1.47156	0.0150943	0.232408	1	1339	tags=18%, list=7%, signal=19%
BOYLAN_MULTIPLE_MYELOMA_C_D_DN	224	0.539787	1.4706	0.00328407	0.232737	1	1861	tags=23%, list=10%, signal=25%
HENDRICKS_SMARCA4_TARGETS_DN	38	0.667378	1.47217	0.0313076	0.232751	1	1045	tags=26%, list=6%, signal=28%
RAY_TARGETS_OF_P210_BCR_ABL_FUSION_DN	15	0.791263	1.47173	0.0533088	0.232858	1	403	tags=33%, list=2%, signal=34%
ICHIBA_GRAFT_VERSUS_HOST_DISEASE_35D_UP	130	0.576046	1.47409	0.0156794	0.232919	1	1122	tags=35%, list=6%, signal=37%
MCLACHLAN_DENTAL_CARIES_UP	238	0.539123	1.47223	0.00169205	0.233487	1	1008	tags=34%, list=5%, signal=35%
KERLEY_RESPONSE_TO_CISPLATIN_UP	42	0.679556	1.4726	0.0216216	0.233518	1	1321	tags=33%, list=7%, signal=36%
REACTOME_INTERLEUKIN_10_SIGNALING	43	0.669157	1.47418	0.029877	0.233524	1	1156	tags=30%, list=6%, signal=32%
ZHAN_MULTIPLE_MYELOMA_CD1_VS_CD2_UP	56	0.62983	1.47327	0.0301887	0.233787	1	2531	tags=34%, list=14%, signal=39%
VECCHI_GASTRIC_CANCER_EARLY_UP	386	0.506418	1.46132	0.00160772	0.234103	1	2485	tags=19%, list=13%, signal=22%
MOOTHA_VOXPHOS	70	0.616041	1.47272	0.0248668	0.234133	1	1947	tags=43%, list=11%, signal=48%
LEE_LIVER_CANCER_DENA_UP	49	0.649136	1.46036	0.0341727	0.235175	1	1819	tags=37%, list=10%, signal=41%
REACTOME_BASE_EXCISION_REPAIR	88	0.589662	1.45907	0.0296167	0.237053	1	3190	tags=39%, list=17%, signal=46%
HUANG_GATA2_TARGETS_UP	138	0.566684	1.45691	0.0136519	0.237558	1	1636	tags=39%, list=9%, signal=43%
DALESSIO_TSA_RESPONSE	17	0.776507	1.45693	0.0621572	0.238299	1	1059	tags=47%, list=6%, signal=50%
OHM_METHYLATED_IN_ADULT_CANCERS	24	0.744663	1.45586	0.0423573	0.238972	1	1299	tags=25%, list=7%, signal=27%
BROWNE_HCMV_INFECTION_8HR_UP	86	0.594069	1.4573	0.0322581	0.239074	1	594	tags=16%, list=3%, signal=17%
BASSO_CD40_SIGNALING_UP	100	0.584597	1.45693	0.0236887	0.239074	1	758	tags=30%, list=4%, signal=31%
MISSIAGLIA_REGULATED_BY_METHYLATION_UP	113	0.571226	1.44848	0.0163934	0.239535	1	1352	tags=34%, list=7%, signal=36%
KEGG_DRUG_METABOLISM_CYTOCHROME_P450	27	0.710382	1.45731	0.0551471	0.239818	1	3513	tags=37%, list=19%, signal=46%
FOSTER_TOLERANT_MACROPHAGE_UP	138	0.557428	1.44855	0.0206186	0.240136	1	1705	tags=25%, list=9%, signal=27%
REACTOME_STRIATED_MUSCLE_CONTRACTION	27	0.709246	1.45199	0.0580986	0.240167	1	2535	tags=26%, list=14%, signal=30%
CHEN_ETV5_TARGETS_SERTOLI	21	0.742943	1.44861	0.0622642	0.240762	1	1622	tags=38%, list=9%, signal=42%
XU_HGF_TARGETS_INDUCED_BY_AKT1_6HR	16	0.784364	1.45461	0.0500894	0.240848	1	638	tags=44%, list=3%, signal=45%
BOYLAN_MULTIPLE_MYELOMA_PCA1_UP	90	0.600393	1.45201	0.0216607	0.240899	1	2079	tags=32%, list=11%, signal=36%
LU_EZH2_TARGETS_UP	248	0.530848	1.45116	0.0071048	0.241014	1	2182	tags=31%, list=12%, signal=35%
LEI_MYB_TARGETS	291	0.519556	1.44726	0.00657895	0.241285	1	1867	tags=26%, list=10%, signal=29%
HELLER_HDAC_TARGETS_SILENCED_BY_METHYLATION_DN	258	0.523628	1.44872	0.00621118	0.241309	1	1578	tags=23%, list=9%, signal=25%
KEGG_ECM_RECEPTOR_INTERACTION	57	0.627944	1.45204	0.038961	0.241605	1	3256	tags=18%, list=18%, signal=21%
GAUSSMANN_MLL_AF4_FUSION_TARGETS_E_UP	66	0.617551	1.45045	0.0358423	0.241606	1	1649	tags=20%, list=9%, signal=22%
WEST_ADRENOCORTICAL_CARCINOMA_VS_ADENOMA_DN	21	0.740935	1.4493	0.0499109	0.241644	1	2106	tags=48%, list=11%, signal=54%
BOYAULT_LIVER_CANCER_SUBCLASS_G3_DN	39	0.657222	1.44675	0.0517857	0.241666	1	4134	tags=54%, list=22%, signal=69%
XU_HGF_SIGNALING_NOT_VIA_AKT1_48HR_UP	33	0.688718	1.44966	0.0408922	0.241688	1	2247	tags=36%, list=12%, signal=41%
HELLER_HDAC_TARGETS_DN	268	0.519987	1.45367	0	0.241998	1	1622	tags=22%, list=9%, signal=24%
BREDEMEYER_RAG_SIGNALING_VIA_ATM_NOT_VIA_NFKB_DN	37	0.664886	1.44873	0.0522523	0.242017	1	2769	tags=41%, list=15%, signal=48%
REACTOME_EXTRACELLULAR_MATRIX_ORGANIZATION	197	0.53264	1.45221	0.00995025	0.242055	1	2320	tags=17%, list=13%, signal=20%
STEARMAN_LUNG_CANCER_EARLY_VS_LATE_DN	49	0.661049	1.44984	0.0348432	0.24212	1	1122	tags=33%, list=6%, signal=35%
BOQUEST_STEM_CELL_DN	175	0.548599	1.45242	0.0070922	0.242348	1	1891	tags=20%, list=10%, signal=22%
RICKMAN_METASTASIS_DN	230	0.528489	1.45275	0.0117845	0.242432	1	1306	tags=20%, list=7%, signal=21%
CONCANNON_APOPTOSIS_BY_EPOXOMICIN_DN	134	0.563674	1.45283	0.0106195	0.243065	1	2724	tags=32%, list=15%, signal=37%
REACTOME_TELOMERE_MAINTENANCE	79	0.596294	1.44543	0.0268336	0.243636	1	3723	tags=42%, list=20%, signal=52%
TORCHIA_TARGETS_OF_EWSR1_FLI1_FUSION_DN	281	0.521043	1.44383	0.00331126	0.24479	1	2249	tags=22%, list=12%, signal=25%
MURAKAMI_UV_RESPONSE_24HR	16	0.762682	1.44338	0.053286	0.244997	1	3190	tags=38%, list=17%, signal=45%
PID_SYNDECAN_1_PATHWAY	30	0.702878	1.44397	0.0554562	0.24525	1	2249	tags=33%, list=12%, signal=38%
HOQUE_METHYLATED_IN_CANCER	42	0.648839	1.44414	0.0516934	0.245645	1	1110	tags=17%, list=6%, signal=18%
NIKOLSKY_BREAST_CANCER_11Q12_Q14_AMPLICON	123	0.563905	1.44221	0.0293103	0.246705	1	2235	tags=24%, list=12%, signal=27%
GERY_CEBP_TARGETS	107	0.572995	1.44101	0.0331588	0.248524	1	1002	tags=21%, list=5%, signal=23%
SA_MMP_CYTOKINE_CONNECTION	15	0.777846	1.43973	0.0593692	0.249113	1	2836	tags=53%, list=15%, signal=63%
REACTOME_ANTIMICROBIAL_PEPTIDES	26	0.715817	1.43937	0.05	0.249191	1	1778	tags=27%, list=10%, signal=30%
KEGG_PHENYLALANINE_METABOLISM	15	0.778909	1.43999	0.0340502	0.249335	1	1871	tags=20%, list=10%, signal=22%
YAO_TEMPORAL_RESPONSE_TO_PROGESTERONE_CLUSTER_17	174	0.53945	1.44018	0.00675676	0.24967	1	1865	tags=34%, list=10%, signal=38%
MIKKELSEN_MCV6_LCP_WITH_H3K4ME3	114	0.569419	1.43833	0.0177936	0.250564	1	2693	tags=32%, list=15%, signal=37%
MIKKELSEN_ES_ICP_WITH_H3K27ME3	19	0.753707	1.43711	0.0639854	0.251584	1	434	tags=11%, list=2%, signal=11%
ROSS_LEUKEMIA_WITH_MLL_FUSIONS	72	0.605059	1.43739	0.0409253	0.251762	1	1462	tags=24%, list=8%, signal=26%
KEGG_METABOLISM_OF_XENOBIOTICS_BY_CYTOCHROME_P450	29	0.677415	1.43641	0.0556553	0.252277	1	4830	tags=45%, list=26%, signal=61%
REACTOME_BASIGIN_INTERACTIONS	22	0.719949	1.43547	0.0703971	0.253542	1	2585	tags=36%, list=14%, signal=42%
KEGG_TYROSINE_METABOLISM	25	0.70917	1.4349	0.0807899	0.254007	1	3953	tags=44%, list=21%, signal=56%
REACTOME_GLUTATHIONE_CONJUGATION	28	0.698397	1.43388	0.0391791	0.255491	1	3513	tags=46%, list=19%, signal=57%
KEGG_COMPLEMENT_AND_COAGULATION_CASCADES	42	0.652615	1.43186	0.0441177	0.259075	1	2312	tags=33%, list=12%, signal=38%
THUM_SYSTOLIC_HEART_FAILURE_UP	365	0.499121	1.43129	0	0.25959	1	1841	tags=28%, list=10%, signal=30%
BOQUEST_STEM_CELL_CULTURED_VS_FRESH_DN	21	0.736196	1.4298	0.0477064	0.26061	1	1008	tags=29%, list=5%, signal=30%
REACTOME_PLASMA_LIPOPROTEIN_CLEARANCE	29	0.689925	1.43001	0.0481481	0.26086	1	782	tags=17%, list=4%, signal=18%
HERNANDEZ_MITOTIC_ARREST_BY_DOCETAXEL_1_DN	33	0.67363	1.43024	0.0622642	0.261114	1	1711	tags=30%, list=9%, signal=33%
WOTTON_RUNX_TARGETS_DN	23	0.722136	1.42888	0.0689013	0.261783	1	2037	tags=30%, list=11%, signal=34%
RHEIN_ALL_GLUCOCORTICOID_THERAPY_DN	352	0.499312	1.42632	0	0.266956	1	2519	tags=33%, list=14%, signal=37%
REACTOME_INTEGRIN_CELL_SURFACE_INTERACTIONS	58	0.610859	1.42467	0.0469314	0.269041	1	3318	tags=31%, list=18%, signal=38%
LIU_CDX2_TARGETS_UP	18	0.751249	1.42468	0.0529197	0.269763	1	1864	tags=17%, list=10%, signal=19%
MARCHINI_TRABECTEDIN_RESISTANCE_UP	17	0.756208	1.4238	0.0705467	0.270244	1	1034	tags=47%, list=6%, signal=50%
REACTOME_AMYLOID_FIBER_FORMATION	90	0.580852	1.42247	0.0290598	0.2703	1	1499	tags=22%, list=8%, signal=24%
KEGG_RNA_POLYMERASE	29	0.69334	1.42343	0.0648148	0.270365	1	1983	tags=41%, list=11%, signal=46%
CHANG_IMMORTALIZED_BY_HPV31_DN	48	0.633296	1.42288	0.0447504	0.270884	1	859	tags=27%, list=5%, signal=28%
PANGAS_TUMOR_SUPPRESSION_BY_SMAD1_AND_SMAD5_UP	107	0.573872	1.42255	0.0216607	0.270925	1	1845	tags=26%, list=10%, signal=29%
MATSUDA_NATURAL_KILLER_DIFFERENTIATION	402	0.495999	1.42176	0.00160256	0.271099	1	1251	tags=15%, list=7%, signal=16%
MORI_MATURE_B_LYMPHOCYTE_DN	66	0.601995	1.42083	0.0299296	0.271706	1	2450	tags=44%, list=13%, signal=50%
WOO_LIVER_CANCER_RECURRENCE_DN	59	0.614421	1.42041	0.0436364	0.271855	1	4534	tags=41%, list=24%, signal=54%
FUJII_YBX1_TARGETS_UP	35	0.673456	1.42088	0.0559567	0.272363	1	2986	tags=43%, list=16%, signal=51%
TONKS_TARGETS_OF_RUNX1_RUNX1T1_FUSION_SUSTAINED_IN_MONOCYTE_UP	19	0.739124	1.41887	0.0774775	0.273786	1	718	tags=11%, list=4%, signal=11%
ANASTASSIOU_MULTICANCER_INVASIVENESS_SIGNATURE	36	0.665861	1.41914	0.0553506	0.273919	1	2075	tags=14%, list=11%, signal=16%
KIM_ALL_DISORDERS_CALB1_CORR_DN	22	0.732592	1.41819	0.0625	0.274439	1	422	tags=14%, list=2%, signal=14%
WIKMAN_ASBESTOS_LUNG_CANCER_DN	28	0.677282	1.41692	0.0671785	0.276486	1	1778	tags=36%, list=10%, signal=39%
LEE_LIVER_CANCER_MYC_E2F1_UP	49	0.638796	1.41599	0.0442804	0.277761	1	1154	tags=31%, list=6%, signal=33%
MARZEC_IL2_SIGNALING_UP	109	0.564766	1.41494	0.029361	0.279289	1	859	tags=15%, list=5%, signal=15%
REACTOME_TRIGLYCERIDE_METABOLISM	23	0.704824	1.41442	0.0751748	0.279632	1	1521	tags=30%, list=8%, signal=33%
BAUS_TFF2_TARGETS_UP	23	0.712874	1.41219	0.0617284	0.280935	1	1114	tags=43%, list=6%, signal=46%
REACTOME_THE_ROLE_OF_GTSE1_IN_G2_M_PROGRESSION_AFTER_G2_CHECKPOINT	71	0.593688	1.41147	0.0356506	0.281076	1	1164	tags=25%, list=6%, signal=27%
QI_PLASMACYTOMA_UP	239	0.512338	1.41239	0.0119048	0.281217	1	1585	tags=30%, list=9%, signal=33%
HUANG_FOXA2_TARGETS_DN	29	0.682491	1.4133	0.0637523	0.281356	1	1604	tags=31%, list=9%, signal=34%
REACTOME_SIGNALING_BY_FGFR2_IIIA_TM	17	0.76596	1.41167	0.0805243	0.281388	1	1954	tags=59%, list=11%, signal=66%
MAGRANGEAS_MULTIPLE_MYELOMA_IGG_VS_IGA_UP	17	0.753954	1.41263	0.0646853	0.281407	1	1406	tags=24%, list=8%, signal=25%
SESTO_RESPONSE_TO_UV_C3	22	0.715851	1.41288	0.0710173	0.281587	1	455	tags=23%, list=2%, signal=23%
REACTOME_SEMAPHORIN_INTERACTIONS	55	0.615404	1.40911	0.0613718	0.285557	1	1613	tags=25%, list=9%, signal=28%
NABA_ECM_GLYCOPROTEINS	96	0.566062	1.40875	0.0437063	0.28568	1	2877	tags=11%, list=16%, signal=13%
KIM_WT1_TARGETS_8HR_UP	152	0.531003	1.40631	0.0238501	0.290301	1	1795	tags=26%, list=10%, signal=28%
HOFFMANN_IMMATURE_TO_MATURE_B_LYMPHOCYTE_UP	34	0.669874	1.40525	0.0828729	0.290451	1	1939	tags=35%, list=10%, signal=39%
INGRAM_SHH_TARGETS_DN	58	0.611199	1.40488	0.0542056	0.290488	1	2249	tags=24%, list=12%, signal=27%
ZHU_CMV_24_HR_DN	64	0.60007	1.40319	0.040201	0.290538	1	1956	tags=22%, list=11%, signal=24%
ZHENG_IL22_SIGNALING_UP	45	0.623247	1.40367	0.0609524	0.290857	1	3279	tags=38%, list=18%, signal=46%
MORI_SMALL_PRE_BII_LYMPHOCYTE_DN	67	0.599787	1.40539	0.0332103	0.290891	1	1881	tags=30%, list=10%, signal=33%
MARKEY_RB1_CHRONIC_LOF_UP	94	0.564608	1.4033	0.0369069	0.290987	1	1664	tags=20%, list=9%, signal=22%
LIM_MAMMARY_LUMINAL_MATURE_DN	79	0.581019	1.40393	0.0466786	0.290998	1	1836	tags=20%, list=10%, signal=22%
TARTE_PLASMA_CELL_VS_PLASMABLAST_UP	314	0.500173	1.40427	0.00986842	0.291029	1	910	tags=14%, list=5%, signal=14%
MATTIOLI_MGUS_VS_PCL	119	0.544731	1.40153	0.029877	0.291239	1	951	tags=24%, list=5%, signal=25%
XU_AKT1_TARGETS_6HR	23	0.714202	1.40215	0.0658135	0.291396	1	638	tags=35%, list=3%, signal=36%
MOOTHA_HUMAN_MITODB_6_2002	383	0.4918	1.40544	0.0015949	0.29155	1	3163	tags=36%, list=17%, signal=43%
WESTON_VEGFA_TARGETS_6HR	34	0.664946	1.40167	0.0629496	0.29168	1	2618	tags=21%, list=14%, signal=24%
ZHONG_SECRETOME_OF_LUNG_CANCER_AND_ENDOTHELIUM	55	0.608747	1.4009	0.0618375	0.29191	1	1061	tags=31%, list=6%, signal=33%
PEREZ_TP63_TARGETS	273	0.505163	1.40223	0.00330579	0.291952	1	1879	tags=13%, list=10%, signal=14%
LU_TUMOR_ENDOTHELIAL_MARKERS_UP	16	0.746073	1.39866	0.070632	0.293285	1	1119	tags=31%, list=6%, signal=33%
POMEROY_MEDULLOBLASTOMA_DESMOPLASIC_VS_CLASSIC_UP	52	0.631019	1.39874	0.0588235	0.293814	1	2593	tags=33%, list=14%, signal=38%
MODY_HIPPOCAMPUS_NEONATAL	27	0.689095	1.39907	0.0661765	0.293817	1	1800	tags=30%, list=10%, signal=33%
GRUETZMANN_PANCREATIC_CANCER_UP	317	0.495669	1.39791	0.00970874	0.294312	1	1662	tags=27%, list=9%, signal=29%
CAVARD_LIVER_CANCER_MALIGNANT_VS_BENIGN	22	0.708484	1.39916	0.0745455	0.294381	1	315	tags=32%, list=2%, signal=32%
KENNY_CTNNB1_TARGETS_UP	45	0.622229	1.39932	0.0496454	0.29476	1	1317	tags=20%, list=7%, signal=21%
RIZKI_TUMOR_INVASIVENESS_3D_DN	219	0.514098	1.39659	0.0150502	0.296386	1	1927	tags=21%, list=10%, signal=23%
LENAOUR_DENDRITIC_CELL_MATURATION_DN	125	0.551434	1.39571	0.0346021	0.296988	1	2461	tags=46%, list=13%, signal=53%
BERENJENO_TRANSFORMED_BY_RHOA_REVERSIBLY_DN	25	0.687461	1.39529	0.0787993	0.297131	1	2030	tags=32%, list=11%, signal=36%
BOSCO_TH1_CYTOTOXIC_MODULE	101	0.563076	1.39574	0.0442177	0.297654	1	3625	tags=36%, list=20%, signal=44%
MCBRYAN_PUBERTAL_BREAST_3_4WK_UP	155	0.528909	1.39062	0.0350877	0.306128	1	2391	tags=20%, list=13%, signal=23%
ZHAN_MULTIPLE_MYELOMA_CD2_DN	42	0.630685	1.38986	0.0683919	0.306377	1	1227	tags=19%, list=7%, signal=20%
MUELLER_METHYLATED_IN_GLIOBLASTOMA	31	0.656092	1.38944	0.0846847	0.306592	1	1352	tags=16%, list=7%, signal=17%
STEGER_ADIPOGENESIS_DN	17	0.728321	1.38911	0.0962963	0.306614	1	2138	tags=29%, list=12%, signal=33%
BROWN_MYELOID_CELL_DEVELOPMENT_UP	135	0.542411	1.38878	0.0351759	0.30668	1	2381	tags=39%, list=13%, signal=44%
SAMOLS_TARGETS_OF_KHSV_MIRNAS_DN	49	0.615517	1.39	0.0834846	0.306773	1	726	tags=16%, list=4%, signal=17%
FLORIO_HUMAN_NEOCORTEX	18	0.73856	1.39064	0.0913979	0.30682	1	1618	tags=22%, list=9%, signal=24%
REACTOME_VISUAL_PHOTOTRANSDUCTION	57	0.603035	1.38831	0.0666667	0.307033	1	2390	tags=12%, list=13%, signal=14%
ZHU_CMV_8_HR_UP	40	0.632176	1.38724	0.0735849	0.308779	1	799	tags=33%, list=4%, signal=34%
REACTOME_RECRUITMENT_OF_NUMA_TO_MITOTIC_CENTROSOMES	89	0.568497	1.38606	0.0363636	0.310693	1	1513	tags=20%, list=8%, signal=22%
MYLLYKANGAS_AMPLIFICATION_HOT_SPOT_17	15	0.751129	1.38553	0.0990991	0.311078	1	1017	tags=20%, list=5%, signal=21%
KEGG_ENDOCYTOSIS	158	0.525443	1.38448	0.0213904	0.312759	1	910	tags=9%, list=5%, signal=10%
REACTOME_NUCLEAR_SIGNALING_BY_ERBB4	26	0.677909	1.38406	0.0694698	0.31305	1	1499	tags=19%, list=8%, signal=21%
ROY_WOUND_BLOOD_VESSEL_UP	33	0.66268	1.38215	0.0848375	0.316729	1	1007	tags=24%, list=5%, signal=26%
HADDAD_T_LYMPHOCYTE_AND_NK_PROGENITOR_DN	59	0.588299	1.38109	0.0627376	0.318512	1	742	tags=22%, list=4%, signal=23%
VIETOR_IFRD1_TARGETS	17	0.736314	1.38056	0.0831793	0.319019	1	1845	tags=35%, list=10%, signal=39%
SEKI_INFLAMMATORY_RESPONSE_LPS_DN	16	0.748976	1.38003	0.0831889	0.319566	1	2399	tags=31%, list=13%, signal=36%
REACTOME_PLASMA_LIPOPROTEIN_ASSEMBLY_REMODELING_AND_CLEARANCE	53	0.607005	1.37963	0.0659341	0.319835	1	1373	tags=15%, list=7%, signal=16%
GARCIA_TARGETS_OF_FLI1_AND_DAX1_UP	46	0.629825	1.37897	0.0683012	0.3207	1	1213	tags=22%, list=7%, signal=23%
MIKKELSEN_MEF_LCP_WITH_H3K4ME3	104	0.552526	1.37581	0.0344828	0.324249	1	2938	tags=25%, list=16%, signal=30%
SATO_SILENCED_BY_METHYLATION_IN_PANCREATIC_CANCER_1	303	0.491454	1.37581	0.00956938	0.324996	1	1670	tags=17%, list=9%, signal=18%
VALK_AML_CLUSTER_5	30	0.67364	1.37515	0.0761719	0.325025	1	2447	tags=50%, list=13%, signal=58%
LIANG_HEMATOPOIESIS_STEM_CELL_NUMBER_SMALL_VS_HUGE_UP	35	0.636448	1.37671	0.0685921	0.325032	1	586	tags=14%, list=3%, signal=15%
GNATENKO_PLATELET_SIGNATURE	44	0.632029	1.3761	0.0815217	0.325073	1	1044	tags=43%, list=6%, signal=46%
GAUSSMANN_MLL_AF4_FUSION_TARGETS_C_UP	142	0.531525	1.37619	0.0322004	0.325578	1	1765	tags=21%, list=10%, signal=23%
TAKEDA_TARGETS_OF_NUP98_HOXA9_FUSION_8D_DN	172	0.520314	1.37384	0.0168634	0.327347	1	1762	tags=23%, list=10%, signal=25%
REACTOME_TRANSLESION_SYNTHESIS_BY_Y_FAMILY_DNA_POLYMERASES_BYPASSES_LESIONS_ON_DNA_TEMPLATE	37	0.633394	1.37289	0.0813309	0.328866	1	971	tags=19%, list=5%, signal=20%
KEGG_HISTIDINE_METABOLISM	24	0.686724	1.37024	0.0881226	0.329893	1	3953	tags=42%, list=21%, signal=53%
REACTOME_METABOLISM_OF_COFACTORS	19	0.711607	1.36925	0.102334	0.32991	1	1073	tags=26%, list=6%, signal=28%
HOEBEKE_LYMPHOID_STEM_CELL_DN	82	0.565179	1.36958	0.0561594	0.32993	1	1578	tags=22%, list=9%, signal=24%
MARSON_FOXP3_TARGETS_UP	61	0.590543	1.37032	0.0571924	0.330479	1	525	tags=28%, list=3%, signal=29%
WANG_RESPONSE_TO_GSK3_INHIBITOR_SB216763_UP	331	0.485547	1.36962	0.00634921	0.330568	1	2534	tags=30%, list=14%, signal=34%
SCHAEFFER_PROSTATE_DEVELOPMENT_12HR_UP	83	0.56522	1.37057	0.0723327	0.330621	1	912	tags=14%, list=5%, signal=15%
REACTOME_COOPERATION_OF_PREFOLDIN_AND_TRIC_CCT_IN_ACTIN_AND_TUBULIN_FOLDING	29	0.651419	1.36792	0.0966608	0.330805	1	1391	tags=31%, list=8%, signal=34%
NABA_CORE_MATRISOME	129	0.536881	1.36854	0.0482143	0.330809	1	1900	tags=10%, list=10%, signal=11%
SANA_TNF_SIGNALING_UP	76	0.583832	1.37078	0.0514706	0.330874	1	1124	tags=34%, list=6%, signal=36%
KLEIN_PRIMARY_EFFUSION_LYMPHOMA_DN	55	0.592305	1.36814	0.0692718	0.331005	1	631	tags=33%, list=3%, signal=34%
MUELLER_COMMON_TARGETS_OF_AML_FUSIONS_DN	29	0.652058	1.37085	0.0699433	0.331469	1	409	tags=14%, list=2%, signal=14%
REACTOME_AURKA_ACTIVATION_BY_TPX2	72	0.574743	1.37093	0.0619469	0.332046	1	1158	tags=18%, list=6%, signal=19%
DAVICIONI_PAX_FOXO1_SIGNATURE_IN_ARMS_DN	17	0.718767	1.37117	0.109023	0.332237	1	465	tags=18%, list=3%, signal=18%
REACTOME_BIOLOGICAL_OXIDATIONS	138	0.532825	1.36639	0.0333919	0.332856	1	3399	tags=31%, list=18%, signal=38%
REACTOME_POST_CHAPERONIN_TUBULIN_FOLDING_PATHWAY	19	0.721273	1.36649	0.0878136	0.333369	1	1170	tags=37%, list=6%, signal=39%
MALONEY_RESPONSE_TO_17AAG_UP	34	0.647599	1.36469	0.102941	0.334528	1	785	tags=21%, list=4%, signal=21%
HERNANDEZ_ABERRANT_MITOSIS_BY_DOCETACEL_2NM_UP	58	0.580109	1.36492	0.0591304	0.334715	1	2188	tags=31%, list=12%, signal=35%
BROWNE_HCMV_INFECTION_6HR_UP	51	0.609539	1.36518	0.0758123	0.334886	1	2228	tags=29%, list=12%, signal=33%
PID_AVB3_INTEGRIN_PATHWAY	55	0.59922	1.36196	0.0860215	0.339403	1	1868	tags=27%, list=10%, signal=30%
MA_MYELOID_DIFFERENTIATION_DN	38	0.634742	1.36203	0.0891266	0.340005	1	1151	tags=24%, list=6%, signal=25%
REACTOME_IRON_UPTAKE_AND_TRANSPORT	51	0.598078	1.36055	0.0892857	0.340532	1	811	tags=18%, list=4%, signal=18%
REACTOME_L1CAM_INTERACTIONS	98	0.547157	1.36061	0.0678261	0.341134	1	1133	tags=13%, list=6%, signal=14%
JEPSEN_SMRT_TARGETS	29	0.661662	1.35998	0.0819672	0.341189	1	1373	tags=24%, list=7%, signal=26%
CADWELL_ATG16L1_TARGETS_UP	61	0.585743	1.35964	0.0713012	0.341307	1	2168	tags=18%, list=12%, signal=20%
NAKAYAMA_SOFT_TISSUE_TUMORS_PCA2_UP	65	0.582972	1.36077	0.0736648	0.341509	1	4463	tags=38%, list=24%, signal=50%
PID_IL27_PATHWAY	25	0.685619	1.35839	0.109515	0.343439	1	2290	tags=36%, list=12%, signal=41%
REACTOME_CENTROSOME_MATURATION	81	0.562907	1.35681	0.0702703	0.344173	1	1513	tags=20%, list=8%, signal=21%
LAIHO_COLORECTAL_CANCER_SERRATED_UP	109	0.540732	1.35642	0.0647986	0.344391	1	979	tags=22%, list=5%, signal=23%
WANG_SMARCE1_TARGETS_DN	326	0.480016	1.357	0.00491803	0.3445	1	1196	tags=13%, list=6%, signal=14%
AIYAR_COBRA1_TARGETS_UP	37	0.623001	1.35708	0.0895522	0.345073	1	1352	tags=19%, list=7%, signal=20%
LI_AMPLIFIED_IN_LUNG_CANCER	158	0.515011	1.35727	0.0490368	0.34531	1	1875	tags=30%, list=10%, signal=34%
REACTOME_EPH_EPHRIN_SIGNALING	84	0.557801	1.35538	0.0548446	0.345463	1	1613	tags=19%, list=9%, signal=21%
WANG_METASTASIS_OF_BREAST_CANCER_ESR1_DN	28	0.656255	1.35559	0.0961888	0.345733	1	2399	tags=36%, list=13%, signal=41%
TORCHIA_TARGETS_OF_EWSR1_FLI1_FUSION_TOP20_DN	17	0.724881	1.35263	0.0963222	0.351258	1	1100	tags=24%, list=6%, signal=25%
REACTOME_TRNA_MODIFICATION_IN_THE_NUCLEUS_AND_CYTOSOL	41	0.6216	1.35185	0.0799257	0.351691	1	3087	tags=39%, list=17%, signal=47%
DEMAGALHAES_AGING_UP	46	0.615253	1.35194	0.0875	0.352231	1	1122	tags=46%, list=6%, signal=48%
KEGG_PROXIMAL_TUBULE_BICARBONATE_RECLAMATION	15	0.729312	1.35112	0.107664	0.352714	1	2216	tags=40%, list=12%, signal=45%
JIANG_AGING_HYPOTHALAMUS_DN	32	0.649098	1.3499	0.111324	0.354248	1	1710	tags=31%, list=9%, signal=34%
HSIAO_LIVER_SPECIFIC_GENES	139	0.518951	1.35012	0.0408163	0.354445	1	2219	tags=17%, list=12%, signal=19%
TOOKER_GEMCITABINE_RESISTANCE_UP	72	0.55914	1.34939	0.069395	0.35465	1	1197	tags=26%, list=6%, signal=28%
KRIEG_KDM3A_TARGETS_NOT_HYPOXIA	179	0.508625	1.34799	0.0317726	0.354906	1	2769	tags=35%, list=15%, signal=41%
TIEN_INTESTINE_PROBIOTICS_6HR_UP	49	0.592515	1.34811	0.0976909	0.355359	1	771	tags=20%, list=4%, signal=21%
CHIANG_LIVER_CANCER_SUBCLASS_CTNNB1_DN	133	0.520682	1.34595	0.0471015	0.355374	1	2236	tags=25%, list=12%, signal=28%
REACTOME_INTERLEUKIN_4_AND_INTERLEUKIN_13_SIGNALING	97	0.543806	1.34867	0.0585106	0.355532	1	742	tags=19%, list=4%, signal=19%
WENG_POR_TARGETS_LIVER_UP	33	0.644328	1.34738	0.102377	0.355624	1	1350	tags=24%, list=7%, signal=26%
LU_TUMOR_ANGIOGENESIS_UP	25	0.663293	1.34703	0.105263	0.355738	1	984	tags=20%, list=5%, signal=21%
KIM_BIPOLAR_DISORDER_OLIGODENDROCYTE_DENSITY_CORR_DN	52	0.594261	1.34824	0.0889292	0.355806	1	597	tags=8%, list=3%, signal=8%
MURAKAMI_UV_RESPONSE_6HR_DN	17	0.719634	1.34596	0.132827	0.356081	1	3190	tags=35%, list=17%, signal=43%
REACTOME_SIGNALING_BY_HIPPO	19	0.696609	1.34617	0.115174	0.356277	1	652	tags=16%, list=4%, signal=16%
REACTOME_OTHER_SEMAPHORIN_INTERACTIONS	15	0.730108	1.34509	0.0934579	0.356681	1	1022	tags=33%, list=6%, signal=35%
KONG_E2F3_TARGETS	92	0.54449	1.34627	0.0533333	0.356765	1	3849	tags=35%, list=21%, signal=44%
HOLLERN_SOLID_NODULAR_BREAST_TUMOR_DN	20	0.702518	1.34419	0.109057	0.358075	1	1109	tags=15%, list=6%, signal=16%
REACTOME_DNA_DAMAGE_TELOMERE_STRESS_INDUCED_SENESCENCE	74	0.553759	1.34336	0.0862069	0.359436	1	3068	tags=45%, list=17%, signal=53%
PETROVA_PROX1_TARGETS_DN	52	0.592951	1.3425	0.0852995	0.360655	1	1007	tags=23%, list=5%, signal=24%
TAKADA_GASTRIC_CANCER_COPY_NUMBER_DN	18	0.693778	1.33949	0.112811	0.366542	1	3558	tags=50%, list=19%, signal=62%
REACTOME_GAP_JUNCTION_ASSEMBLY	20	0.683929	1.33849	0.111702	0.36689	1	791	tags=20%, list=4%, signal=21%
JOHANSSON_BRAIN_CANCER_EARLY_VS_LATE_DN	34	0.626712	1.33817	0.104882	0.366988	1	2216	tags=26%, list=12%, signal=30%
MOOTHA_MITOCHONDRIA	399	0.467606	1.3395	0.0131796	0.367257	1	3163	tags=36%, list=17%, signal=42%
CAIRO_LIVER_DEVELOPMENT_DN	151	0.511873	1.33862	0.0575916	0.367274	1	2075	tags=20%, list=11%, signal=22%
VALK_AML_CLUSTER_9	29	0.646738	1.3387	0.107407	0.367821	1	2767	tags=38%, list=15%, signal=45%
SMIRNOV_CIRCULATING_ENDOTHELIOCYTES_IN_CANCER_UP	152	0.507794	1.33704	0.0509338	0.368227	1	2353	tags=26%, list=13%, signal=30%
SCHAEFFER_PROSTATE_DEVELOPMENT_48HR_DN	272	0.479641	1.33709	0.00803858	0.36884	1	1614	tags=14%, list=9%, signal=15%
BROWNE_HCMV_INFECTION_24HR_DN	113	0.528477	1.3353	0.0681818	0.370879	1	1578	tags=19%, list=9%, signal=20%
DAIRKEE_CANCER_PRONE_RESPONSE_E2	24	0.681725	1.33461	0.11775	0.371055	1	1467	tags=33%, list=8%, signal=36%
BERTUCCI_MEDULLARY_VS_DUCTAL_BREAST_CANCER_UP	195	0.495677	1.33554	0.0189003	0.371056	1	1925	tags=29%, list=10%, signal=32%
DANG_REGULATED_BY_MYC_UP	65	0.568907	1.33427	0.0865724	0.37122	1	2252	tags=34%, list=12%, signal=38%
MORI_LARGE_PRE_BII_LYMPHOCYTE_UP	82	0.55066	1.33397	0.0809353	0.37123	1	2658	tags=30%, list=14%, signal=35%
LEE_LIVER_CANCER_MYC_UP	44	0.601094	1.33363	0.103943	0.371277	1	2636	tags=36%, list=14%, signal=42%
REACTOME_METABOLISM_OF_NUCLEOTIDES	91	0.537833	1.33464	0.0778547	0.371702	1	2576	tags=31%, list=14%, signal=36%
REACTOME_EPHB_MEDIATED_FORWARD_SIGNALING	39	0.613615	1.33313	0.0925267	0.371802	1	1613	tags=26%, list=9%, signal=28%
DAVICIONI_TARGETS_OF_PAX_FOXO1_FUSIONS_DN	48	0.587725	1.33212	0.109319	0.37347	1	2656	tags=29%, list=14%, signal=34%
SERVITJA_LIVER_HNF1A_TARGETS_UP	108	0.53167	1.33147	0.0641892	0.37429	1	1711	tags=17%, list=9%, signal=18%
KEGG_BASE_EXCISION_REPAIR	33	0.616473	1.33013	0.103578	0.37614	1	2559	tags=36%, list=14%, signal=42%
KAMIKUBO_MYELOID_CEBPA_NETWORK	25	0.647991	1.33041	0.130112	0.376146	1	1388	tags=28%, list=7%, signal=30%
DACOSTA_UV_RESPONSE_VIA_ERCC3_UP	297	0.471353	1.32843	0.0190641	0.379096	1	2490	tags=33%, list=13%, signal=38%
LEE_TARGETS_OF_PTCH1_AND_SUFU_UP	47	0.586816	1.32848	0.104205	0.379699	1	1568	tags=26%, list=8%, signal=28%
REACTOME_RESPONSE_TO_ELEVATED_PLATELET_CYTOSOLIC_CA2PLUS	108	0.536736	1.32729	0.0632911	0.380368	1	2332	tags=31%, list=13%, signal=36%
KEGG_GLYCOLYSIS_GLUCONEOGENESIS	45	0.599437	1.32732	0.113139	0.381041	1	869	tags=20%, list=5%, signal=21%
ZHU_CMV_ALL_UP	105	0.530191	1.32637	0.0631579	0.381242	1	869	tags=22%, list=5%, signal=23%
GUENTHER_GROWTH_SPHERICAL_VS_ADHERENT_DN	24	0.661758	1.32655	0.105066	0.381496	1	1209	tags=42%, list=7%, signal=45%
GRAESSMANN_APOPTOSIS_BY_SERUM_DEPRIVATION_UP	443	0.459556	1.32578	0.0139319	0.381978	1	2566	tags=26%, list=14%, signal=29%
BILD_MYC_ONCOGENIC_SIGNATURE	182	0.496633	1.32527	0.0408163	0.382487	1	2552	tags=23%, list=14%, signal=26%
LINDSTEDT_DENDRITIC_CELL_MATURATION_D	58	0.570656	1.32364	0.0881295	0.383635	1	1924	tags=47%, list=10%, signal=52%
KEGG_CYTOKINE_CYTOKINE_RECEPTOR_INTERACTION	191	0.496681	1.32405	0.0489865	0.384113	1	2451	tags=23%, list=13%, signal=26%
REACTOME_TRANSCRIPTIONAL_REGULATION_BY_THE_AP_2_TFAP2_FAMILY_OF_TRANSCRIPTION_FACTORS	28	0.6499	1.32367	0.119782	0.384288	1	367	tags=14%, list=2%, signal=15%
LEE_LIVER_CANCER_E2F1_UP	50	0.58621	1.32411	0.105066	0.384728	1	1154	tags=34%, list=6%, signal=36%
JOHANSSON_GLIOMAGENESIS_BY_PDGFB_UP	52	0.586069	1.32277	0.0894161	0.385006	1	802	tags=35%, list=4%, signal=36%
BASSO_B_LYMPHOCYTE_NETWORK	140	0.506371	1.31978	0.0592334	0.389337	1	1452	tags=30%, list=8%, signal=32%
LEIN_NEURON_MARKERS	51	0.578127	1.31727	0.112523	0.389567	1	1869	tags=20%, list=10%, signal=22%
TOMIDA_METASTASIS_UP	22	0.661412	1.31882	0.146718	0.389583	1	854	tags=45%, list=5%, signal=48%
KAYO_CALORIE_RESTRICTION_MUSCLE_UP	80	0.537568	1.31992	0.0965392	0.389724	1	1746	tags=21%, list=9%, signal=23%
HOFMANN_MYELODYSPLASTIC_SYNDROM_LOW_RISK_DN	25	0.634964	1.31934	0.128114	0.389744	1	2324	tags=36%, list=13%, signal=41%
REACTOME_MOLECULES_ASSOCIATED_WITH_ELASTIC_FIBRES	26	0.644877	1.32018	0.15009	0.389869	1	3256	tags=23%, list=18%, signal=28%
CHIBA_RESPONSE_TO_TSA	40	0.601388	1.3174	0.0990826	0.389997	1	609	tags=23%, list=3%, signal=23%
ENGELMANN_CANCER_PROGENITORS_DN	51	0.585591	1.31886	0.102518	0.390206	1	1151	tags=24%, list=6%, signal=25%
COLIN_PILOCYTIC_ASTROCYTOMA_VS_GLIOBLASTOMA_UP	21	0.674223	1.31823	0.127737	0.390227	1	2772	tags=33%, list=15%, signal=39%
ALCALA_APOPTOSIS	83	0.546199	1.3175	0.0887681	0.390516	1	1702	tags=27%, list=9%, signal=29%
PID_INTEGRIN2_PATHWAY	22	0.677546	1.32019	0.11946	0.390593	1	3318	tags=50%, list=18%, signal=61%
CUI_TCF21_TARGETS_DN	20	0.694152	1.31773	0.121043	0.390733	1	1061	tags=20%, list=6%, signal=21%
PROVENZANI_METASTASIS_DN	124	0.517143	1.31634	0.08	0.39109	1	1422	tags=22%, list=8%, signal=23%
REN_ALVEOLAR_RHABDOMYOSARCOMA_DN	371	0.457726	1.31516	0.014658	0.392543	1	2039	tags=25%, list=11%, signal=27%
REACTOME_SIRT1_NEGATIVELY_REGULATES_RRNA_EXPRESSION	62	0.559112	1.31541	0.106061	0.392634	1	3033	tags=44%, list=16%, signal=52%
KEGG_ALANINE_ASPARTATE_AND_GLUTAMATE_METABOLISM	27	0.632817	1.31406	0.139665	0.393871	1	5884	tags=56%, list=32%, signal=81%
LY_AGING_MIDDLE_DN	15	0.701443	1.3143	0.125461	0.393998	1	2702	tags=33%, list=15%, signal=39%
TSENG_ADIPOGENIC_POTENTIAL_DN	34	0.611592	1.31219	0.126394	0.397021	1	1519	tags=18%, list=8%, signal=19%
KEGG_OTHER_GLYCAN_DEGRADATION	15	0.692269	1.31161	0.155235	0.397028	1	3874	tags=73%, list=21%, signal=93%
YAO_TEMPORAL_RESPONSE_TO_PROGESTERONE_CLUSTER_12	72	0.55466	1.31242	0.0976909	0.397132	1	1922	tags=36%, list=10%, signal=40%
YAMAZAKI_TCEB3_TARGETS_UP	129	0.499818	1.31178	0.0623886	0.397305	1	1470	tags=20%, list=8%, signal=22%
KAPOSI_LIVER_CANCER_MET_UP	18	0.68716	1.30978	0.125954	0.400165	1	697	tags=39%, list=4%, signal=40%
KEGG_STEROID_HORMONE_BIOSYNTHESIS	19	0.674195	1.30913	0.128253	0.40035	1	3216	tags=26%, list=17%, signal=32%
KEGG_ARGININE_AND_PROLINE_METABOLISM	40	0.606314	1.30997	0.134146	0.400433	1	2556	tags=35%, list=14%, signal=41%
PEART_HDAC_PROLIFERATION_CLUSTER_DN	72	0.55199	1.3092	0.0783242	0.400885	1	414	tags=14%, list=2%, signal=14%
REACTOME_DNA_METHYLATION	58	0.563396	1.30749	0.0954955	0.403718	1	2970	tags=43%, list=16%, signal=51%
BOYAULT_LIVER_CANCER_SUBCLASS_G1_DN	36	0.612749	1.30668	0.116697	0.405058	1	1462	tags=31%, list=8%, signal=33%
REACTOME_ACTIVATION_OF_AMPK_DOWNSTREAM_OF_NMDARS	21	0.667555	1.30638	0.125227	0.405072	1	2640	tags=43%, list=14%, signal=50%
DUTTA_APOPTOSIS_VIA_NFKB	31	0.621157	1.30596	0.113173	0.405425	1	1249	tags=23%, list=7%, signal=24%
REACTOME_POST_TRANSLATIONAL_MODIFICATION:_SYNTHESIS_OF_GPI_ANCHORED_PROTEINS	63	0.555083	1.30352	0.100694	0.410904	1	2539	tags=21%, list=14%, signal=24%
JI_RESPONSE_TO_FSH_UP	61	0.562323	1.303	0.112281	0.411551	1	1254	tags=18%, list=7%, signal=19%
REACTOME_FATTY_ACID_METABOLISM	142	0.502389	1.30183	0.0798611	0.413722	1	4223	tags=37%, list=23%, signal=48%
REACTOME_REGULATION_OF_MRNA_STABILITY_BY_PROTEINS_THAT_BIND_AU_RICH_ELEMENTS	85	0.532221	1.30132	0.093913	0.414297	1	1460	tags=25%, list=8%, signal=27%
MIKKELSEN_MEF_ICP_WITH_H3K4ME3_AND_H3K27ME3	20	0.677507	1.30066	0.140115	0.414475	1	1277	tags=10%, list=7%, signal=11%
MCBRYAN_PUBERTAL_BREAST_4_5WK_UP	193	0.486001	1.3008	0.0482315	0.414866	1	791	tags=9%, list=4%, signal=10%
VART_KSHV_INFECTION_ANGIOGENIC_MARKERS_DN	89	0.532649	1.30003	0.0878735	0.415402	1	604	tags=6%, list=3%, signal=6%
GARGALOVIC_RESPONSE_TO_OXIDIZED_PHOSPHOLIPIDS_BLUE_UP	128	0.509625	1.2994	0.0812604	0.415493	1	815	tags=17%, list=4%, signal=18%
FERRANDO_T_ALL_WITH_MLL_ENL_FUSION_DN	77	0.542014	1.29965	0.10302	0.415596	1	1756	tags=39%, list=9%, signal=43%
FERRANDO_HOX11_NEIGHBORS	20	0.661141	1.29769	0.147287	0.418433	1	1099	tags=30%, list=6%, signal=32%
REACTOME_TRANSCRIPTIONAL_REGULATION_BY_RUNX2	102	0.516234	1.29792	0.0786713	0.418598	1	1545	tags=21%, list=8%, signal=22%
VALK_AML_WITH_CEBPA	32	0.619503	1.2972	0.133094	0.418944	1	3167	tags=38%, list=17%, signal=45%
WIERENGA_STAT5A_TARGETS_DN	163	0.499421	1.29469	0.0757315	0.419899	1	2400	tags=21%, list=13%, signal=24%
DANG_MYC_TARGETS_DN	29	0.613421	1.29259	0.143106	0.420111	1	786	tags=24%, list=4%, signal=25%
REACTOME_ROS_AND_RNS_PRODUCTION_IN_PHAGOCYTES	31	0.615526	1.29196	0.126812	0.420229	1	1762	tags=29%, list=10%, signal=32%
DANG_REGULATED_BY_MYC_DN	221	0.481302	1.29628	0.0463122	0.420417	1	1171	tags=21%, list=6%, signal=22%
REACTOME_REGULATION_OF_PLK1_ACTIVITY_AT_G2_M_TRANSITION	87	0.532785	1.29592	0.0850695	0.420583	1	1158	tags=17%, list=6%, signal=18%
BOUDOUKHA_BOUND_BY_IGF2BP2	89	0.524947	1.2947	0.0915751	0.42061	1	1855	tags=24%, list=10%, signal=26%
OHGUCHI_LIVER_HNF4A_TARGETS_DN	90	0.532884	1.29268	0.0958188	0.420614	1	2226	tags=14%, list=12%, signal=16%
MOOTHA_FFA_OXYDATION	22	0.648023	1.29207	0.141284	0.420701	1	3730	tags=50%, list=20%, signal=63%
RASHI_RESPONSE_TO_IONIZING_RADIATION_4	40	0.609367	1.294	0.115108	0.42093	1	1071	tags=28%, list=6%, signal=29%
ABE_VEGFA_TARGETS	16	0.693334	1.29279	0.16141	0.421042	1	3282	tags=44%, list=18%, signal=53%
REACTOME_RUNX1_REGULATES_TRANSCRIPTION_OF_GENES_INVOLVED_IN_DIFFERENTIATION_OF_HSCS	119	0.508623	1.29474	0.0817717	0.421253	1	1503	tags=24%, list=8%, signal=26%
RIGGI_EWING_SARCOMA_PROGENITOR_UP	319	0.452429	1.29505	0.0247934	0.421267	1	2079	tags=18%, list=11%, signal=20%
REACTOME_MHC_CLASS_II_ANTIGEN_PRESENTATION	108	0.516741	1.29297	0.0950704	0.421311	1	1654	tags=24%, list=9%, signal=26%
HARRIS_BRAIN_CANCER_PROGENITORS	25	0.642453	1.2935	0.143911	0.42144	1	457	tags=12%, list=2%, signal=12%
COLINA_TARGETS_OF_4EBP1_AND_4EBP2	289	0.458945	1.29102	0.0332779	0.42189	1	2474	tags=31%, list=13%, signal=35%
SANSOM_APC_TARGETS_DN	281	0.462121	1.29042	0.0371622	0.421897	1	1877	tags=21%, list=10%, signal=23%
REACTOME_ACTIVATED_PKN1_STIMULATES_TRANSCRIPTION_OF_AR_ANDROGEN_RECEPTOR_REGULATED_GENES_KLK2_AND_KLK3	59	0.550556	1.2951	0.0952381	0.421901	1	2970	tags=41%, list=16%, signal=48%
LENAOUR_DENDRITIC_CELL_MATURATION_UP	114	0.510095	1.29301	0.0800712	0.421944	1	1591	tags=22%, list=9%, signal=24%
BOQUEST_STEM_CELL_UP	171	0.480827	1.28843	0.0442478	0.421987	1	2149	tags=15%, list=12%, signal=17%
REACTOME_PURINE_CATABOLISM	16	0.683458	1.2906	0.168784	0.422168	1	2431	tags=50%, list=13%, signal=57%
WANG_ADIPOGENIC_GENES_REPRESSED_BY_SIRT1	23	0.637003	1.28853	0.154876	0.422451	1	1254	tags=22%, list=7%, signal=23%
REACTOME_SCF_SKP2_MEDIATED_DEGRADATION_OF_P27_P21	58	0.559173	1.2879	0.122873	0.422605	1	1484	tags=28%, list=8%, signal=30%
LEE_LIVER_CANCER_MYC_TGFA_DN	45	0.579873	1.28755	0.106498	0.422677	1	3730	tags=29%, list=20%, signal=36%
REACTOME_NUCLEOSOME_ASSEMBLY	69	0.544981	1.28854	0.12305	0.423139	1	3134	tags=39%, list=17%, signal=47%
RUTELLA_RESPONSE_TO_CSF2RB_AND_IL4_UP	324	0.455776	1.28563	0.0291262	0.423282	1	2118	tags=23%, list=11%, signal=26%
YAO_TEMPORAL_RESPONSE_TO_PROGESTERONE_CLUSTER_13	154	0.491884	1.28903	0.0849557	0.423342	1	2520	tags=46%, list=14%, signal=53%
FLORIO_NEOCORTEX_BASAL_RADIAL_GLIA_DN	165	0.486904	1.28866	0.0751252	0.423569	1	5462	tags=45%, list=29%, signal=64%
AIYAR_COBRA1_TARGETS_DN	25	0.636142	1.28524	0.163082	0.423611	1	1953	tags=24%, list=11%, signal=27%
LIANG_HEMATOPOIESIS_STEM_CELL_NUMBER_QTL	16	0.681838	1.28634	0.162162	0.423648	1	835	tags=25%, list=5%, signal=26%
PARK_APL_PATHOGENESIS_DN	46	0.575968	1.28575	0.123214	0.423727	1	963	tags=33%, list=5%, signal=34%
KAAB_HEART_ATRIUM_VS_VENTRICLE_UP	198	0.473831	1.28656	0.0420168	0.423735	1	2273	tags=18%, list=12%, signal=21%
WANG_RESPONSE_TO_GSK3_INHIBITOR_SB216763_DN	337	0.458602	1.28938	0.0272436	0.423894	1	1862	tags=15%, list=10%, signal=17%
REACTOME_CELL_EXTRACELLULAR_MATRIX_INTERACTIONS	17	0.686161	1.28596	0.15146	0.423912	1	2282	tags=41%, list=12%, signal=47%
BROWNE_HCMV_INFECTION_16HR_DN	65	0.549247	1.28454	0.117544	0.423986	1	3815	tags=40%, list=21%, signal=50%
CROONQUIST_IL6_DEPRIVATION_DN	92	0.516459	1.28673	0.0974359	0.424003	1	2906	tags=29%, list=16%, signal=35%
DASU_IL6_SIGNALING_UP	57	0.553851	1.28903	0.135185	0.424067	1	2039	tags=30%, list=11%, signal=33%
FERRANDO_TAL1_NEIGHBORS	18	0.668501	1.28457	0.164286	0.424621	1	1970	tags=44%, list=11%, signal=50%
ACEVEDO_LIVER_CANCER_WITH_H3K9ME3_DN	94	0.52086	1.28107	0.0931099	0.424652	1	3148	tags=34%, list=17%, signal=41%
ALONSO_METASTASIS_EMT_UP	28	0.611517	1.28076	0.151351	0.424745	1	791	tags=14%, list=4%, signal=15%
REACTOME_PCP_CE_PATHWAY	88	0.525187	1.28167	0.123753	0.425139	1	1385	tags=19%, list=7%, signal=21%
REACTOME_GLYCOSPHINGOLIPID_METABOLISM	38	0.59729	1.28107	0.128571	0.425327	1	3406	tags=45%, list=18%, signal=55%
REACTOME_CONDENSATION_OF_PROPHASE_CHROMOSOMES	67	0.542438	1.28119	0.0979667	0.425725	1	2970	tags=40%, list=16%, signal=48%
CROONQUIST_NRAS_VS_STROMAL_STIMULATION_UP	37	0.591679	1.2817	0.124774	0.425774	1	1927	tags=43%, list=10%, signal=48%
VECCHI_GASTRIC_CANCER_ADVANCED_VS_EARLY_UP	120	0.50291	1.28332	0.0935875	0.425788	1	3193	tags=29%, list=17%, signal=35%
RAMPON_ENRICHED_LEARNING_ENVIRONMENT_LATE_UP	19	0.675456	1.28353	0.163873	0.42595	1	1986	tags=32%, list=11%, signal=35%
REACTOME_REGULATION_OF_RUNX2_EXPRESSION_AND_ACTIVITY	65	0.54753	1.28189	0.12939	0.425987	1	1545	tags=25%, list=8%, signal=27%
DUNNE_TARGETS_OF_AML1_MTG8_FUSION_UP	49	0.56518	1.28289	0.137868	0.4262	1	1225	tags=24%, list=7%, signal=26%
SENESE_HDAC1_TARGETS_DN	207	0.474883	1.2819	0.0637584	0.426656	1	2302	tags=21%, list=12%, signal=23%
REACTOME_TRIGLYCERIDE_CATABOLISM	15	0.695782	1.28193	0.185741	0.42731	1	1178	tags=33%, list=6%, signal=36%
BANDRES_RESPONSE_TO_CARMUSTIN_MGMT_24HR_DN	23	0.646204	1.28215	0.14781	0.427357	1	3642	tags=43%, list=20%, signal=54%
WANG_BARRETTS_ESOPHAGUS_AND_ESOPHAGUS_CANCER_DN	27	0.632617	1.27845	0.166976	0.429275	1	3132	tags=26%, list=17%, signal=31%
VARELA_ZMPSTE24_TARGETS_DN	36	0.594269	1.2785	0.138577	0.42984	1	1252	tags=19%, list=7%, signal=21%
KEGG_BETA_ALANINE_METABOLISM	20	0.665937	1.27789	0.147217	0.429976	1	1949	tags=30%, list=11%, signal=33%
CHEOK_RESPONSE_TO_HD_MTX_UP	19	0.665475	1.27746	0.184448	0.430371	1	1336	tags=37%, list=7%, signal=40%
REACTOME_GLUCONEOGENESIS	27	0.628238	1.277	0.17603	0.430801	1	3731	tags=59%, list=20%, signal=74%
SMID_BREAST_CANCER_RELAPSE_IN_BONE_DN	248	0.461779	1.2766	0.0539216	0.431075	1	1244	tags=15%, list=7%, signal=15%
ZHANG_PROLIFERATING_VS_QUIESCENT	43	0.576299	1.27617	0.140511	0.431483	1	1477	tags=44%, list=8%, signal=48%
CLASPER_LYMPHATIC_VESSELS_DURING_METASTASIS_DN	26	0.61883	1.27571	0.170018	0.431943	1	2249	tags=15%, list=12%, signal=17%
KARLSSON_TGFB1_TARGETS_DN	172	0.483659	1.27466	0.077187	0.433892	1	2000	tags=28%, list=11%, signal=31%
REACTOME_RNA_POLYMERASE_I_PROMOTER_ESCAPE	85	0.521864	1.27326	0.115108	0.436181	1	3929	tags=51%, list=21%, signal=64%
REACTOME_CHROMOSOME_MAINTENANCE	103	0.51798	1.27349	0.106272	0.4363	1	3723	tags=38%, list=20%, signal=47%
FONTAINE_FOLLICULAR_THYROID_ADENOMA_DN	63	0.545894	1.27282	0.112281	0.436655	1	2252	tags=30%, list=12%, signal=34%
MOOTHA_GLUCONEOGENESIS	26	0.631615	1.27218	0.163148	0.436869	1	2338	tags=35%, list=13%, signal=40%
JAATINEN_HEMATOPOIETIC_STEM_CELL_UP	271	0.45973	1.27235	0.0509554	0.437073	1	2956	tags=17%, list=16%, signal=20%
REACTOME_HEDGEHOG_OFF_STATE	100	0.509454	1.27158	0.114923	0.437691	1	1164	tags=18%, list=6%, signal=19%
STARK_PREFRONTAL_CORTEX_22Q11_DELETION_DN	460	0.438522	1.27048	0.0269461	0.439025	1	2008	tags=30%, list=11%, signal=32%
ONDER_CDH1_TARGETS_3_DN	40	0.581789	1.27054	0.146252	0.439556	1	1144	tags=10%, list=6%, signal=11%
REACTOME_ACTIVATION_OF_APC_C_AND_APC_C:CDC20_MEDIATED_DEGRADATION_OF_MITOTIC_PROTEINS	73	0.532712	1.26903	0.115183	0.441954	1	1400	tags=23%, list=8%, signal=25%
NAGASHIMA_NRG1_SIGNALING_DN	45	0.582367	1.2687	0.148014	0.442114	1	2659	tags=29%, list=14%, signal=34%
SANA_RESPONSE_TO_IFNG_DN	73	0.526666	1.26825	0.126095	0.442654	1	1321	tags=27%, list=7%, signal=29%
REACTOME_PREFOLDIN_MEDIATED_TRANSFER_OF_SUBSTRATE_TO_CCT_TRIC	26	0.625125	1.2662	0.173759	0.443096	1	1391	tags=31%, list=8%, signal=33%
SHETH_LIVER_CANCER_VS_TXNIP_LOSS_PAM2	145	0.485754	1.26754	0.084048	0.443179	1	1314	tags=17%, list=7%, signal=18%
REACTOME_RHO_GTPASES_ACTIVATE_WASPS_AND_WAVES	36	0.589469	1.26779	0.162662	0.443198	1	1613	tags=28%, list=9%, signal=30%
DARWICHE_SQUAMOUS_CELL_CARCINOMA_UP	118	0.502748	1.26695	0.112457	0.443284	1	1972	tags=30%, list=11%, signal=33%
CHANG_IMMORTALIZED_BY_HPV31_UP	59	0.551665	1.26721	0.115942	0.443329	1	2267	tags=20%, list=12%, signal=23%
TAKAO_RESPONSE_TO_UVB_RADIATION_UP	78	0.530853	1.26628	0.123878	0.443611	1	1014	tags=29%, list=5%, signal=31%
MATTIOLI_MGUS_VS_MULTIPLE_MYELOMA	16	0.666856	1.26561	0.192817	0.443922	1	1374	tags=50%, list=7%, signal=54%
REACTOME_CELL_JUNCTION_ORGANIZATION	55	0.563509	1.26629	0.134579	0.444289	1	3204	tags=25%, list=17%, signal=31%
MIKKELSEN_NPC_ICP_WITH_H3K4ME3	356	0.442421	1.26497	0.040747	0.444836	1	3414	tags=27%, list=18%, signal=32%
BIDUS_METASTASIS_DN	129	0.490305	1.26371	0.0909091	0.447508	1	3818	tags=42%, list=21%, signal=52%
REACTOME_ELASTIC_FIBRE_FORMATION	31	0.599489	1.26247	0.162617	0.449964	1	3256	tags=19%, list=18%, signal=23%
REACTOME_ANCHORING_OF_THE_BASAL_BODY_TO_THE_PLASMA_MEMBRANE	97	0.51377	1.26137	0.110919	0.451481	1	1513	tags=16%, list=8%, signal=18%
SATO_SILENCED_BY_DEACETYLATION_IN_PANCREATIC_CANCER	35	0.581367	1.26153	0.171963	0.451703	1	2604	tags=34%, list=14%, signal=40%
DIAZ_CHRONIC_MEYLOGENOUS_LEUKEMIA_DN	106	0.506059	1.25895	0.0924657	0.455158	1	2111	tags=33%, list=11%, signal=37%
REACTOME_MEIOTIC_SYNAPSIS	75	0.525282	1.25914	0.136602	0.45537	1	2970	tags=37%, list=16%, signal=44%
SABATES_COLORECTAL_ADENOMA_SIZE_UP	16	0.676026	1.25861	0.175803	0.455405	1	5208	tags=69%, list=28%, signal=96%
KEGG_PURINE_METABOLISM	126	0.491757	1.25928	0.1	0.455702	1	3306	tags=33%, list=18%, signal=39%
LIU_NASOPHARYNGEAL_CARCINOMA	64	0.530883	1.25942	0.130435	0.456076	1	1942	tags=30%, list=10%, signal=33%
GEISS_RESPONSE_TO_DSRNA_UP	39	0.583183	1.25683	0.172414	0.456398	1	1768	tags=46%, list=10%, signal=51%
REACTOME_FBXL7_DOWN_REGULATES_AURKA_DURING_MITOTIC_ENTRY_AND_IN_EARLY_MITOSIS	52	0.542681	1.25736	0.142132	0.456441	1	1385	tags=25%, list=7%, signal=27%
MATTHEWS_AP1_TARGETS	15	0.684245	1.25755	0.172932	0.456661	1	1144	tags=47%, list=6%, signal=50%
LIANG_HEMATOPOIESIS_STEM_CELL_NUMBER_LARGE_VS_TINY_UP	37	0.58172	1.25696	0.170854	0.456736	1	1654	tags=41%, list=9%, signal=44%
NGO_MALIGNANT_GLIOMA_1P_LOH	15	0.692145	1.2577	0.178571	0.457016	1	1472	tags=60%, list=8%, signal=65%
BOSCO_EPITHELIAL_DIFFERENTIATION_MODULE	36	0.580016	1.25599	0.165121	0.457848	1	160	tags=6%, list=1%, signal=6%
REACTOME_SYNDECAN_INTERACTIONS	22	0.63636	1.2545	0.186441	0.460939	1	4391	tags=41%, list=24%, signal=54%
ROSS_AML_OF_FAB_M7_TYPE	59	0.546289	1.25417	0.127886	0.461134	1	2646	tags=24%, list=14%, signal=28%
REACTOME_ASYMMETRIC_LOCALIZATION_OF_PCP_PROTEINS	61	0.533927	1.25359	0.130275	0.461932	1	1385	tags=21%, list=7%, signal=23%
BIOCARTA_PPARA_PATHWAY	46	0.572351	1.25299	0.143403	0.462158	1	370	tags=11%, list=2%, signal=11%
REACTOME_MITOTIC_G2_G2_M_PHASES	190	0.461998	1.25324	0.0785953	0.462226	1	1513	tags=18%, list=8%, signal=20%
REACTOME_TNFR2_NON_CANONICAL_NF_KB_PATHWAY	94	0.504761	1.2493	0.125442	0.465633	1	1385	tags=22%, list=7%, signal=24%
PLASARI_NFIC_TARGETS_BASAL_UP	18	0.646181	1.25005	0.195652	0.465696	1	409	tags=6%, list=2%, signal=6%
ACEVEDO_METHYLATED_IN_LIVER_CANCER_DN	487	0.425771	1.24845	0.044164	0.465775	1	2720	tags=16%, list=15%, signal=18%
JIANG_AGING_CEREBRAL_CORTEX_UP	26	0.614271	1.24895	0.190647	0.46583	1	1200	tags=35%, list=6%, signal=37%
ZHU_CMV_24_HR_UP	81	0.51707	1.25073	0.124283	0.465982	1	869	tags=20%, list=5%, signal=21%
MORI_IMMATURE_B_LYMPHOCYTE_DN	87	0.510896	1.25017	0.125693	0.466044	1	2658	tags=33%, list=14%, signal=39%
TANG_SENESCENCE_TP53_TARGETS_UP	21	0.63305	1.24966	0.208178	0.466053	1	542	tags=14%, list=3%, signal=15%
REACTOME_VIF_MEDIATED_DEGRADATION_OF_APOBEC3G	50	0.555567	1.24933	0.160494	0.466236	1	1385	tags=26%, list=7%, signal=28%
DOANE_BREAST_CANCER_CLASSES_DN	30	0.595467	1.2469	0.192308	0.466315	1	1260	tags=20%, list=7%, signal=21%
GAJATE_RESPONSE_TO_TRABECTEDIN_UP	59	0.544959	1.25111	0.139194	0.466361	1	2733	tags=44%, list=15%, signal=52%
REACTOME_APC_C:CDH1_MEDIATED_DEGRADATION_OF_CDC20_AND_OTHER_APC_C:CDH1_TARGETED_PROTEINS_IN_LATE_MITOSIS_EARLY_G1	70	0.525318	1.24796	0.148084	0.466409	1	1385	tags=23%, list=7%, signal=25%
KYNG_RESPONSE_TO_H2O2_VIA_ERCC6	16	0.662947	1.24737	0.205556	0.466425	1	1299	tags=25%, list=7%, signal=27%
CHEN_LVAD_SUPPORT_OF_FAILING_HEART_DN	32	0.60569	1.25082	0.198529	0.466437	1	1679	tags=34%, list=9%, signal=38%
REACTOME_DAP12_SIGNALING	29	0.6049	1.24847	0.186898	0.466442	1	1613	tags=28%, list=9%, signal=30%
NADLER_OBESITY_UP	53	0.54881	1.24706	0.15736	0.466556	1	1320	tags=60%, list=7%, signal=65%
REACTOME_G1_S_DNA_DAMAGE_CHECKPOINTS	64	0.535411	1.25023	0.142096	0.466586	1	1385	tags=23%, list=7%, signal=25%
WINNEPENNINCKX_MELANOMA_METASTASIS_DN	35	0.579366	1.24744	0.180479	0.466944	1	1070	tags=17%, list=6%, signal=18%
HUTTMANN_B_CLL_POOR_SURVIVAL_UP	254	0.448697	1.24545	0.0702875	0.467334	1	1364	tags=21%, list=7%, signal=22%
ENK_UV_RESPONSE_KERATINOCYTE_UP	471	0.429364	1.24594	0.0448718	0.467422	1	1660	tags=28%, list=9%, signal=30%
REACTOME_DISEASES_ASSOCIATED_WITH_GLYCOSYLATION_PRECURSOR_BIOSYNTHESIS	18	0.64763	1.24618	0.198864	0.467468	1	2663	tags=44%, list=14%, signal=52%
KASLER_HDAC7_TARGETS_1_DN	17	0.660925	1.24564	0.187621	0.467536	1	2334	tags=29%, list=13%, signal=34%
MOOTHA_GLYCOLYSIS	17	0.655265	1.24387	0.185114	0.468039	1	2219	tags=41%, list=12%, signal=47%
GRAHAM_CML_QUIESCENT_VS_NORMAL_QUIESCENT_UP	85	0.508725	1.24487	0.111693	0.468114	1	1112	tags=15%, list=6%, signal=16%
MIKKELSEN_NPC_LCP_WITH_H3K4ME3	48	0.549683	1.24306	0.156827	0.468131	1	3236	tags=21%, list=17%, signal=25%
LEE_CALORIE_RESTRICTION_MUSCLE_UP	28	0.604099	1.24409	0.190305	0.468156	1	1233	tags=39%, list=7%, signal=42%
REACTOME_DUAL_INCISION_IN_GG_NER	41	0.574887	1.24434	0.154514	0.468199	1	1079	tags=17%, list=6%, signal=18%
COLLIS_PRKDC_SUBSTRATES	22	0.63359	1.24457	0.190654	0.468247	1	1047	tags=27%, list=6%, signal=29%
LEE_EARLY_T_LYMPHOCYTE_UP	98	0.50041	1.24312	0.114865	0.468629	1	5505	tags=47%, list=30%, signal=66%
REACTOME_RHO_GTPASES_ACTIVATE_IQGAPS	26	0.614183	1.24335	0.205937	0.468688	1	791	tags=27%, list=4%, signal=28%
WANG_MLL_TARGETS	191	0.458048	1.24019	0.0811744	0.473662	1	2741	tags=23%, list=15%, signal=27%
IIZUKA_LIVER_CANCER_PROGRESSION_G2_G3_UP	24	0.624481	1.23989	0.191882	0.473812	1	2249	tags=25%, list=12%, signal=28%
CROONQUIST_NRAS_SIGNALING_UP	37	0.575452	1.24063	0.183824	0.47384	1	1778	tags=43%, list=10%, signal=48%
REACTOME_REGULATION_OF_APOPTOSIS	51	0.541911	1.24037	0.154827	0.473846	1	1385	tags=25%, list=7%, signal=27%
XU_GH1_AUTOCRINE_TARGETS_UP	131	0.477555	1.23674	0.101633	0.475866	1	2576	tags=30%, list=14%, signal=34%
SANA_TNF_SIGNALING_DN	63	0.525936	1.23743	0.144348	0.476151	1	2585	tags=25%, list=14%, signal=29%
WATANABE_ULCERATIVE_COLITIS_WITH_CANCER_DN	15	0.661889	1.23845	0.207477	0.476168	1	1614	tags=60%, list=9%, signal=66%
REACTOME_CROSS_PRESENTATION_OF_SOLUBLE_EXOGENOUS_ANTIGENS_ENDOSOMES	47	0.543562	1.23863	0.182994	0.476398	1	1385	tags=28%, list=7%, signal=30%
SMID_BREAST_CANCER_LUMINAL_B_DN	450	0.424345	1.23706	0.0470958	0.476435	1	826	tags=14%, list=4%, signal=15%
REACTOME_METABOLISM_OF_POLYAMINES	57	0.539165	1.23674	0.147874	0.47654	1	1385	tags=28%, list=7%, signal=30%
REACTOME_DEGRADATION_OF_AXIN	53	0.543376	1.23748	0.148479	0.476688	1	1385	tags=25%, list=7%, signal=26%
VANHARANTA_UTERINE_FIBROID_DN	56	0.538362	1.23748	0.161524	0.477353	1	997	tags=14%, list=5%, signal=15%
BORLAK_LIVER_CANCER_EGF_UP	48	0.55074	1.2377	0.177193	0.477509	1	2114	tags=40%, list=11%, signal=45%
KEGG_ARACHIDONIC_ACID_METABOLISM	39	0.56777	1.23545	0.202109	0.477907	1	4102	tags=33%, list=22%, signal=43%
VART_KSHV_INFECTION_ANGIOGENIC_MARKERS_UP	118	0.492025	1.2356	0.117241	0.47816	1	815	tags=11%, list=4%, signal=11%
REACTOME_PROTEIN_FOLDING	86	0.501853	1.235	0.122592	0.478348	1	3189	tags=37%, list=17%, signal=45%
COLIN_PILOCYTIC_ASTROCYTOMA_VS_GLIOBLASTOMA_DN	25	0.596637	1.23397	0.201465	0.479816	1	2353	tags=44%, list=13%, signal=50%
VANASSE_BCL2_TARGETS_DN	51	0.54425	1.23345	0.184411	0.479858	1	2624	tags=37%, list=14%, signal=43%
PETRETTO_CARDIAC_HYPERTROPHY	31	0.591923	1.23356	0.199275	0.480269	1	873	tags=23%, list=5%, signal=24%
FONTAINE_THYROID_TUMOR_UNCERTAIN_MALIGNANCY_DN	24	0.625466	1.23402	0.205323	0.480359	1	1207	tags=17%, list=7%, signal=18%
NGUYEN_NOTCH1_TARGETS_DN	79	0.509852	1.23213	0.14539	0.481185	1	1839	tags=24%, list=10%, signal=27%
REACTOME_CDK_MEDIATED_PHOSPHORYLATION_AND_REMOVAL_OF_CDC6	69	0.521842	1.23184	0.151515	0.481267	1	1385	tags=22%, list=7%, signal=23%
NOUSHMEHR_GBM_SILENCED_BY_METHYLATION	35	0.578767	1.23257	0.17029	0.481455	1	2353	tags=23%, list=13%, signal=26%
GRAHAM_CML_QUIESCENT_VS_NORMAL_DIVIDING_UP	50	0.537333	1.23223	0.179348	0.481648	1	849	tags=30%, list=5%, signal=31%
KIM_ALL_DISORDERS_DURATION_CORR_DN	134	0.475158	1.23087	0.113043	0.482364	1	1978	tags=26%, list=11%, signal=29%
WHITFIELD_CELL_CYCLE_G2	157	0.470622	1.23095	0.0974359	0.482835	1	1864	tags=17%, list=10%, signal=19%
REACTOME_MITOCHONDRIAL_FATTY_ACID_BETA_OXIDATION	32	0.58296	1.22923	0.191304	0.485414	1	3485	tags=44%, list=19%, signal=54%
YAGI_AML_WITH_INV_16_TRANSLOCATION	341	0.438195	1.2289	0.0509868	0.485612	1	1806	tags=18%, list=10%, signal=19%
VILLANUEVA_LIVER_CANCER_KRT19_DN	51	0.54546	1.22862	0.163603	0.485721	1	3730	tags=41%, list=20%, signal=51%
BERENJENO_ROCK_SIGNALING_NOT_VIA_RHOA_UP	20	0.62298	1.22828	0.216931	0.48598	1	1552	tags=20%, list=8%, signal=22%
REACTOME_NEUROTRANSMITTER_RELEASE_CYCLE	36	0.581441	1.22923	0.17603	0.486083	1	1277	tags=14%, list=7%, signal=15%
REACTOME_STABILIZATION_OF_P53	54	0.531755	1.22691	0.168242	0.486917	1	1385	tags=26%, list=7%, signal=28%
BIOCARTA_NKCELLS_PATHWAY	19	0.64583	1.22702	0.211573	0.487272	1	2290	tags=42%, list=12%, signal=48%
REACTOME_MUSCLE_CONTRACTION	142	0.467603	1.22708	0.106007	0.487771	1	2806	tags=19%, list=15%, signal=22%
PID_TOLL_ENDOGENOUS_PATHWAY	22	0.618766	1.22714	0.199616	0.488317	1	751	tags=32%, list=4%, signal=33%
KEGG_NATURAL_KILLER_CELL_MEDIATED_CYTOTOXICITY	109	0.487315	1.22476	0.13036	0.489902	1	938	tags=14%, list=5%, signal=14%
REACTOME_HEDGEHOG_LIGAND_BIOGENESIS	61	0.522121	1.22541	0.172414	0.490229	1	1385	tags=25%, list=7%, signal=26%
KEGG_ARRHYTHMOGENIC_RIGHT_VENTRICULAR_CARDIOMYOPATHY_ARVC	56	0.536338	1.22482	0.181319	0.49038	1	1112	tags=7%, list=6%, signal=8%
WANG_BARRETTS_ESOPHAGUS_UP	39	0.564631	1.22504	0.185455	0.490517	1	2078	tags=23%, list=11%, signal=26%
DARWICHE_SKIN_TUMOR_PROMOTER_UP	113	0.490457	1.22355	0.108772	0.492515	1	1972	tags=27%, list=11%, signal=31%
KEGG_FATTY_ACID_METABOLISM	32	0.587693	1.22243	0.22449	0.492925	1	3730	tags=50%, list=20%, signal=62%
SHIPP_DLBCL_CURED_VS_FATAL_DN	43	0.554277	1.22208	0.17452	0.493222	1	1517	tags=26%, list=8%, signal=28%
REACTOME_UCH_PROTEINASES	99	0.493804	1.22251	0.136029	0.493394	1	1475	tags=23%, list=8%, signal=25%
WANG_ESOPHAGUS_CANCER_VS_NORMAL_DN	98	0.487283	1.22297	0.142602	0.49347	1	1623	tags=12%, list=9%, signal=13%
REACTOME_MEIOTIC_RECOMBINATION	76	0.515582	1.22269	0.177007	0.4936	1	3068	tags=39%, list=17%, signal=47%
SCHRAETS_MLL_TARGETS_UP	22	0.612339	1.22	0.198895	0.498186	1	532	tags=18%, list=3%, signal=19%
KEGG_PPAR_SIGNALING_PATHWAY	48	0.535985	1.2179	0.15511	0.498347	1	3730	tags=29%, list=20%, signal=36%
BROWNE_HCMV_INFECTION_4HR_UP	39	0.556703	1.21758	0.208791	0.49849	1	1375	tags=28%, list=7%, signal=30%
REACTOME_REGULATION_OF_MITOTIC_CELL_CYCLE	83	0.499672	1.21806	0.152284	0.498667	1	1400	tags=20%, list=8%, signal=22%
PAPASPYRIDONOS_UNSTABLE_ATEROSCLEROTIC_PLAQUE_DN	32	0.575184	1.21897	0.198556	0.498888	1	2077	tags=16%, list=11%, signal=18%
WANG_BARRETTS_ESOPHAGUS_AND_ESOPHAGUS_CANCER_UP	19	0.631065	1.21919	0.235602	0.498969	1	815	tags=26%, list=4%, signal=27%
BRACHAT_RESPONSE_TO_METHOTREXATE_DN	21	0.634234	1.2187	0.214022	0.498989	1	869	tags=24%, list=5%, signal=25%
REACTOME_NON_INTEGRIN_MEMBRANE_ECM_INTERACTIONS	42	0.555908	1.2194	0.169524	0.499062	1	4391	tags=26%, list=24%, signal=34%
GARGALOVIC_RESPONSE_TO_OXIDIZED_PHOSPHOLIPIDS_RED_UP	15	0.639938	1.21839	0.223881	0.499133	1	2629	tags=40%, list=14%, signal=47%
HAN_SATB1_TARGETS_DN	319	0.433945	1.21812	0.0665584	0.499175	1	2148	tags=18%, list=12%, signal=21%
TIMOFEEVA_GROWTH_STRESS_VIA_STAT1_DN	15	0.66218	1.21682	0.224863	0.499869	1	1613	tags=47%, list=9%, signal=51%
JIANG_TIP30_TARGETS_UP	41	0.557288	1.21655	0.20471	0.499904	1	1000	tags=17%, list=5%, signal=18%
REACTOME_G_ALPHA_I_SIGNALLING_EVENTS	247	0.441135	1.2155	0.0847176	0.501416	1	1045	tags=11%, list=6%, signal=11%
ICHIBA_GRAFT_VERSUS_HOST_DISEASE_35D_DN	38	0.570192	1.21499	0.205176	0.501421	1	1294	tags=11%, list=7%, signal=11%
HAHTOLA_CTCL_PATHOGENESIS	16	0.64781	1.21574	0.251838	0.501426	1	4129	tags=50%, list=22%, signal=64%
GAVIN_FOXP3_TARGETS_CLUSTER_T7	94	0.488004	1.21501	0.168126	0.50204	1	1207	tags=23%, list=7%, signal=25%
REACTOME_ASSEMBLY_OF_THE_PRE_REPLICATIVE_COMPLEX	66	0.516157	1.21358	0.194595	0.503915	1	1385	tags=21%, list=7%, signal=23%
MARTINEZ_RB1_AND_TP53_TARGETS_UP	485	0.417999	1.21374	0.0476923	0.504095	1	1899	tags=19%, list=10%, signal=20%
LI_WILMS_TUMOR_VS_FETAL_KIDNEY_2_UP	23	0.607913	1.21295	0.234568	0.504899	1	4481	tags=43%, list=24%, signal=57%
REACTOME_DEGRADATION_OF_DVL	54	0.533344	1.21139	0.170515	0.505784	1	1385	tags=24%, list=7%, signal=26%
REACTOME_ABC_TRANSPORTER_DISORDERS	69	0.518167	1.21202	0.17037	0.506097	1	1385	tags=23%, list=7%, signal=25%
SU_PANCREAS	26	0.600659	1.21145	0.231054	0.506292	1	1824	tags=12%, list=10%, signal=13%
PID_P38_MKK3_6PATHWAY	26	0.597298	1.21212	0.208791	0.50651	1	1852	tags=31%, list=10%, signal=34%
SPIELMAN_LYMPHOBLAST_EUROPEAN_VS_ASIAN_UP	463	0.422182	1.21155	0.0615142	0.506695	1	1928	tags=24%, list=10%, signal=26%
GERHOLD_ADIPOGENESIS_UP	43	0.549566	1.21022	0.186472	0.507555	1	1564	tags=30%, list=8%, signal=33%
PELLICCIOTTA_HDAC_IN_ANTIGEN_PRESENTATION_DN	49	0.528847	1.20971	0.190972	0.507694	1	1385	tags=31%, list=7%, signal=33%
GRAHAM_CML_DIVIDING_VS_NORMAL_QUIESCENT_DN	85	0.491483	1.21033	0.161235	0.507939	1	2064	tags=27%, list=11%, signal=30%
GYORFFY_DOXORUBICIN_RESISTANCE	26	0.597658	1.2093	0.208647	0.50815	1	519	tags=12%, list=3%, signal=12%
NAKAMURA_CANCER_MICROENVIRONMENT_UP	17	0.644662	1.20904	0.234234	0.50817	1	9	tags=6%, list=0%, signal=6%
BIOCARTA_TID_PATHWAY	17	0.643076	1.20975	0.241316	0.508243	1	30	tags=12%, list=0%, signal=12%
REACTOME_AXON_GUIDANCE	464	0.413891	1.20677	0.0663265	0.512196	1	1952	tags=19%, list=11%, signal=20%
CONCANNON_APOPTOSIS_BY_EPOXOMICIN_UP	216	0.440479	1.20644	0.0921502	0.512371	1	1564	tags=21%, list=8%, signal=22%
KEGG_ALZHEIMERS_DISEASE	137	0.465668	1.20715	0.150171	0.512463	1	1767	tags=27%, list=10%, signal=30%
JIANG_AGING_HYPOTHALAMUS_UP	36	0.559959	1.20684	0.199226	0.512633	1	1528	tags=36%, list=8%, signal=39%
MEINHOLD_OVARIAN_CANCER_LOW_GRADE_DN	18	0.636145	1.20543	0.234637	0.513657	1	1197	tags=28%, list=6%, signal=30%
WESTON_VEGFA_TARGETS_12HR	19	0.624505	1.20548	0.225243	0.514213	1	1304	tags=16%, list=7%, signal=17%
SIG_REGULATION_OF_THE_ACTIN_CYTOSKELETON_BY_RHO_GTPASES	29	0.585038	1.20445	0.222628	0.515643	1	1577	tags=24%, list=9%, signal=26%
REACTOME_RMTS_METHYLATE_HISTONE_ARGININES	72	0.50411	1.20015	0.179396	0.5166	1	2970	tags=43%, list=16%, signal=51%
PAL_PRMT5_TARGETS_DN	21	0.610962	1.2016	0.257827	0.51675	1	1956	tags=48%, list=11%, signal=53%
REACTOME_DAP12_INTERACTIONS	38	0.555459	1.20074	0.206439	0.516968	1	1613	tags=21%, list=9%, signal=23%
KEGG_PRIMARY_IMMUNODEFICIENCY	32	0.566877	1.20016	0.219178	0.517243	1	2179	tags=47%, list=12%, signal=53%
BOQUEST_STEM_CELL_CULTURED_VS_FRESH_UP	335	0.421764	1.20163	0.0696594	0.517334	1	1144	tags=15%, list=6%, signal=16%
REACTOME_REGULATION_OF_PTEN_STABILITY_AND_ACTIVITY	66	0.511807	1.20109	0.179298	0.517412	1	1545	tags=24%, list=8%, signal=26%
CROMER_METASTASIS_DN	64	0.521955	1.2008	0.201426	0.517459	1	1757	tags=20%, list=9%, signal=22%
MCGOWAN_RSP6_TARGETS_UP	15	0.647815	1.19947	0.233645	0.517756	1	4256	tags=47%, list=23%, signal=61%
HADDAD_T_LYMPHOCYTE_AND_NK_PROGENITOR_UP	65	0.507391	1.20019	0.1875	0.517813	1	984	tags=12%, list=5%, signal=13%
REACTOME_DUAL_INCISION_IN_TC_NER	65	0.508592	1.20167	0.192171	0.517866	1	2074	tags=26%, list=11%, signal=29%
REACTOME_HOMOLOGY_DIRECTED_REPAIR	130	0.464057	1.20266	0.142355	0.518482	1	3916	tags=36%, list=21%, signal=46%
REACTOME_INTERFERON_SIGNALING	178	0.447578	1.20169	0.112795	0.518495	1	1591	tags=34%, list=9%, signal=37%
WHITFIELD_CELL_CYCLE_G1_S	121	0.470763	1.20213	0.145833	0.51856	1	3721	tags=37%, list=20%, signal=46%
GAVIN_FOXP3_TARGETS_CLUSTER_P4	86	0.491149	1.20281	0.171681	0.518734	1	502	tags=8%, list=3%, signal=8%
JAZAG_TGFB1_SIGNALING_VIA_SMAD4_DN	53	0.534191	1.20184	0.193015	0.518736	1	2647	tags=28%, list=14%, signal=33%
WINTER_HYPOXIA_METAGENE	204	0.441612	1.20228	0.111111	0.518809	1	1511	tags=25%, list=8%, signal=26%
NATSUME_RESPONSE_TO_INTERFERON_BETA_DN	49	0.526883	1.198	0.198165	0.51894	1	1010	tags=29%, list=5%, signal=30%
REACTOME_DNA_DAMAGE_BYPASS	46	0.541337	1.20289	0.197935	0.519163	1	971	tags=15%, list=5%, signal=16%
KINSEY_TARGETS_OF_EWSR1_FLII_FUSION_DN	275	0.430865	1.19868	0.0878378	0.519172	1	1325	tags=17%, list=7%, signal=19%
HONRADO_BREAST_CANCER_BRCA1_VS_BRCA2	17	0.624051	1.19832	0.235294	0.519494	1	3083	tags=59%, list=17%, signal=70%
MOHANKUMAR_HOXA1_TARGETS_UP	360	0.422715	1.19801	0.0745342	0.519584	1	1861	tags=15%, list=10%, signal=17%
NAKAJIMA_EOSINOPHIL	22	0.609164	1.19724	0.243144	0.520352	1	200	tags=14%, list=1%, signal=14%
REACTOME_SIGNALING_BY_ERBB4	44	0.539099	1.1958	0.208791	0.520869	1	1499	tags=14%, list=8%, signal=15%
REACTOME_DEGRADATION_OF_GLI1_BY_THE_PROTEASOME	57	0.531828	1.19653	0.201536	0.520904	1	1385	tags=23%, list=7%, signal=25%
BURTON_ADIPOGENESIS_1	29	0.571866	1.19626	0.237736	0.520941	1	911	tags=24%, list=5%, signal=25%
SONG_TARGETS_OF_IE86_CMV_PROTEIN	52	0.524281	1.19661	0.181651	0.52136	1	4325	tags=52%, list=23%, signal=68%
CHYLA_CBFA2T3_TARGETS_UP	311	0.423949	1.19581	0.089141	0.521479	1	1856	tags=17%, list=10%, signal=19%
CHEN_HOXA5_TARGETS_9HR_DN	40	0.545092	1.19435	0.208333	0.522741	1	1830	tags=25%, list=10%, signal=28%
WINTER_HYPOXIA_UP	86	0.488877	1.19406	0.186207	0.522933	1	1745	tags=16%, list=9%, signal=18%
KEGG_TYPE_I_DIABETES_MELLITUS	38	0.552731	1.19452	0.215074	0.522943	1	799	tags=26%, list=4%, signal=27%
GENTILE_UV_RESPONSE_CLUSTER_D9	24	0.595762	1.19464	0.2375	0.52329	1	1148	tags=21%, list=6%, signal=22%
AFFAR_YY1_TARGETS_DN	196	0.439902	1.19307	0.157025	0.524962	1	1800	tags=15%, list=10%, signal=17%
LEE_LIVER_CANCER_E2F1_DN	43	0.536324	1.19232	0.220486	0.525658	1	3541	tags=33%, list=19%, signal=40%
CHEN_ETV5_TARGETS_TESTIS	19	0.630695	1.19239	0.269162	0.526103	1	4750	tags=47%, list=26%, signal=64%
REACTOME_LAMININ_INTERACTIONS	22	0.616538	1.19021	0.242754	0.529984	1	3256	tags=23%, list=18%, signal=28%
REACTOME_RECYCLING_PATHWAY_OF_L1	41	0.545312	1.19043	0.221811	0.530057	1	791	tags=20%, list=4%, signal=20%
SHEDDEN_LUNG_CANCER_GOOD_SURVIVAL_A12	243	0.429955	1.18989	0.105983	0.530141	1	1824	tags=18%, list=10%, signal=19%
KAYO_CALORIE_RESTRICTION_MUSCLE_DN	69	0.504542	1.1888	0.216724	0.531701	1	3022	tags=29%, list=16%, signal=35%
REACTOME_INTERCONVERSION_OF_NUCLEOTIDE_DI_AND_TRIPHOSPHATES	29	0.573576	1.189	0.236559	0.531848	1	2450	tags=38%, list=13%, signal=44%
REACTOME_SIGNALING_BY_RECEPTOR_TYROSINE_KINASES	380	0.411513	1.18597	0.0929134	0.53189	1	1954	tags=16%, list=11%, signal=18%
REACTOME_RNA_POLYMERASE_III_TRANSCRIPTION_TERMINATION	22	0.595159	1.18598	0.269517	0.532527	1	1983	tags=32%, list=11%, signal=36%
GERHOLD_ADIPOGENESIS_DN	54	0.521588	1.1852	0.216015	0.532573	1	1768	tags=33%, list=10%, signal=37%
TAKEDA_TARGETS_OF_NUP98_HOXA9_FUSION_3D_DN	25	0.585868	1.18608	0.261343	0.532913	1	2111	tags=40%, list=11%, signal=45%
BROWNE_HCMV_INFECTION_2HR_DN	41	0.544558	1.18779	0.197822	0.533022	1	1956	tags=27%, list=11%, signal=30%
DAZARD_UV_RESPONSE_CLUSTER_G28	18	0.615105	1.18522	0.27451	0.533168	1	1342	tags=56%, list=7%, signal=60%
REACTOME_PEROXISOMAL_LIPID_METABOLISM	26	0.59634	1.18719	0.26151	0.533248	1	4775	tags=50%, list=26%, signal=67%
VALK_AML_CLUSTER_11	37	0.548449	1.18613	0.230496	0.533437	1	1731	tags=30%, list=9%, signal=33%
BUCKANOVICH_T_LYMPHOCYTE_HOMING_ON_TUMOR_UP	18	0.619368	1.18782	0.255898	0.533604	1	1061	tags=28%, list=6%, signal=29%
YAO_HOXA10_TARGETS_VIA_PROGESTERONE_UP	59	0.511969	1.18682	0.201107	0.533632	1	2031	tags=22%, list=11%, signal=25%
SUH_COEXPRESSED_WITH_ID1_AND_ID2_UP	17	0.643071	1.18729	0.265018	0.53367	1	457	tags=29%, list=2%, signal=30%
REACTOME_ORC1_REMOVAL_FROM_CHROMATIN	68	0.501611	1.18619	0.199634	0.533897	1	1385	tags=21%, list=7%, signal=22%
KEGG_TYPE_II_DIABETES_MELLITUS	38	0.547119	1.18436	0.245421	0.53414	1	609	tags=8%, list=3%, signal=8%
BOGNI_TREATMENT_RELATED_MYELOID_LEUKEMIA_DN	32	0.555635	1.1862	0.221034	0.534534	1	1299	tags=28%, list=7%, signal=30%
REACTOME_REGULATION_OF_RAS_BY_GAPS	65	0.50858	1.18161	0.21875	0.535608	1	1608	tags=25%, list=9%, signal=27%
KEGG_RETINOL_METABOLISM	20	0.607262	1.18125	0.238889	0.535898	1	6127	tags=55%, list=33%, signal=82%
MIKKELSEN_IPS_ICP_WITH_H3K27ME3	25	0.596357	1.18171	0.223443	0.535983	1	547	tags=12%, list=3%, signal=12%
WEBER_METHYLATED_HCP_IN_FIBROBLAST_DN	20	0.605059	1.18297	0.272563	0.536464	1	336	tags=5%, list=2%, signal=5%
DARWICHE_PAPILLOMA_RISK_HIGH_UP	113	0.464594	1.18171	0.165247	0.536625	1	1972	tags=28%, list=11%, signal=31%
LIM_MAMMARY_STEM_CELL_DN	376	0.414089	1.18193	0.0770519	0.536655	1	4006	tags=34%, list=22%, signal=42%
BROWNE_HCMV_INFECTION_20HR_DN	85	0.481446	1.18215	0.189474	0.53669	1	1700	tags=16%, list=9%, signal=18%
DOUGLAS_BMI1_TARGETS_DN	286	0.424864	1.18264	0.117949	0.536709	1	2682	tags=32%, list=14%, signal=37%
XU_CREBBP_TARGETS_UP	20	0.609289	1.18312	0.257085	0.536721	1	493	tags=15%, list=3%, signal=15%
REACTOME_REGULATION_OF_RUNX3_EXPRESSION_AND_ACTIVITY	54	0.523417	1.18218	0.216364	0.537275	1	1503	tags=26%, list=8%, signal=28%
CHEMNITZ_RESPONSE_TO_PROSTAGLANDIN_E2_UP	132	0.463029	1.1802	0.174419	0.537477	1	2702	tags=30%, list=15%, signal=34%
GRAHAM_CML_QUIESCENT_VS_NORMAL_QUIESCENT_DN	39	0.537819	1.17955	0.231499	0.537921	1	2064	tags=31%, list=11%, signal=35%
SHEDDEN_LUNG_CANCER_GOOD_SURVIVAL_A5	61	0.507314	1.17977	0.202847	0.537991	1	503	tags=5%, list=3%, signal=5%
REACTOME_CLASS_I_PEROXISOMAL_MEMBRANE_PROTEIN_IMPORT	20	0.611327	1.18022	0.249097	0.538073	1	4285	tags=60%, list=23%, signal=78%
REACTOME_MAPK6_MAPK4_SIGNALING	81	0.490774	1.17886	0.187611	0.539168	1	1460	tags=21%, list=8%, signal=23%
PID_IL4_2PATHWAY	56	0.521559	1.17764	0.216028	0.540503	1	1029	tags=16%, list=6%, signal=17%
WANG_RESPONSE_TO_BEXAROTENE_UP	23	0.5926	1.17798	0.266667	0.540854	1	606	tags=13%, list=3%, signal=13%
GRASEMANN_RETINOBLASTOMA_WITH_6P_AMPLIFICATION	15	0.635711	1.17767	0.270073	0.541067	1	1983	tags=47%, list=11%, signal=52%
YAO_TEMPORAL_RESPONSE_TO_PROGESTERONE_CLUSTER_3	21	0.600479	1.17529	0.270609	0.542165	1	108	tags=19%, list=1%, signal=19%
HAHTOLA_CTCL_CUTANEOUS	25	0.590824	1.17532	0.259124	0.54272	1	2131	tags=48%, list=11%, signal=54%
VERNELL_RETINOBLASTOMA_PATHWAY_DN	20	0.600839	1.17533	0.261484	0.543334	1	2037	tags=25%, list=11%, signal=28%
LIM_MAMMARY_STEM_CELL_UP	348	0.414824	1.1755	0.1024	0.543527	1	1824	tags=10%, list=10%, signal=11%
GU_PDEF_TARGETS_UP	52	0.518123	1.17609	0.235935	0.543906	1	2249	tags=23%, list=12%, signal=26%
SHEPARD_BMYB_MORPHOLINO_UP	187	0.442452	1.17555	0.137809	0.544038	1	3419	tags=36%, list=18%, signal=43%
LIU_PROSTATE_CANCER_DN	374	0.410997	1.17428	0.0960912	0.544333	1	2273	tags=13%, list=12%, signal=14%
LEE_LIVER_CANCER_DENA_DN	49	0.520832	1.17563	0.222628	0.544474	1	3730	tags=27%, list=20%, signal=33%
REACTOME_RESOLUTION_OF_ABASIC_SITES_AP_SITES	38	0.543416	1.17372	0.233696	0.545243	1	830	tags=16%, list=4%, signal=16%
KEGG_MAPK_SIGNALING_PATHWAY	212	0.433456	1.17311	0.134454	0.546259	1	180	tags=5%, list=1%, signal=5%
REACTOME_DEFECTIVE_CFTR_CAUSES_CYSTIC_FIBROSIS	58	0.520407	1.16997	0.230634	0.547738	1	1385	tags=26%, list=7%, signal=28%
GAVIN_FOXP3_TARGETS_CLUSTER_P3	145	0.444641	1.17	0.16609	0.548297	1	2381	tags=23%, list=13%, signal=27%
KAUFFMANN_DNA_REPLICATION_GENES	139	0.452984	1.16706	0.167247	0.548472	1	1099	tags=12%, list=6%, signal=13%
APPIERTO_RESPONSE_TO_FENRETINIDE_DN	47	0.517289	1.17205	0.238616	0.548479	1	2512	tags=38%, list=14%, signal=44%
SERVITJA_LIVER_HNF1A_TARGETS_DN	98	0.470089	1.1675	0.198569	0.548564	1	1660	tags=12%, list=9%, signal=13%
SEMENZA_HIF1_TARGETS	31	0.560468	1.16942	0.250929	0.548585	1	869	tags=26%, list=5%, signal=27%
BARRIER_CANCER_RELAPSE_NORMAL_SAMPLE_DN	31	0.556345	1.17037	0.263352	0.548612	1	444	tags=13%, list=2%, signal=13%
REACTOME_GAP_FILLING_DNA_REPAIR_SYNTHESIS_AND_LIGATION_IN_GG_NER	25	0.582248	1.16676	0.265918	0.548615	1	802	tags=12%, list=4%, signal=13%
SHIPP_DLBCL_CURED_VS_FATAL_UP	25	0.590094	1.16914	0.280148	0.548682	1	128	tags=4%, list=1%, signal=4%
PLASARI_TGFB1_TARGETS_10HR_DN	185	0.442914	1.16719	0.182927	0.548736	1	2543	tags=23%, list=14%, signal=26%
REACTOME_CARBOXYTERMINAL_POST_TRANSLATIONAL_MODIFICATIONS_OF_TUBULIN	32	0.547371	1.16764	0.249527	0.548861	1	791	tags=13%, list=4%, signal=13%
REACTOME_METALLOPROTEASE_DUBS	33	0.546973	1.17001	0.253097	0.548925	1	2926	tags=42%, list=16%, signal=50%
REACTOME_TRANSCRIPTIONAL_REGULATION_BY_RUNX3	93	0.470166	1.17038	0.20603	0.549198	1	1539	tags=23%, list=8%, signal=25%
SASSON_RESPONSE_TO_FORSKOLIN_DN	79	0.484535	1.16867	0.210714	0.549315	1	1425	tags=18%, list=8%, signal=19%
REACTOME_DOWNREGULATION_OF_ERBB2_SIGNALING	22	0.589637	1.16769	0.253546	0.549372	1	1545	tags=18%, list=8%, signal=20%
REACTOME_TRANSCRIPTIONAL_REGULATION_OF_GRANULOPOIESIS	83	0.482218	1.16787	0.204044	0.549491	1	2970	tags=39%, list=16%, signal=46%
MORI_PLASMA_CELL_UP	50	0.513298	1.17039	0.228164	0.549827	1	2135	tags=24%, list=12%, signal=27%
IWANAGA_CARCINOGENESIS_BY_KRAS_PTEN_UP	145	0.444081	1.16788	0.183746	0.550104	1	2167	tags=17%, list=12%, signal=19%
BASSO_CD40_SIGNALING_DN	67	0.488612	1.17052	0.195946	0.550112	1	989	tags=15%, list=5%, signal=16%
IVANOVA_HEMATOPOIESIS_INTERMEDIATE_PROGENITOR	118	0.463715	1.16593	0.202873	0.55025	1	2989	tags=34%, list=16%, signal=40%
CROMER_TUMORIGENESIS_UP	42	0.534635	1.17113	0.232432	0.55034	1	2079	tags=24%, list=11%, signal=27%
SIMBULAN_PARP1_TARGETS_DN	16	0.619829	1.17087	0.287109	0.550393	1	1709	tags=56%, list=9%, signal=62%
PID_ANTHRAX_PATHWAY	15	0.626645	1.17061	0.283835	0.550484	1	519	tags=13%, list=3%, signal=14%
HAN_SATB1_TARGETS_UP	370	0.410909	1.16558	0.122029	0.550541	1	1895	tags=19%, list=10%, signal=21%
ZHOU_INFLAMMATORY_RESPONSE_LPS_UP	273	0.423562	1.1679	0.139767	0.550677	1	998	tags=12%, list=5%, signal=12%
REACTOME_FORMATION_OF_TUBULIN_FOLDING_INTERMEDIATES_BY_CCT_TRIC	22	0.592308	1.16416	0.287072	0.551772	1	2777	tags=41%, list=15%, signal=48%
REACTOME_MISMATCH_REPAIR	15	0.624109	1.16136	0.293135	0.55182	1	802	tags=13%, list=4%, signal=14%
MCBRYAN_PUBERTAL_BREAST_5_6WK_UP	93	0.469284	1.16367	0.213894	0.551887	1	995	tags=8%, list=5%, signal=8%
REACTOME_RNA_POLYMERASE_I_TRANSCRIPTION	104	0.464127	1.16153	0.193548	0.55199	1	3929	tags=46%, list=21%, signal=58%
SWEET_KRAS_TARGETS_UP	67	0.489237	1.16386	0.220249	0.552016	1	1118	tags=16%, list=6%, signal=17%
LIANG_HEMATOPOIESIS_STEM_CELL_NUMBER_SMALL_VS_HUGE_DN	30	0.548573	1.1643	0.252302	0.55204	1	835	tags=23%, list=5%, signal=24%
JOHNSTONE_PARVB_TARGETS_3_UP	397	0.404042	1.16439	0.115324	0.552487	1	1869	tags=26%, list=10%, signal=28%
MATTIOLI_MULTIPLE_MYELOMA_WITH_14Q32_TRANSLOCATIONS	31	0.559949	1.16157	0.264045	0.552499	1	1662	tags=29%, list=9%, signal=32%
HOEGERKORP_CD44_TARGETS_TEMPORAL_DN	19	0.607275	1.16447	0.298025	0.552893	1	2494	tags=32%, list=13%, signal=36%
DARWICHE_PAPILLOMA_RISK_LOW_DN	131	0.454951	1.16164	0.186411	0.552951	1	1287	tags=15%, list=7%, signal=15%
CHIARADONNA_NEOPLASTIC_TRANSFORMATION_KRAS_UP	109	0.463368	1.1618	0.185252	0.553115	1	2299	tags=32%, list=12%, signal=36%
KANG_IMMORTALIZED_BY_TERT_UP	64	0.489994	1.16188	0.209343	0.553548	1	2039	tags=19%, list=11%, signal=21%
GROSS_HIF1A_TARGETS_DN	21	0.596847	1.16271	0.271095	0.553765	1	869	tags=29%, list=5%, signal=30%
REACTOME_SIGNALING_BY_HEDGEHOG	131	0.449382	1.16191	0.170175	0.554086	1	1201	tags=16%, list=6%, signal=17%
BURTON_ADIPOGENESIS_PEAK_AT_0HR	52	0.511813	1.16023	0.236599	0.55414	1	1406	tags=23%, list=8%, signal=25%
HASLINGER_B_CLL_WITH_11Q23_DELETION	21	0.606398	1.16193	0.279152	0.554679	1	2652	tags=43%, list=14%, signal=50%
GARY_CD5_TARGETS_DN	418	0.399478	1.16212	0.0984127	0.55474	1	1430	tags=18%, list=8%, signal=19%
REACTOME_REGULATION_OF_INNATE_IMMUNE_RESPONSES_TO_CYTOSOLIC_DNA	15	0.636692	1.15948	0.301318	0.555588	1	792	tags=27%, list=4%, signal=28%
VALK_AML_CLUSTER_15	29	0.564823	1.15853	0.258528	0.555668	1	2759	tags=34%, list=15%, signal=40%
REICHERT_MITOSIS_LIN9_TARGETS	26	0.572178	1.15858	0.278085	0.556158	1	6013	tags=77%, list=32%, signal=114%
DELPUECH_FOXO3_TARGETS_UP	59	0.498951	1.15879	0.229358	0.556223	1	1600	tags=20%, list=9%, signal=22%
BEGUM_TARGETS_OF_PAX3_FOXO1_FUSION_DN	36	0.530184	1.15902	0.234522	0.556242	1	1956	tags=19%, list=11%, signal=22%
MOREAUX_MULTIPLE_MYELOMA_BY_TACI_UP	256	0.416545	1.15752	0.136134	0.557181	1	1654	tags=10%, list=9%, signal=11%
YAO_TEMPORAL_RESPONSE_TO_PROGESTERONE_CLUSTER_16	63	0.500715	1.15717	0.243433	0.557437	1	2414	tags=21%, list=13%, signal=24%
TSAI_RESPONSE_TO_RADIATION_THERAPY	25	0.573372	1.15685	0.283688	0.557708	1	432	tags=24%, list=2%, signal=25%
HINATA_NFKB_TARGETS_KERATINOCYTE_DN	16	0.617817	1.15756	0.29326	0.557708	1	2656	tags=25%, list=14%, signal=29%
SUMI_HNF4A_TARGETS	15	0.632335	1.15525	0.292052	0.56062	1	3987	tags=33%, list=22%, signal=42%
VERHAAK_AML_WITH_NPM1_MUTATED_DN	218	0.420921	1.15198	0.166384	0.560782	1	2137	tags=21%, list=12%, signal=23%
GREENBAUM_E2A_TARGETS_UP	30	0.547654	1.15284	0.280443	0.560898	1	2658	tags=30%, list=14%, signal=35%
REN_BOUND_BY_E2F	60	0.501745	1.1553	0.251407	0.561114	1	3486	tags=33%, list=19%, signal=41%
REACTOME_SIGNALING_BY_VEGF	98	0.463286	1.15484	0.205479	0.561142	1	989	tags=12%, list=5%, signal=13%
KUROZUMI_RESPONSE_TO_ONCOCYTIC_VIRUS_AND_CYCLIC_RGD	17	0.598872	1.15159	0.282772	0.561222	1	4253	tags=47%, list=23%, signal=61%
MARTINEZ_TP53_TARGETS_UP	494	0.395625	1.15204	0.102484	0.561227	1	1899	tags=17%, list=10%, signal=19%
REACTOME_SWITCHING_OF_ORIGINS_TO_A_POST_REPLICATIVE_STATE	87	0.479765	1.15334	0.219178	0.561352	1	1385	tags=18%, list=7%, signal=20%
HELLER_HDAC_TARGETS_SILENCED_BY_METHYLATION_UP	390	0.401863	1.1529	0.133758	0.561368	1	1475	tags=17%, list=8%, signal=18%
JAIN_NFKB_SIGNALING	70	0.492067	1.15244	0.232305	0.56142	1	3019	tags=37%, list=16%, signal=44%
CROMER_TUMORIGENESIS_DN	32	0.542301	1.15127	0.27156	0.561462	1	2772	tags=22%, list=15%, signal=26%
MIKKELSEN_IPS_LCP_WITH_H3K4ME3	123	0.44345	1.15101	0.203901	0.561506	1	2693	tags=21%, list=15%, signal=25%
ZHOU_INFLAMMATORY_RESPONSE_LIVE_DN	325	0.406237	1.15215	0.134868	0.56156	1	3308	tags=30%, list=18%, signal=36%
REACTOME_CELL_CELL_COMMUNICATION	87	0.471314	1.1534	0.224199	0.561811	1	1896	tags=15%, list=10%, signal=17%
JAERVINEN_AMPLIFIED_IN_LARYNGEAL_CANCER	37	0.528591	1.15291	0.278182	0.561949	1	4245	tags=35%, list=23%, signal=45%
MARTENS_TRETINOIN_RESPONSE_UP	410	0.399274	1.14958	0.125206	0.562186	1	2647	tags=14%, list=14%, signal=16%
ANDERSEN_LIVER_CANCER_KRT19_UP	35	0.534113	1.15397	0.264014	0.562188	1	1361	tags=29%, list=7%, signal=31%
FOSTER_KDM1A_TARGETS_UP	156	0.438989	1.15344	0.177215	0.562325	1	3275	tags=21%, list=18%, signal=25%
BANDRES_RESPONSE_TO_CARMUSTIN_MGMT_48HR_DN	119	0.452502	1.14995	0.1875	0.562411	1	1811	tags=18%, list=10%, signal=20%
LI_PROSTATE_CANCER_EPIGENETIC	26	0.571806	1.15013	0.274102	0.562519	1	1624	tags=19%, list=9%, signal=21%
LIANG_HEMATOPOIESIS_STEM_CELL_NUMBER_LARGE_VS_TINY_DN	37	0.538538	1.14855	0.267986	0.562523	1	1521	tags=22%, list=8%, signal=24%
HUPER_BREAST_BASAL_VS_LUMINAL_UP	33	0.54174	1.14874	0.284697	0.562541	1	3023	tags=18%, list=16%, signal=22%
NUTT_GBM_VS_AO_GLIOMA_UP	43	0.523475	1.15036	0.256944	0.562601	1	697	tags=23%, list=4%, signal=24%
SHETH_LIVER_CANCER_VS_TXNIP_LOSS_PAM1	216	0.421063	1.14966	0.176174	0.56261	1	2735	tags=26%, list=15%, signal=31%
KYNG_RESPONSE_TO_H2O2_VIA_ERCC6_DN	42	0.524684	1.14892	0.26454	0.562671	1	1299	tags=17%, list=7%, signal=18%
HOLLMANN_APOPTOSIS_VIA_CD40_UP	193	0.428058	1.15402	0.155979	0.562683	1	1737	tags=23%, list=9%, signal=25%
FAELT_B_CLL_WITH_VH3_21_DN	48	0.517308	1.14825	0.242315	0.562735	1	1756	tags=31%, list=9%, signal=34%
MCBRYAN_PUBERTAL_TGFB1_TARGETS_UP	141	0.441505	1.14912	0.200364	0.562764	1	1795	tags=17%, list=10%, signal=19%
REACTOME_PROCESSIVE_SYNTHESIS_ON_THE_LAGGING_STRAND	15	0.620558	1.1535	0.308571	0.562776	1	802	tags=13%, list=4%, signal=14%
REACTOME_LDL_CLEARANCE	17	0.604558	1.14662	0.285714	0.56531	1	782	tags=18%, list=4%, signal=18%
REACTOME_RHO_GTPASES_ACTIVATE_NADPH_OXIDASES	22	0.569607	1.14674	0.299065	0.56562	1	1762	tags=32%, list=10%, signal=35%
REACTOME_DNA_REPLICATION	124	0.452842	1.1468	0.20531	0.566084	1	1385	tags=15%, list=7%, signal=16%
GAZDA_DIAMOND_BLACKFAN_ANEMIA_MYELOID_DN	34	0.539044	1.14608	0.258123	0.566136	1	2281	tags=38%, list=12%, signal=44%
CREIGHTON_ENDOCRINE_THERAPY_RESISTANCE_2	367	0.401987	1.14538	0.13871	0.567361	1	1525	tags=8%, list=8%, signal=9%
DACOSTA_ERCC3_ALLELE_XPCS_VS_TTD_DN	29	0.559605	1.14434	0.274908	0.568831	1	415	tags=14%, list=2%, signal=14%
JIANG_AGING_CEREBRAL_CORTEX_DN	47	0.500111	1.14452	0.247582	0.568981	1	1745	tags=34%, list=9%, signal=37%
NAKAMURA_METASTASIS_MODEL_DN	33	0.550989	1.14363	0.293358	0.570042	1	1079	tags=15%, list=6%, signal=16%
LIEN_BREAST_CARCINOMA_METAPLASTIC_VS_DUCTAL_UP	63	0.49506	1.13859	0.246935	0.572684	1	1564	tags=17%, list=8%, signal=19%
RUTELLA_RESPONSE_TO_HGF_VS_CSF2RB_AND_IL4_UP	398	0.393776	1.13868	0.13522	0.573048	1	2054	tags=29%, list=11%, signal=32%
ZHAN_MULTIPLE_MYELOMA_CD1_UP	38	0.526514	1.13886	0.278369	0.573141	1	2930	tags=32%, list=16%, signal=37%
KYNG_ENVIRONMENTAL_STRESS_RESPONSE_NOT_BY_GAMMA_IN_WS	28	0.567872	1.14199	0.267273	0.573184	1	1570	tags=32%, list=8%, signal=35%
FRASOR_RESPONSE_TO_ESTRADIOL_DN	68	0.486203	1.13789	0.260177	0.573365	1	1410	tags=15%, list=8%, signal=16%
OSADA_ASCL1_TARGETS_UP	34	0.539748	1.13741	0.277372	0.573465	1	843	tags=21%, list=5%, signal=22%
XU_GH1_AUTOCRINE_TARGETS_DN	105	0.453838	1.14211	0.22357	0.573485	1	764	tags=9%, list=4%, signal=9%
REACTOME_SIGNALING_BY_FGFR_IN_DISEASE	49	0.512555	1.13755	0.26276	0.573675	1	1954	tags=27%, list=11%, signal=30%
REACTOME_EXTRA_NUCLEAR_ESTROGEN_SIGNALING	64	0.482298	1.13799	0.270796	0.573686	1	1600	tags=23%, list=9%, signal=26%
BURTON_ADIPOGENESIS_8	66	0.483373	1.13888	0.246914	0.573699	1	2138	tags=32%, list=12%, signal=36%
BERENJENO_TRANSFORMED_BY_RHOA_FOREVER_DN	23	0.576613	1.13916	0.292453	0.574141	1	1144	tags=17%, list=6%, signal=19%
WU_HBX_TARGETS_3_UP	18	0.602109	1.13893	0.325044	0.574152	1	684	tags=17%, list=4%, signal=17%
BURTON_ADIPOGENESIS_7	40	0.527429	1.13922	0.29078	0.574571	1	1756	tags=35%, list=9%, signal=39%
KEGG_VIBRIO_CHOLERAE_INFECTION	48	0.501921	1.14014	0.274648	0.574579	1	1710	tags=17%, list=9%, signal=18%
BURTON_ADIPOGENESIS_6	168	0.433675	1.13672	0.191781	0.574692	1	2078	tags=21%, list=11%, signal=24%
KOBAYASHI_EGFR_SIGNALING_24HR_UP	88	0.473875	1.1412	0.2375	0.574758	1	926	tags=19%, list=5%, signal=20%
REACTOME_INTRAFLAGELLAR_TRANSPORT	52	0.505049	1.14029	0.283154	0.574782	1	791	tags=10%, list=4%, signal=10%
WANG_IMMORTALIZED_BY_HOXA9_AND_MEIS1_DN	20	0.594427	1.13933	0.294896	0.574908	1	322	tags=15%, list=2%, signal=15%
XU_CREBBP_TARGETS_DN	40	0.524742	1.14048	0.286517	0.574926	1	770	tags=25%, list=4%, signal=26%
MAGRANGEAS_MULTIPLE_MYELOMA_IGLL_VS_IGLK_UP	36	0.532167	1.13945	0.254545	0.575192	1	299	tags=11%, list=2%, signal=11%
CHANDRAN_METASTASIS_UP	179	0.431671	1.14051	0.207815	0.575416	1	1223	tags=15%, list=7%, signal=15%
DACOSTA_UV_RESPONSE_VIA_ERCC3_TTD_UP	55	0.489951	1.1396	0.246296	0.575421	1	1431	tags=24%, list=8%, signal=26%
KEGG_HOMOLOGOUS_RECOMBINATION	26	0.559541	1.1406	0.286245	0.575805	1	4498	tags=42%, list=24%, signal=56%
REACTOME_DISEASES_OF_SIGNAL_TRANSDUCTION	335	0.398194	1.13314	0.14214	0.577677	1	1613	tags=16%, list=9%, signal=18%
CREIGHTON_AKT1_SIGNALING_VIA_MTOR_DN	23	0.572138	1.1333	0.318519	0.577853	1	1978	tags=39%, list=11%, signal=44%
KHETCHOUMIAN_TRIM24_TARGETS_UP	42	0.513863	1.13343	0.297297	0.578077	1	1246	tags=31%, list=7%, signal=33%
HEIDENBLAD_AMPLICON_12P11_12_UP	31	0.537642	1.13513	0.296959	0.578268	1	4212	tags=48%, list=23%, signal=63%
EBAUER_TARGETS_OF_PAX3_FOXO1_FUSION_UP	147	0.43129	1.13346	0.213913	0.578619	1	1768	tags=16%, list=10%, signal=17%
WEIGEL_OXIDATIVE_STRESS_BY_TBH_AND_H2O2	32	0.537556	1.13457	0.298214	0.578623	1	1837	tags=31%, list=10%, signal=35%
CUI_TCF21_TARGETS_UP	22	0.583984	1.13433	0.320151	0.578641	1	4153	tags=23%, list=22%, signal=29%
HAN_JNK_SINGALING_DN	29	0.550719	1.13383	0.291071	0.578757	1	1373	tags=17%, list=7%, signal=19%
LIEN_BREAST_CARCINOMA_METAPLASTIC_VS_DUCTAL_DN	83	0.469611	1.13359	0.23221	0.578845	1	1410	tags=7%, list=8%, signal=8%
REACTOME_HEDGEHOG_ON_STATE	76	0.469047	1.13247	0.268336	0.578845	1	1385	tags=18%, list=7%, signal=20%
WANG_RECURRENT_LIVER_CANCER_UP	17	0.597683	1.13396	0.303797	0.579023	1	2359	tags=24%, list=13%, signal=27%
BROWNE_HCMV_INFECTION_18HR_DN	137	0.437743	1.13463	0.221831	0.579048	1	2684	tags=23%, list=14%, signal=27%
WENG_POR_TARGETS_GLOBAL_DN	18	0.589844	1.13219	0.299115	0.579051	1	111	tags=11%, list=1%, signal=11%
REACTOME_RNA_POLYMERASE_III_CHAIN_ELONGATION	18	0.598319	1.13195	0.322404	0.579091	1	1983	tags=33%, list=11%, signal=37%
FIGUEROA_AML_METHYLATION_CLUSTER_1_DN	38	0.529026	1.13167	0.270125	0.579291	1	1689	tags=26%, list=9%, signal=29%
JAZAG_TGFB1_SIGNALING_VIA_SMAD4_UP	80	0.472748	1.1314	0.254973	0.579442	1	1075	tags=18%, list=6%, signal=18%
KUMAR_TARGETS_OF_MLL_AF9_FUSION	353	0.395975	1.13017	0.178982	0.579886	1	2111	tags=22%, list=11%, signal=24%
BOHN_PRIMARY_IMMUNODEFICIENCY_SYNDROM_DN	38	0.518943	1.1307	0.286527	0.580174	1	1082	tags=29%, list=6%, signal=31%
TURASHVILI_BREAST_CARCINOMA_DUCTAL_VS_LOBULAR_UP	20	0.589026	1.13022	0.322284	0.580326	1	652	tags=15%, list=4%, signal=16%
WU_ALZHEIMER_DISEASE_DN	15	0.617931	1.13083	0.349817	0.58041	1	2175	tags=53%, list=12%, signal=60%
HIRSCH_CELLULAR_TRANSFORMATION_SIGNATURE_DN	93	0.454282	1.1303	0.243333	0.580674	1	3073	tags=28%, list=17%, signal=33%
LEE_AGING_NEOCORTEX_UP	70	0.478979	1.12945	0.256757	0.581195	1	1805	tags=34%, list=10%, signal=38%
REACTOME_MRNA_SPLICING_MINOR_PATHWAY	52	0.497353	1.12891	0.276632	0.582028	1	2068	tags=42%, list=11%, signal=47%
ZHAN_MULTIPLE_MYELOMA_MF_DN	38	0.526143	1.12838	0.28777	0.582845	1	3274	tags=32%, list=18%, signal=38%
REACTOME_RHO_GTPASE_EFFECTORS	298	0.399183	1.1272	0.162116	0.58481	1	1475	tags=17%, list=8%, signal=18%
BURTON_ADIPOGENESIS_5	108	0.448912	1.12694	0.2257	0.584893	1	1590	tags=31%, list=9%, signal=33%
FIGUEROA_AML_METHYLATION_CLUSTER_5_DN	27	0.548726	1.12727	0.312734	0.585228	1	3323	tags=37%, list=18%, signal=45%
KAMIKUBO_MYELOID_MN1_NETWORK	18	0.598514	1.12655	0.30394	0.585337	1	586	tags=17%, list=3%, signal=17%
DAZARD_UV_RESPONSE_CLUSTER_G1	53	0.491457	1.12626	0.276438	0.585512	1	1238	tags=30%, list=7%, signal=32%
BEGUM_TARGETS_OF_PAX3_FOXO1_FUSION_UP	43	0.506674	1.12559	0.308958	0.586128	1	970	tags=14%, list=5%, signal=15%
KEGG_PROTEASOME	42	0.514361	1.12574	0.283247	0.586277	1	1385	tags=29%, list=7%, signal=31%
NAM_FXYD5_TARGETS_DN	17	0.602089	1.12512	0.345216	0.586801	1	315	tags=18%, list=2%, signal=18%
BIOCARTA_BIOPEPTIDES_PATHWAY	25	0.54335	1.12457	0.323322	0.58761	1	548	tags=16%, list=3%, signal=16%
REACTOME_TRP_CHANNELS	19	0.586487	1.12347	0.333948	0.589344	1	2181	tags=21%, list=12%, signal=24%
ROZANOV_MMP14_TARGETS_UP	212	0.410066	1.12222	0.199324	0.58968	1	2091	tags=19%, list=11%, signal=21%
HOLLMANN_APOPTOSIS_VIA_CD40_DN	250	0.409877	1.12306	0.210526	0.589794	1	2328	tags=30%, list=13%, signal=34%
SAKAI_TUMOR_INFILTRATING_MONOCYTES_DN	75	0.477251	1.1224	0.264808	0.589798	1	1539	tags=29%, list=8%, signal=32%
STEIN_ESRRA_TARGETS_RESPONSIVE_TO_ESTROGEN_UP	26	0.554916	1.12262	0.307554	0.589808	1	1068	tags=15%, list=6%, signal=16%
CERIBELLI_PROMOTERS_INACTIVE_AND_BOUND_BY_NFY	18	0.577039	1.12351	0.299048	0.589813	1	150	tags=6%, list=1%, signal=6%
AZARE_NEOPLASTIC_TRANSFORMATION_BY_STAT3_UP	98	0.449904	1.12269	0.237847	0.590218	1	998	tags=17%, list=5%, signal=18%
SMITH_TERT_TARGETS_DN	77	0.466759	1.12141	0.273897	0.591191	1	1439	tags=22%, list=8%, signal=24%
REACTOME_LYSOSOME_VESICLE_BIOGENESIS	33	0.532859	1.12113	0.281022	0.59137	1	1700	tags=33%, list=9%, signal=37%
LE_EGR2_TARGETS_UP	98	0.451679	1.11853	0.244932	0.593632	1	2450	tags=32%, list=13%, signal=36%
SENGUPTA_NASOPHARYNGEAL_CARCINOMA_WITH_LMP1_UP	304	0.399698	1.11919	0.177885	0.593691	1	1747	tags=18%, list=9%, signal=20%
WATANABE_RECTAL_CANCER_RADIOTHERAPY_RESPONSIVE_DN	81	0.465435	1.11938	0.3	0.593775	1	1294	tags=30%, list=7%, signal=32%
REACTOME_SYNTHESIS_OF_SUBSTRATES_IN_N_GLYCAN_BIOSYTHESIS	56	0.489584	1.11886	0.269366	0.593909	1	3737	tags=41%, list=20%, signal=51%
KEGG_SPHINGOLIPID_METABOLISM	36	0.524633	1.11997	0.277174	0.593926	1	4350	tags=47%, list=23%, signal=62%
DANG_MYC_TARGETS_UP	125	0.437813	1.11862	0.243655	0.593953	1	1211	tags=23%, list=7%, signal=25%
RUIZ_TNC_TARGETS_UP	128	0.436213	1.11941	0.242975	0.594291	1	1543	tags=23%, list=8%, signal=25%
ALCALAY_AML_BY_NPM1_LOCALIZATION_DN	174	0.422071	1.11951	0.236014	0.594602	1	2459	tags=30%, list=13%, signal=34%
REACTOME_RESOLUTION_OF_AP_SITES_VIA_THE_MULTIPLE_NUCLEOTIDE_PATCH_REPLACEMENT_PATHWAY	25	0.560961	1.11759	0.316271	0.595485	1	802	tags=12%, list=4%, signal=13%
BLALOCK_ALZHEIMERS_DISEASE_INCIPIENT_DN	145	0.423514	1.11727	0.244556	0.595811	1	1424	tags=19%, list=8%, signal=21%
KORKOLA_SEMINOMA_UP	38	0.523264	1.11658	0.314035	0.595877	1	2551	tags=34%, list=14%, signal=40%
KEGG_OLFACTORY_TRANSDUCTION	29	0.535493	1.11636	0.330869	0.5959	1	1517	tags=14%, list=8%, signal=15%
BHATTACHARYA_EMBRYONIC_STEM_CELL	70	0.465247	1.11661	0.273085	0.596396	1	1749	tags=27%, list=9%, signal=30%
YAO_TEMPORAL_RESPONSE_TO_PROGESTERONE_CLUSTER_10	66	0.473517	1.11675	0.287456	0.596646	1	1828	tags=30%, list=10%, signal=33%
HENDRICKS_SMARCA4_TARGETS_UP	46	0.5043	1.11506	0.31283	0.596963	1	1423	tags=24%, list=8%, signal=26%
SABATES_COLORECTAL_ADENOMA_DN	158	0.429405	1.11508	0.244932	0.597486	1	2078	tags=18%, list=11%, signal=20%
REACTOME_PRC2_METHYLATES_HISTONES_AND_DNA	67	0.472678	1.11552	0.27027	0.597499	1	2970	tags=39%, list=16%, signal=46%
REACTOME_EPH_EPHRIN_MEDIATED_REPULSION_OF_CELLS	45	0.504838	1.11434	0.284658	0.597683	1	1613	tags=13%, list=9%, signal=15%
REACTOME_ARACHIDONIC_ACID_METABOLISM	42	0.497925	1.11523	0.300567	0.597692	1	3102	tags=24%, list=17%, signal=29%
REACTOME_ERCC6_CSB_AND_EHMT2_G9A_POSITIVELY_REGULATE_RRNA_EXPRESSION	70	0.468921	1.11409	0.271277	0.59777	1	2970	tags=37%, list=16%, signal=44%
BIOCARTA_GCR_PATHWAY	17	0.588933	1.11441	0.35175	0.598079	1	854	tags=41%, list=5%, signal=43%
GAZDA_DIAMOND_BLACKFAN_ANEMIA_ERYTHROID_UP	26	0.552305	1.11197	0.335702	0.598797	1	3382	tags=46%, list=18%, signal=56%
REACTOME_NCAM1_INTERACTIONS	22	0.57666	1.1135	0.345745	0.598847	1	1868	tags=23%, list=10%, signal=25%
PID_CASPASE_PATHWAY	51	0.489263	1.11149	0.302491	0.598954	1	1826	tags=29%, list=10%, signal=33%
CHARAFE_BREAST_CANCER_LUMINAL_VS_MESENCHYMAL_DN	387	0.3928	1.11167	0.194399	0.59905	1	1530	tags=15%, list=8%, signal=16%
ENK_UV_RESPONSE_EPIDERMIS_UP	265	0.403286	1.11294	0.216667	0.599183	1	2663	tags=26%, list=14%, signal=30%
COATES_MACROPHAGE_M1_VS_M2_UP	75	0.465312	1.11227	0.278182	0.599221	1	3832	tags=41%, list=21%, signal=52%
SHEN_SMARCA2_TARGETS_DN	152	0.416579	1.11094	0.21831	0.599223	1	1522	tags=9%, list=8%, signal=10%
JIANG_TIP30_TARGETS_DN	21	0.563651	1.11202	0.338983	0.599255	1	2163	tags=38%, list=12%, signal=43%
ZHOU_INFLAMMATORY_RESPONSE_FIMA_DN	229	0.403596	1.10959	0.217247	0.599317	1	2996	tags=28%, list=16%, signal=32%
REACTOME_ABORTIVE_ELONGATION_OF_HIV_1_TRANSCRIPT_IN_THE_ABSENCE_OF_TAT	23	0.552756	1.10853	0.348148	0.599358	1	1954	tags=43%, list=11%, signal=49%
CHUNG_BLISTER_CYTOTOXICITY_UP	132	0.435131	1.10912	0.265487	0.599447	1	1402	tags=24%, list=8%, signal=26%
BASSO_HAIRY_CELL_LEUKEMIA_UP	71	0.46634	1.11059	0.297248	0.599565	1	1473	tags=18%, list=8%, signal=20%
CROONQUIST_NRAS_SIGNALING_DN	67	0.471973	1.11101	0.303411	0.599642	1	4180	tags=39%, list=23%, signal=50%
REACTOME_CASPASE_ACTIVATION_VIA_DEATH_RECEPTORS_IN_THE_PRESENCE_OF_LIGAND	16	0.594471	1.11232	0.34275	0.599677	1	3175	tags=69%, list=17%, signal=83%
GUO_TARGETS_OF_IRS1_AND_IRS2	80	0.45642	1.11297	0.269504	0.599684	1	362	tags=13%, list=2%, signal=13%
DAZARD_UV_RESPONSE_CLUSTER_G2	27	0.539167	1.1125	0.319471	0.59977	1	1660	tags=56%, list=9%, signal=61%
REACTOME_ANTIGEN_PRESENTATION:_FOLDING_ASSEMBLY_AND_PEPTIDE_LOADING_OF_CLASS_I_MHC	25	0.568246	1.10963	0.342609	0.599778	1	1062	tags=28%, list=6%, signal=30%
ZHANG_TARGETS_OF_EWSR1_FLI1_FUSION	82	0.45828	1.11028	0.259005	0.599799	1	1795	tags=20%, list=10%, signal=22%
NUTT_GBM_VS_AO_GLIOMA_DN	38	0.519841	1.10918	0.302326	0.599854	1	2998	tags=45%, list=16%, signal=53%
KEGG_PATHOGENIC_ESCHERICHIA_COLI_INFECTION	50	0.492265	1.10854	0.301394	0.599901	1	1207	tags=30%, list=7%, signal=32%
CHIARETTI_T_ALL_REFRACTORY_TO_THERAPY	25	0.548131	1.10967	0.327239	0.60024	1	2064	tags=28%, list=11%, signal=31%
HILLION_HMGA1B_TARGETS	65	0.47534	1.1086	0.285714	0.600319	1	802	tags=22%, list=4%, signal=22%
RHODES_UNDIFFERENTIATED_CANCER	67	0.47766	1.1097	0.285199	0.600696	1	1745	tags=27%, list=9%, signal=30%
REACTOME_MEIOSIS	106	0.437485	1.10642	0.265651	0.602751	1	3068	tags=34%, list=17%, signal=40%
KEGG_SPLICEOSOME	126	0.432433	1.10704	0.256228	0.602829	1	925	tags=14%, list=5%, signal=15%
REACTOME_DNA_REPAIR	316	0.390191	1.1061	0.196774	0.603023	1	3599	tags=32%, list=19%, signal=39%
KEGG_REGULATION_OF_ACTIN_CYTOSKELETON	172	0.417052	1.10644	0.236577	0.603265	1	1013	tags=11%, list=5%, signal=12%
JAZAG_TGFB1_SIGNALING_UP	89	0.446011	1.10662	0.27027	0.603352	1	2280	tags=21%, list=12%, signal=24%
KANG_FLUOROURACIL_RESISTANCE_DN	15	0.59975	1.10448	0.360071	0.603823	1	112	tags=7%, list=1%, signal=7%
REACTOME_G2_M_CHECKPOINTS	160	0.418119	1.10425	0.269481	0.603874	1	1455	tags=17%, list=8%, signal=18%
APRELIKOVA_BRCA1_TARGETS	43	0.501919	1.10509	0.304744	0.603984	1	485	tags=12%, list=3%, signal=12%
REACTOME_MAPK_FAMILY_SIGNALING_CASCADES	237	0.401106	1.10378	0.235392	0.604	1	1613	tags=16%, list=9%, signal=17%
HOLLERN_EMT_BREAST_TUMOR_UP	114	0.438694	1.104	0.277004	0.604005	1	1841	tags=24%, list=10%, signal=26%
DAZARD_RESPONSE_TO_UV_NHEK_UP	187	0.416745	1.10486	0.232639	0.604017	1	1660	tags=30%, list=9%, signal=33%
ABE_VEGFA_TARGETS_2HR	32	0.52852	1.10545	0.303797	0.604178	1	1606	tags=13%, list=9%, signal=14%
HEIDENBLAD_AMPLICON_8Q24_DN	36	0.50874	1.10451	0.306195	0.60433	1	1670	tags=25%, list=9%, signal=27%
SHARMA_PILOCYTIC_ASTROCYTOMA_LOCATION_UP	21	0.567161	1.10514	0.352399	0.604408	1	3954	tags=43%, list=21%, signal=54%
REACTOME_CELLULAR_RESPONSES_TO_EXTERNAL_STIMULI	486	0.380799	1.10332	0.189736	0.604695	1	1492	tags=18%, list=8%, signal=19%
HOFFMANN_IMMATURE_TO_MATURE_B_LYMPHOCYTE_DN	38	0.511452	1.10296	0.310592	0.605083	1	3312	tags=34%, list=18%, signal=42%
HOWLIN_PUBERTAL_MAMMARY_GLAND	42	0.499159	1.10149	0.309735	0.606058	1	1662	tags=33%, list=9%, signal=37%
LUI_TARGETS_OF_PAX8_PPARG_FUSION	33	0.522275	1.10167	0.327273	0.606141	1	1866	tags=42%, list=10%, signal=47%
PID_UPA_UPAR_PATHWAY	33	0.5184	1.10182	0.327519	0.606317	1	3318	tags=42%, list=18%, signal=52%
VANTVEER_BREAST_CANCER_ESR1_DN	248	0.398314	1.10217	0.226537	0.606539	1	1295	tags=15%, list=7%, signal=16%
BALDWIN_PRKCI_TARGETS_UP	34	0.514898	1.10189	0.306667	0.606723	1	1118	tags=18%, list=6%, signal=19%
REACTOME_DNA_REPLICATION_PRE_INITIATION	83	0.459278	1.10049	0.271523	0.606962	1	1385	tags=17%, list=7%, signal=18%
WANG_CLASSIC_ADIPOGENIC_TARGETS_OF_PPARG	24	0.545377	1.10089	0.340074	0.607071	1	3102	tags=33%, list=17%, signal=40%
REACTOME_HDR_THROUGH_HOMOLOGOUS_RECOMBINATION_HRR	66	0.47586	1.10061	0.305606	0.607227	1	3486	tags=27%, list=19%, signal=33%
LEE_LIVER_CANCER_SURVIVAL_DN	169	0.411765	1.09951	0.246154	0.607323	1	2916	tags=38%, list=16%, signal=45%
HWANG_PROSTATE_CANCER_MARKERS	26	0.546026	1.09963	0.328897	0.607571	1	1068	tags=27%, list=6%, signal=29%
BURTON_ADIPOGENESIS_PEAK_AT_24HR	38	0.511189	1.09965	0.336976	0.608084	1	2658	tags=29%, list=14%, signal=34%
KEGG_GLYCOSYLPHOSPHATIDYLINOSITOL_GPI_ANCHOR_BIOSYNTHESIS	24	0.540742	1.09983	0.328696	0.608207	1	2285	tags=33%, list=12%, signal=38%
ZHANG_GATA6_TARGETS_DN	49	0.487821	1.09846	0.325967	0.609535	1	2483	tags=24%, list=13%, signal=28%
REACTOME_LAGGING_STRAND_SYNTHESIS	20	0.550073	1.09809	0.34334	0.609863	1	802	tags=10%, list=4%, signal=10%
SWEET_LUNG_CANCER_KRAS_DN	295	0.395098	1.0978	0.23955	0.610047	1	973	tags=11%, list=5%, signal=11%
XU_HGF_SIGNALING_NOT_VIA_AKT1_48HR_DN	18	0.580492	1.09737	0.352014	0.610589	1	1312	tags=17%, list=7%, signal=18%
REACTOME_REGULATION_OF_FZD_BY_UBIQUITINATION	15	0.604086	1.09683	0.389098	0.610884	1	103	tags=7%, list=1%, signal=7%
REACTOME_RNA_POLYMERASE_III_TRANSCRIPTION_INITIATION_FROM_TYPE_3_PROMOTER	28	0.535851	1.09692	0.368897	0.611216	1	3162	tags=36%, list=17%, signal=43%
TONG_INTERACT_WITH_PTTG1	50	0.477458	1.09383	0.310219	0.611372	1	1912	tags=28%, list=10%, signal=31%
BAELDE_DIABETIC_NEPHROPATHY_DN	390	0.37834	1.09511	0.196774	0.611384	1	2394	tags=24%, list=13%, signal=27%
REACTOME_ABC_FAMILY_PROTEINS_MEDIATED_TRANSPORT	93	0.447208	1.09553	0.27383	0.61144	1	1385	tags=16%, list=7%, signal=17%
LINDGREN_BLADDER_CANCER_CLUSTER_3_DN	202	0.403983	1.09519	0.268581	0.611719	1	2169	tags=22%, list=12%, signal=24%
RICKMAN_TUMOR_DIFFERENTIATED_MODERATELY_VS_POORLY_DN	16	0.582622	1.09431	0.366667	0.611749	1	1312	tags=25%, list=7%, signal=27%
BRACHAT_RESPONSE_TO_CAMPTOTHECIN_UP	24	0.544386	1.09626	0.341113	0.611803	1	2255	tags=38%, list=12%, signal=43%
REACTOME_CYTOSOLIC_SULFONATION_OF_SMALL_MOLECULES	20	0.55905	1.09388	0.372913	0.611804	1	3385	tags=45%, list=18%, signal=55%
PLASARI_TGFB1_TARGETS_1HR_UP	32	0.526939	1.0945	0.331579	0.611812	1	1956	tags=38%, list=11%, signal=42%
CHYLA_CBFA2T3_TARGETS_DN	182	0.408759	1.09559	0.25641	0.611886	1	2082	tags=12%, list=11%, signal=13%
ACEVEDO_LIVER_CANCER_WITH_H3K27ME3_UP	166	0.417822	1.094	0.285235	0.612007	1	2684	tags=20%, list=14%, signal=24%
ONDER_CDH1_TARGETS_2_UP	208	0.401143	1.09464	0.250859	0.612035	1	1317	tags=10%, list=7%, signal=11%
REACTOME_INFLUENZA_INFECTION	151	0.418858	1.0957	0.27598	0.612121	1	2039	tags=28%, list=11%, signal=31%
VERRECCHIA_RESPONSE_TO_TGFB1_C2	18	0.568666	1.09584	0.365942	0.612349	1	564	tags=22%, list=3%, signal=23%
SCHLOSSER_SERUM_RESPONSE_AUGMENTED_BY_MYC	101	0.437742	1.09291	0.297578	0.613238	1	2034	tags=28%, list=11%, signal=31%
RASHI_RESPONSE_TO_IONIZING_RADIATION_3	41	0.494016	1.09193	0.317757	0.614122	1	872	tags=12%, list=5%, signal=13%
REACTOME_M_PHASE	374	0.381874	1.09195	0.222591	0.614617	1	2437	tags=23%, list=13%, signal=26%
REACTOME_PEPTIDE_LIGAND_BINDING_RECEPTORS	96	0.441672	1.09198	0.319298	0.615082	1	1045	tags=10%, list=6%, signal=11%
REACTOME_NUCLEOTIDE_SALVAGE	22	0.553646	1.09096	0.360281	0.615472	1	1152	tags=23%, list=6%, signal=24%
GAURNIER_PSMD4_TARGETS	66	0.472024	1.09107	0.30605	0.615765	1	1654	tags=36%, list=9%, signal=40%
LA_MEN1_TARGETS	17	0.576828	1.09059	0.351955	0.615848	1	2215	tags=29%, list=12%, signal=33%
REACTOME_CILIUM_ASSEMBLY	191	0.406609	1.09033	0.254019	0.615973	1	2345	tags=16%, list=13%, signal=18%
REACTOME_SIGNALING_BY_PDGF	45	0.497384	1.08968	0.32882	0.615978	1	1868	tags=13%, list=10%, signal=15%
REACTOME_CONSTITUTIVE_SIGNALING_BY_ABERRANT_PI3K_IN_CANCER	50	0.483979	1.0898	0.335727	0.616208	1	1613	tags=14%, list=9%, signal=15%
REACTOME_CELLULAR_RESPONSE_TO_HYPOXIA	69	0.461414	1.08913	0.320652	0.616361	1	1385	tags=20%, list=7%, signal=22%
REACTOME_BETA_CATENIN_INDEPENDENT_WNT_SIGNALING	134	0.424237	1.08994	0.282374	0.616393	1	1613	tags=16%, list=9%, signal=18%
LIU_LIVER_CANCER	28	0.531507	1.08927	0.342857	0.616533	1	2003	tags=21%, list=11%, signal=24%
REACTOME_FORMATION_OF_THE_BETA_CATENIN:TCF_TRANSACTIVATING_COMPLEX	84	0.453662	1.08816	0.298851	0.618387	1	3001	tags=36%, list=16%, signal=42%
KUNINGER_IGF1_VS_PDGFB_TARGETS_DN	36	0.518769	1.08772	0.363636	0.618435	1	718	tags=11%, list=4%, signal=12%
BEIER_GLIOMA_STEM_CELL_DN	60	0.4623	1.08776	0.315992	0.618878	1	1669	tags=27%, list=9%, signal=29%
FERNANDEZ_BOUND_BY_MYC	159	0.41169	1.08693	0.274247	0.619403	1	1447	tags=23%, list=8%, signal=25%
REACTOME_METABOLISM_OF_VITAMINS_AND_COFACTORS	149	0.412139	1.08631	0.282572	0.619417	1	2386	tags=17%, list=13%, signal=20%
REACTOME_HDACS_DEACETYLATE_HISTONES	87	0.443872	1.0871	0.309315	0.619497	1	2970	tags=36%, list=16%, signal=42%
BRUNO_HEMATOPOIESIS	59	0.458941	1.08661	0.332703	0.619694	1	2075	tags=32%, list=11%, signal=36%
CREIGHTON_AKT1_SIGNALING_VIA_MTOR_UP	31	0.522088	1.08636	0.346642	0.619861	1	1410	tags=26%, list=8%, signal=28%
VALK_AML_CLUSTER_16	23	0.554239	1.08526	0.363985	0.619996	1	4349	tags=35%, list=23%, signal=45%
LIU_PROSTATE_CANCER_UP	81	0.440663	1.08541	0.29682	0.620151	1	2576	tags=28%, list=14%, signal=33%
REACTOME_O_GLYCOSYLATION_OF_TSR_DOMAIN_CONTAINING_PROTEINS	18	0.567583	1.08541	0.389286	0.620697	1	611	tags=6%, list=3%, signal=6%
LEIN_MEDULLA_MARKERS	60	0.468279	1.08561	0.312614	0.620723	1	1466	tags=17%, list=8%, signal=18%
REACTOME_CHEMOKINE_RECEPTORS_BIND_CHEMOKINES	41	0.490794	1.08456	0.319231	0.621221	1	1045	tags=20%, list=6%, signal=21%
YAGI_AML_RELAPSE_PROGNOSIS	34	0.508425	1.08069	0.352294	0.623584	1	1954	tags=41%, list=11%, signal=46%
REACTOME_SIGNALING_BY_RHO_GTPASES	413	0.375492	1.08174	0.242812	0.623644	1	1614	tags=15%, list=9%, signal=17%
OZANNE_AP1_TARGETS_UP	15	0.58107	1.08074	0.366906	0.624007	1	704	tags=40%, list=4%, signal=42%
PURBEY_TARGETS_OF_CTBP1_NOT_SATB1_DN	312	0.384461	1.08178	0.244027	0.624099	1	2037	tags=18%, list=11%, signal=20%
REACTOME_APC_CDC20_MEDIATED_DEGRADATION_OF_NEK2A	25	0.527795	1.0809	0.348315	0.624149	1	1711	tags=20%, list=9%, signal=22%
HILLION_HMGA1_TARGETS	65	0.460786	1.08131	0.326605	0.624222	1	802	tags=17%, list=4%, signal=18%
KOYAMA_SEMA3B_TARGETS_UP	204	0.400874	1.08106	0.277778	0.624322	1	2121	tags=19%, list=11%, signal=21%
REACTOME_REGULATED_NECROSIS	20	0.562094	1.08205	0.386233	0.624491	1	2319	tags=45%, list=13%, signal=51%
REACTOME_NEGATIVE_REGULATION_OF_NOTCH4_SIGNALING	53	0.475753	1.08224	0.346642	0.624534	1	1385	tags=25%, list=7%, signal=26%
KEGG_LEUKOCYTE_TRANSENDOTHELIAL_MIGRATION	95	0.436478	1.0818	0.308118	0.62459	1	989	tags=16%, list=5%, signal=17%
REACTOME_INTERLEUKIN_20_FAMILY_SIGNALING	18	0.558577	1.08306	0.359259	0.624608	1	1758	tags=22%, list=9%, signal=25%
KASLER_HDAC7_TARGETS_2_DN	27	0.532043	1.08008	0.361664	0.62464	1	333	tags=11%, list=2%, signal=11%
WORSCHECH_TUMOR_REJECTION_UP	51	0.478141	1.08232	0.335106	0.624901	1	2111	tags=35%, list=11%, signal=40%
RUAN_RESPONSE_TO_TROGLITAZONE_UP	19	0.560419	1.08242	0.375926	0.625186	1	861	tags=21%, list=5%, signal=22%
REACTOME_EXPORT_OF_VIRAL_RIBONUCLEOPROTEINS_FROM_NUCLEUS	33	0.510984	1.08253	0.354776	0.62546	1	0	tags=3%, list=0%, signal=3%
BROWN_MYELOID_CELL_DEVELOPMENT_DN	109	0.431386	1.07911	0.316637	0.62612	1	3037	tags=30%, list=16%, signal=36%
SCHAEFFER_PROSTATE_DEVELOPMENT_12HR_DN	30	0.526526	1.07922	0.354662	0.626393	1	1494	tags=17%, list=8%, signal=18%
RUTELLA_RESPONSE_TO_HGF_UP	407	0.376771	1.07879	0.239303	0.62644	1	1650	tags=21%, list=9%, signal=22%
MATZUK_MALE_REPRODUCTION_SERTOLI	16	0.561315	1.07805	0.404175	0.627222	1	1737	tags=31%, list=9%, signal=34%
CHAUHAN_RESPONSE_TO_METHOXYESTRADIOL_UP	48	0.47594	1.07808	0.337522	0.627704	1	977	tags=21%, list=5%, signal=22%
BRUINS_UVC_RESPONSE_VIA_TP53_GROUP_B	427	0.371413	1.07676	0.251553	0.627843	1	1746	tags=15%, list=9%, signal=17%
BIOCARTA_EICOSANOID_PATHWAY	19	0.564403	1.0768	0.379817	0.628287	1	2022	tags=21%, list=11%, signal=24%
KEGG_CYTOSOLIC_DNA_SENSING_PATHWAY	41	0.501017	1.07742	0.35219	0.628332	1	1222	tags=32%, list=7%, signal=34%
HERNANDEZ_ABERRANT_MITOSIS_BY_DOCETACEL_4NM_UP	17	0.574016	1.07692	0.391697	0.62854	1	1448	tags=24%, list=8%, signal=26%
YAO_TEMPORAL_RESPONSE_TO_PROGESTERONE_CLUSTER_1	60	0.465563	1.07707	0.336364	0.628712	1	1151	tags=15%, list=6%, signal=16%
LINDVALL_IMMORTALIZED_BY_TERT_UP	56	0.466932	1.07591	0.3125	0.628995	1	496	tags=11%, list=3%, signal=11%
YAGI_AML_FAB_MARKERS	175	0.411029	1.07602	0.315789	0.629263	1	852	tags=13%, list=5%, signal=13%
PID_SYNDECAN_4_PATHWAY	25	0.536492	1.07551	0.357678	0.629484	1	2079	tags=28%, list=11%, signal=31%
HAHTOLA_MYCOSIS_FUNGOIDES_CD4_UP	61	0.457944	1.07512	0.33908	0.629955	1	1465	tags=34%, list=8%, signal=37%
GRABARCZYK_BCL11B_TARGETS_UP	74	0.453612	1.07407	0.322284	0.629958	1	974	tags=16%, list=5%, signal=17%
REACTOME_SYNTHESIS_OF_IP3_AND_IP4_IN_THE_CYTOSOL	22	0.544579	1.07448	0.366906	0.630031	1	488	tags=9%, list=3%, signal=9%
RIGGINS_TAMOXIFEN_RESISTANCE_DN	186	0.400176	1.0742	0.292769	0.630187	1	2000	tags=19%, list=11%, signal=21%
REACTOME_TRANSCRIPTION_COUPLED_NUCLEOTIDE_EXCISION_REPAIR_TC_NER	78	0.451186	1.07473	0.337456	0.630428	1	2074	tags=24%, list=11%, signal=27%
REACTOME_APOPTOTIC_CLEAVAGE_OF_CELLULAR_PROTEINS	34	0.513868	1.0745	0.365314	0.630511	1	1707	tags=26%, list=9%, signal=29%
ALONSO_METASTASIS_DN	18	0.55122	1.07335	0.373814	0.630746	1	31	tags=6%, list=0%, signal=6%
HERNANDEZ_MITOTIC_ARREST_BY_DOCETAXEL_1_UP	20	0.559359	1.07351	0.391061	0.630876	1	726	tags=30%, list=4%, signal=31%
DELACROIX_RAR_TARGETS_UP	38	0.494355	1.07271	0.342441	0.631916	1	792	tags=24%, list=4%, signal=25%
GUILLAUMOND_KLF10_TARGETS_DN	24	0.538296	1.07196	0.379189	0.632843	1	1364	tags=38%, list=7%, signal=40%
GOLUB_ALL_VS_AML_DN	23	0.541606	1.07201	0.378987	0.633238	1	948	tags=30%, list=5%, signal=32%
JIANG_HYPOXIA_CANCER	53	0.483113	1.07048	0.351724	0.63459	1	2968	tags=42%, list=16%, signal=49%
BIOCARTA_CASPASE_PATHWAY	22	0.539265	1.07058	0.382671	0.634878	1	1403	tags=32%, list=8%, signal=34%
STAEGE_EWING_FAMILY_TUMOR	17	0.561434	1.07092	0.389189	0.635038	1	1299	tags=24%, list=7%, signal=25%
WAMUNYOKOLI_OVARIAN_CANCER_LMP_UP	246	0.384436	1.07	0.276382	0.635285	1	2816	tags=28%, list=15%, signal=32%
PODAR_RESPONSE_TO_ADAPHOSTIN_UP	144	0.415736	1.07062	0.307427	0.635285	1	398	tags=10%, list=2%, signal=11%
MANN_RESPONSE_TO_AMIFOSTINE_UP	19	0.541388	1.06904	0.393443	0.63558	1	1733	tags=32%, list=9%, signal=35%
REACTOME_RNA_POLYMERASE_I_TRANSCRIPTION_TERMINATION	30	0.511653	1.06957	0.371057	0.635854	1	3430	tags=47%, list=19%, signal=57%
KESHELAVA_MULTIPLE_DRUG_RESISTANCE	72	0.444611	1.06931	0.34331	0.635924	1	1714	tags=25%, list=9%, signal=27%
TAVOR_CEBPA_TARGETS_UP	49	0.467744	1.06909	0.365052	0.635978	1	2106	tags=29%, list=11%, signal=32%
KOBAYASHI_EGFR_SIGNALING_24HR_DN	243	0.389961	1.06756	0.314815	0.636092	1	2658	tags=19%, list=14%, signal=22%
REACTOME_TRANSLOCATION_OF_SLC2A4_GLUT4_TO_THE_PLASMA_MEMBRANE	63	0.448728	1.06766	0.350719	0.636383	1	1817	tags=25%, list=10%, signal=28%
ROSS_AML_WITH_CBFB_MYH11_FUSION	51	0.471472	1.06786	0.355903	0.63639	1	2751	tags=45%, list=15%, signal=53%
HOLLERN_EMT_BREAST_TUMOR_DN	97	0.431943	1.06721	0.338488	0.63647	1	3939	tags=16%, list=21%, signal=21%
RICKMAN_HEAD_AND_NECK_CANCER_D	26	0.526007	1.06843	0.395131	0.636559	1	126	tags=8%, list=1%, signal=8%
KAYO_AGING_MUSCLE_DN	106	0.428885	1.0681	0.338926	0.636839	1	1959	tags=25%, list=11%, signal=27%
MOOTHA_PGC	388	0.372222	1.06789	0.277691	0.636849	1	2587	tags=29%, list=14%, signal=33%
GRAHAM_CML_DIVIDING_VS_NORMAL_QUIESCENT_UP	174	0.402514	1.06485	0.318662	0.63827	1	3661	tags=30%, list=20%, signal=37%
REACTOME_GLYCOGEN_METABOLISM	24	0.532898	1.06506	0.355476	0.638288	1	3241	tags=33%, list=17%, signal=40%
FERRANDO_T_ALL_WITH_MLL_ENL_FUSION_UP	81	0.447311	1.06462	0.357268	0.638328	1	1683	tags=26%, list=9%, signal=28%
KEGG_VIRAL_MYOCARDITIS	59	0.456886	1.06525	0.372694	0.638341	1	1767	tags=32%, list=10%, signal=35%
LIN_NPAS4_TARGETS_UP	148	0.407748	1.06529	0.313458	0.638771	1	1263	tags=6%, list=7%, signal=6%
LEE_DIFFERENTIATING_T_LYMPHOCYTE	189	0.392205	1.0653	0.284247	0.639288	1	1975	tags=32%, list=11%, signal=35%
CHAUHAN_RESPONSE_TO_METHOXYESTRADIOL_DN	99	0.432217	1.06562	0.332155	0.639566	1	854	tags=27%, list=5%, signal=28%
ZHAN_MULTIPLE_MYELOMA_HP_DN	46	0.481552	1.06539	0.363309	0.639619	1	2014	tags=37%, list=11%, signal=41%
BENPORATH_PRC2_TARGETS	311	0.378486	1.06389	0.287625	0.639684	1	2469	tags=9%, list=13%, signal=10%
KEGG_NITROGEN_METABOLISM	16	0.563827	1.0657	0.405607	0.639887	1	2078	tags=25%, list=11%, signal=28%
KEGG_DRUG_METABOLISM_OTHER_ENZYMES	22	0.538498	1.06289	0.402878	0.640568	1	2385	tags=18%, list=13%, signal=21%
REACTOME_PHASE_2_PLATEAU_PHASE	15	0.575622	1.06328	0.404537	0.640673	1	790	tags=7%, list=4%, signal=7%
SENESE_HDAC2_TARGETS_DN	93	0.433385	1.063	0.347295	0.640833	1	1169	tags=11%, list=6%, signal=11%
BARIS_THYROID_CANCER_DN	54	0.462042	1.06211	0.362191	0.64099	1	2505	tags=37%, list=14%, signal=43%
HAHTOLA_MYCOSIS_FUNGOIDES_UP	17	0.548553	1.06187	0.391218	0.641046	1	2592	tags=35%, list=14%, signal=41%
REACTOME_APC_C:CDC20_MEDIATED_DEGRADATION_OF_CYCLIN_B	23	0.526111	1.06052	0.410985	0.641227	1	4304	tags=52%, list=23%, signal=68%
PID_HDAC_CLASSII_PATHWAY	32	0.511701	1.06214	0.362454	0.641451	1	429	tags=13%, list=2%, signal=13%
REACTOME_PEPTIDE_HORMONE_METABOLISM	49	0.481538	1.0623	0.375887	0.641537	1	2230	tags=22%, list=12%, signal=25%
CHIARADONNA_NEOPLASTIC_TRANSFORMATION_CDC25_UP	96	0.424388	1.0606	0.309569	0.641554	1	2353	tags=25%, list=13%, signal=28%
SHIN_B_CELL_LYMPHOMA_CLUSTER_8	36	0.499184	1.06061	0.394495	0.642069	1	854	tags=22%, list=5%, signal=23%
RAHMAN_TP53_TARGETS_PHOSPHORYLATED	21	0.536061	1.06073	0.375451	0.642319	1	1745	tags=52%, list=9%, signal=58%
MOHANKUMAR_HOXA1_TARGETS_DN	105	0.42241	1.06085	0.335017	0.642539	1	2078	tags=23%, list=11%, signal=26%
REACTOME_PROCESSING_OF_DNA_DOUBLE_STRAND_BREAK_ENDS	90	0.429234	1.06102	0.344768	0.642679	1	3486	tags=33%, list=19%, signal=41%
REACTOME_NONHOMOLOGOUS_END_JOINING_NHEJ	63	0.460225	1.05879	0.384071	0.643582	1	3068	tags=38%, list=17%, signal=45%
OLSSON_E2F3_TARGETS_UP	20	0.541655	1.0589	0.413043	0.643872	1	3587	tags=40%, list=19%, signal=50%
ROSTY_CERVICAL_CANCER_PROLIFERATION_CLUSTER	135	0.405567	1.0589	0.33222	0.644394	1	3964	tags=32%, list=21%, signal=40%
REACTOME_SIALIC_ACID_METABOLISM	27	0.522315	1.05905	0.391144	0.644529	1	3098	tags=33%, list=17%, signal=40%
REACTOME_MICRORNA_MIRNA_BIOGENESIS	24	0.528458	1.05805	0.402597	0.644899	1	2066	tags=42%, list=11%, signal=47%
REACTOME_NEF_MEDIATES_DOWN_MODULATION_OF_CELL_SURFACE_RECEPTORS_BY_RECRUITING_THEM_TO_CLATHRIN_ADAPTERS	21	0.538576	1.05737	0.402852	0.645576	1	1585	tags=33%, list=9%, signal=36%
HARRIS_HYPOXIA	69	0.458926	1.05756	0.344383	0.645599	1	869	tags=25%, list=5%, signal=26%
GRAHAM_NORMAL_QUIESCENT_VS_NORMAL_DIVIDING_UP	59	0.457022	1.05698	0.357013	0.646001	1	2064	tags=27%, list=11%, signal=30%
REACTOME_SIGNALING_BY_LIGAND_RESPONSIVE_EGFR_VARIANTS_IN_CANCER	16	0.576116	1.05665	0.398866	0.646351	1	103	tags=13%, list=1%, signal=13%
MUELLER_PLURINET	285	0.3789	1.05467	0.314103	0.647064	1	1779	tags=19%, list=10%, signal=21%
JACKSON_DNMT1_TARGETS_UP	73	0.447211	1.05446	0.364407	0.647086	1	971	tags=22%, list=5%, signal=23%
PAL_PRMT5_TARGETS_UP	179	0.39756	1.05549	0.322917	0.647181	1	1749	tags=26%, list=9%, signal=28%
REACTOME_SIGNALING_BY_FGFR2_IN_DISEASE	30	0.500681	1.05398	0.380074	0.647288	1	1954	tags=33%, list=11%, signal=37%
GARGALOVIC_RESPONSE_TO_OXIDIZED_PHOSPHOLIPIDS_BLUE_DN	53	0.459698	1.0552	0.341912	0.64734	1	3005	tags=30%, list=16%, signal=36%
SASAI_RESISTANCE_TO_NEOPLASTIC_TRANSFROMATION	41	0.478665	1.05605	0.383764	0.64736	1	742	tags=10%, list=4%, signal=10%
KEGG_GRAFT_VERSUS_HOST_DISEASE	37	0.495077	1.05559	0.391137	0.647431	1	1654	tags=30%, list=9%, signal=33%
WELCSH_BRCA1_TARGETS_UP	184	0.392626	1.05471	0.338104	0.647505	1	2121	tags=24%, list=11%, signal=27%
KEGG_PROPANOATE_METABOLISM	28	0.505751	1.05403	0.367647	0.647684	1	3362	tags=39%, list=18%, signal=48%
NIKOLSKY_BREAST_CANCER_7Q21_Q22_AMPLICON	60	0.455185	1.0548	0.375887	0.647806	1	2253	tags=23%, list=12%, signal=26%
XU_GH1_EXOGENOUS_TARGETS_DN	74	0.444474	1.05562	0.35	0.64789	1	3061	tags=24%, list=17%, signal=29%
GREGORY_SYNTHETIC_LETHAL_WITH_IMATINIB	126	0.408778	1.0535	0.346789	0.647964	1	1228	tags=17%, list=7%, signal=18%
LEIN_OLIGODENDROCYTE_MARKERS	59	0.464483	1.05311	0.365248	0.648464	1	2228	tags=22%, list=12%, signal=25%
REACTOME_SYNTHESIS_OF_GLYCOSYLPHOSPHATIDYLINOSITOL_GPI	17	0.554953	1.05275	0.418079	0.648879	1	2285	tags=41%, list=12%, signal=47%
REACTOME_CARGO_CONCENTRATION_IN_THE_ER	30	0.510483	1.05223	0.398182	0.649142	1	1352	tags=20%, list=7%, signal=22%
TURASHVILI_BREAST_LOBULAR_CARCINOMA_VS_LOBULAR_NORMAL_DN	54	0.458264	1.05227	0.369069	0.649565	1	1799	tags=19%, list=10%, signal=20%
NADLER_HYPERGLYCEMIA_AT_OBESITY	52	0.459541	1.05128	0.35272	0.651044	1	1956	tags=31%, list=11%, signal=34%
KEGG_MISMATCH_REPAIR	23	0.524286	1.05077	0.393996	0.651838	1	802	tags=9%, list=4%, signal=9%
MUNSHI_MULTIPLE_MYELOMA_UP	71	0.440789	1.05029	0.368881	0.651985	1	709	tags=24%, list=4%, signal=25%
TOMLINS_PROSTATE_CANCER_DN	33	0.509569	1.05048	0.387681	0.652052	1	1376	tags=21%, list=7%, signal=23%
DELACROIX_RAR_TARGETS_DN	19	0.551604	1.05004	0.416357	0.652145	1	1711	tags=26%, list=9%, signal=29%
KEGG_ALLOGRAFT_REJECTION	34	0.48501	1.04962	0.386874	0.652744	1	1654	tags=32%, list=9%, signal=35%
WHITEHURST_PACLITAXEL_SENSITIVITY	28	0.514085	1.04811	0.411439	0.652956	1	2551	tags=18%, list=14%, signal=21%
REACTOME_TELOMERE_C_STRAND_LAGGING_STRAND_SYNTHESIS	24	0.532287	1.04828	0.411661	0.653054	1	802	tags=8%, list=4%, signal=9%
RIZ_ERYTHROID_DIFFERENTIATION_APOBEC2	15	0.572387	1.04833	0.439771	0.653456	1	3501	tags=27%, list=19%, signal=33%
BYSTRYKH_HEMATOPOIESIS_STEM_CELL_QTL_CIS	113	0.412282	1.04749	0.346831	0.653532	1	2530	tags=29%, list=14%, signal=34%
ADDYA_ERYTHROID_DIFFERENTIATION_BY_HEMIN	65	0.445695	1.04845	0.358182	0.653667	1	756	tags=22%, list=4%, signal=22%
GRAHAM_NORMAL_QUIESCENT_VS_NORMAL_DIVIDING_DN	84	0.431769	1.0476	0.355476	0.653764	1	4412	tags=40%, list=24%, signal=53%
YOSHIMURA_MAPK8_TARGETS_DN	309	0.374142	1.049	0.308581	0.653808	1	2349	tags=20%, list=13%, signal=23%
HOELZEL_NF1_TARGETS_DN	71	0.444627	1.04851	0.37037	0.654045	1	3140	tags=21%, list=17%, signal=25%
BRACHAT_RESPONSE_TO_CISPLATIN	21	0.530452	1.04866	0.422303	0.654184	1	809	tags=24%, list=4%, signal=25%
BERTUCCI_INVASIVE_CARCINOMA_DUCTAL_VS_LOBULAR_UP	24	0.520548	1.04694	0.398866	0.654438	1	2715	tags=25%, list=15%, signal=29%
FLORIO_NEOCORTEX_BASAL_RADIAL_GLIA_UP	213	0.385069	1.04673	0.341297	0.654466	1	2140	tags=13%, list=12%, signal=15%
APPIERTO_RESPONSE_TO_FENRETINIDE_UP	33	0.494711	1.04633	0.388502	0.654945	1	1087	tags=21%, list=6%, signal=22%
REACTOME_TP53_REGULATES_METABOLIC_GENES	81	0.43558	1.04604	0.369912	0.655174	1	1616	tags=25%, list=9%, signal=27%
HAHTOLA_SEZARY_SYNDROM_UP	93	0.418874	1.04392	0.36	0.656006	1	1405	tags=25%, list=8%, signal=27%
MALONEY_RESPONSE_TO_17AAG_DN	71	0.440493	1.04305	0.385455	0.656086	1	1356	tags=27%, list=7%, signal=29%
REACTOME_KINESINS	45	0.465945	1.0453	0.382857	0.656092	1	791	tags=9%, list=4%, signal=9%
CHICAS_RB1_TARGETS_SENESCENT	486	0.357777	1.04366	0.326053	0.656166	1	2570	tags=23%, list=14%, signal=27%
BIOCARTA_ATRBRCA_PATHWAY	22	0.530724	1.04426	0.390716	0.656185	1	4973	tags=41%, list=27%, signal=56%
URS_ADIPOCYTE_DIFFERENTIATION_UP	48	0.461391	1.04322	0.380414	0.656196	1	1216	tags=17%, list=7%, signal=18%
DARWICHE_PAPILLOMA_RISK_LOW_UP	124	0.406787	1.04404	0.384477	0.656222	1	1826	tags=22%, list=10%, signal=24%
ACEVEDO_LIVER_CANCER_WITH_H3K9ME3_UP	68	0.440952	1.04337	0.372727	0.65634	1	2435	tags=16%, list=13%, signal=19%
LUCAS_HNF4A_TARGETS_UP	50	0.464658	1.0454	0.374113	0.656368	1	2575	tags=30%, list=14%, signal=35%
REACTOME_MAP2K_AND_MAPK_ACTIVATION	34	0.494011	1.04468	0.388007	0.656641	1	467	tags=15%, list=3%, signal=15%
KEGG_TGF_BETA_SIGNALING_PATHWAY	66	0.447897	1.04427	0.376384	0.656697	1	146	tags=5%, list=1%, signal=5%
ALTEMEIER_RESPONSE_TO_LPS_WITH_MECHANICAL_VENTILATION	115	0.414922	1.04237	0.375451	0.656846	1	1304	tags=30%, list=7%, signal=33%
REACTOME_SPHINGOLIPID_METABOLISM	80	0.428454	1.04432	0.370304	0.657083	1	4390	tags=44%, list=24%, signal=57%
BRUINS_UVC_RESPONSE_VIA_TP53_GROUP_C	65	0.443481	1.04471	0.379562	0.657095	1	1617	tags=20%, list=9%, signal=22%
REACTOME_RESPIRATORY_ELECTRON_TRANSPORT	99	0.415071	1.04238	0.391608	0.657331	1	1932	tags=38%, list=10%, signal=43%
MEISSNER_NPC_HCP_WITH_H3K4ME2_AND_H3K27ME3	144	0.396737	1.04085	0.366387	0.65752	1	2920	tags=13%, list=16%, signal=15%
REACTOME_ACTIVATION_OF_HOX_GENES_DURING_DIFFERENTIATION	108	0.416105	1.0409	0.358736	0.657931	1	2851	tags=35%, list=15%, signal=41%
WOO_LIVER_CANCER_RECURRENCE_UP	91	0.430103	1.04099	0.377778	0.658237	1	1624	tags=24%, list=9%, signal=26%
MIYAGAWA_TARGETS_OF_EWSR1_ETS_FUSIONS_UP	219	0.38459	1.04153	0.339934	0.658397	1	1843	tags=16%, list=10%, signal=18%
REACTOME_SIGNALING_BY_EGFR_IN_CANCER	20	0.541968	1.04105	0.424188	0.658582	1	1352	tags=20%, list=7%, signal=22%
LOPES_METHYLATED_IN_COLON_CANCER_DN	22	0.52068	1.04018	0.414313	0.658692	1	914	tags=14%, list=5%, signal=14%
DOANE_RESPONSE_TO_ANDROGEN_UP	151	0.39347	1.04116	0.363309	0.658824	1	1738	tags=13%, list=9%, signal=14%
LY_AGING_OLD_DN	52	0.447766	1.0394	0.374545	0.659187	1	2422	tags=33%, list=13%, signal=38%
HOFFMANN_PRE_BI_TO_LARGE_PRE_BII_LYMPHOCYTE_DN	62	0.447016	1.03978	0.402527	0.659254	1	2294	tags=26%, list=12%, signal=29%
SENGUPTA_EBNA1_ANTICORRELATED	127	0.401146	1.03951	0.372302	0.659425	1	1574	tags=14%, list=8%, signal=15%
NEMETH_INFLAMMATORY_RESPONSE_LPS_DN	29	0.495962	1.03863	0.393116	0.660631	1	2065	tags=28%, list=11%, signal=31%
REACTOME_PCNA_DEPENDENT_LONG_PATCH_BASE_EXCISION_REPAIR	21	0.536094	1.03616	0.441489	0.666626	1	802	tags=10%, list=4%, signal=10%
PID_CIRCADIAN_PATHWAY	15	0.566557	1.03568	0.439024	0.66729	1	566	tags=13%, list=3%, signal=14%
YAGI_AML_WITH_T_8_21_TRANSLOCATION	323	0.367796	1.03511	0.372287	0.668269	1	1768	tags=19%, list=10%, signal=21%
PID_ALK1_PATHWAY	24	0.519722	1.03368	0.408273	0.668729	1	3573	tags=29%, list=19%, signal=36%
PYEON_HPV_POSITIVE_TUMORS_UP	87	0.42558	1.03417	0.363148	0.669077	1	2982	tags=31%, list=16%, signal=37%
ZHAN_MULTIPLE_MYELOMA_MS_DN	41	0.470642	1.03333	0.40255	0.669089	1	2337	tags=32%, list=13%, signal=36%
VANTVEER_BREAST_CANCER_BRCA1_UP	39	0.477875	1.03394	0.406593	0.669122	1	1273	tags=26%, list=7%, signal=27%
XU_HGF_TARGETS_REPRESSED_BY_AKT1_DN	58	0.444137	1.03373	0.396491	0.669131	1	2501	tags=31%, list=13%, signal=36%
LI_WILMS_TUMOR_VS_FETAL_KIDNEY_1_UP	154	0.396666	1.03267	0.386492	0.669197	1	2231	tags=23%, list=12%, signal=26%
VISALA_AGING_LYMPHOCYTE_DN	17	0.547794	1.03431	0.404453	0.669221	1	2007	tags=35%, list=11%, signal=40%
WEST_ADRENOCORTICAL_TUMOR_UP	286	0.36876	1.03285	0.378862	0.669227	1	2450	tags=21%, list=13%, signal=23%
YANG_BREAST_CANCER_ESR1_LASER_UP	28	0.510961	1.03302	0.421239	0.669332	1	4602	tags=61%, list=25%, signal=81%
PEDERSEN_METASTASIS_BY_ERBB2_ISOFORM_6	19	0.540119	1.03239	0.429942	0.669436	1	4439	tags=47%, list=24%, signal=62%
CAIRO_PML_TARGETS_BOUND_BY_MYC_UP	20	0.534271	1.03153	0.444008	0.669596	1	2426	tags=40%, list=13%, signal=46%
DARWICHE_PAPILLOMA_RISK_HIGH_DN	142	0.396835	1.0317	0.377551	0.66967	1	1287	tags=11%, list=7%, signal=12%
REACTOME_EXTENSION_OF_TELOMERES	30	0.499188	1.03434	0.429319	0.669683	1	3486	tags=23%, list=19%, signal=29%
REACTOME_OTHER_INTERLEUKIN_SIGNALING	235	0.374415	1.03123	0.377224	0.669837	1	1608	tags=16%, list=9%, signal=17%
REACTOME_FATTY_ACYL_COA_BIOSYNTHESIS	29	0.498449	1.03193	0.432234	0.670121	1	5576	tags=48%, list=30%, signal=69%
CAIRO_LIVER_DEVELOPMENT_UP	125	0.398202	1.03052	0.368243	0.670134	1	1599	tags=14%, list=9%, signal=16%
ONDER_CDH1_TARGETS_2_DN	369	0.362544	1.03171	0.356013	0.670153	1	2671	tags=19%, list=14%, signal=21%
KEGG_AMINO_SUGAR_AND_NUCLEOTIDE_SUGAR_METABOLISM	43	0.464438	1.03082	0.426229	0.670358	1	3839	tags=49%, list=21%, signal=61%
REACTOME_RNA_POLYMERASE_III_TRANSCRIPTION	40	0.475589	1.03056	0.423853	0.670555	1	3334	tags=30%, list=18%, signal=37%
CHIANG_LIVER_CANCER_SUBCLASS_UNANNOTATED_DN	184	0.381317	1.0281	0.373514	0.670646	1	2010	tags=25%, list=11%, signal=28%
REACTOME_TIGHT_JUNCTION_INTERACTIONS	16	0.548149	1.02967	0.447217	0.670748	1	6936	tags=56%, list=37%, signal=90%
CHOI_ATL_STAGE_PREDICTOR	40	0.471983	1.02864	0.401421	0.670779	1	1245	tags=28%, list=7%, signal=29%
AKL_HTLV1_INFECTION_DN	64	0.430577	1.02981	0.396429	0.670934	1	1127	tags=20%, list=6%, signal=22%
ZIRN_TRETINOIN_RESPONSE_WT1_UP	20	0.531606	1.02876	0.396491	0.670965	1	579	tags=10%, list=3%, signal=10%
KEGG_BIOSYNTHESIS_OF_UNSATURATED_FATTY_ACIDS	21	0.535629	1.02817	0.433213	0.670972	1	5041	tags=43%, list=27%, signal=59%
SCHUETZ_BREAST_CANCER_DUCTAL_INVASIVE_DN	67	0.429768	1.02705	0.408547	0.671244	1	3388	tags=21%, list=18%, signal=25%
REACTOME_INFECTIOUS_DISEASE	361	0.359209	1.02825	0.369181	0.67129	1	1966	tags=23%, list=11%, signal=25%
CUI_TCF21_TARGETS_2_UP	319	0.364543	1.02985	0.352273	0.671355	1	3661	tags=26%, list=20%, signal=32%
REACTOME_CLASS_I_MHC_MEDIATED_ANTIGEN_PROCESSING_PRESENTATION	342	0.362827	1.02901	0.342282	0.671383	1	1762	tags=16%, list=10%, signal=18%
RAY_TUMORIGENESIS_BY_ERBB2_CDC25A_DN	222	0.376726	1.02477	0.38422	0.671403	1	2306	tags=20%, list=12%, signal=22%
KEGG_GLYCOSPHINGOLIPID_BIOSYNTHESIS_GANGLIO_SERIES	15	0.561147	1.02878	0.454225	0.671448	1	2148	tags=40%, list=12%, signal=45%
WINNEPENNINCKX_MELANOMA_METASTASIS_UP	153	0.395862	1.02715	0.38986	0.671489	1	3673	tags=33%, list=20%, signal=41%
FLECHNER_PBL_KIDNEY_TRANSPLANT_OK_VS_DONOR_DN	40	0.474598	1.02906	0.440298	0.671777	1	595	tags=18%, list=3%, signal=18%
COLDREN_GEFITINIB_RESISTANCE_DN	185	0.382285	1.02722	0.388797	0.671827	1	2954	tags=18%, list=16%, signal=22%
REACTOME_TRANSMISSION_ACROSS_CHEMICAL_SYNAPSES	178	0.380616	1.02479	0.387435	0.671873	1	2732	tags=21%, list=15%, signal=25%
KEGG_NOD_LIKE_RECEPTOR_SIGNALING_PATHWAY	58	0.445913	1.0274	0.404475	0.671874	1	519	tags=14%, list=3%, signal=14%
REACTOME_POSITIVE_EPIGENETIC_REGULATION_OF_RRNA_EXPRESSION	100	0.414457	1.02552	0.382696	0.672065	1	3028	tags=37%, list=16%, signal=44%
GAVIN_FOXP3_TARGETS_CLUSTER_T4	88	0.417506	1.02526	0.390018	0.672175	1	3256	tags=43%, list=18%, signal=52%
WU_HBX_TARGETS_1_UP	15	0.55574	1.02481	0.464286	0.672334	1	719	tags=27%, list=4%, signal=28%
REACTOME_ACTIVATION_OF_IRF3_IRF7_MEDIATED_BY_TBK1_IKK_EPSILON	17	0.54596	1.02557	0.446461	0.672428	1	1222	tags=35%, list=7%, signal=38%
PHONG_TNF_RESPONSE_NOT_VIA_P38	304	0.370217	1.02482	0.373311	0.67281	1	1373	tags=14%, list=7%, signal=15%
REACTOME_G_ALPHA_S_SIGNALLING_EVENTS	93	0.41883	1.02558	0.401754	0.672933	1	2326	tags=14%, list=13%, signal=16%
PID_INTEGRIN_CS_PATHWAY	24	0.511062	1.02595	0.418944	0.672997	1	3318	tags=29%, list=18%, signal=35%
ZHAN_MULTIPLE_MYELOMA_CD2_UP	44	0.46705	1.02615	0.4375	0.673028	1	970	tags=18%, list=5%, signal=19%
REACTOME_PEROXISOMAL_PROTEIN_IMPORT	57	0.445825	1.02391	0.428325	0.673055	1	4108	tags=47%, list=22%, signal=61%
REACTOME_CLATHRIN_MEDIATED_ENDOCYTOSIS	123	0.399881	1.02573	0.394464	0.673077	1	1585	tags=18%, list=9%, signal=19%
GRANDVAUX_IRF3_TARGETS_DN	15	0.546567	1.0231	0.441606	0.674079	1	1304	tags=20%, list=7%, signal=21%
MARKEY_RB1_ACUTE_LOF_UP	208	0.376748	1.02329	0.404839	0.674095	1	3126	tags=29%, list=17%, signal=34%
REACTOME_METABOLISM_OF_AMINO_ACIDS_AND_DERIVATIVES	309	0.367043	1.02262	0.381188	0.674786	1	3143	tags=28%, list=17%, signal=33%
REACTOME_TRAF6_MEDIATED_INDUCTION_OF_TAK1_COMPLEX_WITHIN_TLR4_COMPLEX	16	0.55489	1.02163	0.45977	0.67684	1	286	tags=19%, list=2%, signal=19%
ACEVEDO_LIVER_CANCER_WITH_H3K27ME3_DN	140	0.392302	1.02047	0.391986	0.677262	1	2982	tags=28%, list=16%, signal=33%
REACTOME_MITOTIC_METAPHASE_AND_ANAPHASE	189	0.379133	1.02054	0.375887	0.677595	1	1460	tags=16%, list=8%, signal=17%
HOSHIDA_LIVER_CANCER_SURVIVAL_UP	60	0.443329	1.02114	0.398917	0.67762	1	914	tags=15%, list=5%, signal=16%
REACTOME_BIOSYNTHESIS_OF_THE_N_GLYCAN_PRECURSOR_DOLICHOL_LIPID_LINKED_OLIGOSACCHARIDE_LLO_AND_TRANSFER_TO_A_NASCENT_PROTEIN	71	0.426495	1.02012	0.394265	0.677637	1	3737	tags=38%, list=20%, signal=47%
PODAR_RESPONSE_TO_ADAPHOSTIN_DN	16	0.539572	1.02072	0.411232	0.677638	1	547	tags=13%, list=3%, signal=13%
REACTOME_INHIBITION_OF_THE_PROTEOLYTIC_ACTIVITY_OF_APC_C_REQUIRED_FOR_THE_ONSET_OF_ANAPHASE_BY_MITOTIC_SPINDLE_CHECKPOINT_COMPONENTS	20	0.538864	1.02077	0.449726	0.678042	1	4304	tags=50%, list=23%, signal=65%
SARTIPY_BLUNTED_BY_INSULIN_RESISTANCE_DN	17	0.534082	1.01921	0.443649	0.67839	1	2741	tags=41%, list=15%, signal=48%
SENGUPTA_NASOPHARYNGEAL_CARCINOMA_UP	277	0.364771	1.01939	0.376667	0.678465	1	2802	tags=19%, list=15%, signal=23%
KEGG_GLYCEROLIPID_METABOLISM	38	0.476424	1.01956	0.448833	0.678565	1	3728	tags=37%, list=20%, signal=46%
REACTOME_COPI_INDEPENDENT_GOLGI_TO_ER_RETROGRADE_TRAFFIC	46	0.462588	1.01872	0.441341	0.679158	1	2174	tags=26%, list=12%, signal=29%
LEIN_LOCALIZED_TO_PROXIMAL_DENDRITES	26	0.507311	1.0184	0.441341	0.679476	1	755	tags=8%, list=4%, signal=8%
DELPUECH_FOXO3_TARGETS_DN	37	0.467208	1.01683	0.426523	0.680449	1	2746	tags=35%, list=15%, signal=41%
HAMAI_APOPTOSIS_VIA_TRAIL_DN	162	0.387226	1.01652	0.430108	0.680742	1	1757	tags=19%, list=9%, signal=20%
BIOCARTA_LIS1_PATHWAY	17	0.532179	1.01689	0.440678	0.680798	1	50	tags=6%, list=0%, signal=6%
WANG_SMARCE1_TARGETS_UP	225	0.375312	1.01694	0.391753	0.681176	1	3244	tags=23%, list=18%, signal=27%
LEE_DOUBLE_POLAR_THYMOCYTE	22	0.516074	1.01712	0.427495	0.681227	1	748	tags=18%, list=4%, signal=19%
CHIANG_LIVER_CANCER_SUBCLASS_PROLIFERATION_UP	166	0.388217	1.01752	0.403571	0.681237	1	3126	tags=28%, list=17%, signal=33%
CHIARADONNA_NEOPLASTIC_TRANSFORMATION_KRAS_DN	118	0.397478	1.01713	0.394558	0.681704	1	1693	tags=16%, list=9%, signal=18%
REACTOME_THE_ROLE_OF_NEF_IN_HIV_1_REPLICATION_AND_DISEASE_PATHOGENESIS	28	0.486607	1.01441	0.446494	0.683612	1	1613	tags=32%, list=9%, signal=35%
WHITEFORD_PEDIATRIC_CANCER_MARKERS	108	0.404428	1.01457	0.434555	0.683702	1	2702	tags=31%, list=15%, signal=36%
SHETH_LIVER_CANCER_VS_TXNIP_LOSS_PAM3	56	0.436007	1.01505	0.409894	0.684024	1	2786	tags=27%, list=15%, signal=31%
WIERENGA_STAT5A_TARGETS_UP	179	0.383397	1.01459	0.420775	0.684154	1	1395	tags=16%, list=8%, signal=17%
HAN_JNK_SINGALING_UP	26	0.504676	1.01473	0.430052	0.684292	1	1494	tags=35%, list=8%, signal=38%
ZHAN_V1_LATE_DIFFERENTIATION_GENES_UP	31	0.484393	1.01351	0.431694	0.685406	1	695	tags=19%, list=4%, signal=20%
ELVIDGE_HIF1A_TARGETS_UP	63	0.432653	1.01271	0.426087	0.685829	1	1367	tags=16%, list=7%, signal=17%
KIM_LIVER_CANCER_POOR_SURVIVAL_UP	21	0.524084	1.01281	0.450271	0.686095	1	867	tags=33%, list=5%, signal=35%
MULLIGHAN_NPM1_SIGNATURE_3_UP	277	0.363211	1.01296	0.411576	0.686239	1	2680	tags=21%, list=14%, signal=25%
HU_GENOTOXIC_DAMAGE_24HR	34	0.480388	1.01149	0.462312	0.687368	1	2174	tags=47%, list=12%, signal=53%
POMEROY_MEDULLOBLASTOMA_PROGNOSIS_DN	40	0.459186	1.01156	0.428023	0.687699	1	869	tags=25%, list=5%, signal=26%
REACTOME_CLASS_A_1_RHODOPSIN_LIKE_RECEPTORS	166	0.385767	1.01088	0.419469	0.687913	1	1156	tags=10%, list=6%, signal=10%
ALONSO_METASTASIS_UP	172	0.379537	1.011	0.42517	0.688103	1	1949	tags=22%, list=11%, signal=24%
RICKMAN_HEAD_AND_NECK_CANCER_C	49	0.44797	1.01157	0.396709	0.688195	1	1050	tags=8%, list=6%, signal=9%
REACTOME_DNA_DOUBLE_STRAND_BREAK_REPAIR	156	0.384959	1.01033	0.415631	0.688788	1	3916	tags=35%, list=21%, signal=44%
LIM_MAMMARY_LUMINAL_PROGENITOR_UP	41	0.460041	1.00688	0.434397	0.689345	1	2500	tags=22%, list=13%, signal=25%
SESTO_RESPONSE_TO_UV_C0	102	0.404161	1.00626	0.431304	0.689361	1	848	tags=16%, list=5%, signal=16%
REACTOME_BUTYRATE_RESPONSE_FACTOR_1_BRF1_BINDS_AND_DESTABILIZES_MRNA	17	0.534555	1.00704	0.459272	0.689453	1	2125	tags=41%, list=11%, signal=46%
HOLLEMAN_VINCRISTINE_RESISTANCE_ALL_DN	20	0.512326	1.00628	0.461538	0.689806	1	1866	tags=50%, list=10%, signal=56%
ZHAN_EARLY_DIFFERENTIATION_GENES_DN	42	0.453247	1.00708	0.433735	0.689841	1	925	tags=29%, list=5%, signal=30%
CHENG_RESPONSE_TO_NICKEL_ACETATE	42	0.458697	1.00644	0.427495	0.689924	1	1145	tags=21%, list=6%, signal=23%
YAN_ESCAPE_FROM_ANOIKIS	21	0.530428	1.00964	0.479428	0.689995	1	1213	tags=52%, list=7%, signal=56%
REACTOME_PLATELET_ACTIVATION_SIGNALING_AND_AGGREGATION	215	0.370252	1.00709	0.438111	0.690345	1	2481	tags=27%, list=13%, signal=30%
ZHONG_RESPONSE_TO_AZACITIDINE_AND_TSA_DN	64	0.432516	1.00868	0.425455	0.690455	1	2443	tags=31%, list=13%, signal=36%
TONKS_TARGETS_OF_RUNX1_RUNX1T1_FUSION_GRANULOCYTE_UP	44	0.453022	1.0056	0.449248	0.69049	1	2269	tags=23%, list=12%, signal=26%
MARTINEZ_RB1_TARGETS_DN	424	0.348294	1.00898	0.416944	0.690699	1	2024	tags=14%, list=11%, signal=16%
DAZARD_RESPONSE_TO_UV_SCC_UP	98	0.403679	1.00711	0.443674	0.690795	1	1572	tags=28%, list=8%, signal=30%
OUILLETTE_CLL_13Q14_DELETION_DN	51	0.443193	1.00873	0.457483	0.690829	1	718	tags=10%, list=4%, signal=10%
REACTOME_ASSEMBLY_AND_CELL_SURFACE_PRESENTATION_OF_NMDA_RECEPTORS	31	0.477357	1.00523	0.429072	0.690928	1	1517	tags=16%, list=8%, signal=18%
REACTOME_FORMATION_OF_TC_NER_PRE_INCISION_COMPLEX	53	0.449028	1.00907	0.42024	0.690956	1	2294	tags=32%, list=12%, signal=37%
TSENG_IRS1_TARGETS_DN	105	0.404248	1.00825	0.413547	0.691001	1	1820	tags=18%, list=10%, signal=20%
ELVIDGE_HIF1A_TARGETS_DN	80	0.41819	1.00743	0.425688	0.691044	1	1216	tags=13%, list=7%, signal=13%
BENPORATH_MYC_TARGETS_WITH_EBOX	207	0.372596	1.00719	0.413559	0.691109	1	1609	tags=22%, list=9%, signal=24%
AMUNDSON_DNA_DAMAGE_RESPONSE_TP53	16	0.537285	1.00483	0.456562	0.691437	1	182	tags=19%, list=1%, signal=19%
YOKOE_CANCER_TESTIS_ANTIGENS	30	0.484912	1.00785	0.437383	0.691478	1	3317	tags=23%, list=18%, signal=28%
KEGG_CELL_ADHESION_MOLECULES_CAMS	106	0.402436	1.00745	0.425308	0.691516	1	2735	tags=27%, list=15%, signal=32%
KIM_GERMINAL_CENTER_T_HELPER_UP	61	0.433327	1.00336	0.444043	0.691588	1	1679	tags=21%, list=9%, signal=23%
MODY_HIPPOCAMPUS_POSTNATAL	50	0.442111	1.00374	0.435028	0.691634	1	2444	tags=36%, list=13%, signal=41%
THEILGAARD_NEUTROPHIL_AT_SKIN_WOUND_DN	219	0.365099	1.00388	0.427609	0.691789	1	1709	tags=24%, list=9%, signal=26%
BOYAULT_LIVER_CANCER_SUBCLASS_G123_UP	45	0.450397	1.00749	0.407207	0.691904	1	293	tags=7%, list=2%, signal=7%
REACTOME_SIGNALING_BY_RAS_MUTANTS	52	0.444334	1.00343	0.438628	0.691907	1	1068	tags=17%, list=6%, signal=18%
GOZGIT_ESR1_TARGETS_UP	118	0.393771	1.00438	0.426259	0.692082	1	1552	tags=13%, list=8%, signal=14%
KANNAN_TP53_TARGETS_UP	54	0.439656	1.00391	0.439201	0.692212	1	1821	tags=20%, list=10%, signal=23%
KEGG_TOLL_LIKE_RECEPTOR_SIGNALING_PATHWAY	88	0.414413	1.0041	0.45189	0.692267	1	751	tags=17%, list=4%, signal=18%
REACTOME_COLLAGEN_BIOSYNTHESIS_AND_MODIFYING_ENZYMES	39	0.461254	1.00253	0.443396	0.693189	1	2186	tags=18%, list=12%, signal=20%
REACTOME_TRANSPORT_TO_THE_GOLGI_AND_SUBSEQUENT_MODIFICATION	165	0.380467	1.00202	0.435	0.693958	1	1964	tags=21%, list=11%, signal=23%
REACTOME_NUCLEOTIDE_EXCISION_REPAIR	110	0.397742	1.0006	0.446847	0.694517	1	2074	tags=22%, list=11%, signal=24%
MARKS_HDAC_TARGETS_DN	15	0.536682	1.00062	0.471455	0.694964	1	1299	tags=20%, list=7%, signal=21%
TING_SILENCED_BY_DICER	22	0.511202	1.0012	0.467681	0.695017	1	1316	tags=23%, list=7%, signal=24%
REACTOME_METABOLIC_DISORDERS_OF_BIOLOGICAL_OXIDATION_ENZYMES	22	0.511032	1.0007	0.48556	0.695273	1	5153	tags=50%, list=28%, signal=69%
SARRIO_EPITHELIAL_MESENCHYMAL_TRANSITION_DN	132	0.391572	1.00121	0.440594	0.695497	1	815	tags=18%, list=4%, signal=19%
CHEOK_RESPONSE_TO_MERCAPTOPURINE_DN	21	0.511887	1.0008	0.475191	0.695529	1	560	tags=14%, list=3%, signal=15%
REACTOME_SIGNAL_TRANSDUCTION_BY_L1	20	0.517708	0.998695	0.486137	0.696819	1	3256	tags=30%, list=18%, signal=36%
REACTOME_DNA_DOUBLE_STRAND_BREAK_RESPONSE	69	0.423069	0.998072	0.464789	0.696872	1	3068	tags=33%, list=17%, signal=40%
HASLINGER_B_CLL_WITH_6Q21_DELETION	20	0.516026	0.998744	0.498175	0.697204	1	896	tags=20%, list=5%, signal=21%
KAAB_FAILED_HEART_ATRIUM_DN	138	0.383059	0.998325	0.43958	0.697245	1	1523	tags=18%, list=8%, signal=20%
BENPORATH_ES_1	318	0.350875	0.998088	0.441708	0.69734	1	1749	tags=13%, list=9%, signal=14%
KIM_MYCN_AMPLIFICATION_TARGETS_UP	66	0.425773	0.998799	0.447368	0.697558	1	4467	tags=44%, list=24%, signal=58%
MORI_MATURE_B_LYMPHOCYTE_UP	81	0.412177	0.998874	0.433692	0.69788	1	1989	tags=32%, list=11%, signal=36%
MEISSNER_NPC_HCP_WITH_H3_UNMETHYLATED	325	0.349556	0.995823	0.45156	0.698109	1	2269	tags=11%, list=12%, signal=13%
REACTOME_TCF_DEPENDENT_SIGNALING_IN_RESPONSE_TO_WNT	204	0.367102	0.995967	0.465364	0.698242	1	1725	tags=17%, list=9%, signal=18%
NEWMAN_ERCC6_TARGETS_DN	20	0.514372	0.99889	0.458259	0.698339	1	3760	tags=25%, list=20%, signal=31%
BRACHAT_RESPONSE_TO_CAMPTOTHECIN_DN	37	0.45371	0.995324	0.45359	0.698415	1	285	tags=14%, list=2%, signal=14%
BRIDEAU_IMPRINTED_GENES	41	0.449518	0.996263	0.448148	0.698469	1	3014	tags=32%, list=16%, signal=38%
IVANOVA_HEMATOPOIESIS_LATE_PROGENITOR	458	0.341049	0.995414	0.482173	0.698679	1	2556	tags=24%, list=14%, signal=28%
REACTOME_SEMA4D_IN_SEMAPHORIN_SIGNALING	22	0.504914	0.995976	0.469307	0.698709	1	1613	tags=27%, list=9%, signal=30%
REACTOME_PROGRAMMED_CELL_DEATH	171	0.374758	0.996325	0.434256	0.698809	1	1403	tags=19%, list=8%, signal=20%
REACTOME_CYCLIN_A:CDK2_ASSOCIATED_EVENTS_AT_S_PHASE_ENTRY	83	0.415541	0.996467	0.443061	0.698937	1	1484	tags=19%, list=8%, signal=21%
DUAN_PRDM5_TARGETS	59	0.426431	0.994805	0.444444	0.699255	1	612	tags=7%, list=3%, signal=7%
KEGG_HUNTINGTONS_DISEASE	149	0.378075	0.996503	0.453571	0.699341	1	1954	tags=31%, list=11%, signal=34%
MARTENS_BOUND_BY_PML_RARA_FUSION	410	0.346232	0.996533	0.463415	0.699766	1	2102	tags=23%, list=11%, signal=25%
BERENJENO_TRANSFORMED_BY_RHOA_DN	333	0.351759	0.996653	0.463175	0.699972	1	2405	tags=27%, list=13%, signal=30%
RHODES_CANCER_META_SIGNATURE	64	0.421063	0.993528	0.470803	0.701433	1	2114	tags=33%, list=11%, signal=37%
REACTOME_PHOSPHORYLATION_OF_THE_APC_C	19	0.512946	0.993716	0.49053	0.701459	1	4304	tags=47%, list=23%, signal=62%
ZHAN_LATE_DIFFERENTIATION_GENES_DN	17	0.526139	0.992657	0.478022	0.701678	1	1811	tags=47%, list=10%, signal=52%
WANG_ESOPHAGUS_CANCER_VS_NORMAL_UP	105	0.394756	0.992411	0.45053	0.701816	1	1780	tags=27%, list=10%, signal=29%
MARCHINI_TRABECTEDIN_RESISTANCE_DN	43	0.452388	0.992738	0.468858	0.701963	1	625	tags=12%, list=3%, signal=12%
ANDERSEN_LIVER_CANCER_KRT19_DN	54	0.431363	0.993109	0.478648	0.702013	1	3895	tags=35%, list=21%, signal=44%
REACTOME_NEGATIVE_EPIGENETIC_REGULATION_OF_RRNA_EXPRESSION	103	0.398406	0.992802	0.461812	0.702291	1	3430	tags=42%, list=19%, signal=51%
BANDRES_RESPONSE_TO_CARMUSTIN_MGMT_48HR_UP	16	0.532766	0.990482	0.503676	0.704212	1	1137	tags=19%, list=6%, signal=20%
PEDRIOLI_MIR31_TARGETS_UP	144	0.382502	0.989881	0.448333	0.704262	1	1553	tags=12%, list=8%, signal=13%
REACTOME_INTERLEUKIN_37_SIGNALING	18	0.524067	0.990267	0.485507	0.704287	1	1896	tags=28%, list=10%, signal=31%
YAGI_AML_SURVIVAL	112	0.390081	0.991147	0.469072	0.704469	1	3165	tags=38%, list=17%, signal=46%
BORCZUK_MALIGNANT_MESOTHELIOMA_DN	83	0.400441	0.990742	0.452555	0.704531	1	1046	tags=19%, list=6%, signal=20%
BONOME_OVARIAN_CANCER_SURVIVAL_OPTIMAL_DEBULKING	205	0.360833	0.989931	0.478041	0.704628	1	2165	tags=17%, list=12%, signal=19%
HORIUCHI_WTAP_TARGETS_UP	271	0.35792	0.990501	0.478411	0.704653	1	2488	tags=23%, list=13%, signal=26%
CORRE_MULTIPLE_MYELOMA_UP	47	0.440691	0.990876	0.468007	0.704689	1	3113	tags=30%, list=17%, signal=36%
MARTORIATI_MDM4_TARGETS_NEUROEPITHELIUM_UP	143	0.38143	0.989132	0.472527	0.705612	1	1042	tags=13%, list=6%, signal=14%
REACTOME_RNA_POLYMERASE_III_TRANSCRIPTION_INITIATION_FROM_TYPE_1_PROMOTER	28	0.481697	0.988933	0.464158	0.70563	1	1983	tags=21%, list=11%, signal=24%
LIN_APC_TARGETS	65	0.421698	0.98873	0.468582	0.70564	1	1881	tags=31%, list=10%, signal=34%
RUAN_RESPONSE_TO_TNF_DN	68	0.418773	0.986938	0.475588	0.709658	1	2832	tags=28%, list=15%, signal=33%
REACTOME_NEURONAL_SYSTEM	251	0.35751	0.983943	0.472817	0.710829	1	2732	tags=18%, list=15%, signal=20%
FOURNIER_ACINAR_DEVELOPMENT_EARLY_UP	18	0.507746	0.984021	0.484346	0.711118	1	2197	tags=28%, list=12%, signal=31%
REACTOME_TNFR1_INDUCED_NFKAPPAB_SIGNALING_PATHWAY	29	0.466871	0.983538	0.478505	0.71134	1	103	tags=7%, list=1%, signal=7%
KOKKINAKIS_METHIONINE_DEPRIVATION_96HR_DN	70	0.409857	0.984501	0.488722	0.711374	1	1745	tags=27%, list=9%, signal=30%
TSUNODA_CISPLATIN_RESISTANCE_DN	39	0.451238	0.985605	0.477695	0.711537	1	467	tags=13%, list=3%, signal=13%
PID_FANCONI_PATHWAY	44	0.440984	0.984622	0.483083	0.711549	1	4500	tags=36%, list=24%, signal=48%
REACTOME_FORMATION_OF_THE_EARLY_ELONGATION_COMPLEX	33	0.467049	0.984024	0.480663	0.711599	1	2294	tags=36%, list=12%, signal=41%
MULLIGHAN_NPM1_MUTATED_SIGNATURE_1_UP	212	0.367171	0.985959	0.460069	0.711616	1	2811	tags=23%, list=15%, signal=27%
MOREAUX_B_LYMPHOCYTE_MATURATION_BY_TACI_DN	74	0.410207	0.985137	0.467487	0.711732	1	3673	tags=45%, list=20%, signal=55%
LEE_EARLY_T_LYMPHOCYTE_DN	57	0.431547	0.984663	0.477509	0.711931	1	836	tags=28%, list=5%, signal=29%
SASSON_RESPONSE_TO_GONADOTROPHINS_DN	81	0.404437	0.98409	0.476786	0.711949	1	1044	tags=16%, list=6%, signal=17%
REACTOME_DISEASES_OF_GLYCOSYLATION	102	0.395844	0.985622	0.492488	0.711987	1	3665	tags=25%, list=20%, signal=30%
TIAN_TNF_SIGNALING_NOT_VIA_NFKB	22	0.494231	0.985139	0.485549	0.712222	1	241	tags=14%, list=1%, signal=14%
LANDIS_BREAST_CANCER_PROGRESSION_UP	37	0.449335	0.984725	0.455185	0.712267	1	1820	tags=22%, list=10%, signal=24%
SENESE_HDAC1_AND_HDAC2_TARGETS_DN	173	0.368232	0.982796	0.468582	0.712661	1	1714	tags=11%, list=9%, signal=12%
SARRIO_EPITHELIAL_MESENCHYMAL_TRANSITION_UP	171	0.371686	0.982189	0.468048	0.712741	1	2450	tags=25%, list=13%, signal=28%
LUI_THYROID_CANCER_PAX8_PPARG_DN	44	0.442942	0.982512	0.481081	0.712906	1	1312	tags=34%, list=7%, signal=37%
SOTIRIOU_BREAST_CANCER_GRADE_1_VS_3_UP	148	0.382913	0.982303	0.494915	0.712936	1	4596	tags=38%, list=25%, signal=50%
GAUSSMANN_MLL_AF4_FUSION_TARGETS_A_DN	70	0.416595	0.981177	0.48833	0.713242	1	3949	tags=29%, list=21%, signal=36%
PEART_HDAC_PROLIFERATION_CLUSTER_UP	54	0.425111	0.981772	0.5	0.713276	1	1691	tags=17%, list=9%, signal=18%
JAEGER_METASTASIS_DN	167	0.376644	0.981473	0.480427	0.71351	1	2646	tags=15%, list=14%, signal=17%
PID_INTEGRIN_A4B1_PATHWAY	31	0.468594	0.980848	0.482639	0.713556	1	1044	tags=23%, list=6%, signal=24%
MACAEVA_PBMC_RESPONSE_TO_IR	95	0.400645	0.981234	0.493671	0.713596	1	2577	tags=34%, list=14%, signal=39%
RICKMAN_HEAD_AND_NECK_CANCER_F	32	0.464283	0.980292	0.474517	0.714443	1	2772	tags=22%, list=15%, signal=26%
REACTOME_MITOTIC_PROMETAPHASE	188	0.363882	0.978793	0.496622	0.716207	1	2422	tags=19%, list=13%, signal=22%
NIKOLSKY_BREAST_CANCER_20Q12_Q13_AMPLICON	111	0.386953	0.978987	0.468354	0.716212	1	1972	tags=18%, list=11%, signal=20%
SCHOEN_NFKB_SIGNALING	28	0.477112	0.97899	0.475634	0.716697	1	467	tags=21%, list=3%, signal=22%
RAY_TUMORIGENESIS_BY_ERBB2_CDC25A_UP	143	0.37738	0.979141	0.480216	0.716806	1	3186	tags=22%, list=17%, signal=27%
REACTOME_SULFUR_AMINO_ACID_METABOLISM	21	0.50919	0.978264	0.51444	0.717051	1	4516	tags=43%, list=24%, signal=57%
ELVIDGE_HIF1A_AND_HIF2A_TARGETS_UP	37	0.453204	0.977923	0.490054	0.717465	1	1119	tags=11%, list=6%, signal=11%
REACTOME_SIGNALING_BY_WNT	287	0.348905	0.977474	0.5	0.71761	1	1725	tags=15%, list=9%, signal=17%
SMID_BREAST_CANCER_RELAPSE_IN_PLEURA_DN	23	0.490587	0.977572	0.504505	0.717874	1	2024	tags=22%, list=11%, signal=24%
NABA_BASEMENT_MEMBRANES	25	0.48603	0.976482	0.511152	0.719486	1	1868	tags=8%, list=10%, signal=9%
PID_RHOA_REG_PATHWAY	42	0.443232	0.976274	0.479501	0.719552	1	591	tags=10%, list=3%, signal=10%
REACTOME_REPRODUCTION	117	0.387902	0.975921	0.496416	0.719969	1	3068	tags=31%, list=17%, signal=37%
REACTOME_RESOLUTION_OF_D_LOOP_STRUCTURES	33	0.466733	0.974936	0.5	0.719982	1	4500	tags=42%, list=24%, signal=56%
BAKKER_FOXO3_TARGETS_DN	144	0.370713	0.973748	0.496552	0.720012	1	2774	tags=31%, list=15%, signal=36%
GAVIN_FOXP3_TARGETS_CLUSTER_P7	78	0.396989	0.974464	0.493007	0.72019	1	2740	tags=24%, list=15%, signal=28%
REACTOME_S_PHASE	158	0.370676	0.975417	0.520339	0.720209	1	1484	tags=13%, list=8%, signal=14%
WILLERT_WNT_SIGNALING	19	0.508048	0.975023	0.497238	0.720237	1	2009	tags=37%, list=11%, signal=41%
KONDO_PROSTATE_CANCER_WITH_H3K27ME3	70	0.410776	0.974599	0.5	0.720336	1	959	tags=11%, list=5%, signal=12%
BOYLAN_MULTIPLE_MYELOMA_D_DN	70	0.410806	0.972815	0.497364	0.720386	1	1020	tags=19%, list=6%, signal=20%
LIN_SILENCED_BY_TUMOR_MICROENVIRONMENT	72	0.406614	0.973758	0.492806	0.720473	1	4259	tags=21%, list=23%, signal=27%
KEGG_P53_SIGNALING_PATHWAY	65	0.415083	0.975496	0.495512	0.720513	1	2581	tags=29%, list=14%, signal=34%
ZHAN_VARIABLE_EARLY_DIFFERENTIATION_GENES_UP	15	0.533636	0.973344	0.506744	0.720535	1	1488	tags=27%, list=8%, signal=29%
REACTOME_EPHRIN_SIGNALING	18	0.503958	0.975078	0.516791	0.720586	1	2211	tags=17%, list=12%, signal=19%
PURBEY_TARGETS_OF_CTBP1_NOT_SATB1_UP	246	0.350403	0.973899	0.508117	0.720619	1	1893	tags=14%, list=10%, signal=16%
KEGG_ADHERENS_JUNCTION	62	0.423851	0.972871	0.515957	0.720736	1	1896	tags=16%, list=10%, signal=18%
REACTOME_SIGNALING_BY_MODERATE_KINASE_ACTIVITY_BRAF_MUTANTS	40	0.440797	0.973928	0.469751	0.721051	1	2163	tags=28%, list=12%, signal=31%
MCCLUNG_CREB1_TARGETS_DN	43	0.44773	0.972344	0.487589	0.721085	1	1229	tags=12%, list=7%, signal=12%
REACTOME_ONCOGENIC_MAPK_SIGNALING	72	0.406687	0.972905	0.485294	0.72114	1	1260	tags=18%, list=7%, signal=19%
REACTOME_ASPARAGINE_N_LINKED_GLYCOSYLATION	277	0.350486	0.971805	0.496689	0.721973	1	2174	tags=21%, list=12%, signal=24%
BRACHAT_RESPONSE_TO_METHOTREXATE_UP	22	0.499002	0.971174	0.499055	0.723073	1	3253	tags=50%, list=18%, signal=61%
BURTON_ADIPOGENESIS_PEAK_AT_16HR	40	0.44363	0.970812	0.515094	0.723494	1	2628	tags=38%, list=14%, signal=44%
ELVIDGE_HYPOXIA_UP	151	0.373519	0.970382	0.501672	0.724041	1	1246	tags=14%, list=7%, signal=15%
TONKS_TARGETS_OF_RUNX1_RUNX1T1_FUSION_ERYTHROCYTE_UP	144	0.375085	0.970129	0.507488	0.724176	1	1891	tags=22%, list=10%, signal=25%
BIOCARTA_NDKDYNAMIN_PATHWAY	17	0.521964	0.969598	0.502742	0.724469	1	1745	tags=29%, list=9%, signal=32%
KOYAMA_SEMA3B_TARGETS_DN	308	0.345079	0.968812	0.518092	0.724494	1	1784	tags=13%, list=10%, signal=14%
VALK_AML_WITH_EVI1	22	0.490792	0.968932	0.521988	0.724691	1	1891	tags=18%, list=10%, signal=20%
ZHOU_CELL_CYCLE_GENES_IN_IR_RESPONSE_6HR	78	0.406916	0.969092	0.486583	0.724765	1	2526	tags=15%, list=14%, signal=18%
KEGG_TRYPTOPHAN_METABOLISM	30	0.471027	0.969666	0.505597	0.724788	1	3985	tags=40%, list=22%, signal=51%
LANDEMAINE_LUNG_METASTASIS	17	0.519023	0.969201	0.515957	0.724992	1	4039	tags=29%, list=22%, signal=38%
REACTOME_CELL_CYCLE_CHECKPOINTS	276	0.342473	0.967985	0.539809	0.725562	1	1460	tags=13%, list=8%, signal=14%
LANDIS_ERBB2_BREAST_TUMORS_324_UP	130	0.377632	0.96817	0.507067	0.725603	1	1881	tags=21%, list=10%, signal=23%
REACTOME_SEMA4D_INDUCED_CELL_MIGRATION_AND_GROWTH_CONE_COLLAPSE	19	0.495105	0.967309	0.519553	0.725773	1	1577	tags=26%, list=9%, signal=29%
KEGG_ASTHMA	21	0.499398	0.967694	0.503636	0.725804	1	1654	tags=38%, list=9%, signal=42%
REACTOME_RUNX1_REGULATES_GENES_INVOLVED_IN_MEGAKARYOCYTE_DIFFERENTIATION_AND_PLATELET_FUNCTION	90	0.396056	0.967384	0.519097	0.726082	1	2970	tags=33%, list=16%, signal=40%
REACTOME_ER_TO_GOLGI_ANTEROGRADE_TRANSPORT	142	0.370445	0.966156	0.490756	0.728124	1	2174	tags=21%, list=12%, signal=24%
LEE_AGING_NEOCORTEX_DN	46	0.437782	0.965723	0.503584	0.728188	1	2271	tags=22%, list=12%, signal=25%
BIOCARTA_PML_PATHWAY	16	0.518417	0.965791	0.505474	0.728504	1	1634	tags=19%, list=9%, signal=21%
VERRECCHIA_EARLY_RESPONSE_TO_TGFB1	49	0.4394	0.96538	0.513227	0.728593	1	2211	tags=24%, list=12%, signal=28%
VECCHI_GASTRIC_CANCER_ADVANCED_VS_EARLY_DN	95	0.388946	0.964966	0.511111	0.72866	1	723	tags=11%, list=4%, signal=11%
REACTOME_AUTOPHAGY	101	0.382482	0.965087	0.486819	0.728853	1	1817	tags=22%, list=10%, signal=24%
REACTOME_IRE1ALPHA_ACTIVATES_CHAPERONES	50	0.423679	0.964001	0.519409	0.73049	1	2909	tags=34%, list=16%, signal=40%
STREICHER_LSM1_TARGETS_UP	38	0.452518	0.962092	0.502645	0.730746	1	1461	tags=13%, list=8%, signal=14%
MIKKELSEN_MEF_HCP_WITH_H3_UNMETHYLATED	112	0.378518	0.962355	0.513711	0.731073	1	1917	tags=11%, list=10%, signal=12%
REACTOME_RETROGRADE_TRANSPORT_AT_THE_TRANS_GOLGI_NETWORK	49	0.429526	0.962137	0.501724	0.731118	1	2595	tags=33%, list=14%, signal=38%
WORSCHECH_TUMOR_EVASION_AND_TOLEROGENICITY_UP	28	0.457652	0.959789	0.52952	0.731153	1	923	tags=25%, list=5%, signal=26%
WINTER_HYPOXIA_DN	47	0.434313	0.961115	0.526408	0.731205	1	2061	tags=40%, list=11%, signal=45%
REACTOME_DECTIN_2_FAMILY	17	0.496634	0.959953	0.527629	0.731227	1	1924	tags=18%, list=10%, signal=20%
PID_IL12_2PATHWAY	61	0.415957	0.960328	0.488073	0.731263	1	1861	tags=25%, list=10%, signal=27%
MIKKELSEN_IPS_WITH_HCP_H3K27ME3	32	0.45187	0.963489	0.487226	0.731273	1	3428	tags=19%, list=18%, signal=23%
PID_ERA_GENOMIC_PATHWAY	53	0.426071	0.961665	0.512104	0.731335	1	1714	tags=25%, list=9%, signal=27%
LANDIS_ERBB2_BREAST_PRENEOPLASTIC_DN	53	0.411681	0.960455	0.511986	0.731434	1	1623	tags=21%, list=9%, signal=23%
REACTOME_HOST_INTERACTIONS_OF_HIV_FACTORS	127	0.370638	0.962379	0.50692	0.731489	1	1749	tags=24%, list=9%, signal=27%
KEGG_FOCAL_ADHESION	159	0.361481	0.961124	0.512864	0.731661	1	1299	tags=11%, list=7%, signal=11%
FRIDMAN_IMMORTALIZATION_DN	30	0.45665	0.960734	0.492647	0.731689	1	1273	tags=20%, list=7%, signal=21%
WEST_ADRENOCORTICAL_TUMOR_MARKERS_UP	21	0.478862	0.958587	0.522569	0.731693	1	1405	tags=24%, list=8%, signal=26%
KORKOLA_YOLK_SAC_TUMOR	39	0.442108	0.959956	0.512821	0.731701	1	1423	tags=13%, list=8%, signal=14%
HOFFMANN_LARGE_TO_SMALL_PRE_BII_LYMPHOCYTE_UP	145	0.370436	0.960541	0.54021	0.731719	1	3027	tags=25%, list=16%, signal=29%
KEGG_CARDIAC_MUSCLE_CONTRACTION	56	0.42238	0.962456	0.480874	0.731793	1	2535	tags=29%, list=14%, signal=33%
ALFANO_MYC_TARGETS	211	0.353386	0.95926	0.553415	0.731947	1	1715	tags=18%, list=9%, signal=19%
GINESTIER_BREAST_CANCER_20Q13_AMPLIFICATION_UP	94	0.386349	0.961182	0.508929	0.732011	1	2215	tags=20%, list=12%, signal=23%
REACTOME_FGFR2_ALTERNATIVE_SPLICING	24	0.477337	0.958652	0.541436	0.732012	1	1954	tags=50%, list=11%, signal=56%
DOANE_RESPONSE_TO_ANDROGEN_DN	213	0.355688	0.958793	0.567308	0.732138	1	2805	tags=23%, list=15%, signal=27%
MIKKELSEN_MCV6_ICP_WITH_H3K4ME3_AND_H3K27ME3	19	0.497069	0.962499	0.520426	0.732175	1	2986	tags=26%, list=16%, signal=31%
MIYAGAWA_TARGETS_OF_EWSR1_ETS_FUSIONS_DN	177	0.364138	0.962662	0.52196	0.73228	1	1091	tags=10%, list=6%, signal=10%
REACTOME_COPII_MEDIATED_VESICLE_TRANSPORT	66	0.410534	0.962821	0.493827	0.732379	1	1910	tags=23%, list=10%, signal=25%
DACOSTA_UV_RESPONSE_VIA_ERCC3_COMMON_UP	69	0.415007	0.9588	0.54	0.732596	1	1848	tags=30%, list=10%, signal=34%
GUTIERREZ_CHRONIC_LYMPHOCYTIC_LEUKEMIA_DN	53	0.42045	0.956945	0.516696	0.732772	1	1611	tags=23%, list=9%, signal=25%
SANSOM_APC_TARGETS_UP	106	0.381595	0.957124	0.526126	0.732795	1	3750	tags=33%, list=20%, signal=41%
REACTOME_RESOLUTION_OF_D_LOOP_STRUCTURES_THROUGH_SYNTHESIS_DEPENDENT_STRAND_ANNEALING_SDSA	25	0.478905	0.957161	0.523985	0.73319	1	4500	tags=48%, list=24%, signal=63%
RICKMAN_TUMOR_DIFFERENTIATED_WELL_VS_POORLY_DN	319	0.340651	0.957283	0.555556	0.733389	1	1346	tags=14%, list=7%, signal=15%
SEKI_INFLAMMATORY_RESPONSE_LPS_UP	64	0.411686	0.956349	0.541744	0.733747	1	1327	tags=22%, list=7%, signal=23%
VALK_AML_WITH_FLT3_ITD	33	0.444057	0.957284	0.507326	0.73386	1	4609	tags=39%, list=25%, signal=52%
DURAND_STROMA_S_UP	219	0.351801	0.957401	0.5696	0.734055	1	2391	tags=18%, list=13%, signal=20%
BERENJENO_TRANSFORMED_BY_RHOA_UP	494	0.32706	0.955707	0.595813	0.734855	1	1596	tags=16%, list=9%, signal=17%
REACTOME_RECOGNITION_OF_DNA_DAMAGE_BY_PCNA_CONTAINING_REPLICATION_COMPLEX	30	0.455783	0.955191	0.520426	0.735218	1	802	tags=10%, list=4%, signal=10%
BLUM_RESPONSE_TO_SALIRASIB_DN	318	0.339069	0.955317	0.585809	0.73536	1	2046	tags=19%, list=11%, signal=21%
LI_CISPLATIN_RESISTANCE_DN	19	0.49223	0.953655	0.513761	0.736595	1	3136	tags=32%, list=17%, signal=38%
REACTOME_G2_M_DNA_DAMAGE_CHECKPOINT	89	0.391405	0.95377	0.551127	0.736785	1	3190	tags=31%, list=17%, signal=38%
WENG_POR_TARGETS_LIVER_DN	17	0.50949	0.953852	0.521415	0.73705	1	47	tags=6%, list=0%, signal=6%
REACTOME_ACTIVATION_OF_NMDA_RECEPTORS_AND_POSTSYNAPTIC_EVENTS	72	0.3983	0.953926	0.515901	0.737331	1	2731	tags=22%, list=15%, signal=26%
RIZ_ERYTHROID_DIFFERENTIATION_6HR	23	0.475678	0.954082	0.521988	0.737439	1	26	tags=4%, list=0%, signal=4%
WIERENGA_STAT5A_TARGETS_GROUP1	110	0.379978	0.951835	0.533821	0.740576	1	1219	tags=13%, list=7%, signal=14%
REACTOME_BRANCHED_CHAIN_AMINO_ACID_CATABOLISM	19	0.488471	0.950993	0.534173	0.74164	1	3894	tags=53%, list=21%, signal=67%
REACTOME_DNA_STRAND_ELONGATION	32	0.451879	0.951069	0.523551	0.741952	1	1099	tags=9%, list=6%, signal=10%
WILCOX_RESPONSE_TO_PROGESTERONE_DN	48	0.423961	0.949025	0.544401	0.742075	1	2902	tags=29%, list=16%, signal=34%
NUMATA_CSF3_SIGNALING_VIA_STAT3	19	0.504478	0.949117	0.545113	0.742305	1	2637	tags=32%, list=14%, signal=37%
BYSTRYKH_HEMATOPOIESIS_STEM_CELL_SCP2_QTL_TRANS	19	0.502783	0.949136	0.573832	0.742745	1	662	tags=16%, list=4%, signal=16%
TURASHVILI_BREAST_LOBULAR_CARCINOMA_VS_DUCTAL_NORMAL_UP	47	0.422246	0.9485	0.548624	0.742824	1	582	tags=11%, list=3%, signal=11%
CHESLER_BRAIN_HIGHEST_GENETIC_VARIANCE	31	0.450313	0.948251	0.529981	0.742961	1	3781	tags=52%, list=20%, signal=65%
MARIADASON_REGULATED_BY_HISTONE_ACETYLATION_UP	54	0.418764	0.949222	0.528233	0.743021	1	146	tags=6%, list=1%, signal=6%
ELVIDGE_HYPOXIA_BY_DMOG_DN	54	0.418899	0.949752	0.526221	0.743159	1	1758	tags=22%, list=9%, signal=24%
BIOCARTA_TOB1_PATHWAY	18	0.493194	0.949304	0.531073	0.743275	1	2304	tags=44%, list=12%, signal=51%
EPPERT_PROGENITOR	126	0.363689	0.949861	0.537563	0.743371	1	3656	tags=22%, list=20%, signal=27%
VANDESLUIS_COMMD1_TARGETS_GROUP_3_UP	59	0.406238	0.947868	0.517361	0.743424	1	1342	tags=20%, list=7%, signal=22%
CAIRO_HEPATOBLASTOMA_CLASSES_DN	163	0.358638	0.949379	0.565292	0.743572	1	1550	tags=17%, list=8%, signal=19%
MOREIRA_RESPONSE_TO_TSA_DN	15	0.514493	0.949909	0.542039	0.743728	1	3644	tags=53%, list=20%, signal=66%
REACTOME_EPHA_MEDIATED_GROWTH_CONE_COLLAPSE	24	0.474024	0.946911	0.534364	0.745301	1	287	tags=8%, list=2%, signal=8%
BECKER_TAMOXIFEN_RESISTANCE_DN	42	0.436482	0.946424	0.540037	0.746026	1	1757	tags=19%, list=9%, signal=21%
REACTOME_TRANSLESION_SYNTHESIS_BY_POLK	17	0.504436	0.945429	0.560219	0.746535	1	802	tags=12%, list=4%, signal=12%
DAVICIONI_MOLECULAR_ARMS_VS_ERMS_DN	143	0.362223	0.945904	0.553633	0.746806	1	3211	tags=26%, list=17%, signal=31%
LEE_METASTASIS_AND_ALTERNATIVE_SPLICING_DN	37	0.44477	0.945499	0.55348	0.746838	1	1342	tags=19%, list=7%, signal=20%
CHIARADONNA_NEOPLASTIC_TRANSFORMATION_CDC25_DN	124	0.369455	0.945652	0.553345	0.746962	1	2043	tags=28%, list=11%, signal=32%
KIM_GASTRIC_CANCER_CHEMOSENSITIVITY	74	0.394614	0.944506	0.537205	0.748277	1	2972	tags=24%, list=16%, signal=29%
ACOSTA_PROLIFERATION_INDEPENDENT_MYC_TARGETS_DN	100	0.383201	0.943453	0.569832	0.750357	1	1252	tags=17%, list=7%, signal=18%
REACTOME_ANTIVIRAL_MECHANISM_BY_IFN_STIMULATED_GENES	79	0.390415	0.942866	0.557223	0.750806	1	1546	tags=29%, list=8%, signal=32%
REACTOME_COMPLEX_I_BIOGENESIS	55	0.414931	0.943043	0.553603	0.750837	1	2348	tags=45%, list=13%, signal=52%
XU_HGF_SIGNALING_NOT_VIA_AKT1_6HR	23	0.474848	0.941979	0.55102	0.752519	1	1839	tags=39%, list=10%, signal=43%
WANG_LSD1_TARGETS_UP	21	0.478337	0.94161	0.548983	0.752953	1	807	tags=24%, list=4%, signal=25%
GRABARCZYK_BCL11B_TARGETS_DN	50	0.425823	0.940652	0.544304	0.754831	1	4777	tags=50%, list=26%, signal=67%
QI_HYPOXIA_TARGETS_OF_HIF1A_AND_FOXA2	29	0.459737	0.940375	0.5369	0.755054	1	1223	tags=17%, list=7%, signal=18%
KEGG_SELENOAMINO_ACID_METABOLISM	23	0.471602	0.939758	0.545624	0.756071	1	2767	tags=35%, list=15%, signal=41%
PID_CXCR3_PATHWAY	41	0.433239	0.939238	0.557319	0.756828	1	938	tags=12%, list=5%, signal=13%
HUNSBERGER_EXERCISE_REGULATED_GENES	24	0.46408	0.938703	0.52514	0.757631	1	1246	tags=21%, list=7%, signal=22%
REACTOME_ADRENALINE_NORADRENALINE_INHIBITS_INSULIN_SECRETION	19	0.483538	0.937953	0.528881	0.758014	1	2231	tags=26%, list=12%, signal=30%
BIOCARTA_ECM_PATHWAY	19	0.487552	0.938132	0.571956	0.758056	1	1044	tags=21%, list=6%, signal=22%
DARWICHE_SKIN_TUMOR_PROMOTER_DN	142	0.358375	0.938166	0.571429	0.758461	1	1823	tags=14%, list=10%, signal=16%
KEGG_AMYOTROPHIC_LATERAL_SCLEROSIS_ALS	43	0.421088	0.937506	0.543672	0.758634	1	1767	tags=21%, list=10%, signal=23%
MODY_HIPPOCAMPUS_PRENATAL	38	0.432493	0.936231	0.548077	0.759843	1	2802	tags=50%, list=15%, signal=59%
REACTOME_BIOSYNTHESIS_OF_SPECIALIZED_PRORESOLVING_MEDIATORS_SPMS	16	0.507406	0.936805	0.545624	0.759852	1	3102	tags=31%, list=17%, signal=37%
BURTON_ADIPOGENESIS_2	59	0.407566	0.936392	0.542694	0.759907	1	856	tags=17%, list=5%, signal=18%
LINDGREN_BLADDER_CANCER_CLUSTER_3_UP	306	0.333304	0.935099	0.650406	0.760131	1	2908	tags=22%, list=16%, signal=25%
HOFFMANN_SMALL_PRE_BII_TO_IMMATURE_B_LYMPHOCYTE_UP	53	0.412526	0.936441	0.562152	0.760274	1	564	tags=17%, list=3%, signal=17%
REACTOME_TGF_BETA_RECEPTOR_SIGNALING_IN_EMT_EPITHELIAL_TO_MESENCHYMAL_TRANSITION	15	0.498982	0.935178	0.573801	0.760437	1	2926	tags=33%, list=16%, signal=40%
NIKOLSKY_BREAST_CANCER_5P15_AMPLICON	16	0.513228	0.935322	0.572973	0.760564	1	1697	tags=13%, list=9%, signal=14%
GROSS_HYPOXIA_VIA_ELK3_ONLY_DN	40	0.429645	0.935717	0.548094	0.760609	1	1862	tags=20%, list=10%, signal=22%
BIOCARTA_INFLAM_PATHWAY	21	0.47077	0.935448	0.567901	0.760739	1	2039	tags=19%, list=11%, signal=21%
GAZDA_DIAMOND_BLACKFAN_ANEMIA_ERYTHROID_DN	404	0.323785	0.934108	0.654206	0.762007	1	3376	tags=29%, list=18%, signal=35%
MATZUK_MEIOTIC_AND_DNA_REPAIR	33	0.438176	0.933695	0.522282	0.762033	1	1886	tags=18%, list=10%, signal=20%
KAYO_AGING_MUSCLE_UP	170	0.354348	0.933732	0.577966	0.76242	1	1327	tags=11%, list=7%, signal=12%
REACTOME_TRANSFERRIN_ENDOCYTOSIS_AND_RECYCLING	27	0.455726	0.933293	0.559772	0.762547	1	3987	tags=37%, list=22%, signal=47%
REACTOME_GENE_SILENCING_BY_RNA	124	0.367138	0.932909	0.554608	0.763003	1	2980	tags=32%, list=16%, signal=38%
GRADE_COLON_AND_RECTAL_CANCER_UP	279	0.334814	0.932034	0.637584	0.76319	1	1734	tags=18%, list=9%, signal=20%
KIM_PTEN_TARGETS_UP	16	0.498014	0.932283	0.541045	0.763567	1	1624	tags=19%, list=9%, signal=21%
KONDO_EZH2_TARGETS	169	0.351875	0.932044	0.602431	0.763644	1	2380	tags=17%, list=13%, signal=20%
KEGG_FC_EPSILON_RI_SIGNALING_PATHWAY	67	0.39388	0.932371	0.578014	0.763826	1	422	tags=6%, list=2%, signal=6%
YAGI_AML_WITH_11Q23_REARRANGED	296	0.334289	0.93134	0.625806	0.764351	1	1556	tags=16%, list=8%, signal=17%
REACTOME_INTERLEUKIN_12_FAMILY_SIGNALING	55	0.402782	0.929793	0.564148	0.765228	1	1403	tags=25%, list=8%, signal=27%
MANALO_HYPOXIA_UP	175	0.349405	0.929477	0.615114	0.765511	1	2155	tags=17%, list=12%, signal=19%
FUJII_YBX1_TARGETS_DN	185	0.344627	0.929802	0.612111	0.765674	1	3534	tags=29%, list=19%, signal=36%
IVANOVA_HEMATOPOIESIS_STEM_CELL_AND_PROGENITOR	467	0.321842	0.930458	0.680328	0.76599	1	2859	tags=19%, list=15%, signal=22%
SHEPARD_CRUSH_AND_BURN_MUTANT_UP	183	0.348288	0.930238	0.616013	0.766052	1	1599	tags=18%, list=9%, signal=20%
KAUFFMANN_DNA_REPAIR_GENES	220	0.343595	0.929838	0.638983	0.766069	1	2789	tags=24%, list=15%, signal=28%
REACTOME_A_TETRASACCHARIDE_LINKER_SEQUENCE_IS_REQUIRED_FOR_GAG_SYNTHESIS	19	0.483598	0.929918	0.581818	0.766346	1	7091	tags=47%, list=38%, signal=77%
REACTOME_RHO_GTPASES_ACTIVATE_PKNS	86	0.38354	0.928817	0.567901	0.766601	1	2851	tags=36%, list=15%, signal=42%
ABRAHAM_ALPC_VS_MULTIPLE_MYELOMA_UP	24	0.472337	0.928548	0.550622	0.766744	1	398	tags=17%, list=2%, signal=17%
REACTOME_PHASE_I_FUNCTIONALIZATION_OF_COMPOUNDS	64	0.39696	0.927919	0.572993	0.767337	1	3132	tags=19%, list=17%, signal=22%
KEGG_FC_GAMMA_R_MEDIATED_PHAGOCYTOSIS	90	0.379483	0.928032	0.582759	0.767536	1	1613	tags=21%, list=9%, signal=23%
QI_PLASMACYTOMA_DN	81	0.380538	0.926999	0.562044	0.769034	1	1539	tags=15%, list=8%, signal=16%
MISSIAGLIA_REGULATED_BY_METHYLATION_DN	115	0.360575	0.926455	0.606586	0.769396	1	2530	tags=26%, list=14%, signal=30%
REACTOME_CASPASE_ACTIVATION_VIA_EXTRINSIC_APOPTOTIC_SIGNALLING_PATHWAY	25	0.461874	0.926642	0.555985	0.769424	1	2475	tags=36%, list=13%, signal=41%
SU_PLACENTA	17	0.493876	0.924274	0.568702	0.770825	1	2793	tags=18%, list=15%, signal=21%
REACTOME_FGFR1_MUTANT_RECEPTOR_ACTIVATION	23	0.460255	0.924415	0.559846	0.770923	1	1513	tags=13%, list=8%, signal=14%
REACTOME_DISEASES_OF_CARBOHYDRATE_METABOLISM	26	0.450723	0.924475	0.560714	0.771252	1	2926	tags=31%, list=16%, signal=36%
CHIANG_LIVER_CANCER_SUBCLASS_PROLIFERATION_DN	110	0.364708	0.924686	0.59646	0.771253	1	3362	tags=20%, list=18%, signal=24%
KYNG_DNA_DAMAGE_BY_GAMMA_RADIATION	59	0.398853	0.92494	0.589189	0.771583	1	1603	tags=22%, list=9%, signal=24%
REACTOME_DEGRADATION_OF_BETA_CATENIN_BY_THE_DESTRUCTION_COMPLEX	81	0.380777	0.925093	0.574431	0.771717	1	1714	tags=19%, list=9%, signal=20%
PID_ATM_PATHWAY	31	0.447547	0.924689	0.578652	0.771723	1	1775	tags=19%, list=10%, signal=21%
LUI_THYROID_CANCER_CLUSTER_2	39	0.430003	0.925282	0.565588	0.771746	1	2219	tags=28%, list=12%, signal=32%
REACTOME_VEGFR2_MEDIATED_VASCULAR_PERMEABILITY	26	0.450432	0.923601	0.593407	0.771963	1	1613	tags=15%, list=9%, signal=17%
REACTOME_TRANSCRIPTIONAL_REGULATION_BY_RUNX1	220	0.337438	0.923384	0.640678	0.772006	1	1503	tags=16%, list=8%, signal=18%
REACTOME_UPTAKE_AND_ACTIONS_OF_BACTERIAL_TOXINS	26	0.466519	0.922072	0.582255	0.772751	1	1286	tags=27%, list=7%, signal=29%
KEGG_SNARE_INTERACTIONS_IN_VESICULAR_TRANSPORT	37	0.434047	0.921864	0.588448	0.772759	1	2332	tags=32%, list=13%, signal=37%
GAJATE_RESPONSE_TO_TRABECTEDIN_DN	18	0.480707	0.922857	0.566004	0.77276	1	1922	tags=44%, list=10%, signal=50%
HOFMANN_MYELODYSPLASTIC_SYNDROM_RISK_DN	20	0.465057	0.92165	0.573503	0.77281	1	1213	tags=20%, list=7%, signal=21%
HU_ANGIOGENESIS_DN	34	0.440391	0.922293	0.570652	0.77314	1	1930	tags=35%, list=10%, signal=39%
LANDIS_ERBB2_BREAST_TUMORS_65_UP	19	0.486624	0.922089	0.572233	0.77317	1	866	tags=16%, list=5%, signal=17%
KYNG_WERNER_SYNDROM_AND_NORMAL_AGING_DN	170	0.349224	0.922385	0.616554	0.773373	1	2394	tags=22%, list=13%, signal=25%
REACTOME_SIGNALING_BY_NOTCH4	80	0.381915	0.920072	0.578292	0.775655	1	1539	tags=20%, list=8%, signal=22%
HOEGERKORP_CD44_TARGETS_DIRECT_UP	19	0.484939	0.919823	0.587477	0.77578	1	583	tags=11%, list=3%, signal=11%
TONKS_TARGETS_OF_RUNX1_RUNX1T1_FUSION_MONOCYTE_DN	52	0.410951	0.920115	0.598499	0.776033	1	1799	tags=33%, list=10%, signal=36%
BOYAULT_LIVER_CANCER_SUBCLASS_G123_DN	37	0.429982	0.919464	0.578292	0.776191	1	5915	tags=49%, list=32%, signal=71%
REACTOME_RHO_GTPASES_ACTIVATE_FORMINS	128	0.361419	0.919124	0.626866	0.776554	1	2206	tags=19%, list=12%, signal=21%
NIKOLSKY_BREAST_CANCER_1Q21_AMPLICON	32	0.436306	0.917449	0.566724	0.776794	1	2386	tags=28%, list=13%, signal=32%
HOSHIDA_LIVER_CANCER_SURVIVAL_DN	84	0.374335	0.916912	0.617241	0.777059	1	1739	tags=18%, list=9%, signal=20%
SILIGAN_TARGETS_OF_EWS_FLI1_FUSION_DN	17	0.479224	0.917073	0.582117	0.777163	1	3257	tags=41%, list=18%, signal=50%
CHESLER_BRAIN_QTL_CIS	57	0.394922	0.917492	0.592803	0.777164	1	1623	tags=19%, list=9%, signal=21%
YU_MYC_TARGETS_DN	50	0.410543	0.917878	0.609174	0.777199	1	1654	tags=38%, list=9%, signal=42%
HOFMANN_MYELODYSPLASTIC_SYNDROM_LOW_RISK_UP	19	0.472131	0.917652	0.56383	0.777245	1	2037	tags=26%, list=11%, signal=30%
NELSON_RESPONSE_TO_ANDROGEN_UP	75	0.386181	0.916576	0.596252	0.777387	1	217	tags=8%, list=1%, signal=8%
ZWANG_DOWN_BY_2ND_EGF_PULSE	223	0.337008	0.917925	0.663283	0.777569	1	3524	tags=26%, list=19%, signal=32%
ZHOU_CELL_CYCLE_GENES_IN_IR_RESPONSE_24HR	114	0.363296	0.917934	0.603093	0.778023	1	2702	tags=17%, list=15%, signal=19%
ACEVEDO_NORMAL_TISSUE_ADJACENT_TO_LIVER_TUMOR_UP	149	0.352955	0.916121	0.612847	0.778036	1	3334	tags=36%, list=18%, signal=43%
NIKOLSKY_BREAST_CANCER_8Q12_Q22_AMPLICON	89	0.378829	0.918235	0.601802	0.778261	1	3112	tags=31%, list=17%, signal=38%
REACTOME_PI3K_AKT_SIGNALING_IN_CANCER	77	0.384972	0.917989	0.577391	0.778379	1	1613	tags=12%, list=9%, signal=13%
VALK_AML_CLUSTER_13	24	0.464838	0.915554	0.586466	0.778926	1	339	tags=8%, list=2%, signal=8%
PARK_TRETINOIN_RESPONSE_AND_RARA_PLZF_FUSION	22	0.464745	0.915134	0.567164	0.779474	1	1152	tags=32%, list=6%, signal=34%
GOTTWEIN_TARGETS_OF_KSHV_MIR_K12_11	57	0.399485	0.914536	0.593466	0.780412	1	2148	tags=21%, list=12%, signal=24%
REACTOME_INFLAMMASOMES	20	0.463385	0.913418	0.557491	0.782109	1	662	tags=30%, list=4%, signal=31%
BYSTROEM_CORRELATED_WITH_IL5_UP	35	0.427645	0.913613	0.601083	0.782121	1	711	tags=17%, list=4%, signal=18%
STEIN_ESRRA_TARGETS_RESPONSIVE_TO_ESTROGEN_DN	38	0.427328	0.913137	0.586142	0.782293	1	3336	tags=26%, list=18%, signal=32%
PID_MYC_REPRESS_PATHWAY	59	0.39849	0.912879	0.593692	0.782425	1	1714	tags=24%, list=9%, signal=26%
REACTOME_SIGNALING_BY_GPCR	494	0.313572	0.912201	0.73913	0.783551	1	2732	tags=15%, list=15%, signal=17%
REACTOME_G_ALPHA_Q_SIGNALLING_EVENTS	134	0.359684	0.911932	0.65371	0.783712	1	2732	tags=19%, list=15%, signal=22%
REACTOME_TNF_SIGNALING	42	0.413059	0.911522	0.588768	0.784183	1	2113	tags=21%, list=11%, signal=24%
REACTOME_ESR_MEDIATED_SIGNALING	198	0.338297	0.911247	0.661996	0.784366	1	1503	tags=20%, list=8%, signal=21%
BUCKANOVICH_T_LYMPHOCYTE_HOMING_ON_TUMOR_DN	17	0.486551	0.9104	0.579137	0.784491	1	4290	tags=35%, list=23%, signal=46%
NAKAMURA_TUMOR_ZONE_PERIPHERAL_VS_CENTRAL_UP	244	0.334149	0.910455	0.689713	0.784839	1	2953	tags=23%, list=16%, signal=26%
REACTOME_ACTIVATION_OF_KAINATE_RECEPTORS_UPON_GLUTAMATE_BINDING	23	0.458292	0.910495	0.593633	0.785216	1	3137	tags=30%, list=17%, signal=37%
LIAO_METASTASIS	471	0.31258	0.910647	0.738019	0.785342	1	2954	tags=21%, list=16%, signal=24%
STEIN_ESRRA_TARGETS_UP	355	0.319279	0.909077	0.730463	0.785729	1	3566	tags=35%, list=19%, signal=42%
WIERENGA_STAT5A_TARGETS_GROUP2	50	0.407939	0.909125	0.590038	0.786091	1	547	tags=16%, list=3%, signal=16%
LOPES_METHYLATED_IN_COLON_CANCER_UP	20	0.470378	0.909323	0.602996	0.786118	1	939	tags=20%, list=5%, signal=21%
SHETH_LIVER_CANCER_VS_TXNIP_LOSS_PAM4	209	0.336498	0.909437	0.657801	0.786298	1	3780	tags=27%, list=20%, signal=33%
FISCHER_DIRECT_P53_TARGETS_META_ANALYSIS	276	0.32742	0.907673	0.690236	0.787616	1	2721	tags=25%, list=15%, signal=28%
KORKOLA_YOLK_SAC_TUMOR_UP	18	0.473744	0.90809	0.610018	0.787621	1	709	tags=28%, list=4%, signal=29%
CHANDRAN_METASTASIS_TOP50_UP	33	0.436284	0.907845	0.604396	0.787694	1	1305	tags=27%, list=7%, signal=29%
REACTOME_DECTIN_1_MEDIATED_NONCANONICAL_NF_KB_SIGNALING	60	0.389823	0.907329	0.612022	0.787953	1	1385	tags=22%, list=7%, signal=23%
DACOSTA_ERCC3_ALLELE_XPCS_VS_TTD_UP	25	0.451122	0.906987	0.610603	0.788294	1	85	tags=4%, list=0%, signal=4%
BURTON_ADIPOGENESIS_3	96	0.365947	0.90623	0.618965	0.789121	1	3126	tags=30%, list=17%, signal=36%
REACTOME_INSULIN_RECEPTOR_RECYCLING	22	0.460015	0.906418	0.566484	0.789161	1	2349	tags=23%, list=13%, signal=26%
SMID_BREAST_CANCER_ERBB2_UP	105	0.360637	0.905485	0.651943	0.790405	1	1746	tags=14%, list=9%, signal=16%
REACTOME_SIGNALING_BY_CYTOSOLIC_FGFR1_FUSION_MUTANTS	18	0.474355	0.904766	0.59605	0.791631	1	1513	tags=17%, list=8%, signal=18%
KIM_WT1_TARGETS_8HR_DN	107	0.360634	0.903894	0.6337	0.792778	1	3103	tags=29%, list=17%, signal=35%
CUI_GLUCOSE_DEPRIVATION	54	0.393904	0.903278	0.634615	0.792834	1	2899	tags=31%, list=16%, signal=37%
JOHNSTONE_PARVB_TARGETS_2_DN	314	0.320656	0.903026	0.748823	0.79297	1	2107	tags=16%, list=11%, signal=18%
REACTOME_TRANS_GOLGI_NETWORK_VESICLE_BUDDING	70	0.374767	0.902823	0.629907	0.792983	1	1801	tags=26%, list=10%, signal=28%
REACTOME_SIGNALING_BY_NUCLEAR_RECEPTORS	233	0.332237	0.903388	0.716469	0.793056	1	1503	tags=17%, list=8%, signal=18%
REACTOME_GLUTAMATE_NEUROTRANSMITTER_RELEASE_CYCLE	18	0.475792	0.903897	0.615955	0.793244	1	1277	tags=17%, list=7%, signal=18%
DELASERNA_MYOD_TARGETS_DN	50	0.402946	0.903489	0.634011	0.793268	1	1851	tags=22%, list=10%, signal=24%
REACTOME_SIGNALING_BY_BRAF_AND_RAF_FUSIONS	57	0.393956	0.901463	0.604915	0.795219	1	2410	tags=28%, list=13%, signal=32%
ZHAN_MULTIPLE_MYELOMA_UP	56	0.390957	0.901158	0.612903	0.795437	1	1867	tags=25%, list=10%, signal=28%
BROWNE_HCMV_INFECTION_14HR_UP	140	0.349397	0.901537	0.654386	0.795532	1	532	tags=9%, list=3%, signal=9%
CHOW_RASSF1_TARGETS_UP	24	0.444595	0.899331	0.591912	0.795942	1	2450	tags=29%, list=13%, signal=34%
KEGG_CITRATE_CYCLE_TCA_CYCLE	27	0.435112	0.898916	0.602294	0.795966	1	2338	tags=30%, list=13%, signal=34%
IVANOVA_HEMATOPOIESIS_EARLY_PROGENITOR	396	0.314121	0.899098	0.770642	0.796002	1	3179	tags=24%, list=17%, signal=28%
LINDGREN_BLADDER_CANCER_CLUSTER_1_UP	105	0.359631	0.899427	0.654424	0.796198	1	2942	tags=30%, list=16%, signal=35%
REACTOME_TNF_RECEPTOR_SUPERFAMILY_TNFSF_MEMBERS_MEDIATING_NON_CANONICAL_NF_KB_PATHWAY	16	0.47383	0.899561	0.570397	0.796343	1	1826	tags=31%, list=10%, signal=35%
REACTOME_GROWTH_HORMONE_RECEPTOR_SIGNALING	20	0.461086	0.899722	0.626186	0.79647	1	156	tags=10%, list=1%, signal=10%
REACTOME_COOPERATION_OF_PDCL_PHLP1_AND_TRIC_CCT_IN_G_PROTEIN_BETA_FOLDING	32	0.424712	0.897946	0.611742	0.796832	1	2777	tags=34%, list=15%, signal=40%
REACTOME_APOPTOTIC_EXECUTION_PHASE	48	0.400397	0.899729	0.586397	0.796924	1	1707	tags=23%, list=9%, signal=25%
GAUSSMANN_MLL_AF4_FUSION_TARGETS_E_DN	18	0.477758	0.898295	0.59847	0.796932	1	2194	tags=22%, list=12%, signal=25%
ZHOU_TNF_SIGNALING_4HR	50	0.396129	0.897667	0.607339	0.797023	1	791	tags=20%, list=4%, signal=21%
COULOUARN_TEMPORAL_TGFB1_SIGNATURE_UP	95	0.360382	0.899857	0.670251	0.79707	1	1588	tags=17%, list=9%, signal=18%
REACTOME_TRANSLATION	288	0.319757	0.897964	0.759386	0.797266	1	3223	tags=36%, list=17%, signal=43%
BIOCARTA_MCM_PATHWAY	17	0.489825	0.899969	0.612245	0.797285	1	4412	tags=47%, list=24%, signal=62%
PID_TCPTP_PATHWAY	37	0.423449	0.900045	0.613936	0.797589	1	762	tags=14%, list=4%, signal=14%
REACTOME_SIGNALING_BY_ERBB2	43	0.404074	0.896826	0.611111	0.79761	1	103	tags=5%, list=1%, signal=5%
REACTOME_G_ALPHA_Z_SIGNALLING_EVENTS	34	0.428243	0.896332	0.637363	0.797814	1	1600	tags=21%, list=9%, signal=22%
YAO_TEMPORAL_RESPONSE_TO_PROGESTERONE_CLUSTER_6	65	0.385342	0.896928	0.631763	0.797847	1	833	tags=14%, list=4%, signal=14%
SHEDDEN_LUNG_CANCER_POOR_SURVIVAL_A6	421	0.309889	0.896454	0.787582	0.797972	1	3857	tags=30%, list=21%, signal=37%
STAMBOLSKY_RESPONSE_TO_VITAMIN_D3_UP	69	0.379087	0.895948	0.646739	0.798237	1	2258	tags=19%, list=12%, signal=21%
YANG_BREAST_CANCER_ESR1_DN	22	0.453076	0.896948	0.609849	0.798258	1	1683	tags=27%, list=9%, signal=30%
REACTOME_DISORDERS_OF_TRANSMEMBRANE_TRANSPORTERS	139	0.346159	0.895622	0.668954	0.798499	1	1627	tags=16%, list=9%, signal=17%
RODRIGUES_THYROID_CARCINOMA_DN	73	0.369618	0.895267	0.641953	0.79887	1	1799	tags=18%, list=10%, signal=20%
VANHARANTA_UTERINE_FIBROID_UP	33	0.414876	0.89451	0.619718	0.800179	1	2194	tags=21%, list=12%, signal=24%
BOYLAN_MULTIPLE_MYELOMA_PCA3_DN	55	0.393036	0.893741	0.606343	0.800563	1	3167	tags=35%, list=17%, signal=42%
HEIDENBLAD_AMPLIFIED_IN_PANCREATIC_CANCER	51	0.399492	0.894043	0.616364	0.800818	1	2838	tags=35%, list=15%, signal=42%
GENTILE_UV_HIGH_DOSE_UP	18	0.461608	0.893796	0.596806	0.800904	1	1321	tags=39%, list=7%, signal=42%
REACTOME_MITOCHONDRIAL_PROTEIN_IMPORT	59	0.392872	0.893157	0.637324	0.800984	1	3146	tags=39%, list=17%, signal=47%
KANG_DOXORUBICIN_RESISTANCE_UP	52	0.39056	0.892808	0.637218	0.801318	1	5843	tags=69%, list=32%, signal=101%
PLASARI_TGFB1_SIGNALING_VIA_NFIC_10HR_UP	43	0.415595	0.893186	0.606762	0.801378	1	4797	tags=26%, list=26%, signal=34%
PID_HIF1A_PATHWAY	15	0.487845	0.891789	0.589792	0.801825	1	53	tags=7%, list=0%, signal=7%
HOWLIN_CITED1_TARGETS_1_UP	26	0.440477	0.891982	0.619863	0.80185	1	1078	tags=15%, list=6%, signal=16%
REACTOME_GPCR_LIGAND_BINDING	234	0.323932	0.891536	0.75626	0.801943	1	2312	tags=12%, list=12%, signal=14%
KAAB_HEART_ATRIUM_VS_VENTRICLE_DN	222	0.326379	0.892125	0.704974	0.801974	1	3429	tags=26%, list=19%, signal=31%
LINDVALL_IMMORTALIZED_BY_TERT_DN	55	0.390263	0.890475	0.607664	0.802037	1	1805	tags=15%, list=10%, signal=16%
REACTOME_NEUROTRANSMITTER_RECEPTORS_AND_POSTSYNAPTIC_SIGNAL_TRANSMISSION	131	0.348533	0.892156	0.664921	0.802371	1	2949	tags=23%, list=16%, signal=27%
CHUNG_BLISTER_CYTOTOXICITY_DN	46	0.398381	0.890714	0.615245	0.802421	1	676	tags=13%, list=4%, signal=14%
DORSAM_HOXA9_TARGETS_UP	33	0.419802	0.890509	0.61583	0.802422	1	1356	tags=21%, list=7%, signal=23%
MEISSNER_BRAIN_ICP_WITH_H3K4ME3	27	0.439277	0.891089	0.630713	0.802485	1	2830	tags=19%, list=15%, signal=22%
SCHEIDEREIT_IKK_INTERACTING_PROTEINS	53	0.393767	0.890751	0.633976	0.802792	1	1336	tags=19%, list=7%, signal=20%
REACTOME_RHO_GTPASES_ACTIVATE_CIT	19	0.461233	0.889646	0.618881	0.803429	1	287	tags=16%, list=2%, signal=16%
PID_PI3KCI_AKT_PATHWAY	34	0.416924	0.888816	0.628159	0.8044	1	429	tags=12%, list=2%, signal=12%
RICKMAN_TUMOR_DIFFERENTIATED_WELL_VS_MODERATELY_UP	96	0.361232	0.888842	0.685524	0.8048	1	3064	tags=26%, list=17%, signal=31%
REACTOME_GLUCAGON_TYPE_LIGAND_RECEPTORS	18	0.461311	0.888142	0.612167	0.805493	1	2231	tags=28%, list=12%, signal=32%
BHAT_ESR1_TARGETS_VIA_AKT1_UP	237	0.325236	0.887749	0.76412	0.805932	1	1417	tags=9%, list=8%, signal=9%
CHANDRAN_METASTASIS_TOP50_DN	38	0.408631	0.886906	0.636882	0.806899	1	2072	tags=32%, list=11%, signal=35%
STANELLE_E2F1_TARGETS	25	0.439853	0.887096	0.623134	0.806941	1	1767	tags=20%, list=10%, signal=22%
STEIN_ESRRA_TARGETS	486	0.304179	0.885769	0.837349	0.807591	1	3576	tags=33%, list=19%, signal=39%
REACTOME_HDR_THROUGH_SINGLE_STRAND_ANNEALING_SSA	36	0.40601	0.886056	0.628205	0.807868	1	5157	tags=47%, list=28%, signal=65%
PLASARI_TGFB1_SIGNALING_VIA_NFIC_1HR_UP	24	0.445125	0.886237	0.63447	0.807945	1	473	tags=13%, list=3%, signal=13%
PID_MYC_ACTIV_PATHWAY	76	0.372372	0.884962	0.658407	0.80801	1	2426	tags=32%, list=13%, signal=36%
NIKOLSKY_BREAST_CANCER_16P13_AMPLICON	91	0.362158	0.88578	0.669014	0.808029	1	2513	tags=18%, list=14%, signal=20%
WAMUNYOKOLI_OVARIAN_CANCER_GRADES_1_2_DN	57	0.38453	0.884715	0.626891	0.808105	1	1118	tags=16%, list=6%, signal=17%
BIOCARTA_TNFR1_PATHWAY	29	0.430628	0.885327	0.637024	0.808117	1	2211	tags=31%, list=12%, signal=35%
TANG_SENESCENCE_TP53_TARGETS_DN	50	0.392796	0.885087	0.62087	0.808198	1	2658	tags=22%, list=14%, signal=26%
REACTOME_INTERLEUKIN_2_FAMILY_SIGNALING	41	0.404628	0.884059	0.615527	0.809131	1	2479	tags=27%, list=13%, signal=31%
REACTOME_TRANSCRIPTIONAL_REGULATION_BY_SMALL_RNAS	101	0.362521	0.88302	0.690346	0.809693	1	2980	tags=38%, list=16%, signal=45%
IVANOVA_HEMATOPOIESIS_STEM_CELL_LONG_TERM	165	0.33131	0.883127	0.75256	0.809921	1	3491	tags=19%, list=19%, signal=24%
BILANGES_RAPAMYCIN_SENSITIVE_GENES	33	0.414668	0.883171	0.61426	0.810285	1	2955	tags=24%, list=16%, signal=29%
CERVERA_SDHB_TARGETS_2	78	0.366859	0.883202	0.631295	0.810672	1	3187	tags=17%, list=17%, signal=20%
FERREIRA_EWINGS_SARCOMA_UNSTABLE_VS_STABLE_UP	146	0.335142	0.881914	0.738694	0.811741	1	2827	tags=26%, list=15%, signal=30%
BIOCARTA_G1_PATHWAY	27	0.435882	0.881216	0.648352	0.811922	1	3083	tags=33%, list=17%, signal=40%
TURASHVILI_BREAST_DUCTAL_CARCINOMA_VS_DUCTAL_NORMAL_UP	36	0.416507	0.880844	0.620321	0.81231	1	467	tags=11%, list=3%, signal=11%
FRASOR_TAMOXIFEN_RESPONSE_UP	47	0.391441	0.881224	0.662338	0.812364	1	1815	tags=26%, list=10%, signal=28%
PARK_TRETINOIN_RESPONSE_AND_PML_RARA_FUSION	29	0.425727	0.881363	0.64781	0.812507	1	1820	tags=45%, list=10%, signal=50%
REACTOME_FANCONI_ANEMIA_PATHWAY	37	0.403747	0.880431	0.648956	0.812787	1	3494	tags=24%, list=19%, signal=30%
REACTOME_REGULATION_OF_TNFR1_SIGNALING	32	0.423779	0.87978	0.615789	0.813771	1	2113	tags=22%, list=11%, signal=25%
REACTOME_SURFACTANT_METABOLISM	17	0.477102	0.87886	0.652908	0.814439	1	893	tags=12%, list=5%, signal=12%
PID_DNA_PK_PATHWAY	15	0.471014	0.878591	0.636691	0.814611	1	1133	tags=33%, list=6%, signal=35%
KEGG_GALACTOSE_METABOLISM	22	0.440352	0.878935	0.631579	0.814732	1	2667	tags=36%, list=14%, signal=42%
XU_HGF_TARGETS_INDUCED_BY_AKT1_48HR_DN	19	0.453553	0.879086	0.610075	0.814837	1	356	tags=11%, list=2%, signal=11%
REACTOME_TRAF6_MEDIATED_IRF7_ACTIVATION	16	0.471349	0.876305	0.636201	0.817385	1	1998	tags=44%, list=11%, signal=49%
FAELT_B_CLL_WITH_VH_REARRANGEMENTS_UP	48	0.395146	0.8765	0.664815	0.817432	1	1758	tags=31%, list=9%, signal=34%
COLDREN_GEFITINIB_RESISTANCE_UP	73	0.369994	0.876887	0.676895	0.817477	1	3471	tags=26%, list=19%, signal=32%
FAELT_B_CLL_WITH_VH3_21_UP	43	0.402917	0.876671	0.646739	0.81752	1	667	tags=12%, list=4%, signal=12%
REACTOME_PROSTACYCLIN_SIGNALLING_THROUGH_PROSTACYCLIN_RECEPTOR	15	0.465653	0.876974	0.619962	0.817754	1	2231	tags=33%, list=12%, signal=38%
REACTOME_GLOBAL_GENOME_NUCLEOTIDE_EXCISION_REPAIR_GG_NER	84	0.362299	0.875452	0.684982	0.818831	1	1275	tags=13%, list=7%, signal=14%
ABRAMSON_INTERACT_WITH_AIRE	44	0.394115	0.875209	0.654676	0.818912	1	1460	tags=30%, list=8%, signal=32%
REACTOME_SYNTHESIS_OF_VERY_LONG_CHAIN_FATTY_ACYL_COAS	18	0.458697	0.874719	0.635674	0.819522	1	5902	tags=50%, list=32%, signal=73%
DAWSON_METHYLATED_IN_LYMPHOMA_TCL1	24	0.438895	0.873968	0.637708	0.819811	1	3040	tags=21%, list=16%, signal=25%
BIOCARTA_NOS1_PATHWAY	17	0.455967	0.874126	0.650709	0.819908	1	548	tags=18%, list=3%, signal=18%
BOYAULT_LIVER_CANCER_SUBCLASS_G5_DN	27	0.437012	0.874224	0.642857	0.820156	1	591	tags=37%, list=3%, signal=38%
SCHLOSSER_SERUM_RESPONSE_UP	107	0.351489	0.872871	0.712014	0.821833	1	1972	tags=21%, list=11%, signal=24%
GAZDA_DIAMOND_BLACKFAN_ANEMIA_MYELOID_UP	29	0.429955	0.871063	0.665406	0.822566	1	2704	tags=31%, list=15%, signal=36%
JAZAERI_BREAST_CANCER_BRCA1_VS_BRCA2_DN	34	0.411985	0.871374	0.643382	0.82279	1	848	tags=18%, list=5%, signal=18%
ZHANG_BREAST_CANCER_PROGENITORS_DN	121	0.339027	0.871068	0.715302	0.823016	1	2368	tags=22%, list=13%, signal=25%
GRADE_COLON_VS_RECTAL_CANCER_UP	30	0.418172	0.87144	0.659134	0.823116	1	876	tags=10%, list=5%, signal=10%
LI_DCP2_BOUND_MRNA	84	0.35615	0.871625	0.694757	0.823178	1	2913	tags=42%, list=16%, signal=49%
WILLIAMS_ESR1_TARGETS_UP	20	0.44682	0.871703	0.638418	0.823468	1	3413	tags=30%, list=18%, signal=37%
REACTOME_INTRACELLULAR_SIGNALING_BY_SECOND_MESSENGERS	261	0.319317	0.870414	0.79085	0.823522	1	1616	tags=13%, list=9%, signal=14%
LOCKWOOD_AMPLIFIED_IN_LUNG_CANCER	200	0.324445	0.871798	0.77643	0.823729	1	1801	tags=19%, list=10%, signal=20%
WAMUNYOKOLI_OVARIAN_CANCER_LMP_DN	162	0.328668	0.870085	0.762626	0.823807	1	1795	tags=15%, list=10%, signal=16%
KOKKINAKIS_METHIONINE_DEPRIVATION_48HR_DN	58	0.377896	0.868287	0.664903	0.824998	1	2176	tags=31%, list=12%, signal=35%
REACTOME_DISEASES_OF_METABOLISM	74	0.360686	0.868404	0.686025	0.825189	1	4806	tags=42%, list=26%, signal=56%
BILANGES_RAPAMYCIN_SENSITIVE_VIA_TSC1_AND_TSC2	60	0.373462	0.868528	0.695727	0.825375	1	2252	tags=32%, list=12%, signal=36%
BIOCARTA_PTEN_PATHWAY	17	0.464021	0.868683	0.64991	0.825481	1	786	tags=18%, list=4%, signal=18%
FIGUEROA_AML_METHYLATION_CLUSTER_6_DN	18	0.451058	0.868881	0.626354	0.82552	1	1840	tags=22%, list=10%, signal=25%
MARTIN_NFKB_TARGETS_UP	36	0.407521	0.869059	0.637681	0.825597	1	718	tags=8%, list=4%, signal=9%
BOHN_PRIMARY_IMMUNODEFICIENCY_SYNDROM_UP	46	0.389991	0.867555	0.662338	0.825717	1	2746	tags=37%, list=15%, signal=43%
REACTOME_PTEN_REGULATION	132	0.334346	0.867559	0.749117	0.82617	1	1714	tags=17%, list=9%, signal=18%
LUI_THYROID_CANCER_CLUSTER_3	27	0.426174	0.867138	0.636042	0.826191	1	2371	tags=44%, list=13%, signal=51%
YANG_BREAST_CANCER_ESR1_BULK_DN	22	0.442264	0.866754	0.664165	0.826564	1	1795	tags=32%, list=10%, signal=35%
SEIDEN_MET_SIGNALING	20	0.441262	0.866218	0.649728	0.827304	1	697	tags=10%, list=4%, signal=10%
BIOCARTA_P53_PATHWAY	16	0.469024	0.86577	0.649805	0.827839	1	2902	tags=50%, list=16%, signal=59%
KEGG_DNA_REPLICATION	36	0.403588	0.865443	0.657754	0.828066	1	1435	tags=11%, list=8%, signal=12%
NAKAMURA_ADIPOGENESIS_LATE_UP	90	0.351926	0.863149	0.715548	0.83082	1	2258	tags=26%, list=12%, signal=29%
SU_LIVER	25	0.435314	0.862687	0.64991	0.83086	1	1678	tags=16%, list=9%, signal=18%
ZAMORA_NOS2_TARGETS_DN	67	0.372497	0.862895	0.672881	0.830892	1	1881	tags=19%, list=10%, signal=22%
RORIE_TARGETS_OF_EWSR1_FLI1_FUSION_UP	24	0.43536	0.863944	0.658301	0.830935	1	910	tags=25%, list=5%, signal=26%
CHICAS_RB1_TARGETS_GROWING	197	0.320007	0.863259	0.775168	0.831051	1	1797	tags=13%, list=10%, signal=14%
OUELLET_CULTURED_OVARIAN_CANCER_INVASIVE_VS_LMP_DN	21	0.439166	0.863577	0.642185	0.83127	1	1336	tags=14%, list=7%, signal=15%
HERNANDEZ_MITOTIC_ARREST_BY_DOCETAXEL_2_DN	15	0.458698	0.863298	0.661232	0.831422	1	3318	tags=20%, list=18%, signal=24%
KEGG_NUCLEOTIDE_EXCISION_REPAIR	44	0.394516	0.862195	0.673953	0.831463	1	1079	tags=11%, list=6%, signal=12%
CAIRO_HEPATOBLASTOMA_UP	185	0.32082	0.860789	0.790378	0.833649	1	2030	tags=14%, list=11%, signal=15%
VANOEVELEN_MYOGENESIS_SIN3A_TARGETS	203	0.317707	0.860998	0.79062	0.833659	1	3126	tags=24%, list=17%, signal=28%
WELCH_GATA1_TARGETS	21	0.428006	0.860403	0.648598	0.834033	1	3163	tags=29%, list=17%, signal=34%
REACTOME_METABOLISM_OF_STEROID_HORMONES	19	0.453139	0.859901	0.653501	0.834168	1	3012	tags=26%, list=16%, signal=31%
CHNG_MULTIPLE_MYELOMA_HYPERPLOID_UP	52	0.378144	0.859161	0.675325	0.834423	1	3143	tags=48%, list=17%, signal=58%
AMBROSINI_FLAVOPIRIDOL_TREATMENT_TP53	97	0.346189	0.859519	0.706306	0.834536	1	2286	tags=23%, list=12%, signal=26%
TIEN_INTESTINE_PROBIOTICS_2HR_UP	26	0.425093	0.859937	0.67037	0.834553	1	1940	tags=31%, list=10%, signal=34%
KLEIN_TARGETS_OF_BCR_ABL1_FUSION	39	0.394132	0.859303	0.696395	0.834567	1	1570	tags=31%, list=8%, signal=34%
TOMIDA_METASTASIS_DN	17	0.45864	0.858791	0.653285	0.834766	1	719	tags=24%, list=4%, signal=24%
ZHAN_MULTIPLE_MYELOMA_PR_UP	42	0.396787	0.856957	0.678024	0.837896	1	5462	tags=50%, list=29%, signal=71%
ABE_INNER_EAR	33	0.400827	0.857133	0.675136	0.837981	1	3052	tags=39%, list=16%, signal=47%
REACTOME_PROTEIN_LOCALIZATION	151	0.324176	0.850514	0.797101	0.838692	1	3238	tags=34%, list=17%, signal=41%
HOFMANN_MYELODYSPLASTIC_SYNDROM_RISK_UP	18	0.45481	0.850583	0.66548	0.838993	1	1425	tags=22%, list=8%, signal=24%
REACTOME_SENESCENCE_ASSOCIATED_SECRETORY_PHENOTYPE_SASP	103	0.344256	0.853375	0.753223	0.839048	1	2982	tags=33%, list=16%, signal=39%
BHATI_G2M_ARREST_BY_2METHOXYESTRADIOL_UP	104	0.337771	0.850752	0.73227	0.839098	1	2498	tags=18%, list=13%, signal=21%
REACTOME_ACTIVATION_OF_MATRIX_METALLOPROTEINASES	19	0.439989	0.850966	0.669104	0.839101	1	232	tags=5%, list=1%, signal=5%
CHEMNITZ_RESPONSE_TO_PROSTAGLANDIN_E2_DN	304	0.302991	0.853561	0.872665	0.839144	1	2545	tags=15%, list=14%, signal=18%
LE_NEURONAL_DIFFERENTIATION_DN	15	0.458727	0.851345	0.636727	0.839229	1	2244	tags=27%, list=12%, signal=30%
GAUSSMANN_MLL_AF4_FUSION_TARGETS_F_DN	25	0.423845	0.85284	0.659004	0.839282	1	1321	tags=8%, list=7%, signal=9%
REACTOME_STIMULI_SENSING_CHANNELS	73	0.355936	0.851476	0.724014	0.839413	1	2937	tags=21%, list=16%, signal=24%
REACTOME_MRNA_DECAY_BY_3_TO_5_EXORIBONUCLEASE	16	0.46007	0.851005	0.645614	0.839473	1	2125	tags=38%, list=11%, signal=42%
MOOTHA_TCA	15	0.465659	0.855996	0.662289	0.839502	1	2338	tags=33%, list=13%, signal=38%
NIKOLSKY_BREAST_CANCER_7P22_AMPLICON	31	0.406763	0.853605	0.665499	0.839514	1	1621	tags=16%, list=9%, signal=18%
SMID_BREAST_CANCER_RELAPSE_IN_BONE_UP	62	0.365201	0.852455	0.70632	0.839633	1	5171	tags=32%, list=28%, signal=45%
ZHAN_MULTIPLE_MYELOMA_CD1_DN	43	0.387849	0.852867	0.703571	0.839686	1	2053	tags=33%, list=11%, signal=37%
LASTOWSKA_NEUROBLASTOMA_COPY_NUMBER_UP	169	0.321029	0.853706	0.786441	0.839769	1	3422	tags=31%, list=18%, signal=38%
REACTOME_HATS_ACETYLATE_HISTONES	131	0.332585	0.852162	0.773424	0.839826	1	2851	tags=27%, list=15%, signal=32%
REACTOME_NEGATIVE_REGULATION_OF_THE_PI3K_AKT_NETWORK	83	0.348176	0.85149	0.716469	0.839841	1	1613	tags=12%, list=9%, signal=13%
REACTOME_NUCLEOTIDE_BINDING_DOMAIN_LEUCINE_RICH_REPEAT_CONTAINING_RECEPTOR_NLR_SIGNALING_PATHWAYS	54	0.371662	0.854298	0.711111	0.839896	1	684	tags=15%, list=4%, signal=15%
REACTOME_CARGO_RECOGNITION_FOR_CLATHRIN_MEDIATED_ENDOCYTOSIS	85	0.355568	0.853859	0.741533	0.839911	1	1585	tags=19%, list=9%, signal=20%
PID_AURORA_B_PATHWAY	36	0.401643	0.853973	0.685714	0.840112	1	2328	tags=19%, list=13%, signal=22%
REACTOME_MRNA_CAPPING	29	0.409651	0.851562	0.669145	0.840147	1	2294	tags=41%, list=12%, signal=47%
SUNG_METASTASIS_STROMA_UP	91	0.347331	0.854836	0.73262	0.84017	1	1070	tags=12%, list=6%, signal=13%
KEGG_CYSTEINE_AND_METHIONINE_METABOLISM	28	0.421117	0.854322	0.698473	0.84031	1	3648	tags=43%, list=20%, signal=53%
VANTVEER_BREAST_CANCER_BRCA1_DN	35	0.404078	0.854503	0.690566	0.840388	1	2787	tags=20%, list=15%, signal=23%
REACTOME_GOLGI_TO_ER_RETROGRADE_TRANSPORT	117	0.334627	0.851571	0.768421	0.840592	1	2174	tags=15%, list=12%, signal=17%
PEDERSEN_TARGETS_OF_611CTF_ISOFORM_OF_ERBB2	63	0.368665	0.854839	0.705667	0.840624	1	579	tags=8%, list=3%, signal=8%
GENTLES_LEUKEMIC_STEM_CELL_UP	24	0.423182	0.854984	0.68254	0.840759	1	912	tags=21%, list=5%, signal=22%
REACTOME_COLLAGEN_CHAIN_TRIMERIZATION	20	0.436383	0.849054	0.669643	0.840803	1	1868	tags=20%, list=10%, signal=22%
BROWNE_HCMV_INFECTION_6HR_DN	138	0.326856	0.848738	0.816949	0.841016	1	2702	tags=23%, list=15%, signal=27%
WAKASUGI_HAVE_ZNF143_BINDING_SITES	58	0.36746	0.849119	0.692446	0.841136	1	3873	tags=34%, list=21%, signal=43%
REACTOME_SIGNALING_BY_SCF_KIT	40	0.397613	0.854999	0.656015	0.841191	1	2079	tags=20%, list=11%, signal=22%
BENPORATH_PROLIFERATION	142	0.327757	0.848068	0.760908	0.842022	1	2234	tags=18%, list=12%, signal=21%
CHEN_LIVER_METABOLISM_QTL_CIS	78	0.353027	0.847794	0.725664	0.842106	1	3484	tags=37%, list=19%, signal=46%
PID_IL23_PATHWAY	33	0.404325	0.847117	0.701439	0.842594	1	175	tags=9%, list=1%, signal=9%
NABA_COLLAGENS	20	0.436384	0.846394	0.671756	0.84272	1	1868	tags=20%, list=10%, signal=22%
ZHAN_MULTIPLE_MYELOMA_CD1_AND_CD2_DN	52	0.373771	0.847197	0.721015	0.842882	1	3368	tags=40%, list=18%, signal=49%
REACTOME_ESTROGEN_DEPENDENT_NUCLEAR_EVENTS_DOWNSTREAM_OF_ESR_MEMBRANE_SIGNALING	20	0.424005	0.846745	0.658627	0.842913	1	1485	tags=35%, list=8%, signal=38%
MCMURRAY_TP53_HRAS_COOPERATION_RESPONSE_DN	50	0.374245	0.8465	0.722426	0.842974	1	1715	tags=16%, list=9%, signal=18%
TURASHVILI_BREAST_DUCTAL_CARCINOMA_VS_LOBULAR_NORMAL_UP	64	0.357831	0.845677	0.753623	0.843302	1	1890	tags=19%, list=10%, signal=21%
RAGHAVACHARI_PLATELET_SPECIFIC_GENES	66	0.361998	0.845879	0.716287	0.84332	1	2728	tags=35%, list=15%, signal=41%
MCCLUNG_COCAIN_REWARD_4WK	56	0.372609	0.844724	0.716418	0.844867	1	2533	tags=20%, list=14%, signal=23%
LINDGREN_BLADDER_CANCER_CLUSTER_1_DN	337	0.298751	0.844438	0.895695	0.844997	1	2913	tags=22%, list=16%, signal=25%
WU_HBX_TARGETS_2_DN	15	0.45046	0.843348	0.6787	0.845391	1	275	tags=13%, list=1%, signal=14%
KEGG_FRUCTOSE_AND_MANNOSE_METABOLISM	29	0.406995	0.843714	0.707635	0.845548	1	3597	tags=38%, list=19%, signal=47%
ROSS_AML_WITH_AML1_ETO_FUSION	69	0.359305	0.843499	0.726465	0.845555	1	613	tags=12%, list=3%, signal=12%
ZHAN_V2_LATE_DIFFERENTIATION_GENES	45	0.379622	0.843779	0.708411	0.845874	1	1756	tags=33%, list=9%, signal=37%
REACTOME_THE_PHOTOTRANSDUCTION_CASCADE	20	0.429532	0.841622	0.705667	0.847575	1	4557	tags=30%, list=25%, signal=40%
TAVAZOIE_METASTASIS	67	0.360685	0.841753	0.715054	0.847745	1	1279	tags=9%, list=7%, signal=10%
FISCHER_G2_M_CELL_CYCLE	225	0.309001	0.841955	0.850649	0.847786	1	2114	tags=14%, list=11%, signal=15%
SESTO_RESPONSE_TO_UV_C4	19	0.441431	0.840998	0.679775	0.847933	1	1114	tags=16%, list=6%, signal=17%
ZWANG_EGF_PERSISTENTLY_DN	55	0.366904	0.84112	0.722533	0.848148	1	1929	tags=22%, list=10%, signal=24%
BIOCARTA_CCR5_PATHWAY	17	0.446982	0.84054	0.70483	0.848376	1	548	tags=29%, list=3%, signal=30%
LEE_LIVER_CANCER_SURVIVAL_UP	120	0.32731	0.838586	0.780069	0.850985	1	4004	tags=23%, list=22%, signal=30%
LY_AGING_PREMATURE_DN	28	0.39757	0.838731	0.687619	0.851149	1	2176	tags=36%, list=12%, signal=40%
REACTOME_DNA_DAMAGE_RECOGNITION_IN_GG_NER	38	0.393946	0.838873	0.71215	0.851313	1	1172	tags=16%, list=6%, signal=17%
SPIRA_SMOKERS_LUNG_CANCER_UP	35	0.39064	0.837901	0.693015	0.851963	1	1799	tags=29%, list=10%, signal=32%
KEGG_PYRUVATE_METABOLISM	34	0.392775	0.837154	0.712727	0.852518	1	2338	tags=26%, list=13%, signal=30%
REACTOME_RHO_GTPASES_ACTIVATE_PAKS	21	0.421116	0.83738	0.689266	0.852531	1	1613	tags=24%, list=9%, signal=26%
KEGG_VALINE_LEUCINE_AND_ISOLEUCINE_DEGRADATION	41	0.384628	0.836921	0.711927	0.85254	1	3894	tags=49%, list=21%, signal=62%
DUTERTRE_ESTRADIOL_RESPONSE_24HR_UP	293	0.297345	0.836252	0.915	0.853384	1	4540	tags=29%, list=24%, signal=38%
YAO_TEMPORAL_RESPONSE_TO_PROGESTERONE_CLUSTER_15	28	0.409205	0.835291	0.700952	0.854876	1	986	tags=14%, list=5%, signal=15%
REACTOME_PRE_NOTCH_EXPRESSION_AND_PROCESSING	102	0.33452	0.835014	0.780034	0.854988	1	2851	tags=30%, list=15%, signal=36%
BIOCARTA_CHEMICAL_PATHWAY	18	0.442005	0.834329	0.655477	0.855483	1	1767	tags=33%, list=10%, signal=37%
CAFFAREL_RESPONSE_TO_THC_24HR_5_UP	29	0.405747	0.834073	0.718919	0.855558	1	802	tags=21%, list=4%, signal=22%
PETROVA_ENDOTHELIUM_LYMPHATIC_VS_BLOOD_UP	118	0.330263	0.834498	0.79292	0.855598	1	2772	tags=19%, list=15%, signal=22%
REACTOME_EPIGENETIC_REGULATION_OF_GENE_EXPRESSION	141	0.319112	0.833087	0.811864	0.856204	1	3430	tags=36%, list=19%, signal=44%
SERVITJA_ISLET_HNF1A_TARGETS_DN	53	0.374993	0.833211	0.723404	0.856388	1	3429	tags=25%, list=19%, signal=30%
YU_BAP1_TARGETS	28	0.400317	0.833426	0.684115	0.856394	1	4321	tags=46%, list=23%, signal=60%
BIOCARTA_HIVNEF_PATHWAY	56	0.356435	0.832676	0.744268	0.856567	1	1826	tags=21%, list=10%, signal=24%
KOBAYASHI_EGFR_SIGNALING_6HR_DN	16	0.449531	0.83199	0.698259	0.857439	1	1927	tags=31%, list=10%, signal=35%
MARSON_FOXP3_TARGETS_STIMULATED_UP	28	0.411082	0.831364	0.714829	0.858245	1	2114	tags=21%, list=11%, signal=24%
REACTOME_COPI_MEDIATED_ANTEROGRADE_TRANSPORT	91	0.334784	0.830403	0.786087	0.859667	1	2613	tags=24%, list=14%, signal=28%
CASORELLI_APL_SECONDARY_VS_DE_NOVO_UP	34	0.389969	0.82958	0.710575	0.860388	1	2490	tags=32%, list=13%, signal=37%
REACTOME_HOMOLOGOUS_DNA_PAIRING_AND_STRAND_EXCHANGE	41	0.385066	0.829741	0.73913	0.860523	1	5157	tags=46%, list=28%, signal=64%
WAMUNYOKOLI_OVARIAN_CANCER_GRADES_1_2_UP	123	0.325335	0.827228	0.801724	0.864074	1	2796	tags=19%, list=15%, signal=22%
SANSOM_APC_TARGETS	161	0.315187	0.827452	0.834783	0.864109	1	3750	tags=25%, list=20%, signal=32%
FONTAINE_PAPILLARY_THYROID_CARCINOMA_UP	55	0.361183	0.826672	0.74911	0.864269	1	1805	tags=18%, list=10%, signal=20%
BOYLAN_MULTIPLE_MYELOMA_C_UP	40	0.380974	0.826829	0.705776	0.864425	1	3120	tags=28%, list=17%, signal=33%
MURAKAMI_UV_RESPONSE_6HR_UP	28	0.40153	0.82592	0.733929	0.865259	1	1745	tags=29%, list=9%, signal=31%
SAKAI_CHRONIC_HEPATITIS_VS_LIVER_CANCER_DN	26	0.40722	0.825521	0.716846	0.865533	1	1564	tags=19%, list=8%, signal=21%
HOFMANN_CELL_LYMPHOMA_DN	35	0.383408	0.824492	0.720149	0.866149	1	2836	tags=26%, list=15%, signal=30%
REACTOME_COPI_DEPENDENT_GOLGI_TO_ER_RETROGRADE_TRAFFIC	84	0.336387	0.824657	0.807623	0.866299	1	3085	tags=20%, list=17%, signal=24%
ELLWOOD_MYC_TARGETS_DN	38	0.391649	0.824872	0.727612	0.866352	1	2081	tags=34%, list=11%, signal=38%
PASINI_SUZ12_TARGETS_UP	86	0.334703	0.823909	0.789104	0.866807	1	2436	tags=20%, list=13%, signal=23%
WANG_CISPLATIN_RESPONSE_AND_XPC_UP	157	0.312969	0.822532	0.861204	0.868989	1	2714	tags=20%, list=15%, signal=24%
WHITFIELD_CELL_CYCLE_LITERATURE	42	0.372553	0.82156	0.735192	0.869878	1	4357	tags=43%, list=24%, signal=56%
REACTOME_PYRUVATE_METABOLISM_AND_CITRIC_ACID_TCA_CYCLE	51	0.363758	0.821678	0.753086	0.870133	1	2969	tags=27%, list=16%, signal=33%
NIKOLSKY_BREAST_CANCER_17Q21_Q25_AMPLICON	266	0.293848	0.820339	0.937288	0.871723	1	3314	tags=23%, list=18%, signal=28%
REACTOME_RHO_GTPASES_ACTIVATE_ROCKS	19	0.430652	0.819849	0.710173	0.872134	1	332	tags=16%, list=2%, signal=16%
KOHOUTEK_CCNT1_TARGETS	43	0.376042	0.818477	0.732143	0.874312	1	2236	tags=23%, list=12%, signal=26%
CHOI_ATL_CHRONIC_VS_ACUTE_DN	18	0.434764	0.816575	0.710821	0.876995	1	1930	tags=28%, list=10%, signal=31%
KORKOLA_EMBRYONAL_CARCINOMA_UP	36	0.383975	0.816662	0.737354	0.877293	1	2269	tags=31%, list=12%, signal=35%
REACTOME_NICOTINATE_METABOLISM	23	0.408752	0.816069	0.724395	0.877458	1	2334	tags=30%, list=13%, signal=35%
REACTOME_INTERLEUKIN_6_FAMILY_SIGNALING	21	0.41874	0.815491	0.720721	0.878046	1	89	tags=5%, list=0%, signal=5%
STEIN_ESRRA_TARGETS_DN	95	0.331038	0.814634	0.801075	0.878721	1	2756	tags=24%, list=15%, signal=28%
BOYAULT_LIVER_CANCER_SUBCLASS_G6_UP	53	0.358306	0.814689	0.751381	0.879103	1	4383	tags=34%, list=24%, signal=44%
BERTUCCI_INVASIVE_CARCINOMA_DUCTAL_VS_LOBULAR_DN	29	0.392097	0.813291	0.747795	0.880266	1	1176	tags=17%, list=6%, signal=18%
KEGG_AUTOIMMUNE_THYROID_DISEASE	34	0.380219	0.813493	0.734177	0.880366	1	1654	tags=29%, list=9%, signal=32%
MIKKELSEN_ES_LCP_WITH_H3K4ME3	93	0.330643	0.812967	0.832753	0.880394	1	2681	tags=15%, list=14%, signal=18%
ABDELMOHSEN_ELAVL4_TARGETS	15	0.426176	0.812369	0.698752	0.880594	1	614	tags=20%, list=3%, signal=21%
REACTOME_G_PROTEIN_ACTIVATION	18	0.435418	0.812618	0.726592	0.880601	1	2231	tags=33%, list=12%, signal=38%
REACTOME_INOSITOL_PHOSPHATE_METABOLISM	42	0.369616	0.811048	0.765799	0.881623	1	4089	tags=31%, list=22%, signal=40%
FRASOR_RESPONSE_TO_SERM_OR_FULVESTRANT_DN	44	0.360323	0.811242	0.742857	0.881722	1	1711	tags=18%, list=9%, signal=20%
REACTOME_ADP_SIGNALLING_THROUGH_P2Y_PURINOCEPTOR_12	16	0.434616	0.811465	0.733813	0.881783	1	2305	tags=38%, list=12%, signal=43%
BROWNE_HCMV_INFECTION_1HR_DN	169	0.306474	0.810038	0.881864	0.882987	1	2422	tags=17%, list=13%, signal=19%
PID_FGF_PATHWAY	43	0.367107	0.809757	0.75283	0.883059	1	579	tags=7%, list=3%, signal=7%
REACTOME_MTORC1_MEDIATED_SIGNALLING	22	0.414698	0.809291	0.708257	0.883462	1	2729	tags=36%, list=15%, signal=43%
STAMBOLSKY_RESPONSE_TO_VITAMIN_D3_DN	19	0.422896	0.807442	0.720293	0.88634	1	3702	tags=42%, list=20%, signal=53%
LINDGREN_BLADDER_CANCER_HIGH_RECURRENCE	38	0.376668	0.806571	0.749546	0.886906	1	2806	tags=39%, list=15%, signal=46%
GAUSSMANN_MLL_AF4_FUSION_TARGETS_G_UP	166	0.306814	0.805946	0.900515	0.887088	1	3633	tags=24%, list=20%, signal=30%
PLASARI_TGFB1_SIGNALING_VIA_NFIC_10HR_DN	22	0.405666	0.806665	0.739927	0.887205	1	1569	tags=23%, list=8%, signal=25%
STAMBOLSKY_TARGETS_OF_MUTATED_TP53_UP	42	0.362902	0.806009	0.778571	0.887443	1	2469	tags=29%, list=13%, signal=33%
BANDRES_RESPONSE_TO_CARMUSTIN_WITHOUT_MGMT_48HR_DN	26	0.40416	0.803923	0.744526	0.889266	1	3642	tags=23%, list=20%, signal=29%
MIKKELSEN_NPC_HCP_WITH_H3K4ME3_AND_H3K27ME3	127	0.312836	0.804167	0.870968	0.889302	1	1410	tags=9%, list=8%, signal=9%
REACTOME_ORGANELLE_BIOGENESIS_AND_MAINTENANCE	262	0.289532	0.804347	0.966887	0.889446	1	1513	tags=11%, list=8%, signal=12%
BOYLAN_MULTIPLE_MYELOMA_D_CLUSTER_UP	24	0.399947	0.803144	0.761029	0.890198	1	1299	tags=25%, list=7%, signal=27%
KEGG_NICOTINATE_AND_NICOTINAMIDE_METABOLISM	20	0.411812	0.797469	0.75365	0.89538	1	796	tags=15%, list=4%, signal=16%
OUYANG_PROSTATE_CANCER_MARKERS	18	0.418246	0.798431	0.727444	0.895539	1	467	tags=11%, list=3%, signal=11%
EHLERS_ANEUPLOIDY_UP	36	0.370525	0.797541	0.762653	0.895707	1	1739	tags=17%, list=9%, signal=18%
KYNG_ENVIRONMENTAL_STRESS_RESPONSE_NOT_BY_4NQO_IN_WS	33	0.374814	0.796651	0.762082	0.895852	1	1799	tags=27%, list=10%, signal=30%
PID_RXR_VDR_PATHWAY	24	0.396642	0.796869	0.742911	0.895943	1	30	tags=4%, list=0%, signal=4%
REACTOME_REGULATION_OF_TP53_ACTIVITY_THROUGH_METHYLATION	19	0.414707	0.798454	0.758095	0.895954	1	2926	tags=26%, list=16%, signal=31%
SARTIPY_NORMAL_AT_INSULIN_RESISTANCE_UP	29	0.38355	0.796258	0.757856	0.896002	1	718	tags=14%, list=4%, signal=14%
REACTOME_SIGNALING_BY_RETINOIC_ACID	35	0.372426	0.797623	0.743119	0.896022	1	2741	tags=17%, list=15%, signal=20%
WANG_TARGETS_OF_MLL_CBP_FUSION_DN	39	0.366265	0.799518	0.76036	0.896023	1	2614	tags=26%, list=14%, signal=30%
REACTOME_INTRA_GOLGI_AND_RETROGRADE_GOLGI_TO_ER_TRAFFIC	184	0.300071	0.799232	0.928094	0.896041	1	2613	tags=20%, list=14%, signal=23%
MEDINA_SMARCA4_TARGETS	29	0.393264	0.798666	0.756957	0.896061	1	3576	tags=55%, list=19%, signal=68%
REACTOME_MET_PROMOTES_CELL_MOTILITY	31	0.379278	0.797779	0.75	0.896219	1	1613	tags=13%, list=9%, signal=14%
REACTOME_METABOLISM_OF_CARBOHYDRATES	239	0.289791	0.798832	0.958333	0.896246	1	3263	tags=25%, list=18%, signal=30%
REACTOME_CITRIC_ACID_CYCLE_TCA_CYCLE	22	0.399907	0.795347	0.768953	0.896589	1	2352	tags=32%, list=13%, signal=36%
TOMLINS_METASTASIS_DN	16	0.429849	0.795405	0.734201	0.896958	1	1741	tags=31%, list=9%, signal=34%
REACTOME_RAB_GEFS_EXCHANGE_GTP_FOR_GDP_ON_RABS	89	0.328063	0.794681	0.836661	0.897237	1	1910	tags=20%, list=10%, signal=22%
GAVIN_FOXP3_TARGETS_CLUSTER_P6	86	0.323943	0.79418	0.864818	0.897644	1	3964	tags=34%, list=21%, signal=43%
WANG_BARRETTS_ESOPHAGUS_DN	19	0.406537	0.793217	0.754513	0.898344	1	907	tags=16%, list=5%, signal=17%
REACTOME_POTASSIUM_CHANNELS	53	0.349044	0.79348	0.803883	0.898369	1	1916	tags=8%, list=10%, signal=8%
YAO_TEMPORAL_RESPONSE_TO_PROGESTERONE_CLUSTER_2	42	0.363819	0.792796	0.788603	0.89859	1	1631	tags=19%, list=9%, signal=21%
SHIN_B_CELL_LYMPHOMA_CLUSTER_2	26	0.393312	0.792268	0.781065	0.898988	1	484	tags=8%, list=3%, signal=8%
CHIANG_LIVER_CANCER_SUBCLASS_INTERFERON_DN	35	0.368429	0.791697	0.786765	0.899469	1	625	tags=6%, list=3%, signal=6%
VALK_AML_CLUSTER_3	26	0.390161	0.790724	0.764389	0.900573	1	3074	tags=27%, list=17%, signal=32%
ANDERSEN_CHOLANGIOCARCINOMA_CLASS1	37	0.368406	0.789079	0.803993	0.902821	1	558	tags=5%, list=3%, signal=6%
EGUCHI_CELL_CYCLE_RB1_TARGETS	23	0.397084	0.78877	0.750923	0.902888	1	1797	tags=13%, list=10%, signal=14%
REACTOME_OXIDATIVE_STRESS_INDUCED_SENESCENCE	117	0.310464	0.787217	0.891753	0.90497	1	2982	tags=28%, list=16%, signal=33%
HOFFMANN_SMALL_PRE_BII_TO_IMMATURE_B_LYMPHOCYTE_DN	29	0.379062	0.78524	0.767318	0.907238	1	2422	tags=24%, list=13%, signal=28%
MIKKELSEN_MCV6_HCP_WITH_H3K27ME3	190	0.291124	0.78525	0.933222	0.907682	1	2079	tags=7%, list=11%, signal=8%
REACTOME_NOTCH3_INTRACELLULAR_DOMAIN_REGULATES_TRANSCRIPTION	23	0.395416	0.783943	0.764811	0.908828	1	2599	tags=22%, list=14%, signal=25%
YAO_TEMPORAL_RESPONSE_TO_PROGESTERONE_CLUSTER_8	43	0.35767	0.782113	0.816288	0.908945	1	2311	tags=23%, list=12%, signal=27%
SLEBOS_HEAD_AND_NECK_CANCER_WITH_HPV_UP	65	0.332592	0.782973	0.821033	0.908963	1	4500	tags=42%, list=24%, signal=55%
REACTOME_CONVERSION_FROM_APC_C:CDC20_TO_APC_C:CDH1_IN_LATE_ANAPHASE	19	0.406165	0.783459	0.772894	0.909107	1	4737	tags=47%, list=26%, signal=64%
PUJANA_BREAST_CANCER_WITH_BRCA1_MUTATED_UP	55	0.342365	0.783154	0.812844	0.909121	1	1376	tags=15%, list=7%, signal=16%
REACTOME_ION_CHANNEL_TRANSPORT	136	0.301106	0.78218	0.923208	0.909307	1	3036	tags=20%, list=16%, signal=24%
PID_HIF2PATHWAY	29	0.381721	0.782274	0.785575	0.909609	1	333	tags=7%, list=2%, signal=7%
KEGG_N_GLYCAN_BIOSYNTHESIS	44	0.345914	0.780975	0.824497	0.910262	1	2977	tags=27%, list=16%, signal=32%
ROSS_AML_WITH_PML_RARA_FUSION	70	0.328904	0.780434	0.866788	0.910649	1	3650	tags=29%, list=20%, signal=35%
ISHIDA_E2F_TARGETS	51	0.338805	0.778862	0.84127	0.912592	1	2658	tags=25%, list=14%, signal=30%
REACTOME_BILE_ACID_AND_BILE_SALT_METABOLISM	27	0.383252	0.77533	0.771863	0.913749	1	4834	tags=30%, list=26%, signal=40%
OISHI_CHOLANGIOMA_STEM_CELL_LIKE_UP	311	0.278183	0.776255	0.993311	0.913755	1	3545	tags=25%, list=19%, signal=31%
BARRIER_CANCER_RELAPSE_TUMOR_SAMPLE_UP	16	0.413324	0.775918	0.768946	0.9138	1	2458	tags=50%, list=13%, signal=58%
REACTOME_G1_S_SPECIFIC_TRANSCRIPTION	28	0.380134	0.775585	0.797323	0.913804	1	3964	tags=36%, list=21%, signal=45%
REACTOME_SIGNALING_BY_FGFR1_IN_DISEASE	30	0.370184	0.776756	0.766337	0.913935	1	495	tags=7%, list=3%, signal=7%
PRAMOONJAGO_SOX4_TARGETS_DN	46	0.353057	0.777021	0.807836	0.914023	1	1155	tags=20%, list=6%, signal=21%
CHIANG_LIVER_CANCER_SUBCLASS_POLYSOMY7_UP	56	0.336711	0.774772	0.825225	0.914104	1	4587	tags=23%, list=25%, signal=31%
MULLIGAN_NTF3_SIGNALING_VIA_INSR_AND_IGF1R_UP	20	0.396429	0.777258	0.764273	0.914122	1	1119	tags=30%, list=6%, signal=32%
MCBRYAN_PUBERTAL_BREAST_3_4WK_DN	30	0.378247	0.776265	0.779048	0.914208	1	826	tags=20%, list=4%, signal=21%
YANAGIHARA_ESX1_TARGETS	25	0.397153	0.774377	0.778431	0.914239	1	934	tags=20%, list=5%, signal=21%
BIOCARTA_HDAC_PATHWAY	22	0.393064	0.777378	0.782288	0.914412	1	1318	tags=18%, list=7%, signal=20%
BROWNE_HCMV_INFECTION_8HR_DN	36	0.362888	0.772897	0.808394	0.914599	1	1716	tags=19%, list=9%, signal=21%
LEE_AGING_CEREBELLUM_DN	47	0.350641	0.773764	0.821892	0.914687	1	1867	tags=28%, list=10%, signal=31%
REACTOME_VITAMIN_B5_PANTOTHENATE_METABOLISM	16	0.410014	0.773009	0.749559	0.914898	1	3556	tags=38%, list=19%, signal=46%
DACOSTA_UV_RESPONSE_VIA_ERCC3_XPCS_UP	23	0.394849	0.772143	0.766038	0.915217	1	2681	tags=43%, list=14%, signal=51%
GARGALOVIC_RESPONSE_TO_OXIDIZED_PHOSPHOLIPIDS_RED_DN	24	0.383592	0.773052	0.796296	0.915298	1	4311	tags=42%, list=23%, signal=54%
KEGG_VASOPRESSIN_REGULATED_WATER_REABSORPTION	35	0.365021	0.768951	0.816364	0.916577	1	854	tags=11%, list=5%, signal=12%
REACTOME_RNA_POLYMERASE_II_TRANSCRIPTION_PRE_INITIATION_AND_PROMOTER_OPENING	46	0.348573	0.76924	0.844607	0.916633	1	2739	tags=35%, list=15%, signal=41%
REACTOME_HIV_ELONGATION_ARREST_AND_RECOVERY	29	0.37046	0.770801	0.788104	0.916669	1	1954	tags=34%, list=11%, signal=38%
NIKOLSKY_MUTATED_AND_AMPLIFIED_IN_BREAST_CANCER	78	0.31794	0.770154	0.893617	0.916694	1	3822	tags=29%, list=21%, signal=37%
LEE_METASTASIS_AND_ALTERNATIVE_SPLICING_UP	60	0.327891	0.76854	0.849462	0.916706	1	3084	tags=20%, list=17%, signal=24%
MCDOWELL_ACUTE_LUNG_INJURY_DN	36	0.357915	0.76941	0.804498	0.916848	1	3227	tags=28%, list=17%, signal=34%
BEIER_GLIOMA_STEM_CELL_UP	31	0.363775	0.767231	0.787402	0.917144	1	1524	tags=16%, list=8%, signal=18%
REACTOME_MACROAUTOPHAGY	84	0.313995	0.77016	0.881739	0.917151	1	2926	tags=29%, list=16%, signal=34%
REACTOME_TRANSLESION_SYNTHESIS_BY_POLH	18	0.397902	0.769488	0.798862	0.917184	1	802	tags=11%, list=4%, signal=12%
FONTAINE_PAPILLARY_THYROID_CARCINOMA_DN	59	0.330248	0.767469	0.868421	0.917277	1	4143	tags=34%, list=22%, signal=44%
BOYLAN_MULTIPLE_MYELOMA_D_CLUSTER_DN	31	0.361007	0.766446	0.81149	0.917332	1	2358	tags=23%, list=13%, signal=26%
LIM_MAMMARY_LUMINAL_MATURE_UP	82	0.313698	0.767722	0.913044	0.917395	1	2675	tags=12%, list=14%, signal=14%
REACTOME_PRESYNAPTIC_FUNCTION_OF_KAINATE_RECEPTORS	17	0.406286	0.765608	0.766304	0.917598	1	3137	tags=35%, list=17%, signal=42%
MIKKELSEN_NPC_HCP_WITH_H3K27ME3	136	0.297469	0.766526	0.944444	0.917677	1	3552	tags=14%, list=19%, signal=17%
SMID_BREAST_CANCER_RELAPSE_IN_BRAIN_UP	29	0.370321	0.765823	0.804618	0.91776	1	1244	tags=14%, list=7%, signal=15%
HOLLEMAN_VINCRISTINE_RESISTANCE_B_ALL_DN	16	0.402778	0.762664	0.757576	0.920802	1	2371	tags=44%, list=13%, signal=50%
PID_RAC1_REG_PATHWAY	37	0.35683	0.762944	0.813528	0.92087	1	1614	tags=16%, list=9%, signal=18%
[truncated: 134 more rows]

## Sheet: C3
C3 regulatory target gene sets
NAME	SIZE	ES	NES	NOM p-val	FDR q-val	FWER p-val	RANK AT MAX	LEADING EDGE
STTTCRNTTT_IRF_Q6	163	0.618846	1.62598	0.0017094	0.129494	0.615	1925	tags=36%, list=10%, signal=40%
TTCNRGNNNNTTC_HSF_Q6	122	0.613164	1.55253	0.00528169	0.22401	0.918	1543	tags=24%, list=8%, signal=26%
HSF_Q6	157	0.61219	1.62682	0.00519031	0.257312	0.613	770	tags=11%, list=4%, signal=11%
IRF_Q6	205	0.540279	1.46561	0.00661157	0.450132	0.999	1987	tags=28%, list=11%, signal=31%
ISRE_01	200	0.512598	1.38111	0.0213115	0.583227	1	1890	tags=26%, list=10%, signal=28%
IRF2_01	107	0.542774	1.36409	0.0461538	0.595859	1	1468	tags=23%, list=8%, signal=25%
HSF2_01	190	0.516671	1.39456	0.0141343	0.601702	1	1719	tags=16%, list=9%, signal=17%
IRF1_01	193	0.522241	1.41218	0.00860585	0.610855	1	1485	tags=22%, list=8%, signal=23%
ICSBP_Q6	209	0.480944	1.32079	0.0249169	0.767871	1	1878	tags=22%, list=10%, signal=25%
HOX13_01	33	0.379345	0.793911	0.759259	0.97263	1	1869	tags=12%, list=10%, signal=13%
WWTAAGGC_UNKNOWN	107	0.329164	0.826134	0.793706	0.978327	1	1597	tags=16%, list=9%, signal=17%
PAX_Q6	184	0.309058	0.822096	0.881944	0.978728	1	3022	tags=24%, list=16%, signal=28%
PAX4_03	197	0.289483	0.784322	0.958194	0.979111	1	2604	tags=17%, list=14%, signal=19%
SGCGSSAAA_E2F1DP2_01	155	0.304819	0.795051	0.90604	0.979389	1	2004	tags=15%, list=11%, signal=17%
HTF_01	59	0.358391	0.82942	0.722222	0.979784	1	2080	tags=20%, list=11%, signal=23%
POU1F1_Q6	162	0.306503	0.799472	0.882645	0.980272	1	1682	tags=13%, list=9%, signal=14%
MEIS1AHOXA9_01	79	0.324097	0.77384	0.880995	0.985112	1	3372	tags=25%, list=18%, signal=31%
YAATNRNNNYNATT_UNKNOWN	70	0.350596	0.830033	0.754919	0.987732	1	2399	tags=23%, list=13%, signal=26%
YNTTTNNNANGCARM_UNKNOWN	41	0.383712	0.84118	0.701721	0.987782	1	1473	tags=12%, list=8%, signal=13%
GTTGNYNNRGNAAC_UNKNOWN	93	0.323465	0.799479	0.849913	0.989093	1	2367	tags=12%, list=13%, signal=13%
EVI1_03	34	0.312098	0.669874	0.94974	0.989929	1	2552	tags=21%, list=14%, signal=24%
E2F_01	60	0.328117	0.753643	0.890598	0.990695	1	3636	tags=33%, list=20%, signal=41%
AR_02	28	0.341643	0.696604	0.891473	0.991087	1	3266	tags=29%, list=18%, signal=35%
STAT5A_01	196	0.310671	0.832255	0.874797	0.991612	1	2322	tags=17%, list=13%, signal=19%
CDPCR3_01	33	0.33989	0.729369	0.869565	0.992792	1	2334	tags=9%, list=13%, signal=10%
ACTWSNACTNY_UNKNOWN	95	0.320029	0.801843	0.841727	0.993914	1	2669	tags=20%, list=14%, signal=23%
RYAAAKNNNNNNTTGW_UNKNOWN	54	0.319548	0.738731	0.907986	0.994711	1	2690	tags=19%, list=15%, signal=22%
YGTCCTTGR_UNKNOWN	66	0.345491	0.806006	0.785199	0.994872	1	1878	tags=15%, list=10%, signal=17%
GCCNNNWTAAR_UNKNOWN	120	0.328564	0.841988	0.80427	0.995568	1	1527	tags=13%, list=8%, signal=14%
PITX2_Q2	186	0.314727	0.849066	0.829642	0.995628	1	1868	tags=13%, list=10%, signal=14%
TNCATNTCCYR_UNKNOWN	121	0.27562	0.705452	0.976898	0.996104	1	4235	tags=29%, list=23%, signal=37%
CAGNWMCNNNGAC_UNKNOWN	43	0.347608	0.756261	0.828897	0.99668	1	2566	tags=14%, list=14%, signal=16%
MIF1_01	155	0.320809	0.833345	0.823141	0.998564	1	1640	tags=10%, list=9%, signal=11%
RGAANNTTC_HSF1_01	354	0.439803	1.24327	0.0501618	1	1	1535	tags=13%, list=8%, signal=14%
YTAATTAA_LHX3_01	124	0.486914	1.23554	0.105546	1	1	1878	tags=18%, list=10%, signal=20%
KRCTCNNNNMANAGC_UNKNOWN	54	0.541435	1.22937	0.173611	1	1	4115	tags=54%, list=22%, signal=69%
GATA1_04	154	0.465929	1.22334	0.118044	1	1	1564	tags=16%, list=8%, signal=18%
IRF7_01	193	0.460838	1.22244	0.0880399	1	1	2434	tags=30%, list=13%, signal=34%
RGTTAMWNATT_HNF1_01	41	0.550087	1.19407	0.213755	1	1	1246	tags=17%, list=7%, signal=18%
FOXJ2_01	136	0.454578	1.17151	0.180438	1	1	2024	tags=18%, list=11%, signal=20%
MYB_Q6	201	0.428976	1.16097	0.182741	1	1	1699	tags=16%, list=9%, signal=17%
FXR_IR1_Q6	89	0.462603	1.14359	0.219963	1	1	1286	tags=13%, list=7%, signal=14%
EVI1_06	18	0.593304	1.12933	0.331461	1	1	1286	tags=22%, list=7%, signal=24%
RAAGNYNNCTTY_UNKNOWN	109	0.445714	1.12503	0.245931	1	1	2153	tags=20%, list=12%, signal=23%
NRSF_01	43	0.50538	1.11296	0.31338	1	1	2566	tags=12%, list=14%, signal=13%
NFY_Q6_01	225	0.40681	1.11278	0.222042	1	1	1460	tags=13%, list=8%, signal=14%
HNF6_Q6	149	0.424489	1.11064	0.239243	1	1	2037	tags=21%, list=11%, signal=23%
YTTCCNNNGGAMR_UNKNOWN	38	0.517863	1.1033	0.333333	1	1	979	tags=8%, list=5%, signal=8%
HNF3B_01	145	0.424097	1.0972	0.282609	1	1	2024	tags=18%, list=11%, signal=20%
RGAGGAARY_PU1_Q6	425	0.38079	1.09686	0.214286	1	1	2154	tags=20%, list=12%, signal=22%
CIZ_01	181	0.405186	1.0842	0.273021	1	1	2112	tags=17%, list=11%, signal=19%
GGAANCGGAANY_UNKNOWN	105	0.432512	1.08334	0.297872	1	1	2424	tags=30%, list=13%, signal=34%
CP2_02	188	0.401518	1.06338	0.309811	1	1	1531	tags=14%, list=8%, signal=15%
HSF1_01	211	0.391747	1.06279	0.300971	1	1	1078	tags=10%, list=6%, signal=11%
TAAYNRNNTCC_UNKNOWN	116	0.414949	1.05693	0.339318	1	1	2011	tags=12%, list=11%, signal=13%
CGGAARNGGCNG_UNKNOWN	55	0.456043	1.05063	0.390845	1	1	2808	tags=31%, list=15%, signal=36%
PAX2_02	196	0.390361	1.04945	0.327526	1	1	2451	tags=21%, list=13%, signal=24%
TST1_01	175	0.389683	1.04082	0.337329	1	1	1558	tags=17%, list=8%, signal=19%
FOXD3_01	136	0.398242	1.03376	0.373957	1	1	1683	tags=15%, list=9%, signal=17%
YRCCAKNNGNCGC_UNKNOWN	55	0.446279	1.03066	0.418089	1	1	251	tags=5%, list=1%, signal=6%
GGAMTNNNNNTCCY_UNKNOWN	104	0.411936	1.02754	0.38918	1	1	1683	tags=13%, list=9%, signal=15%
HNF1_Q6	146	0.386531	1.02126	0.396679	1	1	2239	tags=17%, list=12%, signal=19%
HNF4_DR1_Q3	200	0.377528	1.01277	0.416382	1	1	2754	tags=20%, list=15%, signal=23%
GATA_C	172	0.380397	1.00871	0.423345	1	1	1862	tags=17%, list=10%, signal=19%
CTGRYYYNATT_UNKNOWN	52	0.440227	1.00814	0.412523	1	1	1392	tags=13%, list=8%, signal=15%
RACTNNRTTTNC_UNKNOWN	111	0.394567	1.00775	0.465608	1	1	1494	tags=12%, list=8%, signal=13%
PXR_Q2	200	0.36948	0.999101	0.451839	1	1	2929	tags=23%, list=16%, signal=27%
E12_Q6	195	0.369735	0.997554	0.4512	1	1	1984	tags=16%, list=11%, signal=18%
IRF1_Q6	206	0.371351	0.997293	0.462932	1	1	1280	tags=16%, list=7%, signal=17%
GTGGGTGK_UNKNOWN	228	0.368462	0.993373	0.465636	1	1	1746	tags=12%, list=9%, signal=13%
HAND1E47_01	197	0.369578	0.988703	0.444444	1	1	2053	tags=15%, list=11%, signal=17%
HFH4_01	126	0.381484	0.986361	0.463122	1	1	2114	tags=17%, list=11%, signal=19%
HFH8_01	146	0.375768	0.983777	0.457045	1	1	1551	tags=16%, list=8%, signal=18%
TTCYRGAA_UNKNOWN	264	0.351646	0.97663	0.493197	1	1	1535	tags=12%, list=8%, signal=13%
LHX3_01	141	0.373789	0.97528	0.506557	1	1	1989	tags=16%, list=11%, signal=17%
ELF1_Q6	215	0.359562	0.972458	0.514238	1	1	2197	tags=22%, list=12%, signal=25%
HNF3_Q6	125	0.38056	0.97124	0.503497	1	1	2099	tags=20%, list=11%, signal=22%
FOXO4_01	180	0.357039	0.968642	0.521667	1	1	2240	tags=18%, list=12%, signal=20%
HNF1_C	151	0.365435	0.964332	0.496503	1	1	2031	tags=17%, list=11%, signal=19%
TGCACGA_MIR517A_MIR517C	15	0.530291	0.960505	0.530612	1	1	248	tags=13%, list=1%, signal=14%
YTAAYNGCT_UNKNOWN	115	0.373203	0.954754	0.54025	1	1	1655	tags=18%, list=9%, signal=20%
HFH3_01	139	0.368149	0.949866	0.523478	1	1	1874	tags=14%, list=10%, signal=15%
E2F1_Q3_01	216	0.349664	0.948322	0.577661	1	1	1733	tags=13%, list=9%, signal=14%
ARGGGTTAA_UNKNOWN	91	0.38355	0.936551	0.560847	1	1	1728	tags=14%, list=9%, signal=16%
ATCMNTCCGY_UNKNOWN	49	0.418898	0.936114	0.523077	1	1	714	tags=14%, list=4%, signal=15%
MYOD_01	192	0.347813	0.927662	0.629442	1	1	2154	tags=19%, list=12%, signal=21%
LXR_Q3	63	0.400997	0.924754	0.585454	1	1	523	tags=13%, list=3%, signal=13%
TTF1_Q6	191	0.340253	0.923947	0.622735	1	1	2973	tags=23%, list=16%, signal=27%
TGACCTTG_SF1_Q6	192	0.339374	0.921035	0.646552	1	1	1682	tags=14%, list=9%, signal=15%
CHX10_01	137	0.354102	0.92006	0.631669	1	1	2095	tags=15%, list=11%, signal=17%
STAT6_02	210	0.33757	0.914495	0.648973	1	1	1703	tags=16%, list=9%, signal=17%
CDP_02	69	0.385905	0.911941	0.587591	1	1	1551	tags=13%, list=8%, signal=14%
CRX_Q4	180	0.340146	0.910343	0.66955	1	1	2119	tags=16%, list=11%, signal=17%
EVI1_02	88	0.368457	0.908885	0.614853	1	1	2875	tags=24%, list=16%, signal=28%
HNF4_01	204	0.33579	0.907458	0.680992	1	1	2119	tags=16%, list=11%, signal=18%
GATA2_01	83	0.375048	0.905784	0.604377	1	1	1746	tags=17%, list=9%, signal=19%
E2A_Q2	187	0.338573	0.903635	0.690756	1	1	2585	tags=21%, list=14%, signal=24%
YKACATTT_UNKNOWN	225	0.329817	0.901924	0.689884	1	1	2560	tags=18%, list=14%, signal=20%
GATA_Q6	122	0.348387	0.900405	0.659686	1	1	2064	tags=14%, list=11%, signal=16%
HNF3ALPHA_Q6	153	0.340428	0.900223	0.650794	1	1	2024	tags=18%, list=11%, signal=20%
PU1_Q6	199	0.334507	0.895252	0.74	1	1	1920	tags=21%, list=10%, signal=23%
PAX8_01	28	0.434954	0.891098	0.609756	1	1	296	tags=7%, list=2%, signal=7%
ACAWYAAAG_UNKNOWN	73	0.372157	0.886191	0.623423	1	1	1928	tags=15%, list=10%, signal=17%
ELK1_01	246	0.319706	0.885413	0.756345	1	1	2512	tags=23%, list=14%, signal=26%
CGCTGCT_MIR503	19	0.453785	0.884005	0.646409	1	1	2333	tags=26%, list=13%, signal=30%
TGASTMAGC_NFE2_01	166	0.33591	0.881939	0.71848	1	1	2127	tags=17%, list=11%, signal=19%
NERF_Q2	219	0.319464	0.878854	0.760196	1	1	1238	tags=11%, list=7%, signal=12%
AHRARNT_01	112	0.346136	0.870017	0.718638	1	1	2043	tags=20%, list=11%, signal=22%
E2F1_Q3	213	0.321567	0.869983	0.787879	1	1	3007	tags=23%, list=16%, signal=27%
COUP_01	199	0.327089	0.869831	0.757426	1	1	1813	tags=15%, list=10%, signal=17%
PBX1_01	166	0.327912	0.869817	0.783362	1	1	2120	tags=19%, list=11%, signal=21%
ACATATC_MIR190	51	0.384294	0.8673	0.65653	1	1	310	tags=10%, list=2%, signal=10%
CTGYNNCTYTAA_UNKNOWN	64	0.37129	0.867211	0.703971	1	1	3526	tags=28%, list=19%, signal=35%
HNF1_01	136	0.339773	0.861397	0.747292	1	1	2144	tags=16%, list=12%, signal=18%
GATA3_01	160	0.330188	0.861372	0.732657	1	1	1886	tags=12%, list=10%, signal=13%
GATA4_Q3	185	0.320159	0.859237	0.804384	1	1	2560	tags=22%, list=14%, signal=25%
CETS1P54_01	247	0.310674	0.858343	0.832504	1	1	2259	tags=19%, list=12%, signal=21%
HP1SITEFACTOR_Q6	168	0.328457	0.857771	0.775	1	1	1728	tags=13%, list=9%, signal=14%
EVI1_05	115	0.334183	0.85226	0.756014	1	1	1862	tags=15%, list=10%, signal=16%
AAANWWTGC_UNKNOWN	136	0.332788	0.849661	0.779661	1	1	1118	tags=12%, list=6%, signal=12%
RFX1_01	209	0.308845	0.849633	0.837209	1	1	2004	tags=11%, list=11%, signal=12%
AACYNNNNTTCCS_UNKNOWN	89	0.34444	0.843423	0.753022	1	1	2272	tags=19%, list=12%, signal=22%
NKX25_01	83	0.327802	0.807594	0.831522	1	1	1699	tags=12%, list=9%, signal=13%

## Sheet: C4
C4 computational gene sets
NAME	SIZE	ES	NES	NOM p-val	FDR q-val	FWER p-val	RANK AT MAX	LEADING EDGE
MODULE_79	90	0.814974	2.02226	0	0	0	1562	tags=43%, list=8%, signal=47%
MODULE_170	92	0.814836	2.00945	0	0	0	2079	tags=51%, list=11%, signal=57%
MODULE_128	89	0.815073	1.9848	0	0	0	1562	tags=44%, list=8%, signal=48%
MODULE_92	92	0.746903	1.83199	0	0.00918279	0.044	1045	tags=20%, list=6%, signal=21%
MODULE_107	58	0.775312	1.81432	0.00184162	0.0104774	0.062	1670	tags=26%, list=9%, signal=28%
MODULE_172	72	0.74658	1.7918	0	0.0154432	0.108	1122	tags=22%, list=6%, signal=24%
MODULE_84	479	0.594985	1.73484	0	0.0419037	0.307	1770	tags=36%, list=10%, signal=39%
MODULE_355	29	0.811505	1.70338	0.00530973	0.0552614	0.459	412	tags=31%, list=2%, signal=32%
CAR_HPX	24	0.842988	1.7036	0	0.0619611	0.457	44	tags=4%, list=0%, signal=4%
MODULE_209	68	0.716501	1.68498	0	0.0676995	0.568	1624	tags=24%, list=9%, signal=26%
MODULE_171	126	0.637822	1.65088	0.00176991	0.0730755	0.769	836	tags=32%, list=5%, signal=33%
MODULE_122	93	0.678084	1.67405	0.00365631	0.0739734	0.643	2618	tags=25%, list=14%, signal=29%
GNF2_HCK	92	0.684201	1.66651	0	0.0768431	0.697	1838	tags=42%, list=10%, signal=47%
MODULE_44	281	0.591597	1.65137	0	0.077456	0.768	1320	tags=34%, list=7%, signal=36%
MODULE_60	337	0.582122	1.65212	0	0.0813452	0.764	1782	tags=25%, list=10%, signal=27%
MODULE_426	54	0.721931	1.62615	0.00711744	0.0861408	0.87	1612	tags=22%, list=9%, signal=24%
GNF2_CARD15	68	0.686922	1.65229	0.00377358	0.0871556	0.763	1838	tags=43%, list=10%, signal=47%
MODULE_93	149	0.630357	1.63246	0.00170648	0.0880492	0.839	2575	tags=36%, list=14%, signal=42%
MODULE_345	112	0.639339	1.62638	0	0.090517	0.87	1123	tags=37%, list=6%, signal=39%
GNF2_CEBPA	43	0.715046	1.59653	0.00728597	0.11034	0.965	3513	tags=28%, list=19%, signal=34%
GNF2_CD1D	43	0.725497	1.60148	0.0180505	0.113663	0.948	1838	tags=51%, list=10%, signal=57%
GNF2_CD53	56	0.67808	1.58552	0.0124113	0.114837	0.971	1207	tags=41%, list=7%, signal=44%
GNF2_TNFRSF1B	63	0.677617	1.59673	0.0121107	0.115161	0.964	1265	tags=41%, list=7%, signal=44%
MODULE_5	369	0.551142	1.58037	0	0.117701	0.978	1339	tags=26%, list=7%, signal=28%
MODULE_385	16	0.842567	1.57672	0.018018	0.118022	0.978	1647	tags=25%, list=9%, signal=27%
MODULE_208	112	0.626049	1.58562	0.00173611	0.119792	0.971	1048	tags=33%, list=6%, signal=35%
GNF2_S100A4	47	0.692108	1.56216	0.0217822	0.132933	0.988	1045	tags=38%, list=6%, signal=40%
MODULE_23	386	0.527978	1.51364	0	0.136754	1	2039	tags=19%, list=11%, signal=21%
MODULE_118	338	0.536028	1.51424	0.00160256	0.139002	1	1435	tags=20%, list=8%, signal=21%
MODULE_436	121	0.585908	1.51487	0.00875657	0.141559	1	742	tags=30%, list=4%, signal=31%
GNF2_CD48	32	0.708499	1.50671	0.0359848	0.142357	1	1325	tags=50%, list=7%, signal=54%
MODULE_129	161	0.573471	1.51857	0.0034188	0.142713	1	2037	tags=20%, list=11%, signal=23%
GNF2_VAV1	36	0.705274	1.51518	0.0134875	0.144611	1	1325	tags=44%, list=7%, signal=48%
GNF2_FGR	32	0.729994	1.51897	0.0220994	0.145888	1	1122	tags=44%, list=6%, signal=46%
MODULE_131	24	0.760563	1.49484	0.0341727	0.147674	1	1956	tags=25%, list=11%, signal=28%
MODULE_306	25	0.748416	1.49909	0.0346715	0.148028	1	1344	tags=40%, list=7%, signal=43%
MODULE_562	17	0.799057	1.52247	0.0397727	0.148074	0.999	1059	tags=18%, list=6%, signal=19%
MODULE_292	122	0.611973	1.54866	0.00326264	0.14809	0.996	847	tags=34%, list=5%, signal=36%
GNF2_CYP2B6	32	0.733891	1.51969	0.0235756	0.148601	1	3294	tags=22%, list=18%, signal=27%
MODULE_117	426	0.53502	1.5378	0.00152439	0.150034	0.997	1862	tags=15%, list=10%, signal=17%
MODULE_155	25	0.743513	1.49517	0.0421456	0.150169	1	1942	tags=44%, list=10%, signal=49%
GNF2_TNFSF10	30	0.728223	1.49941	0.0200364	0.15091	1	1762	tags=50%, list=10%, signal=55%
MODULE_75	331	0.54341	1.54012	0	0.151361	0.997	1805	tags=31%, list=10%, signal=34%
GNF2_GSTM1	67	0.645421	1.52551	0.018018	0.151373	0.997	3513	tags=21%, list=19%, signal=26%
MODULE_427	103	0.610307	1.52278	0.0142349	0.151707	0.999	1372	tags=17%, list=7%, signal=18%
GNF2_TST	65	0.65166	1.53248	0.0184843	0.153561	0.997	3513	tags=22%, list=19%, signal=26%
MODULE_480	87	0.628746	1.54185	0.00892857	0.154059	0.997	1372	tags=17%, list=7%, signal=19%
MODULE_46	325	0.543458	1.52584	0	0.155388	0.997	1805	tags=32%, list=10%, signal=35%
MODULE_263	40	0.679889	1.47924	0.044405	0.15599	1	1647	tags=28%, list=9%, signal=30%
MODULE_108	48	0.65725	1.4869	0.0365385	0.156602	1	1982	tags=29%, list=11%, signal=33%
MODULE_346	16	0.789852	1.47964	0.0456274	0.158141	1	2009	tags=50%, list=11%, signal=56%
MODULE_196	21	0.762633	1.48396	0.0433996	0.158192	1	791	tags=24%, list=4%, signal=25%
MODULE_77	28	0.738203	1.52662	0.0292505	0.158956	0.997	2280	tags=54%, list=12%, signal=61%
MODULE_52	361	0.520665	1.48117	0	0.159143	1	1494	tags=19%, list=8%, signal=20%
MODULE_38	385	0.508938	1.47289	0	0.162393	1	1864	tags=21%, list=10%, signal=23%
GNF2_CD14	34	0.692352	1.45438	0.0480592	0.163956	1	1838	tags=44%, list=10%, signal=49%
MODULE_99	209	0.548643	1.46176	0.00161031	0.164173	1	3187	tags=17%, list=17%, signal=21%
GNF2_CDC20	54	0.637617	1.45232	0.0332717	0.164259	1	4540	tags=50%, list=24%, signal=66%
MODULE_236	15	0.795553	1.45592	0.0331384	0.164552	1	9	tags=7%, list=0%, signal=7%
MODULE_76	73	0.606676	1.46811	0.0355872	0.166678	1	2022	tags=32%, list=11%, signal=35%
GNF2_LCAT	72	0.616998	1.46182	0.0243902	0.166843	1	3513	tags=18%, list=19%, signal=22%
GNF2_CCNB2	55	0.636128	1.45603	0.0270758	0.167113	1	4463	tags=45%, list=24%, signal=60%
GNF2_HPX	72	0.614088	1.46319	0.0341297	0.167819	1	4080	tags=22%, list=22%, signal=28%
MODULE_245	26	0.737042	1.46513	0.0317164	0.16806	1	1942	tags=42%, list=10%, signal=47%
GNF2_HPN	75	0.610785	1.45704	0.0243478	0.168402	1	4080	tags=21%, list=22%, signal=27%
MODULE_192	100	0.577196	1.44764	0.0352113	0.168407	1	2013	tags=23%, list=11%, signal=26%
MODULE_299	35	0.676141	1.43667	0.0640301	0.17219	1	1470	tags=37%, list=8%, signal=40%
MODULE_279	123	0.556143	1.43688	0.0197133	0.174473	1	1372	tags=16%, list=7%, signal=17%
MODULE_22	34	0.662892	1.42876	0.0509091	0.176578	1	1923	tags=44%, list=10%, signal=49%
MODULE_253	19	0.744084	1.43713	0.0687161	0.176597	1	791	tags=21%, list=4%, signal=22%
MODULE_12	274	0.509563	1.42548	0.00166667	0.176727	1	1768	tags=20%, list=10%, signal=22%
MODULE_153	20	0.735544	1.42357	0.0498155	0.177226	1	1013	tags=10%, list=5%, signal=11%
MODULE_485	43	0.644049	1.42667	0.0592593	0.177401	1	1216	tags=16%, list=7%, signal=17%
MORF_GPX4	53	0.626405	1.43798	0.033101	0.177944	1	1780	tags=43%, list=10%, signal=48%
MODULE_64	375	0.49963	1.43985	0.00313972	0.178009	1	1840	tags=22%, list=10%, signal=24%
MODULE_45	497	0.489431	1.42885	0.00307692	0.178873	1	1905	tags=31%, list=10%, signal=33%
MODULE_324	90	0.587256	1.43046	0.0316901	0.179071	1	2320	tags=27%, list=13%, signal=30%
MODULE_568	66	0.595233	1.41619	0.0476191	0.185478	1	2017	tags=35%, list=11%, signal=39%
MODULE_53	350	0.49756	1.41214	0.00654665	0.18678	1	1488	tags=22%, list=8%, signal=23%
MODULE_164	43	0.639405	1.41337	0.0654206	0.187247	1	2982	tags=37%, list=16%, signal=44%
GNF2_CDC2	60	0.597636	1.40813	0.028169	0.190819	1	4463	tags=45%, list=24%, signal=59%
GNF2_MYD88	58	0.617188	1.40551	0.0506993	0.192384	1	1207	tags=41%, list=7%, signal=44%
GNF2_RRM2	40	0.631875	1.40297	0.0741411	0.194117	1	5405	tags=70%, list=29%, signal=99%
MODULE_308	71	0.586257	1.39387	0.0529197	0.206089	1	2739	tags=30%, list=15%, signal=35%
GNF2_CDH11	19	0.718709	1.38358	0.104167	0.213547	1	2259	tags=21%, list=12%, signal=24%
GNF2_INPP5D	42	0.621941	1.38764	0.0594228	0.213929	1	1207	tags=40%, list=7%, signal=43%
MODULE_200	19	0.727369	1.38566	0.0876866	0.214824	1	1585	tags=16%, list=9%, signal=17%
MODULE_151	297	0.49444	1.38391	0.00802568	0.2155	1	1996	tags=39%, list=11%, signal=43%
MODULE_16	439	0.476749	1.37922	0.00958466	0.218185	1	2079	tags=24%, list=11%, signal=26%
MODULE_247	24	0.675739	1.37185	0.117431	0.225997	1	180	tags=8%, list=1%, signal=8%
MODULE_120	60	0.596374	1.37275	0.0397112	0.226796	1	2637	tags=32%, list=14%, signal=37%
MODULE_42	25	0.690271	1.36894	0.0746812	0.228647	1	1923	tags=48%, list=10%, signal=53%
MODULE_408	16	0.733284	1.3632	0.119217	0.236259	1	3758	tags=63%, list=20%, signal=78%
GNF2_CASP1	108	0.536285	1.35785	0.0536673	0.243217	1	1265	tags=34%, list=7%, signal=37%
GNF2_PECAM1	55	0.593882	1.35561	0.0855148	0.244565	1	1838	tags=47%, list=10%, signal=52%
MODULE_421	27	0.649583	1.35065	0.0877193	0.245579	1	3206	tags=63%, list=17%, signal=76%
MODULE_212	274	0.489171	1.3534	0.0183028	0.245996	1	2741	tags=32%, list=15%, signal=37%
GNF2_H2AFX	30	0.639109	1.3488	0.116761	0.246345	1	4463	tags=53%, list=24%, signal=70%
MODULE_114	314	0.479456	1.35167	0.00967742	0.246466	1	1996	tags=40%, list=11%, signal=44%
GNF2_CENPE	39	0.617802	1.34261	0.101852	0.255212	1	4540	tags=54%, list=24%, signal=71%
MODULE_221	27	0.651	1.34016	0.109712	0.25697	1	2575	tags=33%, list=14%, signal=39%
GNF2_CD33	50	0.60295	1.3375	0.0926916	0.25909	1	2171	tags=44%, list=12%, signal=50%
GNF2_ESPL1	35	0.629956	1.32216	0.109848	0.285174	1	6496	tags=89%, list=35%, signal=136%
MODULE_6	341	0.465118	1.31924	0.0221519	0.288421	1	1769	tags=21%, list=10%, signal=23%
MODULE_235	68	0.557381	1.31553	0.0811321	0.292759	1	1200	tags=15%, list=6%, signal=16%
MODULE_491	72	0.547887	1.30203	0.0979667	0.305367	1	2300	tags=36%, list=12%, signal=41%
MODULE_222	22	0.657302	1.30051	0.152416	0.305682	1	2851	tags=55%, list=15%, signal=64%
MODULE_24	313	0.464149	1.30221	0.0278689	0.307891	1	1769	tags=20%, list=10%, signal=22%
GNF2_CDH3	15	0.68259	1.30365	0.165138	0.3079	1	3023	tags=27%, list=16%, signal=32%
MODULE_165	61	0.568328	1.30425	0.0953237	0.309536	1	660	tags=21%, list=4%, signal=22%
MODULE_334	142	0.507962	1.30555	0.0471204	0.309701	1	951	tags=13%, list=5%, signal=13%
GNF2_AF1Q	17	0.675257	1.29297	0.147059	0.315527	1	1367	tags=12%, list=7%, signal=13%
MODULE_33	287	0.462454	1.29383	0.0325077	0.316506	1	3022	tags=28%, list=16%, signal=33%
MODULE_2	303	0.458028	1.28765	0.032967	0.323678	1	1342	tags=17%, list=7%, signal=18%
MODULE_168	22	0.648477	1.28354	0.16092	0.329032	1	2851	tags=55%, list=15%, signal=64%
MODULE_184	26	0.632722	1.27654	0.160584	0.32936	1	3396	tags=38%, list=18%, signal=47%
MODULE_310	16	0.679277	1.28147	0.161524	0.330448	1	1104	tags=25%, list=6%, signal=27%
MODULE_152	104	0.507705	1.27721	0.0790378	0.330753	1	1986	tags=38%, list=11%, signal=42%
MORF_DAP	77	0.52918	1.27976	0.0824373	0.330924	1	2491	tags=40%, list=13%, signal=46%
MODULE_158	42	0.587531	1.27767	0.136116	0.332495	1	4526	tags=50%, list=24%, signal=66%
GNF2_HMMR	47	0.572693	1.26857	0.148862	0.340695	1	6477	tags=77%, list=35%, signal=117%
GNF2_CENPF	59	0.544994	1.26944	0.116487	0.341658	1	4463	tags=46%, list=24%, signal=60%
GNF2_CCNA2	66	0.530418	1.2621	0.136042	0.351707	1	4596	tags=47%, list=25%, signal=62%
GNF2_BUB1	26	0.629512	1.25629	0.178506	0.352968	1	6496	tags=85%, list=35%, signal=130%
GNF2_RTN1	37	0.58994	1.26012	0.165414	0.35317	1	3184	tags=16%, list=17%, signal=20%
MODULE_51	26	0.618363	1.25719	0.179262	0.353868	1	2106	tags=19%, list=11%, signal=22%
MODULE_137	388	0.439087	1.25775	0.0382166	0.355492	1	1782	tags=13%, list=10%, signal=15%
MODULE_125	43	0.569333	1.25161	0.174484	0.360311	1	4526	tags=47%, list=24%, signal=61%
MODULE_43	77	0.523376	1.24737	0.133816	0.36094	1	2063	tags=34%, list=11%, signal=38%
GNF2_SMC2L1	32	0.598808	1.24775	0.183019	0.36301	1	5405	tags=66%, list=29%, signal=92%
MODULE_100	386	0.43641	1.24902	0.0422764	0.363053	1	1782	tags=13%, list=10%, signal=14%
MODULE_54	249	0.446828	1.24369	0.0709343	0.363161	1	2828	tags=23%, list=15%, signal=27%
GNF2_MKI67	27	0.599003	1.24489	0.202186	0.363586	1	5149	tags=67%, list=28%, signal=92%
MODULE_433	42	0.569759	1.23865	0.174954	0.371363	1	1352	tags=14%, list=7%, signal=15%
MODULE_305	18	0.640212	1.23627	0.206406	0.373854	1	3900	tags=56%, list=21%, signal=70%
MODULE_66	392	0.425693	1.22519	0.0492846	0.395594	1	1782	tags=13%, list=10%, signal=14%
MODULE_552	17	0.648439	1.22034	0.217726	0.403501	1	2906	tags=65%, list=16%, signal=77%
MODULE_521	25	0.595775	1.21532	0.221172	0.406151	1	1942	tags=32%, list=10%, signal=36%
MORF_NME2	147	0.460466	1.21634	0.121464	0.406845	1	1954	tags=36%, list=11%, signal=40%
MODULE_47	166	0.45332	1.21362	0.110919	0.407208	1	2259	tags=18%, list=12%, signal=20%
MODULE_40	68	0.517006	1.21748	0.171821	0.40729	1	3730	tags=38%, list=20%, signal=48%
MODULE_80	23	0.59575	1.21135	0.221612	0.409555	1	1585	tags=9%, list=9%, signal=9%
MODULE_286	31	0.574935	1.20767	0.221837	0.415557	1	3180	tags=35%, list=17%, signal=43%
MODULE_1	302	0.425471	1.20375	0.0812102	0.421713	1	1494	tags=20%, list=8%, signal=22%
MODULE_340	16	0.644352	1.1973	0.254144	0.42816	1	724	tags=25%, list=4%, signal=26%
MODULE_315	15	0.651725	1.19931	0.254083	0.429211	1	5543	tags=80%, list=30%, signal=114%
MORF_AP2M1	207	0.435299	1.19736	0.11	0.430918	1	1954	tags=34%, list=11%, signal=37%
MODULE_11	391	0.415772	1.18957	0.0988468	0.440662	1	1782	tags=14%, list=10%, signal=15%
GNF2_IL2RB	42	0.53683	1.18621	0.226937	0.442713	1	3497	tags=26%, list=19%, signal=32%
MORF_PRKAR1A	137	0.456815	1.18979	0.18569	0.443081	1	2000	tags=31%, list=11%, signal=35%
MORF_EI24	137	0.455661	1.18475	0.146853	0.44311	1	2901	tags=37%, list=16%, signal=44%
GNF2_PRDX2	22	0.61563	1.18667	0.255121	0.444734	1	3641	tags=41%, list=20%, signal=51%
MODULE_90	16	0.63053	1.17922	0.272031	0.453464	1	2851	tags=50%, list=15%, signal=59%
MODULE_176	139	0.456297	1.17643	0.174061	0.454704	1	1332	tags=11%, list=7%, signal=12%
GNF2_SERPINB5	16	0.633517	1.17693	0.289225	0.456287	1	4695	tags=31%, list=25%, signal=42%
MORF_ATOX1	75	0.485089	1.16335	0.206294	0.468853	1	2274	tags=39%, list=12%, signal=44%
MODULE_458	28	0.562917	1.16394	0.262082	0.47032	1	1383	tags=14%, list=7%, signal=15%
MODULE_175	47	0.522989	1.1663	0.261101	0.470337	1	2820	tags=28%, list=15%, signal=33%
GNF2_CD7	36	0.548342	1.16013	0.264151	0.471024	1	3711	tags=39%, list=20%, signal=49%
MODULE_130	16	0.635884	1.16698	0.298311	0.471562	1	605	tags=19%, list=3%, signal=19%
MODULE_105	179	0.437185	1.16456	0.154229	0.471754	1	2450	tags=26%, list=13%, signal=29%
MODULE_248	90	0.473002	1.1609	0.227941	0.472021	1	1494	tags=14%, list=8%, signal=16%
MODULE_343	21	0.594369	1.16792	0.281588	0.472159	1	2078	tags=33%, list=11%, signal=37%
MODULE_488	26	0.580314	1.15793	0.266055	0.473286	1	275	tags=15%, list=1%, signal=16%
MODULE_19	250	0.415596	1.15466	0.152513	0.477967	1	1706	tags=19%, list=9%, signal=20%
MODULE_220	208	0.423876	1.15204	0.167219	0.481291	1	1862	tags=11%, list=10%, signal=12%
GNF2_PCNA	65	0.483227	1.14524	0.227599	0.494922	1	4463	tags=42%, list=24%, signal=55%
MODULE_327	19	0.590585	1.14178	0.3186	0.50016	1	2575	tags=42%, list=14%, signal=49%
MORF_PPP2R4	48	0.515066	1.1384	0.268248	0.502328	1	2964	tags=48%, list=16%, signal=57%
MODULE_157	80	0.47454	1.1389	0.23049	0.504122	1	1273	tags=10%, list=7%, signal=11%
GNF2_SPI1	34	0.533359	1.13568	0.270992	0.506224	1	1762	tags=35%, list=10%, signal=39%
GNF2_STAT6	77	0.472047	1.13402	0.267631	0.507011	1	1325	tags=38%, list=7%, signal=40%
MODULE_112	159	0.432792	1.13197	0.202555	0.50912	1	1332	tags=11%, list=7%, signal=11%
CAR_MLANA	30	0.546604	1.13034	0.307832	0.510207	1	4903	tags=30%, list=26%, signal=41%
MORF_RAC1	206	0.414074	1.12456	0.200972	0.521307	1	2034	tags=28%, list=11%, signal=31%
MORF_MAP2K2	128	0.432222	1.10924	0.259829	0.554682	1	1733	tags=29%, list=9%, signal=32%
GCM_MYCL1	18	0.593378	1.11044	0.345083	0.554715	1	3011	tags=33%, list=16%, signal=40%
GNF2_MMP1	27	0.546426	1.10637	0.336315	0.555887	1	2259	tags=19%, list=12%, signal=21%
MODULE_62	73	0.46705	1.10504	0.285965	0.556105	1	1932	tags=38%, list=10%, signal=43%
CAR_MYST2	20	0.581357	1.10701	0.344444	0.557477	1	1286	tags=10%, list=7%, signal=11%
MODULE_204	77	0.462318	1.09882	0.294872	0.566263	1	1008	tags=18%, list=5%, signal=19%
MODULE_210	22	0.555013	1.09897	0.359168	0.568985	1	5094	tags=50%, list=27%, signal=69%
GNF2_HLA_C	45	0.485143	1.09572	0.30427	0.571075	1	1207	tags=40%, list=7%, signal=43%
MODULE_15	331	0.387922	1.09422	0.22082	0.571892	1	1273	tags=23%, list=7%, signal=25%
MODULE_213	65	0.462467	1.09131	0.327839	0.575913	1	1864	tags=26%, list=10%, signal=29%
GNF2_PTPN4	47	0.483565	1.08858	0.323583	0.580279	1	3213	tags=32%, list=17%, signal=39%
MORF_RAN	255	0.391115	1.07991	0.259829	0.599851	1	1954	tags=35%, list=11%, signal=38%
GNF2_MCM4	52	0.47283	1.07787	0.358834	0.601799	1	5465	tags=63%, list=29%, signal=90%
MODULE_534	18	0.561877	1.07352	0.395264	0.609845	1	1640	tags=28%, list=9%, signal=30%
MODULE_419	29	0.518322	1.06957	0.385047	0.617071	1	770	tags=21%, list=4%, signal=22%
MODULE_13	383	0.37539	1.06288	0.304487	0.628729	1	2796	tags=17%, list=15%, signal=20%
MODULE_205	244	0.384784	1.06321	0.289298	0.630991	1	3783	tags=21%, list=20%, signal=26%
MODULE_249	19	0.561073	1.05832	0.392661	0.634655	1	2808	tags=37%, list=15%, signal=43%
MODULE_169	91	0.427106	1.05431	0.351399	0.635712	1	1862	tags=41%, list=10%, signal=45%
MODULE_189	23	0.531982	1.0591	0.403774	0.635808	1	2918	tags=48%, list=16%, signal=57%
MODULE_202	23	0.533861	1.05522	0.395644	0.636605	1	2986	tags=30%, list=16%, signal=36%
MODULE_399	47	0.466285	1.05569	0.367188	0.638548	1	1476	tags=30%, list=8%, signal=32%
MODULE_18	399	0.365428	1.04571	0.325397	0.642429	1	2658	tags=23%, list=14%, signal=26%
GNF2_BUB1B	49	0.460459	1.04269	0.390288	0.644463	1	5505	tags=59%, list=30%, signal=84%
MODULE_154	46	0.470776	1.04857	0.386643	0.644715	1	4296	tags=26%, list=23%, signal=34%
GCM_BNIP1	57	0.459596	1.04602	0.379121	0.644901	1	3727	tags=30%, list=20%, signal=37%
MODULE_9	96	0.427308	1.04345	0.357532	0.645381	1	4211	tags=31%, list=23%, signal=40%
MODULE_83	301	0.375933	1.04698	0.330592	0.645579	1	1952	tags=35%, list=11%, signal=38%
MODULE_27	259	0.379692	1.04883	0.336585	0.647301	1	2566	tags=24%, list=14%, signal=27%
MODULE_48	229	0.376789	1.03374	0.376936	0.662972	1	4513	tags=31%, list=24%, signal=40%
MODULE_478	15	0.559184	1.03401	0.456881	0.665518	1	1332	tags=33%, list=7%, signal=36%
MODULE_307	24	0.506494	1.02899	0.414089	0.669129	1	3106	tags=58%, list=17%, signal=70%
GNF2_CKS2	49	0.46619	1.02929	0.415441	0.671563	1	4463	tags=43%, list=24%, signal=56%
MODULE_119	132	0.394082	1.01661	0.407343	0.693281	1	2026	tags=33%, list=11%, signal=37%
MODULE_177	98	0.409551	1.01766	0.421053	0.693868	1	1238	tags=33%, list=7%, signal=35%
MODULE_234	28	0.495865	1.01809	0.453382	0.695964	1	2618	tags=25%, list=14%, signal=29%
MODULE_493	61	0.432185	1.01276	0.441775	0.697197	1	2535	tags=20%, list=14%, signal=23%
MODULE_297	50	0.453343	1.01349	0.454545	0.698498	1	4296	tags=24%, list=23%, signal=31%
MODULE_3	362	0.352123	1.01012	0.401613	0.701285	1	1470	tags=15%, list=8%, signal=16%
MODULE_455	33	0.480238	1.00605	0.469751	0.706076	1	403	tags=6%, list=2%, signal=6%
GNF2_CASP8	25	0.499711	1.00648	0.453571	0.708033	1	1679	tags=44%, list=9%, signal=48%
MODULE_254	57	0.432523	0.997465	0.478585	0.71358	1	802	tags=21%, list=4%, signal=22%
MODULE_357	50	0.447765	1.00195	0.45269	0.714065	1	4799	tags=28%, list=26%, signal=38%
MODULE_330	17	0.529684	0.998397	0.462609	0.714205	1	770	tags=12%, list=4%, signal=12%
MODULE_418	50	0.443272	0.995799	0.438721	0.715163	1	2896	tags=20%, list=16%, signal=24%
GNF2_ITGB2	55	0.436303	0.998445	0.420593	0.717353	1	1207	tags=22%, list=7%, signal=23%
MODULE_486	81	0.416035	0.999335	0.440208	0.718162	1	1161	tags=16%, list=6%, signal=17%
MODULE_447	37	0.457494	0.993342	0.457875	0.718791	1	578	tags=16%, list=3%, signal=17%
GNF2_ATM	27	0.489879	0.980184	0.506151	0.719943	1	1364	tags=37%, list=7%, signal=40%
MORF_DAP3	191	0.362271	0.980726	0.479381	0.721554	1	1954	tags=27%, list=11%, signal=30%
GNF2_ZAP70	25	0.482718	0.981524	0.48785	0.722696	1	4426	tags=56%, list=24%, signal=73%
MODULE_532	330	0.349938	0.981557	0.490787	0.72574	1	1962	tags=15%, list=11%, signal=16%
MODULE_179	375	0.341554	0.982477	0.504792	0.7265	1	1962	tags=15%, list=11%, signal=16%
MODULE_375	57	0.427597	0.98459	0.463504	0.726981	1	1778	tags=18%, list=10%, signal=19%
MODULE_243	69	0.417569	0.98811	0.462963	0.727001	1	2314	tags=33%, list=12%, signal=38%
MODULE_94	277	0.354207	0.983293	0.493151	0.727421	1	2014	tags=16%, list=11%, signal=17%
GNF2_RFC3	40	0.45196	0.989057	0.482309	0.727534	1	4463	tags=48%, list=24%, signal=62%
MODULE_288	23	0.486815	0.976238	0.511494	0.727588	1	1778	tags=22%, list=10%, signal=24%
MORF_UBE2A	46	0.435831	0.984654	0.45735	0.730045	1	2789	tags=30%, list=15%, signal=36%
MORF_CSNK2B	276	0.350371	0.973876	0.49747	0.730615	1	1735	tags=27%, list=9%, signal=29%
MORF_PPP1CA	158	0.373473	0.985105	0.456942	0.732024	1	1780	tags=30%, list=10%, signal=33%
MODULE_223	121	0.378337	0.96757	0.513957	0.741287	1	1746	tags=28%, list=9%, signal=31%
GNF2_PTX3	27	0.468759	0.966289	0.520646	0.741458	1	2968	tags=19%, list=16%, signal=22%
MORF_SOD1	263	0.350913	0.96864	0.538462	0.741465	1	1932	tags=26%, list=10%, signal=28%
MODULE_430	52	0.422535	0.956734	0.525755	0.763443	1	1107	tags=19%, list=6%, signal=20%
MODULE_378	350	0.330995	0.943922	0.598726	0.766303	1	1962	tags=15%, list=11%, signal=16%
GCM_VAV1	42	0.422278	0.936687	0.56	0.767375	1	3075	tags=43%, list=17%, signal=51%
MODULE_111	116	0.370483	0.939879	0.570681	0.767927	1	1273	tags=11%, list=7%, signal=12%
GNF2_CKS1B	37	0.438746	0.941791	0.551537	0.768825	1	4540	tags=49%, list=24%, signal=64%
MODULE_323	56	0.416429	0.944108	0.534296	0.768885	1	1148	tags=18%, list=6%, signal=19%
GNF2_PTPN6	45	0.423037	0.937097	0.536673	0.769283	1	1207	tags=31%, list=7%, signal=33%
MODULE_20	69	0.39887	0.94817	0.547486	0.770555	1	1273	tags=10%, list=7%, signal=11%
MODULE_287	23	0.475909	0.944627	0.561205	0.770593	1	3108	tags=17%, list=17%, signal=21%
MORF_PSMC1	180	0.351575	0.937692	0.600343	0.770783	1	2335	tags=29%, list=13%, signal=33%
MODULE_317	355	0.330103	0.939936	0.623605	0.770799	1	1962	tags=15%, list=11%, signal=16%
MODULE_17	342	0.334903	0.948917	0.605816	0.771718	1	2011	tags=19%, list=11%, signal=21%
MODULE_459	348	0.331501	0.945145	0.599676	0.772344	1	1962	tags=15%, list=11%, signal=16%
MODULE_367	21	0.483862	0.949083	0.558712	0.774435	1	1778	tags=19%, list=10%, signal=21%
MODULE_289	74	0.393135	0.945471	0.553539	0.774592	1	1896	tags=15%, list=10%, signal=16%
MODULE_163	370	0.333598	0.950192	0.58374	0.77462	1	3192	tags=19%, list=17%, signal=22%
MODULE_576	94	0.374644	0.929192	0.597378	0.774672	1	2077	tags=19%, list=11%, signal=21%
MODULE_312	46	0.427393	0.93127	0.545781	0.775327	1	802	tags=22%, list=4%, signal=23%
MODULE_126	171	0.351015	0.929838	0.624382	0.776033	1	2805	tags=28%, list=15%, signal=33%
MODULE_95	368	0.332093	0.95048	0.614983	0.776988	1	3192	tags=18%, list=17%, signal=22%
MODULE_300	30	0.449878	0.931413	0.547368	0.77794	1	2624	tags=47%, list=14%, signal=54%
MODULE_63	144	0.357236	0.923038	0.627737	0.787653	1	2346	tags=18%, list=13%, signal=21%
MODULE_503	96	0.367442	0.916068	0.590988	0.790339	1	2077	tags=19%, list=11%, signal=21%
MODULE_174	85	0.373938	0.917084	0.593695	0.790837	1	2461	tags=38%, list=13%, signal=43%
MODULE_533	34	0.430554	0.918215	0.574074	0.791012	1	1403	tags=15%, list=8%, signal=16%
MODULE_49	211	0.340395	0.920311	0.640809	0.791665	1	1695	tags=11%, list=9%, signal=12%
MODULE_255	362	0.323886	0.918821	0.693053	0.792424	1	1962	tags=15%, list=11%, signal=16%
GNF2_FEN1	55	0.395385	0.905625	0.589319	0.802235	1	4412	tags=36%, list=24%, signal=48%
MODULE_363	43	0.408851	0.908562	0.592937	0.803641	1	1932	tags=37%, list=10%, signal=41%
GNF2_MCL1	55	0.399422	0.907275	0.611111	0.803906	1	1265	tags=27%, list=7%, signal=29%
MODULE_333	25	0.445937	0.905791	0.575592	0.804728	1	3102	tags=40%, list=17%, signal=48%
MODULE_195	125	0.352819	0.908713	0.641476	0.806261	1	2077	tags=16%, list=11%, signal=18%
MODULE_295	18	0.475415	0.901596	0.608059	0.809447	1	3714	tags=39%, list=20%, signal=49%
GNF2_SELL	46	0.4039	0.899955	0.586521	0.810569	1	1939	tags=41%, list=10%, signal=46%
MORF_RAB6A	65	0.377844	0.890888	0.662587	0.830354	1	2160	tags=29%, list=12%, signal=33%
GNF2_ANK1	55	0.380397	0.883742	0.651079	0.835995	1	3667	tags=33%, list=20%, signal=41%
MODULE_8	386	0.30951	0.884714	0.784689	0.836584	1	2782	tags=24%, list=15%, signal=28%
MODULE_121	78	0.367296	0.879509	0.663603	0.837877	1	1585	tags=22%, list=9%, signal=24%
MORF_PRDX3	78	0.367134	0.880385	0.652098	0.838557	1	1932	tags=33%, list=10%, signal=37%
MORF_PAPSS1	102	0.359027	0.884777	0.685121	0.839426	1	1733	tags=23%, list=9%, signal=25%
MODULE_104	213	0.326378	0.880629	0.743151	0.840943	1	1691	tags=9%, list=9%, signal=10%
GNF2_LYN	26	0.431267	0.885156	0.642336	0.841584	1	2311	tags=58%, list=12%, signal=66%
MODULE_484	39	0.398381	0.873897	0.635417	0.842471	1	1774	tags=23%, list=10%, signal=25%
MODULE_91	37	0.405525	0.876257	0.676626	0.842648	1	1385	tags=27%, list=7%, signal=29%
MODULE_181	183	0.326365	0.874425	0.733558	0.844164	1	1691	tags=9%, list=9%, signal=10%
MODULE_544	59	0.374039	0.867562	0.666096	0.85483	1	1155	tags=7%, list=6%, signal=7%
GCM_HMGA2	85	0.356148	0.857407	0.728395	0.876055	1	3075	tags=21%, list=17%, signal=25%
GNF2_SPTB	55	0.380397	0.850025	0.702465	0.887371	1	3667	tags=33%, list=20%, signal=41%
MORF_MTA1	99	0.345448	0.850069	0.743169	0.89034	1	2200	tags=25%, list=12%, signal=29%
MODULE_497	15	0.461765	0.844116	0.656772	0.894814	1	2024	tags=27%, list=11%, signal=30%
MODULE_127	26	0.407782	0.83783	0.702857	0.896617	1	2918	tags=42%, list=16%, signal=50%
MODULE_481	59	0.374039	0.844198	0.721254	0.897701	1	1155	tags=7%, list=6%, signal=7%
MODULE_29	27	0.400543	0.834996	0.714556	0.899554	1	3114	tags=37%, list=17%, signal=44%
GNF2_RRM1	86	0.341898	0.837835	0.763478	0.899663	1	3126	tags=28%, list=17%, signal=33%
GNF2_SMC4L1	83	0.346714	0.832931	0.78223	0.900998	1	1412	tags=14%, list=8%, signal=16%
GCM_FCGR2B	30	0.402842	0.838408	0.688288	0.901489	1	3075	tags=23%, list=17%, signal=28%
MODULE_41	365	0.293104	0.839368	0.9152	0.90239	1	1757	tags=10%, list=9%, signal=10%
MODULE_28	32	0.398777	0.824484	0.717857	0.915898	1	1385	tags=25%, list=7%, signal=27%
MORF_IL4	113	0.31991	0.820243	0.827709	0.921443	1	2902	tags=13%, list=16%, signal=16%
GCM_TEC	21	0.420999	0.810481	0.741107	0.934921	1	1724	tags=14%, list=9%, signal=16%
MODULE_356	127	0.315458	0.810514	0.869048	0.938003	1	2077	tags=16%, list=11%, signal=18%
GNF2_CBFB	30	0.380181	0.804828	0.749536	0.942537	1	1947	tags=33%, list=11%, signal=37%
GNF2_RFC4	59	0.351782	0.801203	0.794286	0.946321	1	4412	tags=39%, list=24%, signal=51%
GNF2_PAK2	27	0.39666	0.79433	0.763602	0.95262	1	2311	tags=33%, list=12%, signal=38%
MODULE_500	23	0.399522	0.795108	0.727273	0.954415	1	579	tags=13%, list=3%, signal=13%
MORF_EPHA7	83	0.328743	0.789331	0.834507	0.958155	1	2483	tags=12%, list=13%, signal=14%
MODULE_322	47	0.350405	0.782505	0.833645	0.963344	1	4422	tags=38%, list=24%, signal=50%
GNF2_RAN	84	0.324075	0.782833	0.873665	0.965982	1	2091	tags=25%, list=11%, signal=28%
GCM_PRKAG1	41	0.354187	0.776623	0.811092	0.969979	1	3011	tags=32%, list=16%, signal=38%
GNF2_ITGAL	53	0.344197	0.772512	0.822736	0.97296	1	2542	tags=38%, list=14%, signal=44%
MODULE_313	15	0.395663	0.719603	0.837545	0.979488	1	506	tags=13%, list=3%, signal=14%
GNF2_TAL1	55	0.330646	0.754505	0.860952	0.979588	1	3667	tags=31%, list=20%, signal=38%
MODULE_329	33	0.341803	0.716284	0.910714	0.979829	1	867	tags=6%, list=5%, signal=6%
MORF_CASP10	85	0.299435	0.722178	0.933573	0.980004	1	4099	tags=25%, list=22%, signal=32%
GCM_PTPRU	35	0.352955	0.756385	0.825137	0.980244	1	4200	tags=29%, list=23%, signal=37%
MORF_PRKACA	87	0.288751	0.704978	0.94964	0.980824	1	3737	tags=23%, list=20%, signal=29%
GCM_BMPR2	82	0.291162	0.707035	0.968402	0.982086	1	2255	tags=16%, list=12%, signal=18%
MODULE_70	33	0.338651	0.722776	0.86148	0.982411	1	1775	tags=18%, list=10%, signal=20%
GCM_CRKL	62	0.324786	0.756786	0.881081	0.982851	1	1135	tags=11%, list=6%, signal=12%
GNF2_MATK	24	0.343369	0.693643	0.89013	0.983608	1	3711	tags=33%, list=20%, signal=42%
MODULE_138	68	0.302742	0.708577	0.953321	0.983674	1	3141	tags=22%, list=17%, signal=26%
GNF2_TTN	18	0.37213	0.696317	0.871269	0.984526	1	2414	tags=11%, list=13%, signal=13%
GNF2_SNRK	27	0.373182	0.757719	0.824399	0.98471	1	1249	tags=30%, list=7%, signal=32%
MODULE_387	32	0.341885	0.723088	0.853309	0.985106	1	867	tags=6%, list=5%, signal=7%
MODULE_366	28	0.370908	0.759721	0.79017	0.985124	1	819	tags=7%, list=4%, signal=7%
MORF_PTPRR	58	0.33558	0.760501	0.864376	0.987259	1	62	tags=2%, list=0%, signal=2%
MORF_IL9	51	0.299362	0.683064	0.960452	0.987866	1	4362	tags=22%, list=24%, signal=28%
MODULE_349	15	0.395702	0.723107	0.832734	0.988131	1	1669	tags=27%, list=9%, signal=29%
MODULE_240	16	0.38996	0.724155	0.836735	0.990131	1	506	tags=13%, list=3%, signal=13%
MORF_PRKCA	109	0.266953	0.67126	0.996466	0.991897	1	2902	tags=11%, list=16%, signal=13%
MORF_CAMK4	179	0.275912	0.739346	0.987762	0.992164	1	4706	tags=24%, list=25%, signal=32%
MODULE_416	15	0.399812	0.73371	0.820285	0.992359	1	758	tags=13%, list=4%, signal=14%
GNF2_TTK	39	0.32867	0.724221	0.87594	0.99315	1	4412	tags=41%, list=24%, signal=54%
MODULE_201	33	0.344575	0.730161	0.87013	0.993265	1	867	tags=6%, list=5%, signal=6%
MORF_MAP3K14	64	0.289698	0.662462	0.976991	0.993563	1	4454	tags=27%, list=24%, signal=35%
MODULE_156	16	0.38996	0.726146	0.800718	0.994385	1	506	tags=13%, list=3%, signal=13%
MODULE_392	17	0.394409	0.739796	0.817185	0.994837	1	2851	tags=47%, list=15%, signal=56%
CAR_WBSCR22	22	0.375343	0.734199	0.861272	0.994938	1	1286	tags=9%, list=7%, signal=10%
CAR_IGFBP1	18	0.213716	0.406989	1	0.999876	1	5300	tags=17%, list=29%, signal=23%
MODULE_320	18	0.328007	0.631651	0.918819	1	1	1886	tags=17%, list=10%, signal=19%
MORF_FLT1	86	0.246558	0.59575	0.998267	1	1	3684	tags=19%, list=20%, signal=23%
GCM_AQP4	38	0.271715	0.593096	0.994465	1	1	3650	tags=21%, list=20%, signal=26%
MODULE_451	29	0.285243	0.586098	0.987296	1	1	2658	tags=21%, list=14%, signal=24%
MORF_LCAT	75	0.245699	0.584721	1	1	1	3727	tags=15%, list=20%, signal=18%
MORF_WNT1	56	0.255192	0.57082	0.996262	1	1	4454	tags=20%, list=24%, signal=26%
MODULE_78	19	0.278939	0.521557	0.985663	1	1	4586	tags=37%, list=25%, signal=49%
MODULE_372	21	0.264952	0.51732	0.989761	1	1	3654	tags=24%, list=20%, signal=30%

## Sheet: C5
C5 GO gene sets	C5 ontology gene sets
NAME	SIZE	ES	NES	NOM p-val	FDR q-val	FWER p-val	RANK AT MAX	LEADING EDGE
GO_BLOOD_MICROPARTICLE	97	0.842049	2.06327	0	0	0	487	tags=33%, list=3%, signal=34%
GO_REGULATION_OF_HUMORAL_IMMUNE_RESPONSE	102	0.805414	2.01802	0	0	0	680	tags=46%, list=4%, signal=48%
GO_COMPLEMENT_ACTIVATION	129	0.784624	1.98623	0	0	0	324	tags=38%, list=2%, signal=38%
GO_FC_RECEPTOR_MEDIATED_STIMULATORY_SIGNALING_PATHWAY	139	0.76199	1.985	0	0	0	412	tags=32%, list=2%, signal=33%
GO_LYMPHOCYTE_MEDIATED_IMMUNITY	305	0.702488	1.97755	0	0	0	799	tags=28%, list=4%, signal=29%
GO_HUMORAL_IMMUNE_RESPONSE_MEDIATED_BY_CIRCULATING_IMMUNOGLOBULIN	124	0.772923	1.97722	0	0	0	298	tags=40%, list=2%, signal=40%
GO_ANTIGEN_BINDING	176	0.743632	1.97671	0	0	0	677	tags=37%, list=4%, signal=38%
GO_B_CELL_MEDIATED_IMMUNITY	185	0.732711	1.96739	0	0	0	702	tags=35%, list=4%, signal=36%
GO_HUMORAL_IMMUNE_RESPONSE	235	0.709637	1.95006	0	0.000215478	0.002	680	tags=29%, list=4%, signal=30%
GO_PHAGOCYTOSIS	314	0.684871	1.93141	0	0.000484155	0.005	770	tags=24%, list=4%, signal=24%
GO_IMMUNOGLOBULIN_PRODUCTION	168	0.724318	1.92265	0	0.000647951	0.008	836	tags=30%, list=5%, signal=32%
GO_COLLAGEN_CONTAINING_EXTRACELLULAR_MATRIX	237	0.703335	1.92669	0	0.000706856	0.008	2079	tags=22%, list=11%, signal=24%
GO_ADAPTIVE_IMMUNE_RESPONSE_BASED_ON_SOMATIC_RECOMBINATION_OF_IMMUNE_RECEPTORS_BUILT_FROM_IMMUNOGLOBULIN_SUPERFAMILY_DOMAINS	314	0.673804	1.897	0	0.00126869	0.017	799	tags=27%, list=4%, signal=28%
GO_EXTRACELLULAR_MATRIX	298	0.66872	1.87536	0	0.00272524	0.042	2079	tags=18%, list=11%, signal=20%
GO_RECEPTOR_MEDIATED_ENDOCYTOSIS	283	0.674943	1.87732	0	0.00277987	0.04	952	tags=22%, list=5%, signal=22%
GO_PRODUCTION_OF_MOLECULAR_MEDIATOR_OF_IMMUNE_RESPONSE	247	0.673746	1.85054	0	0.0061517	0.096	836	tags=25%, list=5%, signal=26%
GO_CYTOKINE_ACTIVITY	132	0.714865	1.83885	0	0.00753811	0.139	2290	tags=25%, list=12%, signal=28%
GO_REGULATION_OF_IMMUNE_EFFECTOR_PROCESS	395	0.633459	1.83907	0	0.00784776	0.137	702	tags=19%, list=4%, signal=20%
GO_LEUKOCYTE_MIGRATION	411	0.637406	1.84008	0	0.00813865	0.134	860	tags=19%, list=5%, signal=20%
GO_FC_RECEPTOR_SIGNALING_PATHWAY	234	0.666378	1.8279	0	0.00949188	0.178	666	tags=24%, list=4%, signal=25%
GO_CHAPERONE_MEDIATED_PROTEIN_FOLDING	53	0.80931	1.81906	0	0.0120348	0.243	331	tags=17%, list=2%, signal=17%
GO_G_PROTEIN_COUPLED_RECEPTOR_BINDING	187	0.678607	1.82061	0	0.0120982	0.234	854	tags=12%, list=5%, signal=13%
GO_DE_NOVO_PROTEIN_FOLDING	37	0.85689	1.80884	0	0.0152785	0.309	210	tags=22%, list=1%, signal=22%
GO_CENTRIOLE	122	0.709366	1.80741	0	0.0153715	0.324	468	tags=6%, list=3%, signal=6%
GO_COP9_SIGNALOSOME	32	0.857365	1.80193	0	0.017599	0.377	412	tags=19%, list=2%, signal=19%
GO_UNFOLDED_PROTEIN_BINDING	108	0.711745	1.79664	0	0.0192444	0.419	1470	tags=25%, list=8%, signal=27%
GO_NEGATIVE_REGULATION_OF_ENDOTHELIAL_CELL_PROLIFERATION	24	0.891275	1.7927	0	0.020368	0.448	845	tags=25%, list=5%, signal=26%
GO_PROTEIN_FOLDING	195	0.662308	1.7858	0	0.0226625	0.505	1391	tags=22%, list=8%, signal=24%
GO_REGULATION_OF_EXTRINSIC_APOPTOTIC_SIGNALING_PATHWAY_IN_ABSENCE_OF_LIGAND	36	0.833824	1.78592	0	0.0233308	0.503	63	tags=11%, list=0%, signal=11%
GO_CHAPERONE_COFACTOR_DEPENDENT_PROTEIN_REFOLDING	29	0.868654	1.78094	0	0.0247984	0.546	173	tags=24%, list=1%, signal=24%
GO_ATP_METABOLIC_PROCESS	33	0.85821	1.77665	0	0.0261715	0.596	614	tags=18%, list=3%, signal=19%
GO_CHEMOATTRACTANT_ACTIVITY	19	0.927614	1.77721	0	0.0267317	0.59	907	tags=42%, list=5%, signal=44%
GO_RETINA_HOMEOSTASIS	41	0.832061	1.77254	0	0.0272663	0.624	833	tags=24%, list=4%, signal=25%
GO_FC_EPSILON_RECEPTOR_SIGNALING_PATHWAY	164	0.671771	1.77311	0	0.0275904	0.62	666	tags=26%, list=4%, signal=27%
GO_POSITIVE_REGULATION_OF_BLOOD_VESSEL_DIAMETER	40	0.805189	1.77085	0.00176056	0.0277114	0.644	1156	tags=18%, list=6%, signal=19%
GO_POSITIVE_REGULATION_OF_ERYTHROCYTE_DIFFERENTIATION	26	0.8778	1.76721	0	0.0293498	0.669	422	tags=27%, list=2%, signal=28%
GO_POSITIVE_REGULATION_OF_MYELOID_CELL_DIFFERENTIATION	77	0.726244	1.76435	0	0.030552	0.698	1585	tags=25%, list=9%, signal=27%
GO_LYSOSOMAL_LUMEN	77	0.74062	1.75291	0	0.0327879	0.786	2026	tags=35%, list=11%, signal=39%
GO_RECEPTOR_REGULATOR_ACTIVITY	273	0.631787	1.75393	0	0.032853	0.784	2309	tags=18%, list=12%, signal=21%
GO_PHAGOCYTOSIS_RECOGNITION	63	0.754001	1.7518	0.00179211	0.0328614	0.792	229	tags=35%, list=1%, signal=35%
GO_NEGATIVE_REGULATION_OF_SIGNAL_TRANSDUCTION_IN_ABSENCE_OF_LIGAND	26	0.861494	1.75986	0	0.0328974	0.741	63	tags=15%, list=0%, signal=15%
GO_PROTEIN_REFOLDING	33	0.848151	1.75432	0	0.0333106	0.78	391	tags=27%, list=2%, signal=28%
GO_RESPONSE_TO_TYPE_I_INTERFERON	79	0.725696	1.75687	0	0.0334426	0.759	1273	tags=47%, list=7%, signal=50%
GO_CELL_RECOGNITION	147	0.668018	1.75485	0	0.0337664	0.774	514	tags=19%, list=3%, signal=19%
GO_NUCLEOSIDE_TRIPHOSPHATE_METABOLIC_PROCESS	46	0.783862	1.7575	0	0.0338237	0.756	614	tags=13%, list=3%, signal=13%
GO_REGULATION_OF_MICROTUBULE_POLYMERIZATION	38	0.808657	1.74896	0	0.0343454	0.818	790	tags=16%, list=4%, signal=16%
GO_IMMUNOGLOBULIN_COMPLEX	61	0.744218	1.74376	0	0.037596	0.855	229	tags=38%, list=1%, signal=38%
GO_REGULATION_OF_MICROTUBULE_POLYMERIZATION_OR_DEPOLYMERIZATION	63	0.756386	1.74262	0	0.0377018	0.866	790	tags=10%, list=4%, signal=10%
GO_TUMOR_NECROSIS_FACTOR_MEDIATED_SIGNALING_PATHWAY	149	0.658769	1.74385	0	0.0382721	0.854	1293	tags=23%, list=7%, signal=25%
GO_INCLUSION_BODY_ASSEMBLY	20	0.883461	1.73986	0.00572519	0.0392265	0.881	394	tags=20%, list=2%, signal=20%
GO_VACUOLAR_LUMEN	139	0.669364	1.73111	0	0.0455401	0.914	2026	tags=36%, list=11%, signal=40%
GO_ENTRY_INTO_OTHER_ORGANISM_INVOLVED_IN_SYMBIOTIC_INTERACTION	109	0.685032	1.72553	0.0018018	0.0501847	0.937	1325	tags=20%, list=7%, signal=22%
GO_MICROTUBULE_ORGANIZING_CENTER_PART	165	0.651426	1.7232	0	0.0518767	0.949	1096	tags=8%, list=6%, signal=9%
GO_DEFENSE_RESPONSE_TO_BACTERIUM	198	0.645075	1.71995	0	0.053839	0.954	799	tags=21%, list=4%, signal=21%
GO_CHEMOKINE_ACTIVITY	37	0.795975	1.71381	0	0.056137	0.968	815	tags=27%, list=4%, signal=28%
GO_POSITIVE_REGULATION_OF_MICROTUBULE_POLYMERIZATION_OR_DEPOLYMERIZATION	26	0.856985	1.71382	0	0.0571219	0.968	790	tags=19%, list=4%, signal=20%
GO_MEMBRANE_INVAGINATION	117	0.677704	1.71421	0	0.0577582	0.968	346	tags=21%, list=2%, signal=22%
GO_VASODILATION	21	0.881402	1.71451	0.00175131	0.0584363	0.967	583	tags=19%, list=3%, signal=20%
GO_NEGATIVE_REGULATION_OF_COAGULATION	34	0.790196	1.71078	0.00362319	0.0586519	0.974	579	tags=12%, list=3%, signal=12%
GO_REGULATION_OF_TUMOR_NECROSIS_FACTOR_MEDIATED_SIGNALING_PATHWAY	50	0.747956	1.70272	0.00378072	0.0662143	0.989	684	tags=18%, list=4%, signal=19%
GO_ENDOSOME_LUMEN	25	0.843751	1.70345	0.00174825	0.0664094	0.988	1758	tags=40%, list=9%, signal=44%
GO_NEGATIVE_REGULATION_OF_PROTEIN_MODIFICATION_BY_SMALL_PROTEIN_CONJUGATION_OR_REMOVAL	75	0.696991	1.70076	0.00724638	0.0665695	0.989	630	tags=11%, list=3%, signal=11%
GO_IMMUNOGLOBULIN_RECEPTOR_BINDING	60	0.737242	1.70142	0.00187266	0.0667	0.989	229	tags=37%, list=1%, signal=37%
GO_EXOGENOUS_PROTEIN_BINDING	59	0.73197	1.69016	0.00361664	0.0794332	0.997	680	tags=14%, list=4%, signal=14%
GO_PROTEOGLYCAN_BINDING	22	0.851984	1.6882	0	0.0813685	0.997	1122	tags=27%, list=6%, signal=29%
GO_NEGATIVE_REGULATION_OF_VIRAL_GENOME_REPLICATION	49	0.748243	1.68071	0.005291	0.0895315	0.998	638	tags=35%, list=3%, signal=36%
GO_RESPONSE_TO_INTERFERON_BETA	27	0.831279	1.6813	0.00362976	0.0900182	0.998	735	tags=44%, list=4%, signal=46%
GO_POSITIVE_REGULATION_OF_B_CELL_ACTIVATION	123	0.664775	1.67134	0.00519931	0.0932075	0.999	484	tags=22%, list=3%, signal=22%
GO_REGULATION_OF_B_CELL_ACTIVATION	164	0.639357	1.67287	0	0.0935985	0.999	580	tags=21%, list=3%, signal=21%
GO_SUPEROXIDE_METABOLIC_PROCESS	52	0.732017	1.67188	0.00347222	0.0937152	0.999	1762	tags=35%, list=10%, signal=38%
GO_HEAT_GENERATION	17	0.900209	1.67298	0	0.0946823	0.999	970	tags=24%, list=5%, signal=25%
GO_TRIGLYCERIDE_METABOLIC_PROCESS	27	0.821138	1.67468	0.00526316	0.0948832	0.999	336	tags=15%, list=2%, signal=15%
GO_DEFENSE_RESPONSE_TO_OTHER_ORGANISM	403	0.582232	1.67618	0	0.0951274	0.999	999	tags=21%, list=5%, signal=21%
GO_METANEPHROS_MORPHOGENESIS	18	0.869554	1.67356	0.00379507	0.0951659	0.999	166	tags=11%, list=1%, signal=11%
GO_CCR_CHEMOKINE_RECEPTOR_BINDING	28	0.81235	1.67524	0.00357782	0.0953855	0.999	283	tags=25%, list=2%, signal=25%
GO_NEGATIVE_REGULATION_OF_EXTRINSIC_APOPTOTIC_SIGNALING_PATHWAY	81	0.695033	1.66807	0.00178571	0.0966137	0.999	661	tags=15%, list=4%, signal=15%
GO_CHAPERONE_MEDIATED_PROTEIN_COMPLEX_ASSEMBLY	17	0.878528	1.66656	0.003663	0.0975675	0.999	1087	tags=41%, list=6%, signal=44%
GO_SYNAPTIC_TRANSMISSION_CHOLINERGIC	18	0.87307	1.6611	0.0037037	0.103639	0.999	452	tags=11%, list=2%, signal=11%
GO_FICOLIN_1_RICH_GRANULE	122	0.649597	1.66134	0	0.104543	0.999	1458	tags=34%, list=8%, signal=36%
GO_EXTERNAL_SIDE_OF_PLASMA_MEMBRANE	296	0.594728	1.65526	0	0.108885	0.999	1045	tags=20%, list=6%, signal=21%
GO_MICROTUBULE_NUCLEATION	26	0.800727	1.65578	0.00515464	0.109436	0.999	1	tags=8%, list=0%, signal=8%
GO_RESPONSE_TO_INTERFERON_ALPHA	20	0.856235	1.65615	0.0037037	0.110172	0.999	439	tags=45%, list=2%, signal=46%
GO_POSITIVE_REGULATION_OF_ION_TRANSPORT	191	0.613051	1.64876	0	0.118478	1	1585	tags=17%, list=9%, signal=19%
GO_VESICLE_LUMEN	279	0.588488	1.64457	0	0.121367	1	2039	tags=32%, list=11%, signal=36%
GO_MICROTUBULE_POLYMERIZATION	60	0.70909	1.64621	0.00534759	0.121448	1	1179	tags=13%, list=6%, signal=14%
GO_POSITIVE_REGULATION_OF_INTERLEUKIN_8_PRODUCTION	40	0.758683	1.64532	0.00731261	0.121498	1	539	tags=18%, list=3%, signal=18%
GO_PEPTIDASE_REGULATOR_ACTIVITY	131	0.631071	1.64273	0.00173611	0.123443	1	1065	tags=18%, list=6%, signal=18%
GO_T_CELL_MEDIATED_CYTOTOXICITY	45	0.742964	1.63867	0.0108696	0.128684	1	2539	tags=44%, list=14%, signal=51%
GO_LEUKOCYTE_MEDIATED_CYTOTOXICITY	94	0.668957	1.63899	0	0.129404	1	2539	tags=37%, list=14%, signal=43%
GO_HIGH_DENSITY_LIPOPROTEIN_PARTICLE	15	0.896517	1.63316	0.00904159	0.130679	1	785	tags=20%, list=4%, signal=21%
GO_SIGNAL_TRANSDUCTION_IN_ABSENCE_OF_LIGAND	59	0.71196	1.63527	0	0.130811	1	394	tags=8%, list=2%, signal=9%
GO_CHEMOKINE_RECEPTOR_BINDING	47	0.729158	1.63594	0.00732601	0.131048	1	815	tags=23%, list=4%, signal=24%
GO_POSITIVE_REGULATION_OF_MONONUCLEAR_CELL_MIGRATION	21	0.827904	1.63666	0.00179211	0.131215	1	2358	tags=57%, list=13%, signal=65%
GO_IMMUNE_RESPONSE_REGULATING_CELL_SURFACE_RECEPTOR_SIGNALING_PATHWAY	449	0.564735	1.63347	0	0.131406	1	1025	tags=22%, list=6%, signal=23%
GO_PROTEIN_LIPID_COMPLEX	26	0.793797	1.63351	0.0087108	0.132704	1	785	tags=12%, list=4%, signal=12%
GO_MISFOLDED_PROTEIN_BINDING	21	0.838223	1.62765	0.00553506	0.139675	1	98	tags=19%, list=1%, signal=19%
GO_PROTEIN_FOLDING_CHAPERONE	20	0.852024	1.62498	0.00189753	0.14201	1	452	tags=30%, list=2%, signal=31%
GO_MICROTUBULE_POLYMERIZATION_OR_DEPOLYMERIZATION	93	0.660748	1.62549	0.00182149	0.14245	1	1613	tags=12%, list=9%, signal=13%
GO_REGULATION_OF_SIGNALING_RECEPTOR_ACTIVITY	334	0.571505	1.61628	0	0.14712	1	2309	tags=17%, list=12%, signal=19%
GO_METANEPHRIC_EPITHELIUM_DEVELOPMENT	15	0.873704	1.61775	0.00553506	0.147157	1	89	tags=7%, list=0%, signal=7%
GO_EPITHELIAL_TUBE_BRANCHING_INVOLVED_IN_LUNG_MORPHOGENESIS	17	0.854148	1.61845	0.00355872	0.147328	1	325	tags=18%, list=2%, signal=18%
GO_CGMP_MEDIATED_SIGNALING	19	0.824834	1.61691	0.0179211	0.147344	1	9	tags=5%, list=0%, signal=5%
GO_ENDOTHELIAL_CELL_CHEMOTAXIS	19	0.846423	1.6206	0.00927644	0.147589	1	569	tags=26%, list=3%, signal=27%
GO_POSITIVE_REGULATION_OF_STEROID_METABOLIC_PROCESS	16	0.858928	1.62121	0.0107143	0.147971	1	625	tags=25%, list=3%, signal=26%
GO_RESPONSE_TO_DIETARY_EXCESS	15	0.878507	1.6188	0.00362319	0.148181	1	583	tags=13%, list=3%, signal=14%
GO_INTERLEUKIN_8_PRODUCTION	62	0.697092	1.61931	0.00912409	0.148692	1	720	tags=16%, list=4%, signal=17%
GO_REGULATION_OF_CELLULAR_RESPONSE_TO_HEAT	76	0.676803	1.61408	0	0.14893	1	429	tags=14%, list=2%, signal=15%
GO_ACUTE_PHASE_RESPONSE	30	0.787003	1.61319	0.00347222	0.149125	1	2455	tags=33%, list=13%, signal=38%
GO_PROTEIN_LIPID_COMPLEX_BINDING	20	0.845823	1.61444	0.010929	0.149512	1	1414	tags=30%, list=8%, signal=32%
GO_NEGATIVE_REGULATION_OF_LEUKOCYTE_MEDIATED_IMMUNITY	42	0.729411	1.61056	0.00362976	0.151605	1	2542	tags=48%, list=14%, signal=55%
GO_LIPOPROTEIN_METABOLIC_PROCESS	19	0.846429	1.61128	0.0110294	0.151727	1	576	tags=16%, list=3%, signal=16%
GO_NUCLEOSIDE_PHOSPHATE_METABOLIC_PROCESS	181	0.60041	1.60902	0	0.153354	1	3036	tags=28%, list=16%, signal=33%
GO_POSITIVE_REGULATION_OF_INTERLEUKIN_6_PRODUCTION	64	0.691429	1.60597	0.00557621	0.155195	1	1156	tags=25%, list=6%, signal=27%
GO_CELLULAR_DETOXIFICATION	77	0.67601	1.60635	0.00176678	0.155782	1	1104	tags=26%, list=6%, signal=28%
GO_DRUG_METABOLIC_PROCESS	235	0.585484	1.60425	0	0.156328	1	1613	tags=16%, list=9%, signal=17%
GO_TISSUE_HOMEOSTASIS	159	0.612054	1.60665	0.00167504	0.156531	1	1778	tags=21%, list=10%, signal=23%
GO_CHAPERONE_BINDING	88	0.65773	1.60456	0.00521739	0.156836	1	1776	tags=33%, list=10%, signal=36%
GO_STEROID_CATABOLIC_PROCESS	18	0.841867	1.60323	0.0107527	0.157219	1	78	tags=11%, list=0%, signal=11%
GO_NEGATIVE_REGULATION_OF_CYTOKINE_PRODUCTION_INVOLVED_IN_IMMUNE_RESPONSE	21	0.828387	1.60114	0.0107527	0.160118	1	701	tags=29%, list=4%, signal=30%
GO_MITOTIC_SPINDLE_ASSEMBLY	51	0.701717	1.59935	0.005386	0.162456	1	1	tags=4%, list=0%, signal=4%
GO_COLLAGEN_TRIMER	40	0.746066	1.59665	0.0159011	0.166963	1	2171	tags=23%, list=12%, signal=25%
GO_POSITIVE_REGULATION_OF_PROTEIN_POLYMERIZATION	109	0.63847	1.5959	0.0016835	0.167057	1	1092	tags=19%, list=6%, signal=20%
GO_MYELIN_SHEATH	45	0.718034	1.59417	0.0107143	0.169238	1	2332	tags=38%, list=13%, signal=43%
GO_ASTROCYTE_ACTIVATION	18	0.831732	1.59342	0.00897666	0.169467	1	111	tags=17%, list=1%, signal=17%
GO_ASTROCYTE_DIFFERENTIATION	57	0.688317	1.59249	0.0130597	0.169978	1	1022	tags=12%, list=6%, signal=13%
GO_POSITIVE_REGULATION_OF_TRANSPORTER_ACTIVITY	78	0.656566	1.58867	0.0034662	0.176955	1	1581	tags=21%, list=9%, signal=22%
GO_PLATELET_ALPHA_GRANULE_LUMEN	49	0.726728	1.58638	0.00891266	0.18049	1	2785	tags=39%, list=15%, signal=46%
GO_POSITIVE_REGULATION_OF_PROTEIN_LOCALIZATION_TO_CELL_SURFACE	15	0.857958	1.58484	0.0094162	0.181131	1	412	tags=27%, list=2%, signal=27%
GO_NEGATIVE_REGULATION_OF_MITOCHONDRION_ORGANIZATION	43	0.72156	1.58544	0.016158	0.1812	1	1155	tags=19%, list=6%, signal=20%
GO_POSITIVE_REGULATION_OF_RELEASE_OF_SEQUESTERED_CALCIUM_ION_INTO_CYTOSOL	30	0.751563	1.58396	0.0126126	0.18167	1	950	tags=23%, list=5%, signal=25%
GO_ENDOTHELIAL_CELL_PROLIFERATION	102	0.634069	1.58238	0.00352734	0.183751	1	866	tags=15%, list=5%, signal=15%
GO_ENDOPEPTIDASE_REGULATOR_ACTIVITY	102	0.630258	1.58044	0.0106572	0.185342	1	2350	tags=24%, list=13%, signal=27%
GO_PEPTIDASE_ACTIVATOR_ACTIVITY_INVOLVED_IN_APOPTOTIC_PROCESS	17	0.827347	1.58102	0.0160428	0.185484	1	1065	tags=35%, list=6%, signal=37%
GO_HYDROLASE_ACTIVITY_HYDROLYZING_O_GLYCOSYL_COMPOUNDS	64	0.670723	1.57772	0.00912409	0.190208	1	3927	tags=47%, list=21%, signal=59%
GO_REGULATION_OF_RESPONSE_TO_CYTOKINE_STIMULUS	144	0.60002	1.57557	0.00516351	0.190769	1	1662	tags=26%, list=9%, signal=29%
GO_HEAT_SHOCK_PROTEIN_BINDING	107	0.629993	1.57564	0.00525394	0.19205	1	1153	tags=20%, list=6%, signal=21%
GO_EOSINOPHIL_MIGRATION	17	0.830402	1.57594	0.0146252	0.192804	1	1670	tags=41%, list=9%, signal=45%
GO_ASTROCYTE_DEVELOPMENT	31	0.773469	1.57268	0.00880282	0.196057	1	116	tags=13%, list=1%, signal=13%
GO_REGULATION_OF_EXTRINSIC_APOPTOTIC_SIGNALING_PATHWAY	126	0.614254	1.57145	0.00550459	0.197621	1	1477	tags=20%, list=8%, signal=21%
GO_REGULATION_OF_PROTEIN_POLYMERIZATION	172	0.587301	1.56672	0.00176367	0.198999	1	1207	tags=17%, list=7%, signal=18%
GO_ATPASE_REGULATOR_ACTIVITY	37	0.718868	1.5649	0.0219378	0.199241	1	911	tags=19%, list=5%, signal=20%
GO_REGULATION_OF_VIRAL_ENTRY_INTO_HOST_CELL	23	0.784773	1.57015	0.0212766	0.199247	1	1585	tags=39%, list=9%, signal=43%
GO_RESPONSE_TO_TOPOLOGICALLY_INCORRECT_PROTEIN	177	0.583675	1.56595	0.00171527	0.1995	1	1470	tags=24%, list=8%, signal=26%
GO_DISORDERED_DOMAIN_SPECIFIC_BINDING	28	0.758742	1.56541	0.0198198	0.199511	1	548	tags=29%, list=3%, signal=29%
GO_REGULATION_OF_OSTEOBLAST_DIFFERENTIATION	84	0.637768	1.56823	0.00912409	0.199623	1	1813	tags=19%, list=10%, signal=21%
GO_NEGATIVE_REGULATION_OF_OSTEOBLAST_DIFFERENTIATION	30	0.747598	1.56683	0.0331492	0.200176	1	497	tags=13%, list=3%, signal=14%
GO_NEGATIVE_REGULATION_OF_LIPID_CATABOLIC_PROCESS	16	0.838186	1.56742	0.0152964	0.200183	1	970	tags=19%, list=5%, signal=20%
GO_SCAFFOLD_PROTEIN_BINDING	47	0.689338	1.56888	0.00929368	0.200758	1	1472	tags=19%, list=8%, signal=21%
GO_ANTIOXIDANT_ACTIVITY	57	0.675283	1.56349	0.0109091	0.200951	1	1477	tags=32%, list=8%, signal=34%
GO_SUPEROXIDE_ANION_GENERATION	23	0.772169	1.56232	0.0178891	0.20097	1	2039	tags=48%, list=11%, signal=54%
GO_CELL_KILLING	116	0.618102	1.56824	0.0033557	0.200994	1	2539	tags=35%, list=14%, signal=41%
GO_REGULATION_OF_SPINDLE_ORGANIZATION	39	0.730523	1.56144	0.0121951	0.201769	1	711	tags=10%, list=4%, signal=11%
GO_POSITIVE_REGULATION_OF_LYMPHOCYTE_MIGRATION	34	0.730803	1.56241	0.022541	0.202159	1	547	tags=24%, list=3%, signal=24%
GO_METANEPHROS_DEVELOPMENT	52	0.682773	1.55232	0.0129151	0.204855	1	166	tags=10%, list=1%, signal=10%
GO_POSITIVE_REGULATION_OF_SUPRAMOLECULAR_FIBER_ORGANIZATION	170	0.58773	1.55245	0.00342466	0.205783	1	1092	tags=15%, list=6%, signal=15%
GO_POSITIVE_REGULATION_OF_CALCIUM_ION_TRANSPORT	87	0.646959	1.5529	0.00510204	0.20611	1	1151	tags=18%, list=6%, signal=20%
GO_NEGATIVE_REGULATION_OF_RESPONSE_TO_WOUNDING	61	0.669345	1.55044	0.00929368	0.20657	1	1106	tags=13%, list=6%, signal=14%
GO_NEGATIVE_REGULATION_OF_VIRAL_ENTRY_INTO_HOST_CELL	15	0.833296	1.55317	0.0179856	0.206709	1	971	tags=33%, list=5%, signal=35%
GO_PURINE_CONTAINING_COMPOUND_METABOLIC_PROCESS	137	0.598502	1.55854	0.0071048	0.207094	1	2267	tags=16%, list=12%, signal=18%
GO_INTERLEUKIN_8_SECRETION	24	0.779788	1.55357	0.0169492	0.207141	1	1476	tags=38%, list=8%, signal=41%
GO_RNA_POLYMERASE_II_CORE_COMPLEX	15	0.833972	1.5557	0.02	0.207379	1	1954	tags=67%, list=11%, signal=74%
GO_AGGRESOME	38	0.721086	1.54958	0.0223464	0.207525	1	394	tags=8%, list=2%, signal=8%
GO_PROTEIN_POLYMERIZATION	224	0.565589	1.5491	0.00161812	0.207553	1	1758	tags=20%, list=9%, signal=22%
GO_MAMMARY_GLAND_EPITHELIAL_CELL_PROLIFERATION	27	0.757363	1.55057	0.020073	0.207555	1	1564	tags=30%, list=8%, signal=32%
GO_POSITIVE_REGULATION_OF_CELL_ACTIVATION	337	0.542728	1.54734	0	0.207799	1	881	tags=18%, list=5%, signal=19%
GO_POSITIVE_REGULATION_OF_INTERLEUKIN_6_SECRETION	21	0.797343	1.55382	0.0127737	0.20783	1	1124	tags=38%, list=6%, signal=41%
GO_B_CELL_RECEPTOR_SIGNALING_PATHWAY	107	0.629863	1.55589	0.00348432	0.20823	1	339	tags=23%, list=2%, signal=24%
GO_POSITIVE_REGULATION_OF_RESPONSE_TO_CYTOKINE_STIMULUS	51	0.69116	1.55408	0.0160714	0.208541	1	1222	tags=25%, list=7%, signal=27%
GO_REGULATION_OF_ERYTHROCYTE_DIFFERENTIATION	42	0.702472	1.548	0.012987	0.20873	1	660	tags=24%, list=4%, signal=25%
GO_CARBOHYDRATE_DERIVATIVE_CATABOLIC_PROCESS	146	0.598353	1.55453	0.00505051	0.208786	1	2385	tags=27%, list=13%, signal=31%
GO_B_CELL_ACTIVATION	258	0.563248	1.54741	0	0.208871	1	972	tags=23%, list=5%, signal=24%
GO_THREONINE_TYPE_PEPTIDASE_ACTIVITY	19	0.80939	1.55614	0.0183486	0.20888	1	1385	tags=53%, list=7%, signal=57%
GO_MYELOID_LEUKOCYTE_MEDIATED_IMMUNITY	497	0.530569	1.55642	0	0.209508	1	2022	tags=29%, list=11%, signal=32%
GO_LIPOPOLYSACCHARIDE_BINDING	24	0.763799	1.54543	0.0225141	0.209928	1	1156	tags=29%, list=6%, signal=31%
GO_REGULATION_OF_NUCLEASE_ACTIVITY	21	0.80776	1.55676	0.0201835	0.210023	1	1905	tags=48%, list=10%, signal=53%
GO_CELLULAR_RESPONSE_TO_HEAT	117	0.616439	1.54564	0.00350877	0.210621	1	657	tags=14%, list=4%, signal=14%
GO_NEGATIVE_REGULATION_OF_ENDOPLASMIC_RETICULUM_STRESS_INDUCED_INTRINSIC_APOPTOTIC_SIGNALING_PATHWAY	15	0.826377	1.54389	0.0280374	0.211306	1	1899	tags=53%, list=10%, signal=59%
GO_REGULATION_OF_MITOTIC_SPINDLE_ASSEMBLY	20	0.794871	1.54433	0.0235935	0.211471	1	1	tags=10%, list=0%, signal=10%
GO_POSITIVE_REGULATION_OF_TUMOR_NECROSIS_FACTOR_SUPERFAMILY_CYTOKINE_PRODUCTION	69	0.652826	1.54169	0.0162749	0.21547	1	1892	tags=35%, list=10%, signal=39%
GO_RESPONSE_TO_HEAT	149	0.586478	1.54081	0.00881834	0.216231	1	657	tags=13%, list=4%, signal=13%
GO_POSITIVE_REGULATION_OF_MONOCYTE_CHEMOTAXIS	16	0.822195	1.54029	0.0094518	0.216354	1	2358	tags=56%, list=13%, signal=64%
GO_NUCLEOBASE_CONTAINING_SMALL_MOLECULE_METABOLIC_PROCESS	299	0.544706	1.53886	0	0.218437	1	2891	tags=27%, list=16%, signal=32%
GO_CYTOKINE_RECEPTOR_BINDING	191	0.576617	1.53557	0.0017331	0.218549	1	2325	tags=24%, list=13%, signal=27%
GO_CELLULAR_LIPID_CATABOLIC_PROCESS	167	0.577349	1.53642	0.00679117	0.218926	1	3940	tags=41%, list=21%, signal=52%
GO_SMALL_MOLECULE_CATABOLIC_PROCESS	326	0.540736	1.53683	0.00165017	0.219244	1	3900	tags=35%, list=21%, signal=44%
GO_CELL_CELL_ADHESION_MEDIATED_BY_CADHERIN	22	0.759921	1.53576	0.0313653	0.219301	1	1048	tags=14%, list=6%, signal=14%
GO_CYSTEINE_TYPE_ENDOPEPTIDASE_INHIBITOR_ACTIVITY	33	0.734637	1.52802	0.0172084	0.219485	1	835	tags=24%, list=5%, signal=25%
GO_REGULATION_OF_MICROGLIAL_CELL_ACTIVATION	17	0.80987	1.53025	0.0230496	0.219506	1	2325	tags=53%, list=13%, signal=60%
GO_AZUROPHIL_GRANULE_LUMEN	76	0.640843	1.53781	0.016129	0.21956	1	2014	tags=42%, list=11%, signal=47%
GO_CYSTEINE_TYPE_ENDOPEPTIDASE_REGULATOR_ACTIVITY_INVOLVED_IN_APOPTOTIC_PROCESS	33	0.72005	1.52841	0.0254545	0.219568	1	1065	tags=27%, list=6%, signal=29%
GO_ENDOLYSOSOME	18	0.80106	1.5311	0.0216216	0.219673	1	1122	tags=33%, list=6%, signal=35%
GO_REGULATION_OF_LYMPHOCYTE_MIGRATION	56	0.664279	1.5306	0.0182482	0.219845	1	1778	tags=27%, list=10%, signal=30%
GO_ATP_DEPENDENT_MICROTUBULE_MOTOR_ACTIVITY_PLUS_END_DIRECTED	23	0.780097	1.53696	0.0145455	0.220171	1	50	tags=4%, list=0%, signal=4%
GO_AMYLOID_BETA_BINDING	61	0.66646	1.53181	0.0160428	0.220292	1	1815	tags=20%, list=10%, signal=22%
GO_POSTSYNAPTIC_MEMBRANE_ORGANIZATION	24	0.783266	1.52845	0.025729	0.220569	1	651	tags=8%, list=4%, signal=9%
GO_NEGATIVE_REGULATION_OF_INTERLEUKIN_10_PRODUCTION	15	0.826602	1.53119	0.0288288	0.220635	1	701	tags=27%, list=4%, signal=28%
GO_POSITIVE_CHEMOTAXIS	42	0.700557	1.53209	0.0249554	0.220747	1	907	tags=24%, list=5%, signal=25%
GO_MITOCHONDRIAL_TRANSLATIONAL_TERMINATION	88	0.626611	1.52876	0.0159011	0.22085	1	3220	tags=48%, list=17%, signal=57%
GO_FERROUS_IRON_BINDING	18	0.783235	1.5251	0.0267686	0.220889	1	315	tags=17%, list=2%, signal=17%
GO_GLYCOSYL_COMPOUND_CATABOLIC_PROCESS	35	0.712998	1.52589	0.0150943	0.221193	1	2192	tags=37%, list=12%, signal=42%
GO_METANEPHRIC_NEPHRON_DEVELOPMENT	21	0.779002	1.52532	0.0176367	0.221463	1	1246	tags=10%, list=7%, signal=10%
GO_ATP_DEPENDENT_MICROTUBULE_MOTOR_ACTIVITY	38	0.707945	1.52892	0.0213523	0.221568	1	711	tags=5%, list=4%, signal=5%
GO_STRUCTURAL_CONSTITUENT_OF_CYTOSKELETON	73	0.640136	1.53325	0.0136752	0.22159	1	2629	tags=32%, list=14%, signal=37%
GO_REACTIVE_OXYGEN_SPECIES_METABOLIC_PROCESS	129	0.596603	1.5337	0.00696864	0.221752	1	1762	tags=25%, list=10%, signal=27%
GO_REGULATION_OF_SUPEROXIDE_METABOLIC_PROCESS	28	0.739975	1.53214	0.0227671	0.22177	1	1570	tags=36%, list=8%, signal=39%
GO_NEGATIVE_REGULATION_OF_PRODUCTION_OF_MOLECULAR_MEDIATOR_OF_IMMUNE_RESPONSE	29	0.74947	1.53253	0.0307102	0.222009	1	2039	tags=41%, list=11%, signal=46%
GO_POSITIVE_REGULATION_OF_T_CELL_PROLIFERATION	84	0.631526	1.52591	0.0141093	0.222215	1	1778	tags=35%, list=10%, signal=38%
GO_REGULATION_OF_SPINDLE_ASSEMBLY	26	0.764244	1.52625	0.0274223	0.222488	1	711	tags=15%, list=4%, signal=16%
GO_GLIAL_CELL_DEVELOPMENT	88	0.620398	1.52261	0.0104167	0.224496	1	1022	tags=11%, list=6%, signal=12%
GO_G_PROTEIN_ALPHA_SUBUNIT_BINDING	15	0.825351	1.52292	0.0199275	0.22482	1	207	tags=20%, list=1%, signal=20%
GO_CHRONIC_INFLAMMATORY_RESPONSE	17	0.802254	1.52198	0.0242991	0.22498	1	283	tags=24%, list=2%, signal=24%
GO_COLLAGEN_CATABOLIC_PROCESS	29	0.739258	1.5193	0.027027	0.228043	1	1496	tags=28%, list=8%, signal=30%
GO_NEGATIVE_REGULATION_OF_REACTIVE_OXYGEN_SPECIES_BIOSYNTHETIC_PROCESS	23	0.744287	1.51945	0.0319149	0.228766	1	1795	tags=30%, list=10%, signal=34%
GO_METANEPHRIC_NEPHRON_MORPHOGENESIS	16	0.829339	1.51955	0.0144404	0.229606	1	89	tags=6%, list=0%, signal=6%
GO_REGULATION_OF_BEHAVIOR	34	0.724073	1.51738	0.0246046	0.230358	1	970	tags=18%, list=5%, signal=19%
GO_REGULATION_OF_SENSORY_PERCEPTION	21	0.778055	1.51759	0.0336449	0.2309	1	1595	tags=19%, list=9%, signal=21%
GO_CYTOKINE_SECRETION_INVOLVED_IN_IMMUNE_RESPONSE	17	0.805132	1.51504	0.0344203	0.233667	1	683	tags=12%, list=4%, signal=12%
GO_REGULATION_OF_LYMPHOCYTE_CHEMOTAXIS	25	0.760281	1.51509	0.0215054	0.234636	1	547	tags=24%, list=3%, signal=25%
GO_LIPID_CATABOLIC_PROCESS	241	0.550625	1.51104	0.00165563	0.234702	1	3940	tags=35%, list=21%, signal=44%
GO_MYELOID_CELL_HOMEOSTASIS	128	0.588164	1.51144	0.00348432	0.234746	1	950	tags=17%, list=5%, signal=18%
GO_CHAPERONE_MEDIATED_AUTOPHAGY	15	0.816387	1.51179	0.0263158	0.234977	1	2000	tags=53%, list=11%, signal=60%
GO_PROTEIN_STABILIZATION	155	0.571314	1.51214	0.00350263	0.235162	1	1485	tags=15%, list=8%, signal=16%
GO_REGULATION_OF_LYMPHOCYTE_ACTIVATION	419	0.52413	1.51321	0	0.235837	1	1706	tags=25%, list=9%, signal=27%
GO_PROTEASOME_CORE_COMPLEX	19	0.804274	1.51268	0.0150376	0.235986	1	1385	tags=53%, list=7%, signal=57%
GO_ERYTHROCYTE_HOMEOSTASIS	104	0.599705	1.51219	0.00878735	0.236081	1	763	tags=15%, list=4%, signal=16%
GO_ORGANELLAR_RIBOSOME	86	0.627931	1.51334	0.0107914	0.236701	1	3220	tags=48%, list=17%, signal=57%
GO_NEGATIVE_REGULATION_OF_PEPTIDYL_THREONINE_PHOSPHORYLATION	16	0.798247	1.50779	0.03125	0.240384	1	548	tags=25%, list=3%, signal=26%
GO_BASEMENT_MEMBRANE	54	0.654695	1.5072	0.0313653	0.24077	1	2895	tags=22%, list=16%, signal=26%
GO_INTRINSIC_COMPONENT_OF_EXTERNAL_SIDE_OF_PLASMA_MEMBRANE	15	0.814047	1.50803	0.0330097	0.240868	1	378	tags=20%, list=2%, signal=20%
GO_PROTEIN_CONTAINING_COMPLEX_REMODELING	15	0.821489	1.5059	0.0349265	0.242772	1	785	tags=20%, list=4%, signal=21%
GO_ANTIGEN_PROCESSING_AND_PRESENTATION_OF_EXOGENOUS_PEPTIDE_ANTIGEN_VIA_MHC_CLASS_I	77	0.625398	1.50426	0.0134615	0.245536	1	1164	tags=31%, list=6%, signal=33%
GO_POSITIVE_REGULATION_OF_OSTEOBLAST_DIFFERENTIATION	46	0.679573	1.5032	0.0255474	0.245901	1	1710	tags=17%, list=9%, signal=19%
GO_POSITIVE_REGULATION_OF_CATION_CHANNEL_ACTIVITY	41	0.682457	1.5033	0.0254545	0.246743	1	1122	tags=17%, list=6%, signal=18%
GO_REGULATION_OF_T_CELL_MEDIATED_CYTOTOXICITY	31	0.718503	1.49888	0.0300188	0.247604	1	2536	tags=48%, list=14%, signal=56%
GO_FATTY_ACID_BINDING	25	0.746227	1.49892	0.0404218	0.248521	1	1458	tags=32%, list=8%, signal=35%
GO_RESPONSE_TO_BACTERIUM	482	0.513549	1.50071	0	0.248585	1	1022	tags=19%, list=6%, signal=19%
GO_EXOCRINE_SYSTEM_DEVELOPMENT	32	0.718262	1.49932	0.040619	0.248621	1	2869	tags=19%, list=15%, signal=22%
GO_REGULATION_OF_SUPEROXIDE_ANION_GENERATION	17	0.795129	1.49592	0.0234657	0.248623	1	527	tags=35%, list=3%, signal=36%
GO_POSITIVE_REGULATION_OF_LYMPHOCYTE_ACTIVATION	292	0.541925	1.50018	0.00163666	0.24865	1	881	tags=19%, list=5%, signal=20%
GO_CADHERIN_BINDING_INVOLVED_IN_CELL_CELL_ADHESION	19	0.771048	1.49615	0.0386847	0.249104	1	1178	tags=21%, list=6%, signal=22%
GO_EXTRACELLULAR_MATRIX_DISASSEMBLY	54	0.661413	1.49939	0.0301954	0.249531	1	2234	tags=28%, list=12%, signal=31%
GO_SALIVARY_GLAND_DEVELOPMENT	25	0.732242	1.49636	0.0333952	0.24954	1	2869	tags=24%, list=15%, signal=28%
GO_POSITIVE_REGULATION_OF_REACTIVE_OXYGEN_SPECIES_METABOLIC_PROCESS	36	0.713921	1.50071	0.0236794	0.249622	1	1702	tags=36%, list=9%, signal=40%
GO_POSITIVE_REGULATION_OF_DEFENSE_RESPONSE_TO_VIRUS_BY_HOST	24	0.742363	1.50098	0.0201835	0.25002	1	1255	tags=33%, list=7%, signal=36%
GO_MOTOR_NEURON_AXON_GUIDANCE	15	0.803219	1.49491	0.0344203	0.250092	1	2552	tags=33%, list=14%, signal=39%
GO_NUCLEOTIDE_BINDING_DOMAIN_LEUCINE_RICH_REPEAT_CONTAINING_RECEPTOR_SIGNALING_PATHWAY	34	0.716151	1.49681	0.0361011	0.250505	1	103	tags=9%, list=1%, signal=9%
GO_SENSORY_PERCEPTION_OF_PAIN	60	0.63891	1.49638	0.0241636	0.250539	1	2346	tags=15%, list=13%, signal=17%
GO_AZUROPHIL_GRANULE	134	0.579849	1.49362	0.00551471	0.251102	1	2014	tags=37%, list=11%, signal=41%
GO_DNA_POLYMERASE_BINDING	19	0.763644	1.49683	0.0317757	0.2515	1	802	tags=21%, list=4%, signal=22%
GO_EMBRYONIC_DIGESTIVE_TRACT_DEVELOPMENT	18	0.794081	1.49389	0.0280374	0.251548	1	860	tags=17%, list=5%, signal=17%
GO_MUSCLE_FILAMENT_SLIDING	26	0.734486	1.4912	0.0318584	0.253793	1	2535	tags=27%, list=14%, signal=31%
GO_POSITIVE_REGULATION_OF_PROTEIN_KINASE_B_SIGNALING	114	0.583926	1.49135	0.00706714	0.25446	1	2353	tags=25%, list=13%, signal=29%
GO_SYNAPTIC_TRANSMISSION_GLUTAMATERGIC	52	0.656107	1.49179	0.0205832	0.254527	1	1892	tags=15%, list=10%, signal=17%
GO_POSITIVE_REGULATION_OF_OSTEOCLAST_DIFFERENTIATION	21	0.762598	1.48782	0.0303571	0.256849	1	2078	tags=38%, list=11%, signal=43%
GO_HYDROLASE_ACTIVITY_ACTING_ON_GLYCOSYL_BONDS	87	0.608067	1.48944	0.0222603	0.256883	1	3169	tags=39%, list=17%, signal=47%
GO_BRANCHING_INVOLVED_IN_SALIVARY_GLAND_MORPHOGENESIS	15	0.810258	1.48885	0.0435606	0.257326	1	30	tags=7%, list=0%, signal=7%
GO_MONOCARBOXYLIC_ACID_BINDING	42	0.678414	1.48805	0.0245747	0.257341	1	1458	tags=21%, list=8%, signal=23%
GO_ATPASE_ACTIVATOR_ACTIVITY	23	0.740369	1.48678	0.0571429	0.257358	1	2216	tags=39%, list=12%, signal=44%
GO_ACYLGLYCEROL_HOMEOSTASIS	19	0.780841	1.48826	0.03663	0.25781	1	484	tags=11%, list=3%, signal=11%
GO_REGULATION_OF_OSTEOCLAST_DIFFERENTIATION	55	0.655017	1.48691	0.0160714	0.258088	1	2078	tags=29%, list=11%, signal=33%
GO_DEFENSE_RESPONSE_TO_GRAM_NEGATIVE_BACTERIUM	42	0.688103	1.48574	0.0330882	0.258858	1	2938	tags=33%, list=16%, signal=40%
GO_CELLULAR_RESPONSE_TO_OXYGEN_RADICAL	22	0.745356	1.48347	0.040367	0.2635	1	1477	tags=32%, list=8%, signal=35%
GO_ANTIGEN_PROCESSING_AND_PRESENTATION_OF_PEPTIDE_ANTIGEN_VIA_MHC_CLASS_I	93	0.600538	1.48306	0.0212389	0.26352	1	1164	tags=28%, list=6%, signal=30%
GO_NUCLEOBASE_CONTAINING_SMALL_MOLECULE_CATABOLIC_PROCESS	41	0.680007	1.48208	0.0322581	0.263988	1	3526	tags=44%, list=19%, signal=54%
GO_LYMPHOCYTE_CHEMOTAXIS	52	0.655844	1.48229	0.0307971	0.264409	1	1982	tags=27%, list=11%, signal=30%
GO_REGULATION_OF_MAMMARY_GLAND_EPITHELIAL_CELL_PROLIFERATION	17	0.763624	1.48092	0.0543071	0.265898	1	1299	tags=29%, list=7%, signal=32%
GO_POSITIVE_REGULATION_OF_UBIQUITIN_DEPENDENT_PROTEIN_CATABOLIC_PROCESS	82	0.611788	1.47937	0.0182149	0.267655	1	1275	tags=15%, list=7%, signal=16%
GO_ACTIN_FILAMENT_BUNDLE	54	0.639421	1.47974	0.0281955	0.267757	1	1881	tags=28%, list=10%, signal=31%
GO_POSITIVE_REGULATION_OF_PROTEOLYSIS_INVOLVED_IN_CELLULAR_PROTEIN_CATABOLIC_PROCESS	104	0.587371	1.47866	0.0221843	0.268422	1	1275	tags=14%, list=7%, signal=15%
GO_NEUTROPHIL_MIGRATION	89	0.600718	1.47801	0.0180832	0.269176	1	1670	tags=24%, list=9%, signal=26%
GO_RESPONSE_TO_THYROID_HORMONE	19	0.762305	1.47676	0.037234	0.270228	1	1862	tags=53%, list=10%, signal=58%
GO_POSITIVE_REGULATION_OF_HEMOPOIESIS	161	0.55999	1.47589	0.00818331	0.270464	1	1710	tags=27%, list=9%, signal=30%
GO_REGULATION_OF_SYNAPTIC_TRANSMISSION_GLUTAMATERGIC	39	0.688665	1.47689	0.0318584	0.270852	1	1892	tags=18%, list=10%, signal=20%
GO_PLATELET_ALPHA_GRANULE	70	0.615293	1.47527	0.0309091	0.271084	1	3040	tags=31%, list=16%, signal=37%
GO_RESPONSE_TO_TUMOR_NECROSIS_FACTOR	258	0.532323	1.47602	0.00658979	0.271142	1	1293	tags=19%, list=7%, signal=20%
GO_POSITIVE_REGULATION_OF_NF_KAPPAB_TRANSCRIPTION_FACTOR_ACTIVITY	142	0.564886	1.47362	0.00878735	0.274199	1	971	tags=12%, list=5%, signal=13%
GO_SPINDLE_ASSEMBLY	96	0.591985	1.46803	0.0267857	0.278489	1	711	tags=6%, list=4%, signal=6%
GO_NEGATIVE_REGULATION_OF_TISSUE_REMODELING	15	0.775709	1.46902	0.0440141	0.278936	1	422	tags=13%, list=2%, signal=14%
GO_VENTRICULAR_SEPTUM_MORPHOGENESIS	31	0.69812	1.47122	0.0349265	0.279164	1	1148	tags=13%, list=6%, signal=14%
GO_GLUTATHIONE_PEROXIDASE_ACTIVITY	15	0.805229	1.47082	0.0461812	0.279192	1	3275	tags=80%, list=18%, signal=97%
GO_REGULATION_OF_MICROTUBULE_BASED_PROCESS	185	0.549167	1.46813	0.0120898	0.279213	1	1730	tags=12%, list=9%, signal=13%
GO_INFLAMMATORY_RESPONSE_TO_ANTIGENIC_STIMULUS	39	0.674548	1.46961	0.0336449	0.27929	1	1148	tags=33%, list=6%, signal=35%
GO_LUNG_MORPHOGENESIS	29	0.709357	1.47037	0.04	0.279304	1	881	tags=14%, list=5%, signal=14%
GO_REGULATION_OF_NEUROINFLAMMATORY_RESPONSE	24	0.737322	1.46923	0.0424354	0.279335	1	2325	tags=50%, list=13%, signal=57%
GO_DEFENSE_RESPONSE_TO_GRAM_POSITIVE_BACTERIUM	52	0.647029	1.46827	0.0426621	0.279881	1	2824	tags=40%, list=15%, signal=48%
GO_POSITIVE_REGULATION_OF_LEUKOCYTE_MIGRATION	107	0.594899	1.46961	0.00355872	0.28027	1	2358	tags=30%, list=13%, signal=34%
GO_MHC_PROTEIN_COMPLEX_BINDING	23	0.743483	1.46677	0.04363	0.280454	1	683	tags=39%, list=4%, signal=41%
GO_PROTEIN_DISULFIDE_OXIDOREDUCTASE_ACTIVITY	21	0.761687	1.46432	0.0444444	0.283681	1	1128	tags=38%, list=6%, signal=41%
GO_GLYCEROLIPID_CATABOLIC_PROCESS	41	0.670479	1.46465	0.038817	0.283686	1	1221	tags=20%, list=7%, signal=21%
GO_EXCITATORY_SYNAPSE	26	0.721347	1.46499	0.0546448	0.283801	1	2483	tags=23%, list=13%, signal=27%
GO_HSP70_PROTEIN_BINDING	38	0.680008	1.46302	0.0429907	0.286184	1	1545	tags=26%, list=8%, signal=29%
GO_CYTOPLASMIC_PATTERN_RECOGNITION_RECEPTOR_SIGNALING_PATHWAY	56	0.633862	1.462	0.0493827	0.287713	1	144	tags=7%, list=1%, signal=7%
GO_INTERLEUKIN_1_BETA_PRODUCTION	69	0.616124	1.46112	0.0281955	0.28901	1	1827	tags=32%, list=10%, signal=35%
GO_ALCOHOL_CATABOLIC_PROCESS	42	0.682766	1.45821	0.0465517	0.294451	1	252	tags=5%, list=1%, signal=5%
GO_PLASMA_LIPOPROTEIN_PARTICLE_CLEARANCE	41	0.677293	1.45772	0.0452962	0.29461	1	782	tags=17%, list=4%, signal=18%
GO_POSITIVE_REGULATION_OF_ANION_TRANSPORT	34	0.693435	1.45829	0.0395683	0.295231	1	2530	tags=29%, list=14%, signal=34%
GO_PHAGOCYTIC_CUP	21	0.730491	1.45625	0.0471869	0.297672	1	983	tags=38%, list=5%, signal=40%
GO_SUBSTANTIA_NIGRA_DEVELOPMENT	35	0.698018	1.45526	0.0395683	0.299127	1	664	tags=29%, list=4%, signal=30%
GO_NEGATIVE_REGULATION_OF_APOPTOTIC_SIGNALING_PATHWAY	186	0.539982	1.45486	0.00330033	0.299215	1	1899	tags=23%, list=10%, signal=25%
GO_REGULATION_OF_SUPRAMOLECULAR_FIBER_ORGANIZATION	281	0.522186	1.45328	0.00498339	0.302205	1	1207	tags=12%, list=7%, signal=13%
GO_GROWTH_FACTOR_ACTIVITY	88	0.589158	1.45263	0.0242215	0.302812	1	2309	tags=13%, list=12%, signal=14%
GO_POSITIVE_REGULATION_OF_ATPASE_ACTIVITY	47	0.633986	1.45166	0.0344828	0.303479	1	2216	tags=32%, list=12%, signal=36%
GO_NEUTRAL_LIPID_CATABOLIC_PROCESS	23	0.717689	1.45202	0.0582329	0.303501	1	863	tags=17%, list=5%, signal=18%
GO_PROTEIN_N_TERMINUS_BINDING	101	0.573972	1.45115	0.0233333	0.303825	1	817	tags=10%, list=4%, signal=10%
GO_ORGANIC_HYDROXY_COMPOUND_CATABOLIC_PROCESS	49	0.647514	1.44598	0.0432526	0.306536	1	252	tags=4%, list=1%, signal=4%
GO_PIGMENT_GRANULE	96	0.592838	1.44968	0.032316	0.306751	1	1740	tags=31%, list=9%, signal=34%
GO_CYTOPLASMIC_DYNEIN_COMPLEX	20	0.732531	1.44611	0.0535373	0.307153	1	2336	tags=30%, list=13%, signal=34%
GO_ANCHORED_COMPONENT_OF_PLASMA_MEMBRANE	39	0.673797	1.4487	0.034358	0.307332	1	378	tags=8%, list=2%, signal=8%
GO_POSITIVE_REGULATION_OF_CELLULAR_PROTEIN_CATABOLIC_PROCESS	121	0.574725	1.44896	0.0143885	0.307679	1	1275	tags=15%, list=7%, signal=16%
GO_REGULATION_OF_VIRAL_GENOME_REPLICATION	85	0.592968	1.44815	0.0251347	0.307818	1	2192	tags=39%, list=12%, signal=44%
GO_SIDE_OF_MEMBRANE	452	0.496974	1.44614	0.00475436	0.308066	1	881	tags=15%, list=5%, signal=16%
GO_STEROL_TRANSPORTER_ACTIVITY	27	0.701395	1.44754	0.0375235	0.308443	1	1373	tags=22%, list=7%, signal=24%
GO_GRANULOCYTE_MIGRATION	107	0.570856	1.44623	0.0138889	0.308779	1	1670	tags=21%, list=9%, signal=23%
GO_REGULATION_OF_MEMBRANE_PROTEIN_ECTODOMAIN_PROTEOLYSIS	21	0.741827	1.44701	0.0706522	0.308792	1	232	tags=14%, list=1%, signal=14%
GO_REGULATION_OF_PROTEIN_STABILITY	247	0.524258	1.44424	0.00694444	0.308965	1	1892	tags=19%, list=10%, signal=21%
GO_POSITIVE_REGULATION_OF_ACTIVATED_T_CELL_PROLIFERATION	21	0.739442	1.44632	0.0555556	0.309586	1	2309	tags=43%, list=12%, signal=49%
GO_EXTRINSIC_APOPTOTIC_SIGNALING_PATHWAY	186	0.536561	1.44217	0.0180921	0.309649	1	1829	tags=20%, list=10%, signal=22%
GO_REGULATION_OF_LYMPHOCYTE_MEDIATED_IMMUNITY	134	0.560246	1.44431	0.0104712	0.309734	1	2542	tags=33%, list=14%, signal=38%
GO_MITOCHONDRIAL_GENE_EXPRESSION	157	0.545139	1.44097	0.0195382	0.309859	1	3918	tags=52%, list=21%, signal=66%
GO_REGULATION_OF_NITRIC_OXIDE_SYNTHASE_ACTIVITY	36	0.679677	1.44236	0.0494506	0.310007	1	1191	tags=33%, list=6%, signal=36%
GO_INTERACTION_WITH_HOST	175	0.549006	1.44248	0.00522648	0.310708	1	1325	tags=15%, list=7%, signal=16%
GO_DITERPENOID_METABOLIC_PROCESS	48	0.64476	1.44101	0.0388693	0.310737	1	2390	tags=13%, list=13%, signal=14%
GO_HISTONE_DEACETYLASE_BINDING	100	0.584947	1.44303	0.0271647	0.311165	1	1853	tags=21%, list=10%, signal=23%
GO_POSITIVE_REGULATION_OF_PHAGOCYTOSIS	57	0.620414	1.44112	0.0392157	0.311382	1	659	tags=16%, list=4%, signal=16%
GO_FIBRINOLYSIS	16	0.771476	1.44257	0.0560579	0.31145	1	2911	tags=38%, list=16%, signal=44%
GO_REGULATION_OF_MACROPHAGE_DIFFERENTIATION	18	0.744445	1.43536	0.0749574	0.314691	1	2056	tags=33%, list=11%, signal=37%
GO_POSITIVE_REGULATION_OF_CYTOSKELETON_ORGANIZATION	187	0.53978	1.43443	0.00884956	0.315288	1	1238	tags=14%, list=7%, signal=15%
GO_TRIGLYCERIDE_CATABOLIC_PROCESS	17	0.761826	1.43475	0.0402194	0.315359	1	863	tags=24%, list=5%, signal=25%
GO_NEGATIVE_REGULATION_OF_OSSIFICATION	48	0.634969	1.43541	0.0522523	0.315508	1	1551	tags=21%, list=8%, signal=23%
GO_ENDONUCLEASE_ACTIVITY_ACTIVE_WITH_EITHER_RIBO_OR_DEOXYRIBONUCLEIC_ACIDS_AND_PRODUCING_3_PHOSPHOMONOESTERS	19	0.734359	1.43603	0.0671506	0.315838	1	2146	tags=37%, list=12%, signal=42%
GO_NEGATIVE_REGULATION_OF_VIRAL_PROCESS	80	0.594308	1.43636	0.0352734	0.315933	1	1027	tags=30%, list=6%, signal=32%
GO_T_CELL_MEDIATED_IMMUNITY	95	0.569998	1.43553	0.024911	0.316198	1	2539	tags=37%, list=14%, signal=42%
GO_TUMOR_NECROSIS_FACTOR_RECEPTOR_SUPERFAMILY_BINDING	40	0.657467	1.43658	0.0524412	0.316273	1	2624	tags=50%, list=14%, signal=58%
GO_REGULATION_OF_PROTEIN_LOCALIZATION_TO_CELL_SURFACE	33	0.680056	1.43364	0.0790861	0.316465	1	948	tags=15%, list=5%, signal=16%
GO_RESPONSE_TO_ACETYLCHOLINE	15	0.766012	1.43679	0.0663176	0.316714	1	459	tags=13%, list=2%, signal=14%
GO_SARCOMERE_ORGANIZATION	33	0.674478	1.43706	0.0589319	0.316949	1	513	tags=6%, list=3%, signal=6%
GO_REGULATION_OF_OSSIFICATION	138	0.549463	1.43706	0.012069	0.317918	1	1564	tags=15%, list=8%, signal=16%
GO_EXTRACELLULAR_MATRIX_BINDING	40	0.675367	1.43275	0.0621572	0.31797	1	1494	tags=18%, list=8%, signal=19%
GO_DENDRITIC_SPINE_MAINTENANCE	16	0.762443	1.43719	0.0556622	0.318579	1	793	tags=19%, list=4%, signal=20%
GO_DISULFIDE_OXIDOREDUCTASE_ACTIVITY	36	0.674097	1.43043	0.0528302	0.320971	1	1128	tags=31%, list=6%, signal=32%
GO_REGULATION_OF_KIDNEY_DEVELOPMENT	37	0.666982	1.43116	0.0541012	0.321172	1	2309	tags=22%, list=12%, signal=25%
GO_GLUTATHIONE_TRANSFERASE_ACTIVITY	19	0.746513	1.43052	0.079922	0.321665	1	3513	tags=58%, list=19%, signal=71%
GO_GLUTATHIONE_DERIVATIVE_BIOSYNTHETIC_PROCESS	17	0.75109	1.42896	0.0694184	0.324011	1	3513	tags=59%, list=19%, signal=73%
GO_MITOCHONDRIAL_TRANSLATION	133	0.56706	1.42814	0.0201835	0.32421	1	3890	tags=53%, list=21%, signal=67%
GO_LEUKOCYTE_ACTIVATION_INVOLVED_IN_INFLAMMATORY_RESPONSE	33	0.680411	1.42779	0.0480427	0.32426	1	1022	tags=24%, list=6%, signal=26%
GO_GLIAL_CELL_ACTIVATION	40	0.658065	1.42846	0.0630631	0.324352	1	200	tags=15%, list=1%, signal=15%
GO_REGULATION_OF_ATPASE_ACTIVITY	66	0.599772	1.42649	0.0408526	0.326801	1	2216	tags=26%, list=12%, signal=29%
GO_TUMOR_NECROSIS_FACTOR_RECEPTOR_BINDING	30	0.69071	1.42604	0.062724	0.32702	1	2624	tags=57%, list=14%, signal=66%
GO_NEGATIVE_REGULATION_OF_PEPTIDASE_ACTIVITY	157	0.544829	1.42496	0.0128205	0.329063	1	2234	tags=22%, list=12%, signal=25%
GO_REGULATION_OF_LEUKOCYTE_MIGRATION	161	0.546681	1.42405	0.0171821	0.330446	1	2358	tags=27%, list=13%, signal=31%
GO_VIRAL_LIFE_CYCLE	285	0.51361	1.42271	0.00485437	0.331129	1	1733	tags=22%, list=9%, signal=24%
GO_POSITIVE_REGULATION_OF_OSSIFICATION	64	0.603485	1.42336	0.03125	0.331309	1	2358	tags=23%, list=13%, signal=27%
GO_MONOAMINE_TRANSPORT	45	0.63832	1.42273	0.0402194	0.331987	1	1570	tags=16%, list=8%, signal=17%
GO_POSITIVE_REGULATION_OF_T_CELL_MIGRATION	28	0.695001	1.42102	0.0639854	0.334541	1	547	tags=21%, list=3%, signal=22%
GO_REGULATION_OF_T_CELL_MEDIATED_IMMUNITY	63	0.612782	1.42048	0.0418944	0.334986	1	2346	tags=37%, list=13%, signal=42%
GO_ENDOPLASMIC_RETICULUM_LUMEN	211	0.524367	1.41906	0.00521739	0.338015	1	2265	tags=19%, list=12%, signal=21%
GO_INTERLEUKIN_6_SECRETION	30	0.689314	1.41756	0.0666667	0.340232	1	1124	tags=30%, list=6%, signal=32%
GO_POSITIVE_REGULATION_OF_PROTEOLYSIS	303	0.503109	1.41777	0.00482315	0.340546	1	1364	tags=16%, list=7%, signal=17%
GO_POSITIVE_REGULATION_OF_RESPONSE_TO_BIOTIC_STIMULUS	35	0.669115	1.41597	0.0685921	0.342479	1	528	tags=20%, list=3%, signal=21%
GO_REGULATION_OF_PROTEASOMAL_PROTEIN_CATABOLIC_PROCESS	165	0.539708	1.41558	0.0101695	0.342547	1	1545	tags=15%, list=8%, signal=16%
GO_POSITIVE_REGULATION_OF_T_CELL_MEDIATED_CYTOTOXICITY	24	0.712467	1.41629	0.0763359	0.342616	1	1255	tags=33%, list=7%, signal=36%
GO_POSITIVE_REGULATION_OF_PROTEIN_CATABOLIC_PROCESS	186	0.529205	1.41404	0.0187394	0.344781	1	1746	tags=17%, list=9%, signal=19%
GO_RECEPTOR_CLUSTERING	38	0.651415	1.41407	0.0573477	0.345659	1	938	tags=11%, list=5%, signal=11%
GO_ACTOMYOSIN	60	0.609498	1.41208	0.0487365	0.349169	1	3059	tags=32%, list=17%, signal=38%
GO_COLLAGEN_BINDING	45	0.628311	1.40999	0.0702087	0.349199	1	2500	tags=29%, list=13%, signal=33%
GO_INCLUSION_BODY	73	0.592325	1.4114	0.0518784	0.34927	1	394	tags=5%, list=2%, signal=6%
GO_REGULATION_OF_WATER_LOSS_VIA_SKIN	15	0.771435	1.40929	0.0789946	0.349271	1	1921	tags=20%, list=10%, signal=22%
GO_LAMELLIPODIUM	166	0.530192	1.41168	0.0173913	0.34942	1	3256	tags=33%, list=18%, signal=40%
GO_ORGANELLAR_SMALL_RIBOSOMAL_SUBUNIT	28	0.678189	1.40954	0.0793037	0.349515	1	2220	tags=50%, list=12%, signal=57%
GO_ANTIMICROBIAL_HUMORAL_IMMUNE_RESPONSE_MEDIATED_BY_ANTIMICROBIAL_PEPTIDE	40	0.662664	1.40887	0.0734767	0.349557	1	1562	tags=25%, list=8%, signal=27%
GO_HEPARIN_BINDING	91	0.570998	1.40999	0.0338078	0.350138	1	1144	tags=9%, list=6%, signal=9%
GO_POSITIVE_REGULATION_OF_PROTEIN_COMPLEX_ASSEMBLY	213	0.515988	1.40793	0.0135823	0.350166	1	1556	tags=19%, list=8%, signal=20%
GO_RESPONSE_TO_TUMOR_CELL	19	0.719927	1.41018	0.0887681	0.350473	1	2479	tags=32%, list=13%, signal=36%
GO_NEGATIVE_REGULATION_OF_SYNAPSE_ORGANIZATION	15	0.772663	1.41053	0.0714286	0.350549	1	984	tags=13%, list=5%, signal=14%
GO_PEPTIDYL_CYSTEINE_MODIFICATION	39	0.639438	1.40808	0.076779	0.350707	1	2136	tags=26%, list=12%, signal=29%
GO_ISOPRENOID_METABOLIC_PROCESS	59	0.607449	1.4046	0.0520446	0.352573	1	2390	tags=15%, list=13%, signal=17%
GO_MICROBODY_LUMEN	43	0.632947	1.40415	0.0713012	0.352733	1	3140	tags=37%, list=17%, signal=45%
GO_NEURAL_NUCLEUS_DEVELOPMENT	43	0.633809	1.40377	0.0664273	0.35281	1	664	tags=23%, list=4%, signal=24%
GO_REGULATION_OF_OXIDOREDUCTASE_ACTIVITY	74	0.589015	1.40554	0.0463458	0.352893	1	1191	tags=23%, list=6%, signal=24%
GO_NEGATIVE_REGULATION_OF_CELL_GROWTH	148	0.531951	1.40472	0.0173913	0.353189	1	1143	tags=11%, list=6%, signal=11%
GO_PEPTIDASE_ACTIVATOR_ACTIVITY	34	0.65569	1.40557	0.0722222	0.35376	1	1065	tags=29%, list=6%, signal=31%
GO_POSITIVE_REGULATION_OF_INTERLEUKIN_1_PRODUCTION	41	0.64529	1.40582	0.0637168	0.353984	1	1246	tags=29%, list=7%, signal=31%
GO_CELLULAR_RESPONSE_TO_OXIDATIVE_STRESS	246	0.507278	1.40301	0.00847458	0.354025	1	989	tags=12%, list=5%, signal=13%
GO_REGULATION_OF_REACTIVE_OXYGEN_SPECIES_METABOLIC_PROCESS	85	0.584298	1.40614	0.0404218	0.354036	1	1702	tags=24%, list=9%, signal=26%
GO_TIGHT_JUNCTION_ORGANIZATION	46	0.618399	1.40473	0.0551471	0.35408	1	2735	tags=20%, list=15%, signal=23%
GO_POSITIVE_REGULATION_OF_CHEMOTAXIS	108	0.548286	1.4022	0.0293103	0.355384	1	2358	tags=25%, list=13%, signal=28%
GO_ANTIMICROBIAL_HUMORAL_RESPONSE	65	0.601935	1.40126	0.0496454	0.356183	1	977	tags=18%, list=5%, signal=19%
GO_STEROID_BINDING	64	0.600873	1.40143	0.0547703	0.356653	1	2007	tags=20%, list=11%, signal=23%
GO_REGULATION_OF_NEURONAL_SYNAPTIC_PLASTICITY	37	0.648337	1.3999	0.0899083	0.357056	1	1039	tags=16%, list=6%, signal=17%
GO_MONONUCLEAR_CELL_MIGRATION	71	0.587879	1.39997	0.0448833	0.357774	1	2358	tags=31%, list=13%, signal=35%
GO_ACUTE_INFLAMMATORY_RESPONSE	78	0.576526	1.40019	0.0499109	0.358128	1	1670	tags=22%, list=9%, signal=24%
GO_REGULATION_OF_LONG_TERM_SYNAPTIC_POTENTIATION	32	0.669693	1.3981	0.0679245	0.358163	1	493	tags=9%, list=3%, signal=10%
GO_ORGANISM_EMERGENCE_FROM_PROTECTIVE_STRUCTURE	21	0.715269	1.39911	0.0830258	0.358288	1	2799	tags=48%, list=15%, signal=56%
GO_MITOTIC_SPINDLE_ORGANIZATION	96	0.559554	1.39764	0.0333333	0.358472	1	711	tags=6%, list=4%, signal=6%
GO_ANTIGEN_PROCESSING_AND_PRESENTATION_OF_PEPTIDE_ANTIGEN	175	0.524686	1.39826	0.0217028	0.358635	1	1409	tags=26%, list=8%, signal=28%
GO_REGULATION_OF_T_CELL_MIGRATION	38	0.643857	1.39708	0.0754717	0.35907	1	2056	tags=34%, list=11%, signal=38%
GO_POSITIVE_REGULATION_OF_CALCIUM_MEDIATED_SIGNALING	35	0.653391	1.39667	0.0837887	0.359272	1	1585	tags=34%, list=9%, signal=37%
GO_REGULATION_OF_CELL_KILLING	76	0.582236	1.39833	0.0522523	0.359359	1	2539	tags=34%, list=14%, signal=39%
GO_RACEMASE_AND_EPIMERASE_ACTIVITY	17	0.73955	1.39604	0.0818505	0.359982	1	2866	tags=59%, list=15%, signal=70%
GO_NEUROINFLAMMATORY_RESPONSE	47	0.617419	1.39559	0.0594595	0.360256	1	2325	tags=34%, list=13%, signal=39%
GO_RECEPTOR_INHIBITOR_ACTIVITY	16	0.74717	1.39497	0.079566	0.361036	1	1660	tags=19%, list=9%, signal=21%
GO_REGULATION_OF_BICELLULAR_TIGHT_JUNCTION_ASSEMBLY	18	0.732882	1.39146	0.08	0.36265	1	1503	tags=22%, list=8%, signal=24%
GO_DEFENSE_RESPONSE_TO_VIRUS	202	0.520726	1.39166	0.0254669	0.362926	1	2237	tags=33%, list=12%, signal=37%
GO_ANTIGEN_RECEPTOR_MEDIATED_SIGNALING_PATHWAY	279	0.49703	1.39294	0.0130506	0.362959	1	1016	tags=20%, list=5%, signal=21%
GO_CERAMIDE_CATABOLIC_PROCESS	17	0.747376	1.39099	0.0671642	0.363007	1	1456	tags=29%, list=8%, signal=32%
GO_OXIDOREDUCTASE_ACTIVITY_ACTING_ON_PEROXIDE_AS_ACCEPTOR	38	0.639446	1.39181	0.0634615	0.363413	1	1477	tags=39%, list=8%, signal=43%
GO_POSITIVE_REGULATION_OF_KIDNEY_DEVELOPMENT	27	0.678817	1.39308	0.0823529	0.363469	1	1246	tags=15%, list=7%, signal=16%
GO_MEMORY	75	0.574448	1.39186	0.0547445	0.364151	1	2761	tags=24%, list=15%, signal=28%
GO_REGULATION_OF_INFLAMMATORY_RESPONSE_TO_ANTIGENIC_STIMULUS	20	0.72209	1.39216	0.0921053	0.36416	1	970	tags=35%, list=5%, signal=37%
GO_ORGANELLAR_LARGE_RIBOSOMAL_SUBUNIT	56	0.603461	1.39314	0.0564374	0.364178	1	2839	tags=39%, list=15%, signal=46%
GO_IMMUNOGLOBULIN_SECRETION	20	0.721264	1.38997	0.0953271	0.364987	1	2451	tags=45%, list=13%, signal=52%
GO_REGULATION_OF_PEPTIDASE_ACTIVITY	316	0.491727	1.39314	0.00805153	0.365072	1	1826	tags=21%, list=10%, signal=22%
GO_CHAPERONE_COMPLEX	19	0.724698	1.38824	0.0774908	0.368747	1	2777	tags=58%, list=15%, signal=68%
GO_REGULATION_OF_VIRAL_LIFE_CYCLE	125	0.543208	1.38753	0.0305755	0.368787	1	2192	tags=34%, list=12%, signal=38%
GO_LEUKOCYTE_PROLIFERATION	239	0.504	1.38781	0.00786164	0.369	1	1706	tags=26%, list=9%, signal=28%
GO_NEGATIVE_REGULATION_OF_EXTRINSIC_APOPTOTIC_SIGNALING_PATHWAY_VIA_DEATH_DOMAIN_RECEPTORS	29	0.667508	1.38659	0.0944742	0.370496	1	2319	tags=45%, list=13%, signal=51%
GO_NEGATIVE_REGULATION_OF_PROTEIN_BINDING	82	0.576365	1.38587	0.0441177	0.371669	1	1892	tags=24%, list=10%, signal=27%
GO_ANION_HOMEOSTASIS	36	0.647287	1.3839	0.0792254	0.372815	1	484	tags=6%, list=3%, signal=6%
GO_RESPONSE_TO_VIRUS	274	0.492536	1.3847	0.0141093	0.373252	1	2237	tags=31%, list=12%, signal=35%
GO_STEROL_BINDING	47	0.617373	1.38402	0.0807018	0.373381	1	2007	tags=23%, list=11%, signal=26%
GO_POSITIVE_REGULATION_OF_RESPONSE_TO_EXTERNAL_STIMULUS	243	0.503458	1.38429	0.0218487	0.37346	1	2358	tags=24%, list=13%, signal=27%
GO_CELLULAR_RESPONSE_TO_INTERFERON_BETA	19	0.709441	1.38488	0.076225	0.37366	1	735	tags=32%, list=4%, signal=33%
GO_DETECTION_OF_BIOTIC_STIMULUS	18	0.733034	1.38174	0.0857143	0.374547	1	1022	tags=28%, list=6%, signal=29%
GO_ESTABLISHMENT_OF_PROTEIN_LOCALIZATION_TO_MITOCHONDRIAL_MEMBRANE	16	0.740834	1.38291	0.086116	0.374794	1	1638	tags=44%, list=9%, signal=48%
GO_POSITIVE_REGULATION_OF_CALCIUM_ION_TRANSMEMBRANE_TRANSPORT	49	0.620698	1.3826	0.0530973	0.374821	1	1151	tags=16%, list=6%, signal=17%
GO_CYTOKINE_SECRETION	172	0.520696	1.38223	0.017452	0.374993	1	1892	tags=31%, list=10%, signal=34%
GO_SYNAPSE_ORGANIZATION	275	0.497651	1.38181	0.00638978	0.375268	1	793	tags=6%, list=4%, signal=6%
GO_ANTIGEN_PROCESSING_AND_PRESENTATION_VIA_MHC_CLASS_IB	15	0.747964	1.37914	0.101504	0.380914	1	799	tags=40%, list=4%, signal=42%
GO_NEGATIVE_REGULATION_OF_CYTOKINE_SECRETION	53	0.599913	1.37778	0.0606618	0.381052	1	1065	tags=26%, list=6%, signal=28%
GO_CELL_ADHESION_MEDIATOR_ACTIVITY	49	0.609784	1.37718	0.0749543	0.381792	1	2468	tags=22%, list=13%, signal=26%
GO_NEGATIVE_REGULATION_OF_MULTI_ORGANISM_PROCESS	142	0.529696	1.37783	0.042735	0.381805	1	1714	tags=29%, list=9%, signal=32%
GO_ORGANIC_ACID_CATABOLIC_PROCESS	204	0.512011	1.378	0.0145631	0.38222	1	4020	tags=38%, list=22%, signal=48%
GO_NEGATIVE_REGULATION_OF_CHEMOTAXIS	48	0.620185	1.37816	0.0630631	0.382642	1	640	tags=19%, list=3%, signal=19%
GO_NEGATIVE_REGULATION_OF_CELL_JUNCTION_ASSEMBLY	23	0.681713	1.37529	0.0714286	0.385419	1	30	tags=4%, list=0%, signal=4%
GO_NUCLEOSIDE_CATABOLIC_PROCESS	27	0.675856	1.3743	0.079096	0.385518	1	2192	tags=26%, list=12%, signal=29%
GO_TRANSFERASE_ACTIVITY_TRANSFERRING_NITROGENOUS_GROUPS	16	0.737549	1.37457	0.10586	0.385641	1	3471	tags=44%, list=19%, signal=54%
GO_BLOOD_VESSEL_REMODELING	29	0.667072	1.37547	0.0962567	0.385809	1	2337	tags=21%, list=13%, signal=24%
GO_THIOLESTER_HYDROLASE_ACTIVITY	29	0.663039	1.37461	0.100365	0.386377	1	4352	tags=52%, list=23%, signal=67%
GO_MODULATION_BY_HOST_OF_VIRAL_PROCESS	22	0.681003	1.37308	0.092559	0.387861	1	538	tags=18%, list=3%, signal=19%
GO_POSITIVE_REGULATION_OF_OXIDOREDUCTASE_ACTIVITY	43	0.615793	1.37262	0.0766488	0.388288	1	1073	tags=23%, list=6%, signal=25%
GO_POSITIVE_REGULATION_OF_LYMPHOCYTE_CHEMOTAXIS	19	0.724514	1.37147	0.0900563	0.38875	1	283	tags=21%, list=2%, signal=21%
GO_REGULATION_OF_PROTEIN_COMPLEX_ASSEMBLY	364	0.484649	1.37206	0.00794913	0.388909	1	1650	tags=18%, list=9%, signal=19%
GO_GLUTATHIONE_METABOLIC_PROCESS	31	0.661594	1.37171	0.0861759	0.38898	1	723	tags=23%, list=4%, signal=23%
GO_ANTIBIOTIC_METABOLIC_PROCESS	59	0.587088	1.37033	0.0408526	0.391088	1	1613	tags=25%, list=9%, signal=28%
GO_AXONAL_FASCICULATION	16	0.72979	1.36961	0.0760668	0.391227	1	3664	tags=31%, list=20%, signal=39%
GO_LAMELLIPODIUM_MEMBRANE	19	0.715542	1.36966	0.10076	0.391973	1	1480	tags=21%, list=8%, signal=23%
GO_MACROPHAGE_CHEMOTAXIS	32	0.650215	1.36798	0.0819672	0.392416	1	612	tags=19%, list=3%, signal=19%
GO_POSITIVE_REGULATION_OF_ION_TRANSMEMBRANE_TRANSPORT	107	0.554418	1.368	0.056042	0.393242	1	2684	tags=24%, list=14%, signal=28%
GO_REGULATION_OF_PEPTIDYL_THREONINE_PHOSPHORYLATION	40	0.632688	1.36804	0.0862676	0.394001	1	548	tags=10%, list=3%, signal=10%
GO_NEURON_FATE_COMMITMENT	26	0.670388	1.36828	0.0984252	0.394179	1	1148	tags=8%, list=6%, signal=8%
GO_CHONDROCYTE_DIFFERENTIATION_INVOLVED_IN_ENDOCHONDRAL_BONE_MORPHOGENESIS	17	0.721732	1.36517	0.126459	0.394197	1	2690	tags=24%, list=15%, signal=27%
GO_REGULATION_OF_CELLULAR_PROTEIN_CATABOLIC_PROCESS	219	0.494896	1.36569	0.0295139	0.394378	1	1472	tags=14%, list=8%, signal=15%
GO_PROTEIN_LOCALIZATION_TO_CELL_SURFACE	51	0.60099	1.36376	0.0815603	0.394575	1	452	tags=10%, list=2%, signal=10%
GO_REGULATION_OF_INNATE_IMMUNE_RESPONSE	380	0.47593	1.36592	0.00631912	0.394624	1	1249	tags=18%, list=7%, signal=19%
GO_REGULATION_OF_CELL_FATE_COMMITMENT	18	0.716386	1.36179	0.098513	0.394657	1	1861	tags=22%, list=10%, signal=25%
GO_POSITIVE_REGULATION_OF_SYNAPTIC_TRANSMISSION	119	0.53477	1.36341	0.0356506	0.394678	1	1506	tags=12%, list=8%, signal=13%
GO_MHC_CLASS_II_PROTEIN_COMPLEX_BINDING	16	0.75239	1.36678	0.0924855	0.394846	1	675	tags=50%, list=4%, signal=52%
GO_POSITIVE_REGULATION_OF_ERK1_AND_ERK2_CASCADE	136	0.527305	1.36296	0.0400697	0.39497	1	1746	tags=23%, list=9%, signal=25%
GO_CELL_SUBSTRATE_JUNCTION	368	0.476307	1.36519	0.00480769	0.394982	1	1897	tags=20%, list=10%, signal=22%
GO_MONOCYTE_CHEMOTAXIS	51	0.614985	1.36387	0.0825336	0.395118	1	2358	tags=35%, list=13%, signal=40%
GO_REGULATION_OF_SYSTEMIC_ARTERIAL_BLOOD_PRESSURE_BY_HORMONE	19	0.693155	1.36601	0.0927835	0.395235	1	1572	tags=16%, list=8%, signal=17%
GO_POSITIVE_REGULATION_OF_MEMBRANE_PROTEIN_ECTODOMAIN_PROTEOLYSIS	15	0.755011	1.36437	0.104693	0.395445	1	30	tags=13%, list=0%, signal=13%
GO_NEGATIVE_REGULATION_OF_LYMPHOCYTE_MEDIATED_IMMUNITY	34	0.64355	1.3618	0.0909091	0.395483	1	2542	tags=41%, list=14%, signal=48%
GO_OXIDOREDUCTASE_ACTIVITY_ACTING_ON_A_SULFUR_GROUP_OF_DONORS	53	0.610537	1.364	0.0684685	0.3956	1	1206	tags=26%, list=7%, signal=28%
GO_INTERLEUKIN_6_PRODUCTION	108	0.543433	1.36204	0.0411664	0.395723	1	1564	tags=22%, list=8%, signal=24%
GO_MONOCARBOXYLIC_ACID_CATABOLIC_PROCESS	102	0.553698	1.36108	0.0495575	0.395814	1	4001	tags=40%, list=22%, signal=51%
GO_POSITIVE_REGULATION_OF_INTERLEUKIN_4_PRODUCTION	21	0.701112	1.36607	0.111742	0.395903	1	1570	tags=38%, list=8%, signal=42%
GO_ARTERY_DEVELOPMENT	59	0.598364	1.36224	0.0719557	0.396049	1	2599	tags=15%, list=14%, signal=18%
GO_POSITIVE_REGULATION_OF_LYMPHOCYTE_MEDIATED_IMMUNITY	96	0.545333	1.35615	0.0358974	0.396931	1	2539	tags=29%, list=14%, signal=34%
GO_PLATELET_DEGRANULATION	103	0.547974	1.35616	0.0720721	0.397704	1	2039	tags=29%, list=11%, signal=33%
GO_ANTIGEN_PROCESSING_AND_PRESENTATION_OF_ENDOGENOUS_ANTIGEN	20	0.691991	1.36009	0.113677	0.39782	1	1050	tags=40%, list=6%, signal=42%
GO_NEGATIVE_REGULATION_OF_OSTEOCLAST_DIFFERENTIATION	24	0.683696	1.35637	0.0990826	0.397942	1	3372	tags=42%, list=18%, signal=51%
GO_VOLTAGE_GATED_CALCIUM_CHANNEL_ACTIVITY	25	0.674668	1.35645	0.0989399	0.398503	1	1550	tags=16%, list=8%, signal=17%
GO_REGULATION_OF_ANIMAL_ORGAN_FORMATION	20	0.689761	1.35459	0.111111	0.398687	1	195	tags=10%, list=1%, signal=10%
GO_POSITIVE_REGULATION_OF_CYTOKINE_SECRETION	102	0.552021	1.35511	0.0455342	0.398871	1	1892	tags=28%, list=10%, signal=31%
GO_REGULATION_OF_PLATELET_ACTIVATION	24	0.680442	1.35657	0.0904059	0.399014	1	72	tags=8%, list=0%, signal=8%
GO_REGULATION_OF_ASTROCYTE_DIFFERENTIATION	23	0.670962	1.35408	0.116279	0.399195	1	1022	tags=13%, list=6%, signal=14%
GO_POSITIVE_REGULATION_OF_DEFENSE_RESPONSE	421	0.470958	1.35461	0.00612557	0.399431	1	1249	tags=16%, list=7%, signal=17%
GO_SECONDARY_ALCOHOL_METABOLIC_PROCESS	67	0.580659	1.35663	0.0536673	0.39969	1	226	tags=4%, list=1%, signal=5%
GO_REGULATION_OF_TUBE_SIZE	81	0.560557	1.35812	0.0692884	0.399695	1	625	tags=9%, list=3%, signal=9%
GO_T_CELL_MIGRATION	54	0.590343	1.35775	0.0770609	0.399949	1	1778	tags=30%, list=10%, signal=33%
GO_ALCOHOL_BINDING	63	0.579196	1.35312	0.0728597	0.400253	1	2772	tags=25%, list=15%, signal=30%
GO_LYMPHOCYTE_MIGRATION	92	0.550853	1.35884	0.0469565	0.400343	1	2056	tags=26%, list=11%, signal=29%
GO_POSITIVE_REGULATION_OF_LIPID_BIOSYNTHETIC_PROCESS	58	0.599933	1.3582	0.0681818	0.40035	1	1078	tags=9%, list=6%, signal=9%
GO_RESPONSE_TO_INTERFERON_GAMMA	175	0.514996	1.35663	0.0236887	0.400504	1	1361	tags=31%, list=7%, signal=34%
GO_ANATOMICAL_STRUCTURE_HOMEOSTASIS	344	0.475744	1.3584	0.00967742	0.40068	1	2078	tags=19%, list=11%, signal=21%
GO_CYTOLYSIS	21	0.693759	1.35689	0.092081	0.400691	1	2346	tags=33%, list=13%, signal=38%
GO_AMINE_CATABOLIC_PROCESS	17	0.717695	1.35314	0.117857	0.401027	1	2398	tags=35%, list=13%, signal=41%
GO_MANNOSE_BINDING	15	0.730371	1.35697	0.0942308	0.401318	1	1320	tags=40%, list=7%, signal=43%
GO_CALCIUM_CHANNEL_COMPLEX	43	0.60106	1.35215	0.0689046	0.40146	1	1554	tags=16%, list=8%, signal=18%
GO_PHAGOCYTIC_VESICLE	123	0.533436	1.35239	0.0598592	0.40158	1	1762	tags=29%, list=10%, signal=32%
GO_LAMININ_BINDING	26	0.658992	1.35147	0.123389	0.401813	1	1122	tags=15%, list=6%, signal=16%
GO_NEGATIVE_REGULATION_OF_TUMOR_NECROSIS_FACTOR_MEDIATED_SIGNALING_PATHWAY	15	0.721846	1.35113	0.127619	0.401977	1	1550	tags=33%, list=8%, signal=36%
GO_ZYMOGEN_ACTIVATION	37	0.634136	1.35162	0.106796	0.402196	1	2056	tags=35%, list=11%, signal=39%
GO_CELLULAR_RESPONSE_TO_TOPOLOGICALLY_INCORRECT_PROTEIN	142	0.51709	1.34717	0.0480274	0.402915	1	1328	tags=20%, list=7%, signal=21%
GO_PHOSPHATIDYLINOSITOL_3_KINASE_BINDING	25	0.667394	1.34626	0.106942	0.402989	1	1758	tags=32%, list=9%, signal=35%
GO_REGULATION_OF_ANIMAL_ORGAN_MORPHOGENESIS	189	0.50667	1.34982	0.0307167	0.402989	1	1164	tags=13%, list=6%, signal=13%
GO_NEGATIVE_REGULATION_OF_INTERLEUKIN_1_PRODUCTION	24	0.669053	1.34801	0.108656	0.403046	1	1550	tags=21%, list=8%, signal=23%
GO_LOW_DENSITY_LIPOPROTEIN_PARTICLE_RECEPTOR_BINDING	16	0.713973	1.34651	0.123162	0.403136	1	319	tags=13%, list=2%, signal=13%
GO_ENZYME_INHIBITOR_ACTIVITY	257	0.491074	1.34828	0.0165563	0.403177	1	2448	tags=22%, list=13%, signal=25%
GO_NEGATIVE_REGULATION_OF_B_CELL_ACTIVATION	30	0.644404	1.35001	0.123845	0.403277	1	1336	tags=30%, list=7%, signal=32%
GO_CELL_CELL_ADHESION_MEDIATOR_ACTIVITY	41	0.611443	1.34732	0.0867159	0.40331	1	2468	tags=24%, list=13%, signal=28%
GO_GLYCOSAMINOGLYCAN_BINDING	126	0.533969	1.3476	0.0455342	0.403328	1	1144	tags=11%, list=6%, signal=12%
GO_IRON_ION_TRANSPORT	59	0.592637	1.35023	0.0974359	0.403559	1	1710	tags=17%, list=9%, signal=19%
GO_TISSUE_REMODELING	122	0.530676	1.34662	0.043554	0.403653	1	2391	tags=22%, list=13%, signal=25%
GO_NEGATIVE_REGULATION_OF_INTERLEUKIN_1_BETA_PRODUCTION	19	0.70512	1.34838	0.116761	0.403747	1	1065	tags=21%, list=6%, signal=22%
GO_POSITIVE_REGULATION_OF_CELL_MIGRATION_INVOLVED_IN_SPROUTING_ANGIOGENESIS	15	0.715979	1.34907	0.124074	0.404317	1	573	tags=20%, list=3%, signal=21%
GO_VENTRICULAR_SEPTUM_DEVELOPMENT	46	0.610409	1.34843	0.102473	0.404413	1	1148	tags=11%, list=6%, signal=12%
GO_REGULATION_OF_MORPHOGENESIS_OF_A_BRANCHING_STRUCTURE	37	0.612835	1.3451	0.0983607	0.404536	1	2039	tags=14%, list=11%, signal=15%
GO_REGULATION_OF_PROTON_TRANSPORT	15	0.743422	1.34864	0.0909091	0.404639	1	1881	tags=33%, list=10%, signal=37%
GO_ANTIGEN_PROCESSING_AND_PRESENTATION	208	0.4978	1.34532	0.0151261	0.404722	1	1672	tags=27%, list=9%, signal=29%
GO_ARTERY_MORPHOGENESIS	41	0.611143	1.3385	0.0909091	0.419528	1	2552	tags=15%, list=14%, signal=17%
GO_INTERLEUKIN_6_BIOSYNTHETIC_PROCESS	19	0.707089	1.33783	0.100173	0.41976	1	1564	tags=37%, list=8%, signal=40%
GO_REGULATION_OF_PROTEASOMAL_UBIQUITIN_DEPENDENT_PROTEIN_CATABOLIC_PROCESS	110	0.529119	1.33861	0.0560579	0.420032	1	1545	tags=14%, list=8%, signal=15%
GO_REGULATION_OF_PROTEIN_CATABOLIC_PROCESS	329	0.473789	1.33735	0.0105448	0.420309	1	1472	tags=13%, list=8%, signal=14%
GO_STEROL_METABOLIC_PROCESS	74	0.556109	1.33703	0.0914179	0.420385	1	226	tags=4%, list=1%, signal=4%
GO_PATTERN_RECOGNITION_RECEPTOR_ACTIVITY	17	0.714394	1.3379	0.117438	0.420392	1	3830	tags=65%, list=21%, signal=81%
GO_GLUTAMINE_FAMILY_AMINO_ACID_CATABOLIC_PROCESS	20	0.708291	1.33865	0.102004	0.420727	1	1140	tags=25%, list=6%, signal=27%
GO_FATTY_ACID_CATABOLIC_PROCESS	91	0.541135	1.33894	0.0722892	0.420732	1	3796	tags=41%, list=20%, signal=51%
GO_MICROTUBULE_CYTOSKELETON_ORGANIZATION_INVOLVED_IN_MITOSIS	115	0.527579	1.3365	0.0672414	0.421159	1	711	tags=6%, list=4%, signal=6%
GO_POSITIVE_REGULATION_OF_CYTOKINE_PRODUCTION	372	0.464623	1.33552	0.0158228	0.423086	1	1892	tags=25%, list=10%, signal=27%
GO_POSITIVE_REGULATION_OF_MYELOID_LEUKOCYTE_DIFFERENTIATION	48	0.602219	1.33414	0.0758377	0.42609	1	2078	tags=35%, list=11%, signal=40%
GO_REGULATION_OF_NUCLEAR_DIVISION	179	0.49375	1.33374	0.0373514	0.426463	1	1406	tags=9%, list=8%, signal=10%
GO_NEUROTRANSMITTER_METABOLIC_PROCESS	91	0.545387	1.33342	0.0747029	0.426624	1	1795	tags=23%, list=10%, signal=25%
GO_BLOOD_VESSEL_ENDOTHELIAL_CELL_MIGRATION	90	0.541841	1.33148	0.0746528	0.430574	1	1133	tags=13%, list=6%, signal=14%
GO_REGULATION_OF_DEFENSE_RESPONSE_TO_VIRUS_BY_HOST	34	0.630158	1.3317	0.116022	0.430758	1	1255	tags=26%, list=7%, signal=28%
GO_HEME_BIOSYNTHETIC_PROCESS	19	0.685117	1.32961	0.117958	0.433376	1	4109	tags=58%, list=22%, signal=74%
GO_CYCLIC_NUCLEOTIDE_MEDIATED_SIGNALING	120	0.525586	1.33018	0.0626058	0.433379	1	1458	tags=12%, list=8%, signal=13%
GO_SENSORY_PERCEPTION_OF_MECHANICAL_STIMULUS	100	0.535431	1.32987	0.0642857	0.433431	1	2489	tags=19%, list=13%, signal=22%
GO_BONE_RESORPTION	47	0.592877	1.32741	0.103578	0.434822	1	1710	tags=28%, list=9%, signal=30%
GO_EPITHELIAL_CILIUM_MOVEMENT	20	0.682674	1.32883	0.116883	0.434838	1	282	tags=5%, list=2%, signal=5%
GO_REGULATION_OF_LEUKOCYTE_PROLIFERATION	189	0.499099	1.32747	0.041806	0.435469	1	1896	tags=27%, list=10%, signal=30%
GO_REGULATION_OF_RESPONSE_TO_WOUNDING	118	0.526106	1.32824	0.0521739	0.435736	1	1746	tags=17%, list=9%, signal=19%
GO_MYOFIBRIL_ASSEMBLY	48	0.581099	1.32762	0.0924214	0.435809	1	661	tags=6%, list=4%, signal=6%
GO_NEGATIVE_REGULATION_OF_CELL_MOTILITY	215	0.486892	1.32765	0.0330578	0.436553	1	1133	tags=11%, list=6%, signal=12%
GO_ENDOCYTIC_VESICLE_LUMEN	15	0.722564	1.3255	0.102041	0.43783	1	53	tags=20%, list=0%, signal=20%
GO_VASCULAR_PROCESS_IN_CIRCULATORY_SYSTEM	100	0.535744	1.32569	0.0799289	0.438148	1	625	tags=7%, list=3%, signal=7%
GO_RECEPTOR_CATABOLIC_PROCESS	31	0.630511	1.3259	0.111111	0.438301	1	1182	tags=23%, list=6%, signal=24%
GO_PROTEASOMAL_UBIQUITIN_INDEPENDENT_PROTEIN_CATABOLIC_PROCESS	22	0.674194	1.32383	0.114391	0.441882	1	1385	tags=45%, list=7%, signal=49%
GO_NEUROTRANSMITTER_BIOSYNTHETIC_PROCESS	68	0.558735	1.32026	0.0894454	0.442266	1	1795	tags=25%, list=10%, signal=28%
GO_ACYLGLYCEROL_METABOLIC_PROCESS	42	0.603014	1.32029	0.116279	0.442994	1	1159	tags=17%, list=6%, signal=18%
GO_SENSORY_PERCEPTION	304	0.471938	1.31942	0.0231405	0.443071	1	3695	tags=18%, list=20%, signal=23%
GO_NEGATIVE_REGULATION_OF_CELLULAR_RESPONSE_TO_GROWTH_FACTOR_STIMULUS	100	0.534876	1.3231	0.0643382	0.443289	1	881	tags=6%, list=5%, signal=6%
GO_REGULATION_OF_ACUTE_INFLAMMATORY_RESPONSE	35	0.624675	1.31953	0.120075	0.443525	1	1670	tags=23%, list=9%, signal=25%
GO_ANTIBACTERIAL_HUMORAL_RESPONSE	28	0.633556	1.32038	0.145098	0.443576	1	896	tags=18%, list=5%, signal=19%
GO_ACTIVATION_OF_ADENYLATE_CYCLASE_ACTIVITY	21	0.676936	1.32233	0.13578	0.443901	1	697	tags=19%, list=4%, signal=20%
GO_REGULATION_OF_MONOOXYGENASE_ACTIVITY	44	0.588344	1.32085	0.0942699	0.443919	1	1191	tags=27%, list=6%, signal=29%
GO_NEGATIVE_REGULATION_OF_LOCOMOTION	255	0.473878	1.32042	0.025	0.444259	1	1133	tags=11%, list=6%, signal=12%
GO_POSITIVE_REGULATION_OF_PEPTIDYL_THREONINE_PHOSPHORYLATION	27	0.659466	1.32102	0.116197	0.444295	1	2728	tags=22%, list=15%, signal=26%
GO_REGULATION_OF_NEUROLOGICAL_SYSTEM_PROCESS	82	0.545676	1.32151	0.078853	0.444541	1	1892	tags=13%, list=10%, signal=15%
GO_INTERLEUKIN_1_PRODUCTION	79	0.551636	1.32238	0.0802139	0.444549	1	1827	tags=30%, list=10%, signal=34%
GO_MULTICELLULAR_ORGANISMAL_HOMEOSTASIS	344	0.469379	1.32115	0.0231023	0.444748	1	1817	tags=17%, list=10%, signal=18%
GO_TRANSFERASE_ACTIVITY_TRANSFERRING_PENTOSYL_GROUPS	34	0.629676	1.32168	0.0998117	0.444853	1	3407	tags=56%, list=18%, signal=68%
GO_DYNEIN_COMPLEX	44	0.597715	1.31679	0.110108	0.447519	1	2336	tags=14%, list=13%, signal=16%
GO_PEROXISOME_PROLIFERATOR_ACTIVATED_RECEPTOR_SIGNALING_PATHWAY	17	0.690688	1.31727	0.156134	0.447728	1	97	tags=12%, list=1%, signal=12%
GO_POSITIVE_REGULATION_OF_MAPK_CASCADE	388	0.458645	1.31693	0.00838926	0.447861	1	1892	tags=18%, list=10%, signal=19%
GO_ACTIN_MONOMER_BINDING	20	0.684009	1.31748	0.124521	0.447951	1	637	tags=20%, list=3%, signal=21%
GO_POSITIVE_REGULATION_OF_P38MAPK_CASCADE	21	0.679688	1.31486	0.131429	0.449232	1	1321	tags=19%, list=7%, signal=20%
GO_REGULATION_OF_COAGULATION	56	0.572771	1.31507	0.1121	0.449479	1	1956	tags=18%, list=11%, signal=20%
GO_LIPOPROTEIN_PARTICLE_RECEPTOR_BINDING	18	0.690292	1.31518	0.143396	0.449939	1	319	tags=11%, list=2%, signal=11%
GO_EXTRACELLULAR_STRUCTURE_ORGANIZATION	281	0.472571	1.31541	0.027027	0.450051	1	2079	tags=15%, list=11%, signal=16%
GO_POSITIVE_REGULATION_OF_ASTROCYTE_DIFFERENTIATION	15	0.711751	1.3155	0.146296	0.450616	1	1022	tags=20%, list=6%, signal=21%
GO_POSITIVE_REGULATION_OF_CILIUM_ASSEMBLY	22	0.652407	1.31381	0.129151	0.450795	1	717	tags=14%, list=4%, signal=14%
GO_ANCHORING_JUNCTION	472	0.452736	1.31311	0.00958466	0.451266	1	1975	tags=17%, list=11%, signal=19%
GO_POSTSYNAPTIC_CYTOSOL	15	0.715075	1.31384	0.137218	0.451489	1	1445	tags=20%, list=8%, signal=22%
GO_NEGATIVE_REGULATION_OF_G_PROTEIN_COUPLED_RECEPTOR_SIGNALING_PATHWAY	35	0.620612	1.3133	0.11943	0.4515	1	1118	tags=29%, list=6%, signal=30%
GO_NITRIC_OXIDE_BIOSYNTHETIC_PROCESS	57	0.565197	1.31242	0.105364	0.452504	1	1795	tags=28%, list=10%, signal=31%
GO_CYSTEINE_TYPE_ENDOPEPTIDASE_INHIBITOR_ACTIVITY_INVOLVED_IN_APOPTOTIC_PROCESS	19	0.680882	1.31075	0.117202	0.454114	1	397	tags=21%, list=2%, signal=21%
GO_PHAGOCYTIC_VESICLE_MEMBRANE	70	0.551345	1.31045	0.0890411	0.454198	1	1039	tags=24%, list=6%, signal=26%
GO_REGULATION_OF_CYTOKINE_PRODUCTION_INVOLVED_IN_IMMUNE_RESPONSE	78	0.540909	1.31092	0.0743363	0.454475	1	998	tags=18%, list=5%, signal=19%
GO_LONG_CHAIN_FATTY_ACID_TRANSPORT	48	0.578195	1.3088	0.104505	0.454819	1	2258	tags=21%, list=12%, signal=24%
GO_MEMBRANE_PROTEIN_ECTODOMAIN_PROTEOLYSIS	39	0.590307	1.31107	0.132042	0.454864	1	232	tags=8%, list=1%, signal=8%
GO_XENOBIOTIC_METABOLIC_PROCESS	75	0.551219	1.31132	0.0895795	0.454954	1	4830	tags=40%, list=26%, signal=54%
GO_REACTIVE_OXYGEN_SPECIES_BIOSYNTHETIC_PROCESS	83	0.533419	1.30901	0.0931459	0.455041	1	1795	tags=25%, list=10%, signal=28%
GO_REGULATION_OF_PLASMA_LIPOPROTEIN_PARTICLE_LEVELS	63	0.560128	1.30788	0.0933573	0.45511	1	1414	tags=17%, list=8%, signal=19%
GO_CELLULAR_EXTRAVASATION	51	0.577011	1.30982	0.10397	0.45516	1	2600	tags=25%, list=14%, signal=30%
GO_MYELOID_LEUKOCYTE_MIGRATION	164	0.500259	1.30907	0.0609137	0.455647	1	2358	tags=25%, list=13%, signal=28%
GO_REGULATION_OF_EXTRINSIC_APOPTOTIC_SIGNALING_PATHWAY_VIA_DEATH_DOMAIN_RECEPTORS	48	0.587849	1.30796	0.122449	0.455703	1	2332	tags=40%, list=13%, signal=45%
GO_NEGATIVE_REGULATION_OF_CELL_KILLING	17	0.689413	1.3073	0.14733	0.455927	1	2479	tags=47%, list=13%, signal=54%
GO_INTERACTION_WITH_SYMBIONT	63	0.563943	1.30808	0.0866551	0.456125	1	646	tags=24%, list=3%, signal=25%
GO_REGULATION_OF_ANION_TRANSPORT	61	0.561951	1.30913	0.0956679	0.456275	1	2656	tags=26%, list=14%, signal=31%
GO_RESPONSE_TO_TEMPERATURE_STIMULUS	198	0.489091	1.3062	0.0448276	0.45834	1	657	tags=11%, list=4%, signal=11%
GO_POSITIVE_REGULATION_OF_ALCOHOL_BIOSYNTHETIC_PROCESS	15	0.68968	1.30578	0.159498	0.45867	1	1156	tags=13%, list=6%, signal=14%
GO_MITOCHONDRIAL_MATRIX	415	0.450107	1.30493	0.00310559	0.460293	1	3566	tags=37%, list=19%, signal=45%
GO_HOMOTYPIC_CELL_CELL_ADHESION	63	0.559913	1.30402	0.111511	0.46135	1	1655	tags=25%, list=9%, signal=28%
GO_NEGATIVE_REGULATION_OF_CATION_CHANNEL_ACTIVITY	32	0.614832	1.30293	0.11575	0.461357	1	2719	tags=34%, list=15%, signal=40%
GO_NEGATIVE_REGULATION_OF_ANIMAL_ORGAN_MORPHOGENESIS	23	0.661679	1.30318	0.137681	0.461446	1	89	tags=9%, list=0%, signal=9%
GO_REGULATION_OF_HAIR_CYCLE	19	0.694314	1.30338	0.133829	0.461633	1	30	tags=5%, list=0%, signal=5%
GO_REGULATION_OF_T_CELL_CYTOKINE_PRODUCTION	27	0.640034	1.30405	0.143382	0.462036	1	2290	tags=30%, list=12%, signal=34%
GO_TERTIARY_GRANULE	145	0.505794	1.30349	0.0728242	0.462105	1	2488	tags=34%, list=13%, signal=39%
GO_REGULATION_OF_SYMBIOSIS_ENCOMPASSING_MUTUALISM_THROUGH_PARASITISM	198	0.48259	1.30173	0.0435511	0.464059	1	1954	tags=30%, list=11%, signal=33%
GO_REGULATION_OF_DNA_TEMPLATED_TRANSCRIPTION_IN_RESPONSE_TO_STRESS	109	0.520383	1.30106	0.0794824	0.465239	1	1385	tags=21%, list=7%, signal=23%
GO_MACROPHAGE_MIGRATION	43	0.593059	1.30036	0.116412	0.466539	1	2344	tags=33%, list=13%, signal=37%
GO_NEGATIVE_REGULATION_OF_VASCULAR_SMOOTH_MUSCLE_CELL_PROLIFERATION	15	0.70765	1.30005	0.147287	0.466662	1	291	tags=20%, list=2%, signal=20%
GO_LONG_TERM_MEMORY	23	0.659559	1.29955	0.158397	0.467391	1	900	tags=13%, list=5%, signal=14%
GO_NEGATIVE_REGULATION_OF_TRANSMEMBRANE_RECEPTOR_PROTEIN_SERINE_THREONINE_KINASE_SIGNALING_PATHWAY	81	0.532599	1.29876	0.0958188	0.468895	1	103	tags=2%, list=1%, signal=2%
GO_PYRIMIDINE_CONTAINING_COMPOUND_METABOLIC_PROCESS	21	0.670945	1.2972	0.141791	0.46938	1	3717	tags=52%, list=20%, signal=65%
GO_POSITIVE_REGULATION_OF_T_CELL_MEDIATED_IMMUNITY	44	0.585733	1.29729	0.116152	0.469942	1	2536	tags=36%, list=14%, signal=42%
GO_ENDOCARDIAL_CUSHION_DEVELOPMENT	26	0.639629	1.29741	0.151119	0.470415	1	3644	tags=31%, list=20%, signal=38%
GO_COFACTOR_CATABOLIC_PROCESS	41	0.590319	1.29788	0.141379	0.470523	1	856	tags=22%, list=5%, signal=23%
GO_NATURAL_KILLER_CELL_MEDIATED_IMMUNITY	57	0.567206	1.29763	0.114841	0.470529	1	2542	tags=32%, list=14%, signal=36%
GO_ENDONUCLEASE_ACTIVITY	110	0.514278	1.29653	0.0882353	0.470579	1	4177	tags=40%, list=23%, signal=51%
GO_REGULATION_OF_G_PROTEIN_COUPLED_RECEPTOR_SIGNALING_PATHWAY	97	0.528042	1.29562	0.0780399	0.472456	1	1118	tags=16%, list=6%, signal=17%
GO_GLYCOSPHINGOLIPID_BIOSYNTHETIC_PROCESS	18	0.673141	1.29443	0.146388	0.474414	1	2640	tags=33%, list=14%, signal=39%
GO_HORMONE_BINDING	58	0.568891	1.29455	0.11215	0.474877	1	943	tags=10%, list=5%, signal=11%
GO_ADRENERGIC_RECEPTOR_SIGNALING_PATHWAY	15	0.70992	1.29362	0.157895	0.47596	1	1118	tags=27%, list=6%, signal=28%
GO_NEGATIVE_REGULATION_OF_CELL_DEVELOPMENT	238	0.475634	1.29088	0.0367893	0.476003	1	1034	tags=9%, list=6%, signal=9%
GO_SULFUR_COMPOUND_BINDING	156	0.494342	1.29113	0.0694915	0.476033	1	2914	tags=21%, list=16%, signal=24%
GO_CELLULAR_RESPONSE_TO_LIPOPROTEIN_PARTICLE_STIMULUS	28	0.632892	1.29019	0.136882	0.476438	1	720	tags=18%, list=4%, signal=19%
GO_REGULATION_OF_ORGANELLE_ASSEMBLY	166	0.490115	1.29118	0.0590219	0.476644	1	770	tags=7%, list=4%, signal=7%
GO_POSITIVE_REGULATION_OF_CALCIUM_ION_TRANSPORT_INTO_CYTOSOL	39	0.583475	1.29035	0.107345	0.476751	1	2684	tags=31%, list=14%, signal=36%
GO_POSITIVE_REGULATION_OF_INTERFERON_GAMMA_PRODUCTION	62	0.55137	1.29121	0.109375	0.477361	1	2309	tags=29%, list=12%, signal=33%
GO_NEGATIVE_REGULATION_OF_RESPONSE_TO_EXTERNAL_STIMULUS	249	0.468708	1.29126	0.0515807	0.477978	1	1876	tags=16%, list=10%, signal=18%
GO_NEURON_RECOGNITION	29	0.618442	1.28929	0.134039	0.478258	1	2728	tags=31%, list=15%, signal=36%
GO_PHOSPHOLIPID_TRANSPORT	68	0.552413	1.28888	0.103387	0.478663	1	2484	tags=22%, list=13%, signal=25%
GO_T_CELL_PROLIFERATION	159	0.485878	1.29239	0.0636833	0.478719	1	1896	tags=28%, list=10%, signal=31%
GO_POSITIVE_REGULATION_OF_CELL_KILLING	57	0.566174	1.29128	0.114232	0.478721	1	799	tags=18%, list=4%, signal=18%
GO_TAU_PROTEIN_BINDING	44	0.591485	1.29129	0.128253	0.479472	1	1151	tags=18%, list=6%, signal=19%
GO_CELL_DIFFERENTIATION_INVOLVED_IN_KIDNEY_DEVELOPMENT	35	0.596514	1.28799	0.148282	0.479719	1	166	tags=9%, list=1%, signal=9%
GO_NEGATIVE_REGULATION_OF_CALCIUM_ION_TRANSMEMBRANE_TRANSPORT	30	0.610434	1.29147	0.144177	0.479759	1	2719	tags=43%, list=15%, signal=51%
GO_NEUTRAL_LIPID_METABOLIC_PROCESS	82	0.529828	1.28819	0.0926244	0.479844	1	1159	tags=12%, list=6%, signal=13%
GO_MAMMARY_GLAND_EPITHELIUM_DEVELOPMENT	55	0.5633	1.28736	0.124088	0.479959	1	2039	tags=24%, list=11%, signal=26%
GO_EMBRYO_IMPLANTATION	37	0.598826	1.29165	0.126629	0.480018	1	881	tags=19%, list=5%, signal=20%
GO_PYRIMIDINE_NUCLEOSIDE_CATABOLIC_PROCESS	19	0.678216	1.28738	0.14955	0.48067	1	2192	tags=26%, list=12%, signal=30%
GO_LIPOPROTEIN_BIOSYNTHETIC_PROCESS	84	0.528352	1.2865	0.0814159	0.481649	1	2285	tags=23%, list=12%, signal=26%
GO_VACUOLAR_PART	486	0.442803	1.2856	0.0196375	0.481963	1	2253	tags=24%, list=12%, signal=27%
GO_INTEGRAL_COMPONENT_OF_SYNAPTIC_VESICLE_MEMBRANE	23	0.655859	1.28528	0.146947	0.482121	1	1972	tags=35%, list=11%, signal=39%
GO_POSITIVE_REGULATION_OF_SPROUTING_ANGIOGENESIS	28	0.62553	1.28576	0.146568	0.482264	1	609	tags=18%, list=3%, signal=18%
GO_REGULATION_OF_CELLULAR_RESPONSE_TO_TRANSFORMING_GROWTH_FACTOR_BETA_STIMULUS	88	0.52678	1.28493	0.10052	0.482426	1	910	tags=8%, list=5%, signal=8%
GO_CELLULAR_COMPONENT_MAINTENANCE	42	0.582677	1.28579	0.126629	0.482952	1	793	tags=10%, list=4%, signal=10%
GO_HOMEOSTASIS_OF_NUMBER_OF_CELLS	216	0.473505	1.28373	0.0398613	0.484369	1	950	tags=14%, list=5%, signal=15%
GO_RESPONSE_TO_DEXAMETHASONE	29	0.624954	1.28394	0.137993	0.484551	1	2075	tags=34%, list=11%, signal=39%
GO_APICAL_JUNCTION_ASSEMBLY	51	0.570638	1.28338	0.114815	0.484629	1	2735	tags=20%, list=15%, signal=23%
GO_LOCALIZATION_WITHIN_MEMBRANE	119	0.511949	1.28308	0.0834783	0.484731	1	1039	tags=8%, list=6%, signal=8%
GO_RHYTHMIC_BEHAVIOR	28	0.623562	1.2827	0.150278	0.48507	1	1439	tags=18%, list=8%, signal=19%
GO_POSITIVE_REGULATION_OF_INTERLEUKIN_1_SECRETION	29	0.612598	1.2814	0.160853	0.485828	1	1124	tags=28%, list=6%, signal=29%
GO_NEGATIVE_REGULATION_OF_NERVOUS_SYSTEM_DEVELOPMENT	221	0.471617	1.28157	0.0515464	0.486127	1	1034	tags=9%, list=6%, signal=9%
GO_VIRAL_GENOME_REPLICATION	109	0.505174	1.28181	0.087108	0.486157	1	646	tags=19%, list=3%, signal=20%
GO_ENDOCARDIAL_CUSHION_MORPHOGENESIS	21	0.66074	1.28202	0.168561	0.486254	1	3644	tags=33%, list=20%, signal=41%
GO_L_GLUTAMATE_TRANSMEMBRANE_TRANSPORT	15	0.689373	1.27955	0.166966	0.489753	1	3695	tags=33%, list=20%, signal=42%
GO_NEGATIVE_REGULATION_OF_INTRACELLULAR_PROTEIN_TRANSPORT	35	0.600763	1.27968	0.149733	0.490152	1	2040	tags=34%, list=11%, signal=38%
GO_POSITIVE_REGULATION_OF_CELLULAR_COMPONENT_BIOGENESIS	419	0.444181	1.2777	0.0273752	0.490615	1	1092	tags=10%, list=6%, signal=11%
GO_NEGATIVE_REGULATION_OF_IMMUNE_RESPONSE	116	0.498946	1.27787	0.0993378	0.490889	1	2357	tags=34%, list=13%, signal=39%
GO_NUCLEOTIDE_EXCISION_REPAIR_DNA_INCISION	39	0.598243	1.27873	0.13945	0.491431	1	1079	tags=21%, list=6%, signal=22%
GO_REGULATION_OF_CELLULAR_AMINO_ACID_METABOLIC_PROCESS	55	0.560679	1.27817	0.12585	0.491536	1	1627	tags=31%, list=9%, signal=34%
GO_LIPOSACCHARIDE_METABOLIC_PROCESS	47	0.572935	1.2779	0.132727	0.491558	1	2264	tags=32%, list=12%, signal=36%
GO_TRANSLATIONAL_TERMINATION	103	0.512393	1.27822	0.105357	0.492157	1	3220	tags=46%, list=17%, signal=55%
GO_PATTERN_RECOGNITION_RECEPTOR_SIGNALING_PATHWAY	168	0.4831	1.27537	0.0608553	0.492388	1	998	tags=14%, list=5%, signal=15%
GO_TRANSFORMING_GROWTH_FACTOR_BETA_PRODUCTION	31	0.609418	1.27661	0.151184	0.49243	1	1572	tags=26%, list=8%, signal=28%
GO_INTERFERON_GAMMA_PRODUCTION	95	0.517948	1.27681	0.0972222	0.492511	1	1795	tags=25%, list=10%, signal=28%
GO_INFLAMMATORY_CELL_APOPTOTIC_PROCESS	19	0.664133	1.275	0.190826	0.492681	1	671	tags=21%, list=4%, signal=22%
GO_REGULATION_OF_MYELOID_CELL_DIFFERENTIATION	220	0.468192	1.27548	0.0582192	0.492804	1	1745	tags=18%, list=9%, signal=20%
GO_TERTIARY_GRANULE_LUMEN	46	0.582025	1.27617	0.137011	0.492991	1	1122	tags=24%, list=6%, signal=25%
GO_DEOXYRIBOSE_PHOSPHATE_CATABOLIC_PROCESS	20	0.646348	1.27458	0.167241	0.493192	1	2559	tags=45%, list=14%, signal=52%
GO_NEGATIVE_REGULATION_OF_RELEASE_OF_CYTOCHROME_C_FROM_MITOCHONDRIA	16	0.675603	1.27551	0.180505	0.493487	1	1112	tags=19%, list=6%, signal=20%
GO_ANIMAL_ORGAN_FORMATION	35	0.587853	1.27416	0.149733	0.493676	1	1148	tags=11%, list=6%, signal=12%
GO_PROTEIN_ADP_RIBOSYLATION	26	0.633918	1.27566	0.167857	0.493779	1	2905	tags=50%, list=16%, signal=59%
GO_POSITIVE_REGULATION_OF_INTERFERON_ALPHA_PRODUCTION	21	0.654886	1.27355	0.170093	0.494032	1	1273	tags=38%, list=7%, signal=41%
GO_POSITIVE_REGULATION_OF_DENDRITIC_SPINE_DEVELOPMENT	35	0.588892	1.27324	0.126629	0.494174	1	9	tags=3%, list=0%, signal=3%
GO_NADPLUS_ADP_RIBOSYLTRANSFERASE_ACTIVITY	17	0.671541	1.27292	0.180505	0.494338	1	2334	tags=47%, list=13%, signal=54%
GO_NEURON_PROJECTION_TERMINUS	86	0.526044	1.27359	0.122302	0.49465	1	1510	tags=13%, list=8%, signal=14%
GO_ENDOCYTIC_VESICLE	258	0.457442	1.27078	0.048414	0.498184	1	1762	tags=21%, list=10%, signal=23%
GO_BONE_REMODELING	67	0.538526	1.27083	0.132979	0.498784	1	2391	tags=25%, list=13%, signal=29%
GO_POSTSYNAPSE_ORGANIZATION	120	0.501877	1.27097	0.10678	0.499146	1	793	tags=8%, list=4%, signal=8%
GO_OSTEOBLAST_DIFFERENTIATION	155	0.478674	1.26796	0.0570902	0.502006	1	1564	tags=15%, list=8%, signal=17%
GO_INTERFERON_ALPHA_PRODUCTION	29	0.62047	1.269	0.164311	0.50207	1	2479	tags=45%, list=13%, signal=52%
GO_REGULATION_OF_UBIQUITIN_DEPENDENT_PROTEIN_CATABOLIC_PROCESS	134	0.489657	1.26869	0.0897666	0.50224	1	1545	tags=13%, list=8%, signal=14%
GO_DYNEIN_INTERMEDIATE_CHAIN_BINDING	27	0.621875	1.26747	0.176056	0.502707	1	1685	tags=19%, list=9%, signal=20%
GO_POSITIVE_REGULATION_OF_CALCIUM_ION_TRANSMEMBRANE_TRANSPORTER_ACTIVITY	28	0.632783	1.26796	0.168519	0.502747	1	1151	tags=18%, list=6%, signal=19%
GO_NEGATIVE_REGULATION_OF_NEURON_DIFFERENTIATION	165	0.480177	1.26901	0.0926244	0.502794	1	1034	tags=9%, list=6%, signal=10%
GO_REGULATION_OF_SYSTEMIC_ARTERIAL_BLOOD_PRESSURE_MEDIATED_BY_A_CHEMICAL_SIGNAL	26	0.638381	1.26798	0.164286	0.503446	1	2801	tags=27%, list=15%, signal=32%
GO_GLYCOLYTIC_PROCESS_THROUGH_FRUCTOSE_6_PHOSPHATE	23	0.63847	1.26619	0.15847	0.504931	1	1042	tags=30%, list=6%, signal=32%
GO_COA_HYDROLASE_ACTIVITY	15	0.693588	1.26645	0.178108	0.504961	1	4352	tags=53%, list=23%, signal=70%
GO_IMMUNE_RESPONSE_TO_TUMOR_CELL	16	0.673455	1.26517	0.187279	0.507084	1	2479	tags=25%, list=13%, signal=29%
GO_MYD88_DEPENDENT_TOLL_LIKE_RECEPTOR_SIGNALING_PATHWAY	35	0.595274	1.26426	0.163424	0.507549	1	751	tags=26%, list=4%, signal=27%
GO_REGULATION_OF_B_CELL_MEDIATED_IMMUNITY	46	0.557527	1.26461	0.132404	0.508023	1	2154	tags=30%, list=12%, signal=34%
GO_HETEROPHILIC_CELL_CELL_ADHESION_VIA_PLASMA_MEMBRANE_CELL_ADHESION_MOLECULES	22	0.639682	1.26429	0.205455	0.508232	1	2740	tags=23%, list=15%, signal=27%
GO_ORGANOPHOSPHATE_CATABOLIC_PROCESS	106	0.501061	1.26336	0.116906	0.508801	1	2559	tags=25%, list=14%, signal=29%
GO_MYOFILAMENT	25	0.625125	1.26355	0.162214	0.509002	1	2535	tags=24%, list=14%, signal=28%
GO_CELLULAR_COMPONENT_DISASSEMBLY	474	0.4317	1.25956	0.0245499	0.511748	1	2422	tags=24%, list=13%, signal=27%
GO_ACTIVATION_OF_INNATE_IMMUNE_RESPONSE	273	0.453456	1.261	0.0678808	0.512017	1	1249	tags=16%, list=7%, signal=17%
GO_PHOSPHOLIPID_CATABOLIC_PROCESS	31	0.590973	1.26045	0.14611	0.512101	1	1221	tags=19%, list=7%, signal=21%
GO_ANAPHASE_PROMOTING_COMPLEX_DEPENDENT_CATABOLIC_PROCESS	80	0.519662	1.26174	0.116697	0.51214	1	1400	tags=23%, list=8%, signal=24%
GO_VASCULAR_ENDOTHELIAL_GROWTH_FACTOR_SIGNALING_PATHWAY	24	0.626273	1.26193	0.176692	0.512305	1	237	tags=8%, list=1%, signal=8%
GO_AXON_EXTENSION	98	0.512405	1.2596	0.104167	0.512363	1	1746	tags=16%, list=9%, signal=18%
GO_CELL_CHEMOTAXIS	238	0.461481	1.26103	0.0692432	0.512701	1	1670	tags=16%, list=9%, signal=18%
GO_REGULATION_OF_CHEMOTAXIS	168	0.474364	1.26048	0.0808081	0.512727	1	1124	tags=14%, list=6%, signal=14%
GO_RESPONSE_TO_LITHIUM_ION	19	0.650064	1.2589	0.16819	0.512887	1	863	tags=16%, list=5%, signal=17%
GO_REGULATION_OF_RENAL_SYSTEM_PROCESS	19	0.648303	1.26123	0.193322	0.512888	1	1595	tags=26%, list=9%, signal=29%
GO_REGULATION_OF_GLIAL_CELL_PROLIFERATION	27	0.620122	1.2596	0.179024	0.513107	1	696	tags=15%, list=4%, signal=15%
GO_REGULATION_OF_CYSTEINE_TYPE_ENDOPEPTIDASE_ACTIVITY	199	0.466473	1.25825	0.0751252	0.51336	1	1826	tags=24%, list=10%, signal=26%
GO_RESPONSE_TO_PAIN	15	0.678829	1.25721	0.193974	0.513368	1	2719	tags=27%, list=15%, signal=31%
GO_NEGATIVE_REGULATION_OF_CELL_ACTIVATION	160	0.474712	1.25742	0.0966608	0.513506	1	1917	tags=25%, list=10%, signal=28%
GO_NEGATIVE_REGULATION_OF_INTRINSIC_APOPTOTIC_SIGNALING_PATHWAY	84	0.517704	1.2597	0.122995	0.51356	1	1899	tags=26%, list=10%, signal=29%
GO_PYRIMIDINE_CONTAINING_COMPOUND_CATABOLIC_PROCESS	34	0.596287	1.2561	0.174954	0.513561	1	2847	tags=32%, list=15%, signal=38%
GO_ENDOCARDIAL_CUSHION_FORMATION	15	0.680001	1.25765	0.198569	0.513577	1	3644	tags=40%, list=20%, signal=50%
GO_NEGATIVE_REGULATION_OF_CELLULAR_RESPONSE_TO_TRANSFORMING_GROWTH_FACTOR_BETA_STIMULUS	59	0.5503	1.25782	0.151104	0.513817	1	881	tags=7%, list=5%, signal=7%
GO_POSITIVE_REGULATION_OF_LEUKOCYTE_CHEMOTAXIS	73	0.522567	1.25622	0.120354	0.513913	1	2358	tags=26%, list=13%, signal=30%
GO_CELLULAR_RESPONSE_TO_TOXIC_SUBSTANCE	180	0.470189	1.25827	0.0791139	0.514012	1	1892	tags=21%, list=10%, signal=23%
GO_NEGATIVE_REGULATION_OF_B_CELL_PROLIFERATION	16	0.67256	1.25643	0.195462	0.51414	1	580	tags=31%, list=3%, signal=32%
GO_TERMINAL_BOUTON	37	0.591874	1.25529	0.160584	0.514547	1	2344	tags=22%, list=13%, signal=25%
GO_REGULATION_OF_CELLULAR_EXTRAVASATION	21	0.626091	1.25197	0.175472	0.514688	1	2056	tags=29%, list=11%, signal=32%
GO_POSITIVE_REGULATION_OF_ENDOCYTOSIS	79	0.516937	1.25648	0.122241	0.514717	1	1956	tags=23%, list=11%, signal=25%
GO_TUMOR_NECROSIS_FACTOR_BIOSYNTHETIC_PROCESS	21	0.636368	1.25166	0.185255	0.514846	1	963	tags=24%, list=5%, signal=25%
GO_REGULATION_OF_LIPID_CATABOLIC_PROCESS	39	0.574141	1.25538	0.165505	0.514984	1	970	tags=13%, list=5%, signal=14%
GO_RESPONSE_TO_OXIDATIVE_STRESS	372	0.436971	1.25205	0.0363036	0.515175	1	1836	tags=18%, list=10%, signal=20%
GO_CYTOKINE_PRODUCTION_INVOLVED_IN_IMMUNE_RESPONSE	92	0.504511	1.25224	0.128696	0.515365	1	1861	tags=25%, list=10%, signal=28%
GO_VACUOLAR_ACIDIFICATION	21	0.626135	1.24993	0.200378	0.515622	1	2598	tags=33%, list=14%, signal=39%
GO_REGULATION_OF_TRANSMEMBRANE_RECEPTOR_PROTEIN_SERINE_THREONINE_KINASE_SIGNALING_PATHWAY	152	0.478508	1.24352	0.0913621	0.515703	1	1754	tags=10%, list=9%, signal=11%
GO_SERINE_HYDROLASE_ACTIVITY	102	0.497602	1.24959	0.123134	0.515856	1	2135	tags=15%, list=12%, signal=17%
GO_POSITIVE_REGULATION_OF_BIOMINERAL_TISSUE_DEVELOPMENT	31	0.597384	1.25008	0.161172	0.515874	1	2358	tags=23%, list=13%, signal=26%
GO_LONG_TERM_SYNAPTIC_POTENTIATION	62	0.535408	1.2523	0.133333	0.515884	1	687	tags=8%, list=4%, signal=8%
GO_CARBOHYDRATE_PHOSPHORYLATION	22	0.631865	1.25256	0.176678	0.515888	1	2627	tags=32%, list=14%, signal=37%
GO_PROTEIN_SERINE_THREONINE_KINASE_INHIBITOR_ACTIVITY	30	0.59846	1.24932	0.175652	0.515946	1	276	tags=13%, list=1%, signal=14%
GO_POSITIVE_REGULATION_OF_PEPTIDYL_TYROSINE_PHOSPHORYLATION	139	0.479769	1.24366	0.101576	0.515991	1	2903	tags=26%, list=16%, signal=30%
GO_POSITIVE_REGULATION_OF_GLIAL_CELL_PROLIFERATION	15	0.683072	1.253	0.190559	0.516107	1	599	tags=20%, list=3%, signal=21%
GO_CELLULAR_RESPONSE_TO_XENOBIOTIC_STIMULUS	117	0.496	1.25422	0.105263	0.516149	1	3352	tags=26%, list=18%, signal=31%
GO_REGULATION_OF_MYELOID_LEUKOCYTE_DIFFERENTIATION	100	0.501135	1.2527	0.100719	0.516235	1	2078	tags=30%, list=11%, signal=34%
GO_INTERLEUKIN_10_PRODUCTION	43	0.562442	1.24282	0.176147	0.516251	1	701	tags=23%, list=4%, signal=24%
GO_REGULATION_OF_LEUKOCYTE_MEDIATED_IMMUNITY	181	0.469362	1.25013	0.0935374	0.516451	1	2542	tags=32%, list=14%, signal=37%
GO_CELL_REDOX_HOMEOSTASIS	66	0.528568	1.24372	0.147163	0.516503	1	1206	tags=29%, list=7%, signal=31%
GO_ORGANIC_HYDROXY_COMPOUND_TRANSPORT	148	0.470322	1.24513	0.0915371	0.516629	1	1616	tags=15%, list=9%, signal=16%
GO_POSITIVE_REGULATION_OF_DNA_BINDING	48	0.560417	1.2543	0.148214	0.516665	1	2203	tags=35%, list=12%, signal=40%
GO_REGULATION_OF_MULTI_ORGANISM_PROCESS	331	0.441683	1.24882	0.0458861	0.516673	1	1954	tags=26%, list=11%, signal=29%
GO_CYTOCHROME_COMPLEX_ASSEMBLY	35	0.58727	1.25304	0.160714	0.516726	1	1673	tags=43%, list=9%, signal=47%
GO_NEGATIVE_REGULATION_OF_HYDROLASE_ACTIVITY	317	0.442746	1.24528	0.0483333	0.516864	1	2255	tags=21%, list=12%, signal=23%
GO_LEUKOCYTE_TETHERING_OR_ROLLING	22	0.638107	1.24383	0.198594	0.516864	1	1939	tags=23%, list=10%, signal=25%
GO_CELL_CELL_JUNCTION_ASSEMBLY	86	0.509302	1.24237	0.139925	0.516866	1	2160	tags=13%, list=12%, signal=14%
GO_SOMATIC_DIVERSIFICATION_OF_IMMUNE_RECEPTORS	58	0.539829	1.24284	0.132203	0.516876	1	2451	tags=31%, list=13%, signal=36%
GO_REGULATION_OF_PROTEIN_MODIFICATION_BY_SMALL_PROTEIN_CONJUGATION_OR_REMOVAL	199	0.46457	1.25023	0.0711805	0.51689	1	630	tags=8%, list=3%, signal=8%
GO_REGULATION_OF_AMYLOID_BETA_FORMATION	20	0.655393	1.25317	0.205937	0.517045	1	9	tags=5%, list=0%, signal=5%
GO_ENDOPEPTIDASE_ACTIVITY	266	0.44904	1.244	0.0717863	0.517071	1	1986	tags=16%, list=11%, signal=17%
GO_GLYCOLIPID_BIOSYNTHETIC_PROCESS	55	0.549884	1.25365	0.125227	0.517133	1	2640	tags=29%, list=14%, signal=34%
GO_ANTIBIOTIC_CATABOLIC_PROCESS	32	0.595876	1.25335	0.172816	0.517282	1	1477	tags=25%, list=8%, signal=27%
GO_REGULATION_OF_CYTOSKELETON_ORGANIZATION	435	0.430662	1.24835	0.0409449	0.517353	1	1746	tags=15%, list=9%, signal=16%
GO_REGULATION_OF_EXTENT_OF_CELL_GROWTH	85	0.507359	1.24533	0.122124	0.517424	1	1746	tags=15%, list=9%, signal=17%
GO_CILIARY_BASAL_BODY_PLASMA_MEMBRANE_DOCKING	95	0.507031	1.24411	0.121212	0.517432	1	1513	tags=16%, list=8%, signal=17%
GO_NEGATIVE_REGULATION_OF_CELL_SUBSTRATE_ADHESION	52	0.546544	1.25024	0.13913	0.517595	1	4296	tags=31%, list=23%, signal=40%
GO_FATTY_ACID_TRANSPORT	66	0.534084	1.24799	0.145631	0.517683	1	2555	tags=20%, list=14%, signal=23%
GO_REGULATION_OF_BONE_DEVELOPMENT	19	0.646196	1.24775	0.205455	0.517706	1	683	tags=11%, list=4%, signal=11%
GO_REGULATION_OF_HEMOPOIESIS	416	0.43147	1.25043	0.036859	0.517768	1	1896	tags=23%, list=10%, signal=25%
GO_DEFENSE_RESPONSE_TO_FUNGUS	17	0.659627	1.24446	0.210714	0.517825	1	2039	tags=29%, list=11%, signal=33%
GO_NEGATIVE_REGULATION_OF_EPITHELIAL_CELL_MIGRATION	49	0.549371	1.24593	0.152091	0.5179	1	2075	tags=22%, list=11%, signal=25%
GO_REGULATION_OF_PROTEIN_HOMOOLIGOMERIZATION	18	0.653074	1.24536	0.20709	0.518048	1	1767	tags=22%, list=10%, signal=25%
GO_EPITHELIAL_CELL_DIFFERENTIATION_INVOLVED_IN_KIDNEY_DEVELOPMENT	30	0.598891	1.24411	0.17803	0.518119	1	166	tags=10%, list=1%, signal=10%
GO_MONOSACCHARIDE_CATABOLIC_PROCESS	35	0.57552	1.24737	0.153285	0.518124	1	3208	tags=40%, list=17%, signal=48%
GO_MIDBRAIN_DEVELOPMENT	70	0.532732	1.24601	0.13894	0.518376	1	664	tags=16%, list=4%, signal=16%
GO_RIBONUCLEOSIDE_CATABOLIC_PROCESS	18	0.655593	1.24545	0.221402	0.518506	1	3526	tags=39%, list=19%, signal=48%
GO_REGULATION_OF_TYPE_I_INTERFERON_MEDIATED_SIGNALING_PATHWAY	29	0.608745	1.24678	0.183303	0.519029	1	2357	tags=48%, list=13%, signal=55%
GO_ORGANIC_ACID_BIOSYNTHETIC_PROCESS	226	0.454151	1.24602	0.0575296	0.519039	1	3517	tags=27%, list=19%, signal=33%
GO_PERINUCLEAR_ENDOPLASMIC_RETICULUM	17	0.658101	1.24612	0.200743	0.519466	1	1062	tags=24%, list=6%, signal=25%
GO_NEGATIVE_REGULATION_OF_CYSTEINE_TYPE_ENDOPEPTIDASE_ACTIVITY	75	0.517624	1.24118	0.137291	0.519599	1	1662	tags=24%, list=9%, signal=26%
GO_GLIAL_CELL_DIFFERENTIATION	158	0.475553	1.24613	0.111864	0.520161	1	1029	tags=8%, list=6%, signal=9%
GO_T_CELL_CHEMOTAXIS	23	0.625043	1.23992	0.197318	0.521166	1	547	tags=22%, list=3%, signal=22%
GO_DYNEIN_LIGHT_INTERMEDIATE_CHAIN_BINDING	27	0.621992	1.24	0.183486	0.52165	1	714	tags=15%, list=4%, signal=15%
GO_POSITIVE_REGULATION_OF_SECRETION	305	0.442489	1.24006	0.0528053	0.522154	1	2346	tags=21%, list=13%, signal=24%
GO_PYRIDINE_CONTAINING_COMPOUND_BIOSYNTHETIC_PROCESS	27	0.599719	1.23839	0.207339	0.522916	1	1526	tags=30%, list=8%, signal=32%
GO_POSITIVE_REGULATION_OF_T_HELPER_1_TYPE_IMMUNE_RESPONSE	19	0.638143	1.23854	0.203327	0.523157	1	4464	tags=58%, list=24%, signal=76%
GO_ENDOTHELIAL_CELL_MIGRATION	152	0.476229	1.239	0.101375	0.523197	1	1133	tags=13%, list=6%, signal=13%
GO_PROTEIN_TRANSMEMBRANE_IMPORT_INTO_INTRACELLULAR_ORGANELLE	34	0.58617	1.23858	0.183521	0.523734	1	4108	tags=44%, list=22%, signal=57%
GO_RENAL_FILTRATION	16	0.661486	1.23781	0.204545	0.523942	1	253	tags=13%, list=1%, signal=13%
GO_FATTY_ACID_BETA_OXIDATION	66	0.526807	1.2352	0.156648	0.529547	1	3796	tags=44%, list=20%, signal=55%
GO_REGULATION_OF_EXIT_FROM_MITOSIS	17	0.657433	1.23549	0.222836	0.530076	1	4076	tags=59%, list=22%, signal=75%
GO_NEGATIVE_REGULATION_OF_BLOOD_VESSEL_ENDOTHELIAL_CELL_MIGRATION	25	0.616063	1.23522	0.221805	0.530168	1	1133	tags=16%, list=6%, signal=17%
GO_POSITIVE_REGULATION_OF_DNA_BINDING_TRANSCRIPTION_FACTOR_ACTIVITY	228	0.456679	1.23424	0.0983051	0.531584	1	1229	tags=11%, list=7%, signal=11%
GO_REGULATION_OF_METANEPHROS_DEVELOPMENT	15	0.669852	1.23344	0.225092	0.533223	1	1246	tags=20%, list=7%, signal=21%
GO_REGULATION_OF_REACTIVE_OXYGEN_SPECIES_BIOSYNTHETIC_PROCESS	71	0.519544	1.23172	0.136691	0.534898	1	1795	tags=25%, list=10%, signal=28%
GO_FILAMENTOUS_ACTIN	21	0.622385	1.23257	0.223443	0.535115	1	38	tags=5%, list=0%, signal=5%
GO_DRUG_CATABOLIC_PROCESS	74	0.52295	1.2323	0.152878	0.535179	1	1595	tags=16%, list=9%, signal=18%
GO_LIPID_OXIDATION	90	0.505402	1.23172	0.142086	0.535577	1	3796	tags=41%, list=20%, signal=51%
GO_REGULATION_OF_RESPONSE_TO_REACTIVE_OXYGEN_SPECIES	29	0.59182	1.23176	0.192727	0.536147	1	1892	tags=24%, list=10%, signal=27%
GO_PODOSOME_ASSEMBLY	18	0.640963	1.22901	0.214414	0.53926	1	1707	tags=28%, list=9%, signal=31%
GO_REGULATION_OF_POSTSYNAPSE_ORGANIZATION	69	0.522179	1.22901	0.144177	0.539946	1	2133	tags=14%, list=12%, signal=16%
GO_GLIOGENESIS	213	0.457332	1.2291	0.0984975	0.5404	1	1778	tags=13%, list=10%, signal=14%
GO_REGULATION_OF_PHAGOCYTOSIS	76	0.514186	1.22931	0.13945	0.540466	1	2358	tags=25%, list=13%, signal=29%
GO_CELL_CORTEX_REGION	32	0.578003	1.22944	0.192171	0.5408	1	869	tags=13%, list=5%, signal=13%
GO_REGULATION_OF_APOPTOTIC_SIGNALING_PATHWAY	339	0.431603	1.22824	0.0640809	0.540934	1	1486	tags=17%, list=8%, signal=19%
GO_IMMUNOGLOBULIN_PRODUCTION_INVOLVED_IN_IMMUNOGLOBULIN_MEDIATED_IMMUNE_RESPONSE	50	0.533019	1.22798	0.172222	0.541008	1	2753	tags=32%, list=15%, signal=37%
GO_LOW_DENSITY_LIPOPROTEIN_RECEPTOR_PARTICLE_METABOLIC_PROCESS	19	0.639949	1.22737	0.237828	0.542012	1	782	tags=21%, list=4%, signal=22%
GO_ACTIVATED_T_CELL_PROLIFERATION	36	0.569064	1.22644	0.190227	0.542572	1	2309	tags=33%, list=12%, signal=38%
GO_NEGATIVE_REGULATION_OF_SMALL_MOLECULE_METABOLIC_PROCESS	52	0.538371	1.2266	0.180987	0.542789	1	1193	tags=15%, list=6%, signal=16%
GO_PROTEIN_KINASE_B_SIGNALING	176	0.461849	1.22558	0.105351	0.542906	1	1697	tags=18%, list=9%, signal=20%
GO_RESPONSE_TO_AMINO_ACID	85	0.501795	1.22677	0.114923	0.543012	1	1616	tags=22%, list=9%, signal=24%
GO_EXTRINSIC_APOPTOTIC_SIGNALING_PATHWAY_VIA_DEATH_DOMAIN_RECEPTORS	70	0.513955	1.2256	0.149091	0.543557	1	2056	tags=33%, list=11%, signal=37%
GO_SYNCYTIUM_FORMATION	39	0.560557	1.22509	0.187713	0.543579	1	1022	tags=23%, list=6%, signal=24%
GO_ATPASE_ACTIVITY_COUPLED	299	0.440882	1.22566	0.0822581	0.544081	1	711	tags=5%, list=4%, signal=5%
GO_MALE_MEIOSIS_I	16	0.658728	1.22382	0.217069	0.545937	1	1151	tags=13%, list=6%, signal=13%
GO_CERAMIDE_BIOSYNTHETIC_PROCESS	49	0.551058	1.22394	0.174377	0.546282	1	2836	tags=31%, list=15%, signal=36%
GO_LOCOMOTORY_BEHAVIOR	119	0.481684	1.22294	0.115174	0.54789	1	2834	tags=20%, list=15%, signal=24%
GO_NEGATIVE_REGULATION_OF_MYOBLAST_DIFFERENTIATION	17	0.631282	1.22233	0.234767	0.548976	1	547	tags=18%, list=3%, signal=18%
GO_UBIQUITIN_LIGASE_COMPLEX	261	0.446119	1.22165	0.089701	0.549574	1	1826	tags=13%, list=10%, signal=14%
GO_NEGATIVE_REGULATION_OF_PROTEOLYSIS	238	0.442937	1.22112	0.0843373	0.549716	1	2234	tags=19%, list=12%, signal=22%
GO_REGULATION_OF_WOUND_HEALING	94	0.498646	1.22179	0.140221	0.54984	1	1694	tags=15%, list=9%, signal=16%
GO_REGULATION_OF_TISSUE_REMODELING	55	0.534832	1.22119	0.163082	0.550222	1	2346	tags=24%, list=13%, signal=27%
GO_POSITIVE_REGULATION_OF_ACUTE_INFLAMMATORY_RESPONSE	24	0.606423	1.21942	0.247689	0.554054	1	1670	tags=25%, list=9%, signal=27%
GO_POSITIVE_REGULATION_OF_RECEPTOR_INTERNALIZATION	17	0.644986	1.21907	0.232775	0.55445	1	2997	tags=29%, list=16%, signal=35%
GO_REGULATION_OF_T_CELL_CHEMOTAXIS	15	0.657382	1.21881	0.234767	0.554511	1	547	tags=20%, list=3%, signal=21%
GO_PROTEIN_MATURATION	212	0.452608	1.21831	0.092437	0.555212	1	2194	tags=24%, list=12%, signal=27%
GO_NEGATIVE_REGULATION_OF_NUCLEOCYTOPLASMIC_TRANSPORT	17	0.638613	1.21704	0.253283	0.556165	1	1472	tags=35%, list=8%, signal=38%
GO_POSITIVE_REGULATION_OF_LEUKOCYTE_PROLIFERATION	118	0.471844	1.21771	0.142086	0.556254	1	1654	tags=26%, list=9%, signal=29%
GO_MAINTENANCE_OF_LOCATION_IN_CELL	82	0.504152	1.21722	0.16221	0.556339	1	1585	tags=26%, list=9%, signal=28%
GO_MACROPHAGE_DIFFERENTIATION	35	0.574199	1.21734	0.201786	0.556687	1	2079	tags=29%, list=11%, signal=32%
GO_NUCLEOSIDE_PHOSPHATE_CATABOLIC_PROCESS	57	0.529437	1.21127	0.188277	0.55671	1	2559	tags=33%, list=14%, signal=39%
GO_NEGATIVE_REGULATION_OF_NEURON_PROJECTION_DEVELOPMENT	123	0.471418	1.21139	0.131295	0.557012	1	1034	tags=11%, list=6%, signal=11%
GO_REGULATION_OF_MORPHOGENESIS_OF_AN_EPITHELIUM	145	0.465896	1.21513	0.124334	0.557089	1	1164	tags=12%, list=6%, signal=12%
GO_ALCOHOL_METABOLIC_PROCESS	169	0.456633	1.21222	0.115789	0.557265	1	2732	tags=16%, list=15%, signal=19%
GO_RESPONSE_TO_NUTRIENT	170	0.453525	1.21151	0.104907	0.557348	1	1585	tags=21%, list=9%, signal=22%
GO_REGULATION_OF_MACROPHAGE_ACTIVATION	46	0.551302	1.21521	0.186916	0.557543	1	1022	tags=20%, list=6%, signal=21%
GO_ENDORIBONUCLEASE_ACTIVITY	55	0.53078	1.21074	0.173112	0.557551	1	3614	tags=44%, list=19%, signal=54%
GO_REGULATION_OF_COLLAGEN_BIOSYNTHETIC_PROCESS	26	0.608483	1.21052	0.216266	0.557576	1	608	tags=12%, list=3%, signal=12%
GO_NEGATIVE_REGULATION_OF_LIPID_BIOSYNTHETIC_PROCESS	35	0.572527	1.21229	0.207339	0.557715	1	1193	tags=17%, list=6%, signal=18%
GO_POSITIVE_REGULATION_OF_GLIOGENESIS	57	0.52831	1.21558	0.168157	0.557753	1	2729	tags=28%, list=15%, signal=33%
GO_REGULATION_OF_INFLAMMATORY_RESPONSE	261	0.436783	1.21157	0.10311	0.557849	1	2325	tags=23%, list=13%, signal=25%
GO_5_3_EXONUCLEASE_ACTIVITY	15	0.666795	1.21526	0.223022	0.558084	1	1202	tags=27%, list=6%, signal=28%
GO_NEGATIVE_REGULATION_OF_INNATE_IMMUNE_RESPONSE	44	0.560897	1.21565	0.195933	0.55823	1	2542	tags=45%, list=14%, signal=53%
GO_REGULATION_OF_RECEPTOR_BINDING	15	0.64792	1.21449	0.228007	0.558258	1	2552	tags=33%, list=14%, signal=39%
GO_SH2_DOMAIN_BINDING	33	0.56732	1.21233	0.215929	0.558278	1	1966	tags=42%, list=11%, signal=47%
GO_TRANSLESION_SYNTHESIS	39	0.55168	1.2137	0.207619	0.558459	1	971	tags=18%, list=5%, signal=19%
GO_HYDROGEN_PEROXIDE_CATABOLIC_PROCESS	20	0.629618	1.21601	0.22366	0.558505	1	856	tags=30%, list=5%, signal=31%
GO_ORGANIC_ACID_BINDING	137	0.474051	1.21157	0.124361	0.558527	1	2176	tags=18%, list=12%, signal=21%
GO_OLFACTORY_LOBE_DEVELOPMENT	21	0.62478	1.20896	0.216165	0.558731	1	2337	tags=24%, list=13%, signal=27%
GO_EXCRETION	35	0.572194	1.21408	0.206039	0.558732	1	1595	tags=14%, list=9%, signal=16%
GO_OXIDOREDUCTASE_ACTIVITY_ACTING_ON_THE_CH_NH2_GROUP_OF_DONORS	16	0.635612	1.20872	0.262877	0.558796	1	3620	tags=19%, list=20%, signal=23%
GO_REGULATION_OF_CAMP_MEDIATED_SIGNALING	28	0.580666	1.20847	0.208185	0.558853	1	1118	tags=21%, list=6%, signal=23%
GO_POSITIVE_REGULATION_OF_SMOOTH_MUSCLE_CELL_PROLIFERATION	75	0.506692	1.21566	0.164154	0.558894	1	1156	tags=20%, list=6%, signal=21%
GO_NEGATIVE_REGULATION_OF_TRANSPORT	357	0.423864	1.21233	0.0807249	0.558961	1	1613	tags=18%, list=9%, signal=19%
GO_NUCLEOTIDE_PHOSPHORYLATION	18	0.646945	1.21371	0.214286	0.559116	1	1970	tags=39%, list=11%, signal=43%
GO_REGULATION_OF_ENDOTHELIAL_CELL_MIGRATION	114	0.487324	1.20905	0.1331	0.559132	1	1133	tags=14%, list=6%, signal=15%
GO_PROTEIN_PROCESSING	150	0.463425	1.20926	0.130053	0.559199	1	2194	tags=23%, list=12%, signal=26%
GO_POSITIVE_REGULATION_OF_COLLAGEN_BIOSYNTHETIC_PROCESS	16	0.661524	1.2124	0.22366	0.559452	1	324	tags=13%, list=2%, signal=13%
GO_DNA_PACKAGING_COMPLEX	94	0.48614	1.20957	0.157244	0.55963	1	2970	tags=39%, list=16%, signal=47%
GO_REGULATION_OF_EPITHELIAL_CELL_MIGRATION	168	0.452699	1.20772	0.12	0.559722	1	1144	tags=14%, list=6%, signal=15%
GO_MONOCARBOXYLIC_ACID_TRANSPORT	100	0.488109	1.20931	0.164021	0.559739	1	2346	tags=16%, list=13%, signal=18%
GO_RESPONSE_TO_IRON_ION	30	0.577141	1.20794	0.213052	0.559745	1	648	tags=13%, list=3%, signal=14%
GO_SPERM_MOTILITY	47	0.538533	1.21244	0.165746	0.560051	1	1118	tags=11%, list=6%, signal=11%
GO_TAXIS	476	0.415876	1.20736	0.0630499	0.560068	1	2603	tags=19%, list=14%, signal=22%
GO_NEGATIVE_REGULATION_OF_EPITHELIAL_CELL_PROLIFERATION	87	0.494286	1.21256	0.166667	0.560408	1	324	tags=7%, list=2%, signal=7%
GO_DETECTION_OF_STIMULUS	165	0.464398	1.20674	0.138112	0.560447	1	1277	tags=9%, list=7%, signal=10%
GO_CELLULAR_PROTEIN_COMPLEX_DISASSEMBLY	195	0.450288	1.21271	0.0993266	0.56067	1	3220	tags=33%, list=17%, signal=40%
GO_PRESYNAPTIC_ENDOCYTOSIS	45	0.540466	1.20542	0.196113	0.560878	1	1892	tags=16%, list=10%, signal=17%
GO_ENDOCYTIC_VESICLE_MEMBRANE	144	0.466691	1.20678	0.143101	0.561012	1	1746	tags=22%, list=9%, signal=24%
GO_REGULATION_OF_NEURON_PROJECTION_REGENERATION	24	0.610103	1.20584	0.219178	0.561028	1	1746	tags=21%, list=9%, signal=23%
GO_REGULATION_OF_PROTEIN_LOCALIZATION_TO_SYNAPSE	21	0.613149	1.20607	0.227778	0.561105	1	399	tags=10%, list=2%, signal=10%
GO_NATURAL_KILLER_CELL_ACTIVATION	62	0.518597	1.20627	0.184071	0.561111	1	2539	tags=31%, list=14%, signal=35%
GO_ANCHORED_COMPONENT_OF_MEMBRANE	106	0.474317	1.20546	0.174439	0.561451	1	640	tags=7%, list=3%, signal=7%
GO_RECEPTOR_METABOLIC_PROCESS	147	0.463325	1.20455	0.144828	0.562688	1	1182	tags=14%, list=6%, signal=15%
GO_POSITIVE_REGULATION_OF_CELL_CELL_ADHESION	220	0.441844	1.20421	0.0973154	0.56297	1	1670	tags=26%, list=9%, signal=28%
GO_PROTEIN_ADP_RIBOSYLASE_ACTIVITY	15	0.649188	1.20294	0.218247	0.563346	1	3270	tags=60%, list=18%, signal=73%
GO_FATTY_ACID_BETA_OXIDATION_USING_ACYL_COA_OXIDASE	15	0.644885	1.20305	0.242806	0.563694	1	2914	tags=40%, list=16%, signal=47%
GO_MYELOID_CELL_APOPTOTIC_PROCESS	26	0.604699	1.20248	0.223881	0.563995	1	671	tags=23%, list=4%, signal=24%
GO_PLATELET_AGGREGATION	48	0.536187	1.20337	0.201852	0.564085	1	1655	tags=27%, list=9%, signal=30%
GO_SECRETORY_GRANULE_MEMBRANE	260	0.432414	1.20314	0.0967742	0.564104	1	2475	tags=26%, list=13%, signal=29%
GO_SODIUM_ION_HOMEOSTASIS	27	0.595964	1.20344	0.244444	0.56455	1	3906	tags=30%, list=21%, signal=37%
GO_GLYCOPROTEIN_CATABOLIC_PROCESS	17	0.644109	1.20193	0.24015	0.564968	1	2644	tags=35%, list=14%, signal=41%
GO_REGULATION_OF_ION_TRANSPORT	436	0.414501	1.19979	0.0647249	0.565861	1	2358	tags=19%, list=13%, signal=21%
GO_MODIFIED_AMINO_ACID_BINDING	69	0.504476	1.20111	0.164103	0.565991	1	2636	tags=25%, list=14%, signal=29%
GO_POSITIVE_REGULATION_OF_ADAPTIVE_IMMUNE_RESPONSE	95	0.490464	1.19995	0.152429	0.566076	1	2346	tags=32%, list=13%, signal=36%
GO_ICOSANOID_BIOSYNTHETIC_PROCESS	28	0.591381	1.20078	0.250493	0.566324	1	2712	tags=46%, list=15%, signal=54%
GO_HETEROTYPIC_CELL_CELL_ADHESION	51	0.525865	1.20006	0.185047	0.566432	1	1795	tags=25%, list=10%, signal=28%
GO_SPERM_PART	125	0.468111	1.20028	0.138596	0.56645	1	1762	tags=10%, list=10%, signal=11%
GO_HEMATOPOIETIC_STEM_CELL_DIFFERENTIATION	74	0.503678	1.20118	0.17446	0.566457	1	1862	tags=27%, list=10%, signal=30%
GO_POSITIVE_REGULATION_OF_CELL_ADHESION_MEDIATED_BY_INTEGRIN	17	0.647399	1.19937	0.227357	0.566487	1	2305	tags=35%, list=12%, signal=40%
GO_NEGATIVE_REGULATION_OF_RESPONSE_TO_CYTOKINE_STIMULUS	45	0.536605	1.20043	0.224863	0.566694	1	2357	tags=33%, list=13%, signal=38%
GO_DNA_DAMAGE_RESPONSE_SIGNAL_TRANSDUCTION_RESULTING_IN_TRANSCRIPTION	17	0.624771	1.19774	0.255357	0.570547	1	1451	tags=24%, list=8%, signal=26%
GO_PROTEASE_BINDING	103	0.482742	1.19733	0.154412	0.571045	1	2056	tags=23%, list=11%, signal=26%
GO_MITOCHONDRIAL_PROTEIN_COMPLEX	233	0.434331	1.19591	0.115993	0.57382	1	2374	tags=35%, list=13%, signal=40%
GO_FIBROBLAST_GROWTH_FACTOR_BINDING	19	0.623996	1.196	0.262295	0.574216	1	1866	tags=16%, list=10%, signal=18%
GO_EXTRACELLULAR_MATRIX_STRUCTURAL_CONSTITUENT	78	0.493918	1.19463	0.175943	0.575005	1	2618	tags=14%, list=14%, signal=16%
GO_ACROSOMAL_MEMBRANE	15	0.649301	1.19399	0.263914	0.575512	1	680	tags=13%, list=4%, signal=14%
GO_ELECTRON_TRANSFER_ACTIVITY	98	0.482067	1.19463	0.181481	0.575653	1	1439	tags=24%, list=8%, signal=26%
GO_UNSATURATED_FATTY_ACID_BIOSYNTHETIC_PROCESS	32	0.567887	1.194	0.235935	0.576137	1	1770	tags=22%, list=10%, signal=24%
GO_POSITIVE_REGULATION_OF_INFLAMMATORY_RESPONSE	115	0.47406	1.19465	0.182886	0.576269	1	1982	tags=22%, list=11%, signal=24%
GO_FOREBRAIN_NEURON_DIFFERENTIATION	27	0.5848	1.19335	0.208711	0.576695	1	2601	tags=19%, list=14%, signal=22%
GO_POSITIVE_REGULATION_OF_PROTEIN_TYROSINE_KINASE_ACTIVITY	44	0.539962	1.19467	0.191606	0.576852	1	1550	tags=11%, list=8%, signal=12%
GO_NUCLEOTIDE_EXCISION_REPAIR_DNA_GAP_FILLING	23	0.591276	1.19297	0.244485	0.577183	1	802	tags=13%, list=4%, signal=14%
GO_NEGATIVE_REGULATION_OF_INFLAMMATORY_RESPONSE	104	0.475045	1.19254	0.182609	0.57775	1	2212	tags=20%, list=12%, signal=23%
GO_SARCOPLASMIC_RETICULUM_CALCIUM_ION_TRANSPORT	27	0.574787	1.19196	0.222836	0.578767	1	548	tags=19%, list=3%, signal=19%
GO_DISTAL_AXON	212	0.441276	1.19168	0.123762	0.578922	1	1614	tags=13%, list=9%, signal=14%
GO_PEPTIDE_METABOLIC_PROCESS	89	0.483191	1.19126	0.180505	0.579435	1	1499	tags=15%, list=8%, signal=16%
GO_TRNA_SPECIFIC_RIBONUCLEASE_ACTIVITY	17	0.639199	1.19043	0.262295	0.579872	1	4370	tags=65%, list=24%, signal=85%
GO_POSITIVE_REGULATION_OF_NEURON_DEATH	80	0.496688	1.19056	0.181818	0.580133	1	1336	tags=20%, list=7%, signal=21%
GO_FATTY_ACYL_COA_BINDING	18	0.626296	1.19074	0.245648	0.580327	1	3034	tags=44%, list=16%, signal=53%
GO_CARDIAC_SEPTUM_DEVELOPMENT	76	0.500556	1.18929	0.197552	0.581942	1	2601	tags=18%, list=14%, signal=21%
GO_COFACTOR_METABOLIC_PROCESS	350	0.421145	1.18885	0.094703	0.581969	1	3757	tags=33%, list=20%, signal=40%
GO_TISSUE_MIGRATION	223	0.436701	1.18894	0.11204	0.582354	1	1144	tags=12%, list=6%, signal=13%
GO_STEROL_HOMEOSTASIS	56	0.519234	1.18932	0.211909	0.582506	1	863	tags=9%, list=5%, signal=9%
GO_STRUCTURAL_CONSTITUENT_OF_MUSCLE	35	0.557832	1.1882	0.241843	0.582536	1	2806	tags=23%, list=15%, signal=27%
GO_SCAVENGER_RECEPTOR_ACTIVITY	35	0.558609	1.1884	0.235398	0.58263	1	3949	tags=29%, list=21%, signal=36%
GO_FATTY_ACID_METABOLIC_PROCESS	207	0.43935	1.18702	0.124573	0.582674	1	4223	tags=34%, list=23%, signal=43%
GO_REGULATION_OF_MESONEPHROS_DEVELOPMENT	16	0.638958	1.18723	0.261682	0.582736	1	2039	tags=13%, list=11%, signal=14%
GO_ACTIN_NUCLEATION	44	0.535501	1.18621	0.227113	0.583088	1	1422	tags=27%, list=8%, signal=29%
GO_COLLAGEN_BIOSYNTHETIC_PROCESS	32	0.571109	1.18724	0.234317	0.583352	1	2039	tags=16%, list=11%, signal=18%
GO_CELLULAR_RESPONSE_TO_AMINO_ACID_STIMULUS	55	0.521151	1.18766	0.207612	0.583419	1	1616	tags=20%, list=9%, signal=22%
GO_PURINE_CONTAINING_COMPOUND_CATABOLIC_PROCESS	40	0.53929	1.18653	0.216364	0.583442	1	860	tags=18%, list=5%, signal=18%
GO_CELL_BODY	408	0.411691	1.18623	0.0969793	0.58367	1	2772	tags=20%, list=15%, signal=23%
GO_MEMBRANE_LIPID_CATABOLIC_PROCESS	30	0.573965	1.18732	0.235935	0.583763	1	1465	tags=23%, list=8%, signal=25%
GO_NEGATIVE_REGULATION_OF_CHEMOKINE_PRODUCTION	17	0.616852	1.18362	0.274823	0.588772	1	1795	tags=29%, list=10%, signal=33%
GO_MONOCARBOXYLIC_ACID_METABOLIC_PROCESS	354	0.414905	1.18402	0.0806962	0.588854	1	3245	tags=24%, list=18%, signal=29%
GO_SPINDLE_ORGANIZATION	152	0.4504	1.18376	0.159774	0.589051	1	711	tags=5%, list=4%, signal=5%
GO_VITAMIN_BIOSYNTHETIC_PROCESS	20	0.612129	1.18266	0.251852	0.590309	1	785	tags=20%, list=4%, signal=21%
GO_CIRCULATORY_SYSTEM_PROCESS	349	0.416916	1.18286	0.0941558	0.590368	1	2991	tags=19%, list=16%, signal=22%
GO_G_PROTEIN_COUPLED_RECEPTOR_SIGNALING_PATHWAY_COUPLED_TO_CYCLIC_NUCLEOTIDE_SECOND_MESSENGER	127	0.460921	1.18207	0.163478	0.591424	1	1458	tags=13%, list=8%, signal=14%
GO_INTEGRIN_MEDIATED_SIGNALING_PATHWAY	84	0.484068	1.18175	0.186257	0.591711	1	1694	tags=19%, list=9%, signal=21%
GO_PROTEIN_LOCALIZATION_TO_SYNAPSE	61	0.50824	1.18037	0.209424	0.594466	1	1039	tags=7%, list=6%, signal=7%
GO_CELLULAR_RESPONSE_TO_DEXAMETHASONE_STIMULUS	23	0.588558	1.17961	0.255814	0.594726	1	2075	tags=30%, list=11%, signal=34%
GO_TRANSPOSITION	20	0.597746	1.17973	0.246847	0.595016	1	6004	tags=50%, list=32%, signal=74%
GO_REGULATION_OF_LEUKOCYTE_CHEMOTAXIS	96	0.479619	1.18039	0.197183	0.595046	1	1124	tags=16%, list=6%, signal=17%
GO_RESPONSE_TO_OXYGEN_RADICAL	26	0.592834	1.17927	0.254144	0.595089	1	1477	tags=27%, list=8%, signal=29%
GO_PROTEIN_CONTAINING_COMPLEX_DISASSEMBLY	298	0.419953	1.17984	0.11293	0.595341	1	2635	tags=28%, list=14%, signal=32%
GO_POSITIVE_REGULATION_OF_EPITHELIAL_CELL_APOPTOTIC_PROCESS	28	0.571589	1.17864	0.249516	0.596315	1	2451	tags=25%, list=13%, signal=29%
GO_LIPID_TRANSPORTER_ACTIVITY	101	0.473095	1.17786	0.182432	0.597276	1	2164	tags=15%, list=12%, signal=17%
GO_TUMOR_NECROSIS_FACTOR_SUPERFAMILY_CYTOKINE_PRODUCTION	119	0.461979	1.17739	0.170984	0.597428	1	1896	tags=30%, list=10%, signal=33%
GO_PROTEIN_LIPID_COMPLEX_ASSEMBLY	24	0.59086	1.1771	0.272031	0.597636	1	44	tags=8%, list=0%, signal=8%
GO_POSITIVE_REGULATION_OF_NITRIC_OXIDE_SYNTHASE_ACTIVITY	17	0.61936	1.17555	0.272222	0.597655	1	548	tags=24%, list=3%, signal=24%
GO_POSITIVE_REGULATION_OF_B_CELL_MEDIATED_IMMUNITY	32	0.563642	1.17793	0.239411	0.597743	1	799	tags=13%, list=4%, signal=13%
GO_REGULATION_OF_VASCULATURE_DEVELOPMENT	236	0.42457	1.17744	0.130872	0.597938	1	2461	tags=20%, list=13%, signal=23%
GO_NEGATIVE_REGULATION_OF_CELLULAR_PROTEIN_LOCALIZATION	93	0.475715	1.17522	0.1787	0.597998	1	2042	tags=25%, list=11%, signal=28%
GO_REGULATION_OF_GLIOGENESIS	86	0.478615	1.17561	0.200361	0.598133	1	2729	tags=23%, list=15%, signal=27%
GO_POSITIVE_REGULATION_OF_HEART_CONTRACTION	23	0.585717	1.1764	0.257576	0.598445	1	2656	tags=22%, list=14%, signal=25%
GO_B_CELL_ACTIVATION_INVOLVED_IN_IMMUNE_RESPONSE	66	0.496197	1.17656	0.20438	0.598624	1	2154	tags=30%, list=12%, signal=34%
GO_ADIPOSE_TISSUE_DEVELOPMENT	32	0.552947	1.17562	0.26297	0.59876	1	484	tags=13%, list=3%, signal=13%
GO_RENAL_SYSTEM_VASCULATURE_DEVELOPMENT	16	0.628213	1.17429	0.278899	0.598769	1	3644	tags=38%, list=20%, signal=47%
GO_REGULATION_OF_CELLULAR_RESPONSE_TO_GROWTH_FACTOR_STIMULUS	178	0.446261	1.176	0.153448	0.598976	1	910	tags=6%, list=5%, signal=6%
GO_RNA_POLYMERASE_ACTIVITY	44	0.534173	1.17572	0.210993	0.599141	1	3430	tags=43%, list=19%, signal=53%
GO_REGULATION_OF_DIGESTIVE_SYSTEM_PROCESS	21	0.587821	1.17437	0.273224	0.599184	1	217	tags=10%, list=1%, signal=10%
GO_ERK1_AND_ERK2_CASCADE	216	0.433521	1.17236	0.15807	0.599201	1	2039	tags=20%, list=11%, signal=23%
GO_POSITIVE_REGULATION_OF_MONOOXYGENASE_ACTIVITY	21	0.603824	1.1739	0.286225	0.599271	1	548	tags=19%, list=3%, signal=20%
GO_NEGATIVE_REGULATION_OF_T_CELL_MEDIATED_IMMUNITY	17	0.624284	1.17456	0.269725	0.599292	1	2111	tags=29%, list=11%, signal=33%
GO_RESPONSE_TO_AXON_INJURY	56	0.508007	1.1724	0.226481	0.599761	1	1073	tags=20%, list=6%, signal=21%
GO_TRNA_PROCESSING	125	0.45377	1.17188	0.17452	0.59998	1	4220	tags=46%, list=23%, signal=59%
GO_REGULATION_OF_ENDOCYTOSIS	163	0.444013	1.17314	0.155026	0.600187	1	2446	tags=20%, list=13%, signal=23%
GO_OSTEOCLAST_DIFFERENTIATION	84	0.483256	1.17246	0.201754	0.600252	1	2078	tags=26%, list=11%, signal=29%
GO_PROSTANOID_BIOSYNTHETIC_PROCESS	18	0.605759	1.17334	0.249084	0.600267	1	2712	tags=44%, list=15%, signal=52%
GO_POSITIVE_REGULATION_OF_PHOSPHATIDYLINOSITOL_3_KINASE_SIGNALING	63	0.496206	1.17263	0.204797	0.600419	1	1207	tags=14%, list=7%, signal=15%
GO_NEGATIVE_REGULATION_OF_ESTABLISHMENT_OF_PROTEIN_LOCALIZATION	143	0.4545	1.1708	0.180633	0.600632	1	2040	tags=27%, list=11%, signal=30%
GO_FATTY_ACID_DERIVATIVE_BIOSYNTHETIC_PROCESS	43	0.529502	1.17144	0.207317	0.600699	1	3542	tags=30%, list=19%, signal=37%
GO_AMEBOIDAL_TYPE_CELL_MIGRATION	299	0.417835	1.17274	0.130856	0.600776	1	1144	tags=12%, list=6%, signal=13%
GO_REGULATION_OF_EXTRACELLULAR_MATRIX_ORGANIZATION	31	0.568173	1.17092	0.267465	0.60091	1	2039	tags=19%, list=11%, signal=22%
GO_REGULATION_OF_MONONUCLEAR_CELL_MIGRATION	38	0.551058	1.17049	0.26087	0.600936	1	1045	tags=21%, list=6%, signal=22%
GO_NAD_BINDING	51	0.524276	1.17107	0.215652	0.601109	1	3429	tags=31%, list=19%, signal=38%
GO_NEGATIVE_REGULATION_OF_PROTEIN_SERINE_THREONINE_KINASE_ACTIVITY	113	0.464856	1.16974	0.189474	0.601828	1	758	tags=12%, list=4%, signal=13%
GO_MESENCHYMAL_CELL_PROLIFERATION	29	0.564678	1.16988	0.268657	0.602036	1	1112	tags=14%, list=6%, signal=15%
GO_VESICLE_FUSION_TO_PLASMA_MEMBRANE	18	0.606866	1.16829	0.249538	0.605438	1	2332	tags=28%, list=13%, signal=32%
GO_MISMATCH_REPAIR	34	0.548217	1.16668	0.259392	0.605549	1	2752	tags=29%, list=15%, signal=34%
GO_REGULATION_OF_PEPTIDYL_TYROSINE_PHOSPHORYLATION	193	0.433547	1.16646	0.166951	0.605564	1	2836	tags=25%, list=15%, signal=30%
GO_RELEASE_OF_SEQUESTERED_CALCIUM_ION_INTO_CYTOSOL_BY_ENDOPLASMIC_RETICULUM	26	0.577045	1.16723	0.277477	0.605907	1	548	tags=19%, list=3%, signal=20%
GO_NEGATIVE_REGULATION_OF_CELL_PROJECTION_ORGANIZATION	147	0.446715	1.16677	0.170813	0.605938	1	1092	tags=10%, list=6%, signal=11%
GO_PHOSPHOTRANSFERASE_ACTIVITY_PHOSPHATE_GROUP_AS_ACCEPTOR	35	0.554246	1.16789	0.259392	0.60595	1	2680	tags=37%, list=14%, signal=43%
GO_REGULATION_OF_ADAPTIVE_IMMUNE_RESPONSE	146	0.447377	1.16727	0.183601	0.606441	1	2346	tags=31%, list=13%, signal=35%
GO_RESPONSE_TO_WOUNDING	489	0.396151	1.16677	0.108911	0.606558	1	1841	tags=16%, list=10%, signal=18%
GO_NEGATIVE_REGULATION_OF_LYASE_ACTIVITY	15	0.631153	1.16741	0.315978	0.606659	1	2921	tags=40%, list=16%, signal=47%
GO_FEAR_RESPONSE	24	0.580287	1.16419	0.259328	0.608353	1	9	tags=4%, list=0%, signal=4%
GO_POSITIVE_REGULATION_OF_BONE_MINERALIZATION	26	0.576672	1.16528	0.270718	0.608376	1	2358	tags=19%, list=13%, signal=22%
GO_TETRAPYRROLE_BIOSYNTHETIC_PROCESS	25	0.576893	1.16378	0.268078	0.608873	1	4109	tags=48%, list=22%, signal=62%
GO_MITOTIC_NUCLEAR_DIVISION	257	0.420512	1.16424	0.114516	0.608873	1	2442	tags=14%, list=13%, signal=16%
GO_REGULATION_OF_HEART_RATE	58	0.499338	1.16474	0.243542	0.60927	1	860	tags=12%, list=5%, signal=13%
GO_REGULATION_OF_CELLULAR_AMINE_METABOLIC_PROCESS	67	0.485691	1.1643	0.220641	0.609313	1	1627	tags=25%, list=9%, signal=28%
GO_MITOCHONDRIAL_DEPOLARIZATION	17	0.604554	1.16435	0.284091	0.609807	1	614	tags=18%, list=3%, signal=18%
GO_NEGATIVE_REGULATION_OF_DNA_REPLICATION	36	0.548711	1.16304	0.274047	0.610367	1	2074	tags=17%, list=11%, signal=19%
GO_REGULATION_OF_CELLULAR_KETONE_METABOLIC_PROCESS	111	0.45878	1.16249	0.194004	0.61076	1	1627	tags=19%, list=9%, signal=21%
GO_TERTIARY_GRANULE_MEMBRANE	69	0.488054	1.16225	0.218349	0.61079	1	2565	tags=35%, list=14%, signal=40%
GO_CELL_ADHESION_MEDIATED_BY_INTEGRIN	54	0.51073	1.1626	0.232517	0.611071	1	1956	tags=26%, list=11%, signal=29%
GO_ENZYME_ACTIVATOR_ACTIVITY	437	0.404204	1.16194	0.108626	0.611094	1	1647	tags=16%, list=9%, signal=17%
GO_AMIDE_BINDING	268	0.414002	1.16025	0.14214	0.613584	1	1591	tags=16%, list=9%, signal=17%
GO_POSITIVE_REGULATION_OF_MUSCLE_CONTRACTION	33	0.546813	1.15999	0.273519	0.613705	1	1740	tags=15%, list=9%, signal=17%
GO_SOMATIC_DIVERSIFICATION_OF_IMMUNE_RECEPTORS_VIA_GERMLINE_RECOMBINATION_WITHIN_A_SINGLE_LOCUS	52	0.514053	1.16028	0.228164	0.614121	1	2154	tags=27%, list=12%, signal=30%
GO_MEMBRANE_PROTEIN_PROTEOLYSIS	54	0.498324	1.15953	0.236842	0.614483	1	232	tags=7%, list=1%, signal=7%
GO_POSITIVE_REGULATION_OF_T_CELL_CYTOKINE_PRODUCTION	18	0.611965	1.16029	0.283525	0.614754	1	2290	tags=28%, list=12%, signal=32%
GO_TRANSCRIPTION_COREPRESSOR_ACTIVITY	207	0.427943	1.16041	0.195286	0.61499	1	820	tags=9%, list=4%, signal=9%
GO_MUSCLE_SYSTEM_PROCESS	312	0.413574	1.15866	0.131229	0.616268	1	1208	tags=11%, list=7%, signal=12%
GO_POSITIVE_REGULATION_OF_RNA_SPLICING	30	0.553295	1.15657	0.261733	0.616671	1	887	tags=23%, list=5%, signal=24%
GO_DRUG_TRANSMEMBRANE_TRANSPORT	52	0.513555	1.1583	0.235189	0.616706	1	3695	tags=29%, list=20%, signal=36%
GO_NEGATIVE_REGULATION_OF_LIPID_METABOLIC_PROCESS	50	0.51853	1.15677	0.261733	0.616744	1	1193	tags=14%, list=6%, signal=15%
GO_REGULATION_OF_MESENCHYMAL_CELL_PROLIFERATION	25	0.566137	1.15717	0.284916	0.616845	1	1112	tags=16%, list=6%, signal=17%
GO_RAC_PROTEIN_SIGNAL_TRANSDUCTION	33	0.547596	1.15683	0.274102	0.617199	1	1707	tags=27%, list=9%, signal=30%
GO_NEGATIVE_REGULATION_OF_BLOOD_PRESSURE	29	0.561579	1.15726	0.270125	0.61724	1	2493	tags=24%, list=13%, signal=28%
GO_PEPTIDE_SECRETION	456	0.400937	1.15787	0.135987	0.617354	1	1892	tags=19%, list=10%, signal=21%
GO_NEGATIVE_REGULATION_OF_CYTOKINE_PRODUCTION	221	0.429576	1.15728	0.183811	0.617836	1	1917	tags=26%, list=10%, signal=29%
GO_POSITIVE_REGULATION_OF_BLOOD_VESSEL_ENDOTHELIAL_CELL_MIGRATION	43	0.527244	1.15746	0.253188	0.617915	1	685	tags=14%, list=4%, signal=14%
GO_NUCLEOBASE_CONTAINING_SMALL_MOLECULE_INTERCONVERSION	29	0.552134	1.15589	0.253188	0.618055	1	2450	tags=38%, list=13%, signal=44%
GO_MONOCARBOXYLIC_ACID_BIOSYNTHETIC_PROCESS	150	0.436751	1.15564	0.178322	0.618162	1	2741	tags=20%, list=15%, signal=23%
GO_NEURON_SPINE	123	0.450895	1.1552	0.197208	0.618165	1	2728	tags=18%, list=15%, signal=21%
GO_RENAL_SYSTEM_PROCESS	72	0.479651	1.15536	0.223035	0.618326	1	1595	tags=17%, list=9%, signal=18%
GO_LEUKOCYTE_CHEMOTAXIS	181	0.433921	1.15478	0.178982	0.618726	1	1670	tags=18%, list=9%, signal=20%
GO_TRNA_METHYLATION	38	0.529305	1.15412	0.243636	0.620007	1	3313	tags=39%, list=18%, signal=48%
GO_RESPONSE_TO_CHEMOKINE	76	0.479607	1.15346	0.223614	0.620631	1	1778	tags=24%, list=10%, signal=26%
GO_NUCLEOBASE_CONTAINING_SMALL_MOLECULE_BIOSYNTHETIC_PROCESS	85	0.477207	1.15363	0.219723	0.620794	1	2576	tags=32%, list=14%, signal=37%
GO_REGULATION_OF_ESTABLISHMENT_OF_PLANAR_POLARITY	101	0.461684	1.15238	0.2	0.622528	1	1613	tags=16%, list=9%, signal=17%
GO_BLOOD_VESSEL_MORPHOGENESIS	414	0.398354	1.15152	0.121911	0.6226	1	1868	tags=14%, list=10%, signal=15%
GO_GLYCEROPHOSPHOLIPID_CATABOLIC_PROCESS	19	0.602448	1.15248	0.294756	0.62286	1	1221	tags=21%, list=7%, signal=23%
GO_NEGATIVE_REGULATION_OF_GLIOGENESIS	24	0.571753	1.15162	0.264045	0.622937	1	696	tags=13%, list=4%, signal=13%
GO_I_KAPPAB_PHOSPHORYLATION	17	0.614161	1.15188	0.277372	0.623409	1	3744	tags=47%, list=20%, signal=59%
GO_TRANSLATIONAL_ELONGATION	126	0.445897	1.15164	0.182456	0.623536	1	2347	tags=33%, list=13%, signal=37%
GO_REGULATION_OF_NATURAL_KILLER_CELL_MEDIATED_IMMUNITY	41	0.517802	1.14707	0.246403	0.623638	1	2542	tags=27%, list=14%, signal=31%
GO_NEGATIVE_REGULATION_OF_DEFENSE_RESPONSE	159	0.43884	1.14984	0.19646	0.623663	1	2237	tags=23%, list=12%, signal=26%
GO_VENTRICULAR_CARDIAC_MUSCLE_TISSUE_DEVELOPMENT	35	0.540456	1.14994	0.257143	0.623986	1	4416	tags=31%, list=24%, signal=41%
GO_NEGATIVE_REGULATION_OF_STEROID_METABOLIC_PROCESS	16	0.599572	1.14713	0.311688	0.624086	1	527	tags=19%, list=3%, signal=19%
GO_POSITIVE_REGULATION_OF_EPIDERMIS_DEVELOPMENT	28	0.561038	1.15055	0.293886	0.624132	1	2435	tags=18%, list=13%, signal=21%
GO_RESPONSE_TO_AMYLOID_BETA	33	0.542439	1.15075	0.268061	0.624178	1	1746	tags=30%, list=9%, signal=33%
GO_SYNAPTIC_VESICLE_PRIMING	15	0.625122	1.15009	0.307551	0.624189	1	1672	tags=20%, list=9%, signal=22%
GO_REGULATION_OF_HETEROTYPIC_CELL_CELL_ADHESION	19	0.598484	1.14749	0.298951	0.62429	1	1662	tags=37%, list=9%, signal=40%
GO_PLATELET_ACTIVATION	129	0.445741	1.14726	0.210256	0.624346	1	1694	tags=17%, list=9%, signal=19%
GO_PHAGOSOME_MATURATION	39	0.534724	1.15013	0.268116	0.624683	1	3088	tags=33%, list=17%, signal=40%
GO_REGULATION_OF_MEMBRANE_LIPID_DISTRIBUTION	35	0.541293	1.14755	0.260323	0.624723	1	3584	tags=37%, list=19%, signal=46%
GO_ENDOTHELIAL_CELL_APOPTOTIC_PROCESS	42	0.521131	1.14883	0.242481	0.624737	1	845	tags=14%, list=5%, signal=15%
GO_NAD_BIOSYNTHETIC_PROCESS	21	0.58549	1.14916	0.293204	0.625047	1	1526	tags=33%, list=8%, signal=36%
GO_AMINE_METABOLIC_PROCESS	108	0.464095	1.14893	0.234657	0.625099	1	1669	tags=21%, list=9%, signal=23%
GO_NEGATIVE_REGULATION_OF_RESPONSE_TO_ENDOPLASMIC_RETICULUM_STRESS	38	0.52281	1.14758	0.277174	0.625263	1	1472	tags=18%, list=8%, signal=20%
GO_ALDO_KETO_REDUCTASE_NADP_ACTIVITY	16	0.614718	1.14483	0.300546	0.625269	1	218	tags=6%, list=1%, signal=6%
GO_ASPARTIC_TYPE_PEPTIDASE_ACTIVITY	19	0.599538	1.14841	0.318841	0.625363	1	1442	tags=11%, list=8%, signal=11%
GO_MAINTENANCE_OF_CELL_POLARITY	15	0.608503	1.14563	0.306122	0.625378	1	4816	tags=40%, list=26%, signal=54%
GO_MEMBRANE_LIPID_METABOLIC_PROCESS	177	0.428994	1.14623	0.184991	0.625454	1	3406	tags=31%, list=18%, signal=37%
GO_NEGATIVE_REGULATION_OF_SMOOTH_MUSCLE_CELL_MIGRATION	16	0.601488	1.14762	0.317669	0.625739	1	1956	tags=38%, list=11%, signal=42%
GO_POSITIVE_REGULATION_OF_LIPID_TRANSPORT	44	0.521305	1.1459	0.265233	0.625799	1	1746	tags=23%, list=9%, signal=25%
GO_ALPHA_AMINO_ACID_BIOSYNTHETIC_PROCESS	52	0.497147	1.14483	0.256554	0.625874	1	4697	tags=44%, list=25%, signal=59%
GO_AMYLOID_BETA_CLEARANCE	28	0.545813	1.14779	0.264912	0.625887	1	1746	tags=18%, list=9%, signal=20%
GO_POSITIVE_REGULATION_OF_STRESS_ACTIVATED_PROTEIN_KINASE_SIGNALING_CASCADE	132	0.445089	1.14502	0.211149	0.625949	1	1852	tags=17%, list=10%, signal=19%
GO_POSITIVE_REGULATION_OF_JNK_CASCADE	112	0.453538	1.14564	0.212996	0.625972	1	1852	tags=19%, list=10%, signal=21%
GO_LYTIC_VACUOLE_ORGANIZATION	56	0.500062	1.14798	0.243636	0.625982	1	2760	tags=45%, list=15%, signal=52%
GO_POST_TRANSLATIONAL_PROTEIN_MODIFICATION	299	0.407416	1.14266	0.14554	0.62614	1	1385	tags=12%, list=7%, signal=13%
GO_ANTIGEN_PROCESSING_AND_PRESENTATION_OF_PEPTIDE_OR_POLYSACCHARIDE_ANTIGEN_VIA_MHC_CLASS_II	92	0.468536	1.14281	0.221441	0.62631	1	1654	tags=25%, list=9%, signal=27%
GO_REGULATION_OF_PHOSPHATIDYLINOSITOL_3_KINASE_SIGNALING	91	0.460596	1.14378	0.228007	0.626502	1	1896	tags=18%, list=10%, signal=19%
GO_PROTEIN_TARGETING_TO_MITOCHONDRION	93	0.464947	1.14397	0.234188	0.626516	1	1932	tags=25%, list=10%, signal=27%
GO_EPITHELIAL_CELL_PROLIFERATION	270	0.411882	1.14504	0.179365	0.626517	1	1458	tags=12%, list=8%, signal=13%
GO_ISOMERASE_ACTIVITY	128	0.441555	1.14289	0.208481	0.626676	1	4171	tags=44%, list=23%, signal=56%
GO_REGULATION_OF_B_CELL_DIFFERENTIATION	26	0.559555	1.1434	0.283757	0.62705	1	484	tags=15%, list=3%, signal=16%
GO_IRON_ION_HOMEOSTASIS	70	0.483402	1.14297	0.25089	0.627051	1	945	tags=14%, list=5%, signal=15%
GO_COMPLEMENT_BINDING	16	0.613236	1.14215	0.297952	0.627051	1	3504	tags=50%, list=19%, signal=62%
GO_OXIDOREDUCTASE_ACTIVITY_ACTING_ON_CH_OH_GROUP_OF_DONORS	98	0.460487	1.14105	0.241993	0.6271	1	4086	tags=30%, list=22%, signal=38%
GO_NUCLEOSIDE_MONOPHOSPHATE_KINASE_ACTIVITY	22	0.569953	1.14398	0.298561	0.627106	1	3235	tags=32%, list=17%, signal=39%
GO_POSITIVE_REGULATION_OF_PEPTIDE_SECRETION	208	0.420448	1.14186	0.184483	0.627268	1	1892	tags=19%, list=10%, signal=21%
GO_POSITIVE_REGULATION_OF_ORGANELLE_ASSEMBLY	64	0.48409	1.14119	0.240143	0.627313	1	717	tags=9%, list=4%, signal=10%
GO_APOPTOTIC_MITOCHONDRIAL_CHANGES	110	0.456185	1.14139	0.212947	0.627382	1	1552	tags=18%, list=8%, signal=20%
GO_REGULATION_OF_VASCULAR_SMOOTH_MUSCLE_CELL_PROLIFERATION	43	0.513541	1.14301	0.263254	0.627552	1	943	tags=19%, list=5%, signal=20%
GO_REGULATION_OF_TRANS_SYNAPTIC_SIGNALING	302	0.406012	1.14018	0.188834	0.627734	1	1539	tags=11%, list=8%, signal=12%
GO_INTRAMOLECULAR_TRANSFERASE_ACTIVITY	24	0.557627	1.14056	0.294659	0.627874	1	4073	tags=46%, list=22%, signal=59%
GO_POSITIVE_REGULATION_OF_PEPTIDASE_ACTIVITY	163	0.436992	1.14142	0.197232	0.627915	1	1124	tags=18%, list=6%, signal=19%
GO_CHLORIDE_CHANNEL_COMPLEX	19	0.585491	1.14026	0.294776	0.628094	1	2775	tags=26%, list=15%, signal=31%
GO_PEPTIDE_HORMONE_BINDING	26	0.562964	1.13893	0.290614	0.628911	1	648	tags=8%, list=3%, signal=8%
GO_GLIAL_CELL_MIGRATION	38	0.524801	1.13953	0.286751	0.628926	1	2566	tags=32%, list=14%, signal=37%
GO_MICROTUBULE_CYTOSKELETON_ORGANIZATION	454	0.391619	1.13909	0.126984	0.629023	1	1730	tags=10%, list=9%, signal=11%
GO_AXON_PART	296	0.409447	1.13924	0.166667	0.6292	1	970	tags=8%, list=5%, signal=9%
GO_MHC_PROTEIN_BINDING	35	0.524427	1.13839	0.270909	0.629863	1	1917	tags=29%, list=10%, signal=32%
GO_ELECTRON_TRANSPORT_CHAIN	164	0.432329	1.13668	0.19797	0.630495	1	1932	tags=31%, list=10%, signal=34%
GO_PYRIMIDINE_CONTAINING_COMPOUND_BIOSYNTHETIC_PROCESS	50	0.494392	1.13731	0.24581	0.630521	1	2538	tags=30%, list=14%, signal=35%
GO_REGULATION_OF_RECEPTOR_LOCALIZATION_TO_SYNAPSE	15	0.622985	1.13793	0.295539	0.63054	1	399	tags=13%, list=2%, signal=14%
GO_OXIDOREDUCTASE_ACTIVITY_ACTING_ON_THE_CH_NH_GROUP_OF_DONORS	21	0.575262	1.13603	0.328386	0.63056	1	2398	tags=24%, list=13%, signal=27%
GO_ACTIN_FILAMENT	83	0.476022	1.13686	0.235514	0.63057	1	1017	tags=13%, list=5%, signal=14%
GO_NEGATIVE_REGULATION_OF_MUSCLE_CONTRACTION	19	0.584318	1.13746	0.312388	0.630702	1	2684	tags=26%, list=14%, signal=31%
GO_BRANCHING_MORPHOGENESIS_OF_AN_EPITHELIAL_TUBE	96	0.459008	1.13693	0.22619	0.631004	1	1352	tags=8%, list=7%, signal=9%
GO_CALCIUM_DEPENDENT_PROTEIN_BINDING	47	0.516948	1.13607	0.279197	0.631034	1	1277	tags=23%, list=7%, signal=25%
GO_POSITIVE_REGULATION_OF_LIPID_METABOLIC_PROCESS	98	0.45302	1.13751	0.232804	0.631144	1	1078	tags=9%, list=6%, signal=10%
GO_REGULATION_OF_CELL_CELL_ADHESION	335	0.400778	1.13623	0.171334	0.631153	1	1917	tags=24%, list=10%, signal=26%
GO_NEGATIVE_REGULATION_OF_BINDING	134	0.435818	1.13538	0.199288	0.631823	1	1545	tags=19%, list=8%, signal=20%
GO_PRESYNAPSE	333	0.397331	1.13305	0.165837	0.6367	1	2346	tags=15%, list=13%, signal=17%
GO_CELLULAR_CARBOHYDRATE_CATABOLIC_PROCESS	38	0.517553	1.13318	0.260177	0.636909	1	3241	tags=34%, list=17%, signal=41%
GO_HYDRO_LYASE_ACTIVITY	42	0.507884	1.13331	0.257549	0.637165	1	3740	tags=36%, list=20%, signal=45%
GO_CELL_GROWTH	378	0.396848	1.13227	0.148562	0.638414	1	1168	tags=8%, list=6%, signal=9%
GO_HEMATOPOIETIC_STEM_CELL_PROLIFERATION	18	0.590368	1.1319	0.313462	0.638884	1	1453	tags=22%, list=8%, signal=24%
GO_CELLULAR_RESPONSE_TO_ALKALOID	24	0.561412	1.13146	0.302368	0.63951	1	4498	tags=50%, list=24%, signal=66%
GO_HYDROLASE_ACTIVITY_HYDROLYZING_N_GLYCOSYL_COMPOUNDS	21	0.578737	1.13092	0.314233	0.640457	1	3004	tags=43%, list=16%, signal=51%
GO_FOREBRAIN_GENERATION_OF_NEURONS	36	0.520654	1.12923	0.276191	0.640484	1	2601	tags=17%, list=14%, signal=19%
GO_REGULATION_OF_REPRODUCTIVE_PROCESS	104	0.447274	1.12882	0.238532	0.640512	1	1498	tags=15%, list=8%, signal=17%
GO_FATTY_ACID_BIOSYNTHETIC_PROCESS	116	0.447549	1.12758	0.263793	0.640575	1	2741	tags=22%, list=15%, signal=26%
GO_ERBB2_SIGNALING_PATHWAY	26	0.562048	1.12962	0.299048	0.640597	1	1545	tags=15%, list=8%, signal=17%
GO_POSITIVE_REGULATION_OF_BLOOD_PRESSURE	19	0.587272	1.12897	0.311943	0.640671	1	970	tags=16%, list=5%, signal=17%
GO_MOTILE_CILIUM_ASSEMBLY	18	0.594768	1.12731	0.302505	0.640757	1	50	tags=6%, list=0%, signal=6%
[truncated: 1,468 more rows]

## Sheet: C6
C6 oncogenic signature gene sets
NAME	SIZE	ES	NES	NOM p-val	FDR q-val	FWER p-val	RANK AT MAX	LEADING EDGE
[truncated: 121 more rows]

## Sheet: C7
C7 immunologic gene sets	C7 immunologic signature gene sets
[truncated: 2,652 more rows]

[truncated: 1 more sheets: KEGG pathway (from C2)]
