# Supplementary material for: Atlas of breast cancer infiltrated B-lymphocytes revealed by paired single-cell RNA-sequencing and antigen receptor profiling
Source: Nat Commun. 2021 Apr 12;12:2186. doi: 10.1038/s41467-021-22300-2 (PMC8042001; doi:10.1038/s41467-021-22300-2)
Supplement: Supplementary file 12 — Source Data [file 41467_2021_22300_MOESM12_ESM.xlsx]

## Sheet: Fig1C
Fig1C
	TNBC1	TNBC2	TNBC3	TNBC4	TNBC5	TNBC6	LABC7	LABC8	LABC9	HER2BC10
T cells	0.569075	0.436507	0.252646	0.214151	0.309677	0.66476	0.277465	0.555529	0.736886	0.6001
B cells	0.242827	0.0915483	0.118106	0.106604	0.505211	0.199437	0.284507	0.316199	0.0463701	0.302803
NK cells	0.0336521	0.0223597	0.0091922	0.0179245	0.00496278	0.0495511	0.0126761	0.0233436	0.0499371	0.036036
macrophage/monocyte/neutrophil	0.154446	0.449585	0.620056	0.661321	0.180149	0.0862524	0.425352	0.104928	0.166807	0.0610611

## Sheet: Fig2A
Figure 2A													Cell number data for the percentage calculation
	PBMC2	PBMC3	PBMC4	PBMC5	PBMC6	TNBC2	TNBC3	TNBC4	TNBC5	TNBC6	P value			PBMC2	PBMC3	PBMC4	PBMC5	PBMC6	TNBC2	TNBC3	TNBC4	TNBC5	TNBC6
IgM	0.503846	0.508824	0.550505	0.661264	0.650826	0.33687	0.323699	0.037037	0.394046	0.618774	0.0430238		IgM	131	173	327	2407	1931	254	56	4	450	646
IgD	0.207692	0.0676471	0.250842	0.0587912	0.0353893	0.0159151	0.0520231	0	0.0323993	0.0172414	0.115733		IgD	54	23	149	214	105	12	9	0	37	18
IgG1	0.0423077	0.0911765	0.0252525	0.0791209	0.0771823	0.224138	0.352601	0.731481	0.185639	0.186782	0.0711943		IgG1	11	31	15	288	229	169	61	79	212	195
IgG2	0.0807692	0.114706	0.0185185	0.0697802	0.0623525	0.155172	0.0520231	0.037037	0.149737	0.032567	0.597769		IgG2	21	39	11	254	185	117	9	4	171	34
IgG3	0.0230769	0.0441176	0.010101	0.0318681	0.0212336	0.0623342	0.0404624	0.0740741	0.0507881	0.032567	0.0916873		IgG3	6	15	6	116	63	47	7	8	58	34
IgG4	0	0.00882353	0	0.0010989	0.000674082	0.00132626	0.00578035	0	0.000875657	0.000957854	0.672702		IgG4	0	3	0	4	2	1	1	0	1	1
IgG	0.146154	0.258824	0.0538721	0.181868	0.161443	0.442971	0.450867	0.842593	0.38704	0.252874	0.062472
IgA1	0.0615385	0.105882	0.0925926	0.0725275	0.0903269	0.168435	0.132948	0.0833333	0.157618	0.085249	0.157643		IgA1	16	36	55	264	268	127	23	9	180	89
IgA2	0.0807692	0.0588235	0.0521886	0.0255495	0.0620155	0.0344828	0.0404624	0.037037	0.0288967	0.0258621	0.0595464		IgA2	21	20	31	93	184	26	7	4	33	27
IgA	0.142308	0.164706	0.144781	0.0980769	0.152342	0.202918	0.17341	0.12037	0.186515	0.111111	0.496679
IgE	0	0	0	0	0	0.00132626	0	0	0	0	0.373901		IgE	0	0	0	0	0	1	0	0	0	0
													sum	260	340	594	3640	2967	754	173	108	1142	1044
	PBMC2	PBMC3	PBMC4	PBMC5	PBMC6	TNBC2	TNBC3	TNBC4	TNBC5	TNBC6	p value		germline	128	74	444	1639	1097	92	10	3	106	74
gremline%	0.479401	0.20274	0.661699	0.441898	0.362645	0.112883	0.0452489	0.0232558	0.0840603	0.0583136	0.00944268		non-germline	139	291	227	2070	1928	723	211	126	1155	1195

## Sheet: Fig2B violin plot
	All B cells		Non-germline switched		Non-germline non-switched
Tissue	TNBC	PBMC	TNBC	PBMC	TNBC	PBMC
Cell number	3695	8037	1689	2246	1265	2238
Magnitude	TNBC/PBMC=1.76		TNBC/PBMC=0.95		TNBC/PBMC=1.27
Mut_freq	5.43%±3.59%	3.08%±3.79%	6.39%±3.45%	6.73%±3.45%	4.84%±2.96%	3.81%±3.04%

## Sheet: Fig2B-D and FigS5B-D
Figure 2B-D and Figure S5B-D
"NA" in the "Cell type" column means this cell has BCR data, but no RNAseq data
Cell_ID	Tissue	Sample	Isotype	Mutation_freq	Clone_ID	Clone_type	Cell type (4 groups)	Cell type (13 groups)
BC2_AAACCTGGTCAATGTC	BC	TNBC2	IGHG1	0.00874636	CLONE949	BC_clone	NA	NA
BC2_AAACCTGTCACCAGGC	BC	TNBC2	IGHG1	0.10119	CLONE1648	Non_clonal	NA	NA
BC2_AAACGGGCAAGTTGTC	BC	TNBC2	IGHM	0.0296736	CLONE962	Non_clonal	Naive	C2_Naive_B
BC2_AAACGGGGTAGCGATG	BC	TNBC2	IGHM	0.0322581	CLONE1550	Non_clonal	Bmem	C2_Naive_B
BC2_AAACGGGTCTCGTATT	BC	TNBC2	IGHG2	0.0383481	CLONE1451	Non_clonal	Bmem	C8_Switched_Bmem
BC2_AAAGATGGTCGCGTGT	BC	TNBC2	IGHA1	0.0409357	CLONE1039	Non_clonal	NA	NA
BC2_AAAGTAGAGCGTCAAG	BC	TNBC2	IGHM	0.0030581	CLONE1037	Non_clonal	NA	NA
BC2_AAAGTAGTCCACTGGG	BC	TNBC2	IGHM	0	CLONE1440	Non_clonal	Naive	C2_Naive_B
BC2_AAATGCCTCATGTCCC	BC	TNBC2	IGHG1	0.0612245	CLONE1032	Non_clonal	Bmem	C6_CD1chigh_Bmem
BC2_AACACGTCAAAGGCGT	BC	TNBC2	IGHM	0.0687679	CLONE964	Non_clonal	NA	NA
BC2_AACACGTTCGATCCCT	BC	TNBC2	IGHG1	0.0616246	CLONE1460	Non_clonal	Bmem	C10_CD99high_Bmem
BC2_AACCATGGTGGCAAAC	BC	TNBC2	IGHG1	0.0289855	CLONE987	BC_clone	B_CD14	C13_CD14_Atypical_B
BC2_AACCGCGAGATAGCAT	BC	TNBC2	IGHG1	0.0527859	CLONE1188	Non_clonal	Bmem	C8_Switched_Bmem
BC2_AACGTTGAGGAGTTTA	BC	TNBC2	IGHG1	0.0593472	CLONE1354	Non_clonal	Bmem	C7_CD24high_Bmem
BC2_AACGTTGGTTCTGGTA	BC	TNBC2	IGHG1	0.0325444	CLONE943	BC_clone	Bmem	C3_CCR7high_Bmem
BC2_AACTCAGGTCTCACCT	BC	TNBC2	IGHD	0	CLONE912	Non_clonal	Naive	C2_Naive_B
BC2_AACTCTTCACACGCTG	BC	TNBC2	IGHM	0.0396341	CLONE1699	Non_clonal	Bmem	C3_CCR7high_Bmem
BC2_AACTCTTGTCCAAGTT	BC	TNBC2	IGHG2	0.0935673	CLONE1474	Non_clonal	Bmem	C10_CD99high_Bmem
BC2_AACTGGTCACAGCCCA	BC	TNBC2	IGHA1	0.0145773	CLONE1202	BC_clone	NA	NA
BC2_AACTTTCCAAGTACCT	BC	TNBC2	IGHG1	0.0145773	CLONE949	BC_clone	Plasma	C11_Plasma
BC2_AACTTTCTCTTGTTTG	BC	TNBC2	IGHM	0.0553936	CLONE969	Non_clonal	Bmem	C3_CCR7high_Bmem
BC2_AAGACCTCAGGATTGG	BC	TNBC2	IGHM	0.00299401	CLONE1671	Non_clonal	NA	NA
BC2_AAGACCTCATCTGGTA	BC	TNBC2	IGHM	0.036036	CLONE1063	Non_clonal	Bmem	C8_Switched_Bmem
BC2_AAGCCGCCACGGTGTC	BC	TNBC2	IGHM	0.00290698	CLONE1209	Non_clonal	NA	NA
BC2_AAGCCGCCAGGCTGAA	BC	TNBC2	IGHA1	0.0784884	CLONE1632	Non_clonal	Bmem	C8_Switched_Bmem
BC2_AAGGAGCCAGATCTGT	BC	TNBC2	IGHG2	0.0938416	CLONE1403	Non_clonal	Bmem	C8_Switched_Bmem
BC2_AAGGAGCTCACTTATC	BC	TNBC2	IGHG1	0.0625	CLONE1086	Non_clonal	Bmem	C10_CD99high_Bmem
BC2_AAGGCAGAGCCAGAAC	BC	TNBC2	IGHM	0.00892857	CLONE1112	Non_clonal	NA	NA
BC2_AAGGCAGGTTTGGCGC	BC	TNBC2	None	0.0236686	CLONE1614	Non_clonal	Bmem	C10_CD99high_Bmem
BC2_AAGGCAGTCTTGAGGT	BC	TNBC2	IGHA1	0.0404624	CLONE1417	Non_clonal	NA	NA
BC2_AAGGTTCCAGCCTATA	BC	TNBC2	None	0.0703364	CLONE1096	Non_clonal	Bmem	C6_CD1chigh_Bmem
BC2_AAGTCTGGTAACGTTC	BC	TNBC2	IGHM	0.0553936	CLONE1128	Non_clonal	Bmem	C7_CD24high_Bmem
BC2_AAGTCTGTCAGGTTCA	BC	TNBC2	IGHG1	0.0465116	CLONE1593	Non_clonal	NA	NA
BC2_AAGTCTGTCTGGCGAC	BC	TNBC2	IGHM	0	CLONE1280	Non_clonal	NA	NA
BC2_AATCCAGAGACAAAGG	BC	TNBC2	IGHG2	0.10951	CLONE1184	Non_clonal	NA	NA
BC2_AATCCAGCAGTAAGCG	BC	TNBC2	IGHM	0.015015	CLONE916	Non_clonal	NA	NA
BC2_AATCCAGGTCAACATC	BC	TNBC2	IGHM	0	CLONE1625	Non_clonal	Naive	C2_Naive_B
BC2_ACACCAATCGGCATCG	BC	TNBC2	IGHG2	0.0519878	CLONE1636	Non_clonal	Bmem	C8_Switched_Bmem
BC2_ACACCCTGTCATATGC	BC	TNBC2	IGHM	0.0641399	CLONE1260	Non_clonal	NA	NA
BC2_ACACCGGCACGGTAAG	BC	TNBC2	IGHM	0.0340909	CLONE1349	Non_clonal	NA	NA
BC2_ACACCGGGTCACACGC	BC	TNBC2	IGHG1	0.0434783	CLONE1220	Non_clonal	Bmem	C10_CD99high_Bmem
BC2_ACACCGGTCGCACTCT	BC	TNBC2	IGHA2	0.0384615	CLONE960	Non_clonal	Bmem	C7_CD24high_Bmem
BC2_ACACTGACAAGTCATC	BC	TNBC2	IGHG2	0.0654762	CLONE1452	Non_clonal	NA	NA
BC2_ACACTGACAGGCGATA	BC	TNBC2	IGHA1	0.0962099	CLONE1016	Non_clonal	Bmem	C9_Nur77high_Bmem
BC2_ACAGCTACACGGCGTT	BC	TNBC2	IGHG1	0.102719	CLONE1515	Non_clonal	Bmem	C10_CD99high_Bmem
BC2_ACAGCTACACTAAGTC	BC	TNBC2	IGHG2	0.0686567	CLONE1241	Non_clonal	Bmem	C5_CD27_minus_Atypical_Bmem
BC2_ACATACGAGACTAGAT	BC	TNBC2	IGHM	0	CLONE1342	Non_clonal	NA	NA
BC2_ACATACGGTCCCTTGT	BC	TNBC2	IGHG2	0.0380117	CLONE1044	Non_clonal	Bmem	C8_Switched_Bmem
BC2_ACATGGTAGTATTGGA	BC	TNBC2	IGHG1	0.0911765	CLONE1401	Non_clonal	Bmem	C8_Switched_Bmem
BC2_ACATGGTTCACTATTC	BC	TNBC2	IGHG2	0.0544413	CLONE1157	Non_clonal	Bmem	C8_Switched_Bmem
BC2_ACATGGTTCCACGAAT	BC	TNBC2	None	0.1	CLONE1660	Non_clonal	NA	NA
BC2_ACCAGTAAGTCATGCT	BC	TNBC2	IGHG1	0.0235988	CLONE1154	Non_clonal	NA	NA
BC2_ACCAGTACACCTATCC	BC	TNBC2	IGHM	0.0498534	CLONE1251	Non_clonal	Bmem	C4_IgM_CD27_Bmem
BC2_ACCAGTACACGCGAAA	BC	TNBC2	IGHG1	0.0863095	CLONE1093	Non_clonal	Bmem	C8_Switched_Bmem
BC2_ACCAGTACAGCGTAAG	BC	TNBC2	IGHM	0.0623145	CLONE1615	Non_clonal	Bmem	C7_CD24high_Bmem
BC2_ACCGTAAGTAGTACCT	BC	TNBC2	None	0.0205882	CLONE1234	Non_clonal	B_CD14	C13_CD14_Atypical_B
BC2_ACCGTAAGTTTGCATG	BC	TNBC2	IGHM	0.0382353	CLONE1049	Non_clonal	Bmem	C4_IgM_CD27_Bmem
BC2_ACCGTAATCCTGCTTG	BC	TNBC2	IGHM	0.00593472	CLONE1372	Non_clonal	NA	NA
BC2_ACCGTAATCGTCCGTT	BC	TNBC2	IGHG1	0.0612245	CLONE1697	Non_clonal	NA	NA
BC2_ACCTTTAAGATGAGAG	BC	TNBC2	IGHG1	0.0755814	CLONE1226	Non_clonal	NA	NA
BC2_ACCTTTAGTAGCGTAG	BC	TNBC2	IGHM	0.0207715	CLONE1459	Non_clonal	Naive	C1_Nur77high_Naive
BC2_ACGAGCCAGCGTAATA	BC	TNBC2	None	0.115942	CLONE920	Non_clonal	Bmem	C8_Switched_Bmem
BC2_ACGAGCCGTGGCTCCA	BC	TNBC2	None	0.0941176	CLONE1520	Non_clonal	NA	NA
BC2_ACGAGCCTCTGTTGAG	BC	TNBC2	IGHG2	0.0147493	CLONE1104	Non_clonal	B_CD14	C13_CD14_Atypical_B
BC2_ACGAGGAAGTACGTAA	BC	TNBC2	IGHG3	0.0058651	CLONE1410	Non_clonal	Bmem	C4_IgM_CD27_Bmem
BC2_ACGAGGATCTACGAGT	BC	TNBC2	IGHA1	0.101493	CLONE1266	Non_clonal	Bmem	C3_CCR7high_Bmem
BC2_ACGATGTAGTTGTCGT	BC	TNBC2	IGHG1	0.115819	CLONE1393	Non_clonal	Bmem	C8_Switched_Bmem
BC2_ACGATGTCACATGTGT	BC	TNBC2	IGHG1	0.0563798	CLONE1514	Non_clonal	Bmem	C8_Switched_Bmem
BC2_ACGCAGCGTTAGAACA	BC	TNBC2	IGHG2	0.0823171	CLONE1589	Non_clonal	Bmem	C10_CD99high_Bmem
BC2_ACGCAGCTCTGGTTCC	BC	TNBC2	IGHM	0	CLONE966	Non_clonal	Naive	C2_Naive_B
BC2_ACGCCGAAGCGTCAAG	BC	TNBC2	IGHM	0	CLONE1463	BC_clone	NA	NA
BC2_ACGGCCAAGACAGAGA	BC	TNBC2	IGHG1	0.0238095	CLONE1716	Non_clonal	Plasma	C11_Plasma
BC2_ACGGCCAGTGGTAACG	BC	TNBC2	IGHG3	0.0382353	CLONE1406	Non_clonal	Bmem	C3_CCR7high_Bmem
BC2_ACGGGCTAGAGGTTAT	BC	TNBC2	IGHA1	0.112094	CLONE1067	Non_clonal	Bmem	C8_Switched_Bmem
BC2_ACGGGCTTCCTATGTT	BC	TNBC2	IGHG1	0.120944	CLONE1682	Non_clonal	NA	NA
BC2_ACGGGCTTCGATGAGG	BC	TNBC2	IGHG1	0.0423729	CLONE1626	Non_clonal	Bmem	C10_CD99high_Bmem
BC2_ACGGGTCTCCACGACG	BC	TNBC2	IGHM	0	CLONE1382	Non_clonal	Naive	C1_Nur77high_Naive
BC2_ACGTCAAAGGTGCACA	BC	TNBC2	IGHM	0.0823529	CLONE1270	Non_clonal	NA	NA
BC2_ACTATCTTCTAGCACA	BC	TNBC2	IGHA1	0.120235	CLONE1596	Non_clonal	Bmem	C4_IgM_CD27_Bmem
BC2_ACTGAACAGTGGTAAT	BC	TNBC2	IGHM	0	CLONE1685	Non_clonal	NA	NA
BC2_ACTGAACAGTGTACCT	BC	TNBC2	IGHG1	0.0953757	CLONE1131	Non_clonal	NA	NA
BC2_ACTGAACGTACTCAAC	BC	TNBC2	IGHG1	0.00872093	CLONE1205	Non_clonal	Naive	C1_Nur77high_Naive
BC2_ACTGAACTCAATAAGG	BC	TNBC2	IGHM	0	CLONE1516	Non_clonal	NA	NA
BC2_ACTGCTCAGCCATCGC	BC	TNBC2	IGHM	0	CLONE1453	Non_clonal	NA	NA
BC2_ACTGCTCAGCCTCGTG	BC	TNBC2	IGHA1	0.0113636	CLONE1601	Non_clonal	NA	NA
BC2_ACTTACTTCCTTGGTC	BC	TNBC2	IGHM	0.0223464	CLONE1540	Non_clonal	Bmem	C7_CD24high_Bmem
BC2_ACTTGTTAGCCGTCGT	BC	TNBC2	IGHA2	0.0739645	CLONE1687	Non_clonal	Bmem	C8_Switched_Bmem
BC2_ACTTGTTAGCCTCGTG	BC	TNBC2	IGHA1	0.0605187	CLONE1335	Non_clonal	Bmem	C7_CD24high_Bmem
BC2_ACTTGTTTCCTTGACC	BC	TNBC2	IGHA2	0.0318841	CLONE1390	Non_clonal	Bmem	C8_Switched_Bmem
BC2_ACTTTCAAGGATTCGG	BC	TNBC2	IGHM	0.0358209	CLONE1099	Non_clonal	Bmem	C7_CD24high_Bmem
BC2_ACTTTCACAGATGGGT	BC	TNBC2	IGHM	0	CLONE1624	Non_clonal	Naive	C2_Naive_B
BC2_AGAATAGGTAAGGATT	BC	TNBC2	IGHG3	0.0678466	CLONE1560	Non_clonal	Bmem	C4_IgM_CD27_Bmem
BC2_AGAATAGTCTGTTTGT	BC	TNBC2	None	0.125786	CLONE1630	Non_clonal	NA	NA
BC2_AGACGTTTCTCCCTGA	BC	TNBC2	IGHM	0	CLONE1476	Non_clonal	NA	NA
BC2_AGAGCTTAGTCCGTAT	BC	TNBC2	IGHM	0	CLONE970	Non_clonal	Naive	C2_Naive_B
BC2_AGAGTGGAGAGTAAGG	BC	TNBC2	IGHG2	0.159021	CLONE1021	BC_clone	NA	NA
BC2_AGAGTGGCACCCATGG	BC	TNBC2	IGHM	0.0445104	CLONE1017	Non_clonal	NA	NA
BC2_AGATCTGCACAGGCCT	BC	TNBC2	IGHG1	0.137026	CLONE1085	BC_clone	Bmem	C10_CD99high_Bmem
BC2_AGATCTGGTCCGTCAG	BC	TNBC2	IGHG2	0.0794118	CLONE1179	Non_clonal	Bmem	C7_CD24high_Bmem
BC2_AGATCTGGTTCAGACT	BC	TNBC2	IGHM	0.0231214	CLONE1187	Non_clonal	Bmem	C7_CD24high_Bmem
BC2_AGATTGCGTCTCTTAT	BC	TNBC2	IGHG1	0.0325444	CLONE943	BC_clone	NA	NA
BC2_AGATTGCGTCTCTTTA	BC	TNBC2	IGHG1	0.0325444	CLONE943	BC_clone	Bmem	C3_CCR7high_Bmem
BC2_AGCAGCCAGTGCTGCC	BC	TNBC2	IGHG1	0.0327381	CLONE1098	BC_clone	NA	NA
BC2_AGCAGCCCACGACGAA	BC	TNBC2	None	0.0885246	CLONE1554	Non_clonal	Bmem	C8_Switched_Bmem
BC2_AGCAGCCGTCCTAGCG	BC	TNBC2	IGHA1	0.060241	CLONE1355	Non_clonal	Bmem	C3_CCR7high_Bmem
BC2_AGCAGCCGTCGTGGCT	BC	TNBC2	IGHA1	0.0409357	CLONE1197	Non_clonal	NA	NA
BC2_AGCATACAGCTAACAA	BC	TNBC2	IGHG1	0.0289855	CLONE987	BC_clone	NA	NA
BC2_AGCATACTCGACAGCC	BC	TNBC2	IGHM	0	CLONE1295	Non_clonal	NA	NA
BC2_AGCCTAATCCTATTCA	BC	TNBC2	IGHG1	0.0979228	CLONE1302	BC_clone	NA	NA
BC2_AGCGGTCCATGCCACG	BC	TNBC2	IGHG2	0.0867052	CLONE907	Non_clonal	Bmem	C4_IgM_CD27_Bmem
BC2_AGCGTATTCAGGATCT	BC	TNBC2	IGHG3	0.0736544	CLONE926	Non_clonal	Bmem	C10_CD99high_Bmem
BC2_AGCGTCGGTACCCAAT	BC	TNBC2	IGHG3	0.0231884	CLONE1640	BC_clone	Naive	C1_Nur77high_Naive
BC2_AGCTCCTAGCTCCTCT	BC	TNBC2	IGHA1	0.0610465	CLONE1609	Non_clonal	NA	NA
BC2_AGCTCTCCATAACCTG	BC	TNBC2	IGHM	0	CLONE1706	Non_clonal	Naive	C2_Naive_B
BC2_AGCTCTCCATGGTCAT	BC	TNBC2	IGHA1	0.0884146	CLONE925	Non_clonal	NA	NA
BC2_AGCTCTCGTCGGGTCT	BC	TNBC2	IGHA1	0.0453172	CLONE971	BC_clone	NA	NA
BC2_AGCTCTCTCGTGGTCG	BC	TNBC2	None	0.134146	CLONE1183	Non_clonal	Bmem	C8_Switched_Bmem
BC2_AGCTTGAGTCCGACGT	BC	TNBC2	None	0.0543807	CLONE1569	Non_clonal	Bmem	C8_Switched_Bmem
BC2_AGGCCACCAGCTGCTG	BC	TNBC2	None	0.021875	CLONE976	Non_clonal	NA	NA
BC2_AGGCCGTCAGCAGTTT	BC	TNBC2	IGHA1	0.0762712	CLONE1137	Non_clonal	NA	NA
BC2_AGGCCGTCATGTCCTC	BC	TNBC2	IGHA1	0.0682493	CLONE1583	Non_clonal	NA	NA
BC2_AGGCCGTGTAAAGTCA	BC	TNBC2	IGHG2	0.0269461	CLONE995	Non_clonal	Bmem	C8_Switched_Bmem
BC2_AGGCCGTGTGAAATCA	BC	TNBC2	IGHG2	0.141104	CLONE1409	Non_clonal	Bmem	C10_CD99high_Bmem
BC2_AGGGAGTCAAACAACA	BC	TNBC2	IGHM	0	CLONE1524	Non_clonal	Bmem	C6_CD1chigh_Bmem
BC2_AGGGTGATCATAAAGG	BC	TNBC2	IGHA1	0.0494186	CLONE1329	Non_clonal	Bmem	C8_Switched_Bmem
BC2_AGTAGTCCATGAACCT	BC	TNBC2	IGHG2	0.0204678	CLONE1647	Non_clonal	NA	NA
BC2_AGTAGTCGTTAGGGTG	BC	TNBC2	IGHM	0.0209581	CLONE1307	Non_clonal	NA	NA
BC2_AGTCTTTAGGCCGAAT	BC	TNBC2	None	0.044164	CLONE1282	Non_clonal	NA	NA
BC2_AGTCTTTGTAGTGAAT	BC	TNBC2	None	0.0566667	CLONE1167	Non_clonal	NA	NA
BC2_AGTGGGAAGTCGCCGT	BC	TNBC2	IGHG3	0	CLONE1215	Non_clonal	NA	NA
BC2_AGTGGGATCGTGGTCG	BC	TNBC2	IGHG1	0.0778443	CLONE1256	Non_clonal	NA	NA
BC2_AGTTGGTTCTGCTTGC	BC	TNBC2	IGHM	0.0352941	CLONE1139	Non_clonal	Bmem	C4_IgM_CD27_Bmem
BC2_ATAACGCAGCCGCCTA	BC	TNBC2	IGHG3	0.0255682	CLONE1136	Non_clonal	Bmem	C10_CD99high_Bmem
BC2_ATAACGCCAAGGCTCC	BC	TNBC2	IGHA2	0.0389222	CLONE1642	Non_clonal	NA	NA
BC2_ATAACGCTCCAGTAGT	BC	TNBC2	IGHM	0	CLONE1691	Non_clonal	NA	NA
BC2_ATAAGAGAGAATGTGT	BC	TNBC2	IGHM	0.0176991	CLONE941	Non_clonal	Bmem	C3_CCR7high_Bmem
BC2_ATAAGAGAGTTGAGTA	BC	TNBC2	IGHG1	0.124629	CLONE1011	BC_clone	NA	NA
BC2_ATAAGAGAGTTTGCGT	BC	TNBC2	IGHG1	0.124629	CLONE1011	BC_clone	Plasma	C11_Plasma
BC2_ATAAGAGGTTTGCATG	BC	TNBC2	IGHG1	0.124629	CLONE1011	BC_clone	NA	NA
BC2_ATAGACCAGACACTAA	BC	TNBC2	IGHG3	0.0878788	CLONE1316	Non_clonal	Bmem	C4_IgM_CD27_Bmem
BC2_ATAGACCTCTTCGGTC	BC	TNBC2	None	0.059375	CLONE1485	Non_clonal	Bmem	C8_Switched_Bmem
BC2_ATCACGAAGCACGCCT	BC	TNBC2	IGHA1	0.0718563	CLONE1416	Non_clonal	Bmem	C8_Switched_Bmem
BC2_ATCATCTAGATGCCAG	BC	TNBC2	IGHM	0.026393	CLONE1213	Non_clonal	Bmem	C7_CD24high_Bmem
BC2_ATCATCTGTCGCTTTC	BC	TNBC2	IGHG2	0.042735	CLONE1040	Non_clonal	Bmem	C8_Switched_Bmem
BC2_ATCATGGAGGCACATG	BC	TNBC2	IGHM	0	CLONE1652	Non_clonal	NA	NA
BC2_ATCCACCGTTGGGACA	BC	TNBC2	IGHA2	0.0951009	CLONE1510	Non_clonal	NA	NA
BC2_ATCCGAAAGGCTAGAC	BC	TNBC2	IGHM	0	CLONE1678	Non_clonal	NA	NA
BC2_ATCTACTAGCATGGCA	BC	TNBC2	IGHG2	0.0643275	CLONE1229	Non_clonal	Bmem	C5_CD27_minus_Atypical_Bmem
BC2_ATCTACTGTTAAGTAG	BC	TNBC2	IGHM	0	CLONE1463	BC_clone	NA	NA
BC2_ATCTACTTCGTATCAG	BC	TNBC2	IGHG2	0.0442478	CLONE1503	Non_clonal	NA	NA
BC2_ATGAGGGGTACCGTAT	BC	TNBC2	IGHG3	0.0405797	CLONE1707	Non_clonal	NA	NA
BC2_ATGAGGGTCCTAGTGA	BC	TNBC2	IGHA1	0.118694	CLONE1605	Non_clonal	Bmem	C8_Switched_Bmem
BC2_ATGAGGGTCTATGTGG	BC	TNBC2	IGHG2	0.0710059	CLONE1407	Non_clonal	Bmem	C8_Switched_Bmem
BC2_ATGCGATCAGTCGATT	BC	TNBC2	IGHM	0.0401146	CLONE1218	Non_clonal	Bmem	C4_IgM_CD27_Bmem
BC2_ATGTGTGCACCGAAAG	BC	TNBC2	None	0.0285714	CLONE1259	Non_clonal	Bmem	C5_CD27_minus_Atypical_Bmem
BC2_ATGTGTGGTTGAGGTG	BC	TNBC2	IGHM	0.0121581	CLONE1228	Non_clonal	Bmem	C4_IgM_CD27_Bmem
BC2_ATTACTCGTTAAGATG	BC	TNBC2	IGHD	0	CLONE1201	Non_clonal	Bmem	C3_CCR7high_Bmem
BC2_ATTATCCCAGCTGCAC	BC	TNBC2	IGHA1	0.02	CLONE1610	Non_clonal	Bmem	C8_Switched_Bmem
BC2_ATTATCCTCCCTGACT	BC	TNBC2	IGHM	0	CLONE1489	Non_clonal	Bmem	C3_CCR7high_Bmem
BC2_ATTGGACAGGTGCACA	BC	TNBC2	IGHM	0.0057971	CLONE1574	Non_clonal	NA	NA
BC2_ATTGGTGGTTAGAACA	BC	TNBC2	IGHG2	0.0494186	CLONE1034	Non_clonal	Bmem	C4_IgM_CD27_Bmem
BC2_CAACCAAAGACTCGGA	BC	TNBC2	IGHG2	0.148688	CLONE1438	Non_clonal	B_CD14	C13_CD14_Atypical_B
BC2_CAACCAATCAGCTCTC	BC	TNBC2	IGHG1	0.102041	CLONE963	BC_clone	Bmem	C3_CCR7high_Bmem
BC2_CAACCAATCATGCTCC	BC	TNBC2	None	0.0378549	CLONE1509	Non_clonal	NA	NA
BC2_CAACCTCAGGAGTTGC	BC	TNBC2	IGHG2	0.0470588	CLONE1422	Non_clonal	Bmem	C8_Switched_Bmem
BC2_CAACCTCAGTTTAGGA	BC	TNBC2	IGHG2	0.0204082	CLONE1387	Non_clonal	Bmem	C8_Switched_Bmem
BC2_CAACCTCCAGAGCCAA	BC	TNBC2	IGHG2	0.0445104	CLONE1177	Non_clonal	Bmem	C8_Switched_Bmem
BC2_CAACCTCGTACTTCTT	BC	TNBC2	IGHM	0.0409357	CLONE1127	Non_clonal	Bmem	C4_IgM_CD27_Bmem
BC2_CAACCTCGTGCAGACA	BC	TNBC2	IGHA1	0.0231884	CLONE1030	Non_clonal	NA	NA
BC2_CAAGAAAAGAGAGCTC	BC	TNBC2	IGHG1	0.0204678	CLONE1619	Non_clonal	B_CD14	C13_CD14_Atypical_B
BC2_CAAGAAAAGGGAAACA	BC	TNBC2	IGHA1	0.0780781	CLONE910	Non_clonal	Bmem	C8_Switched_Bmem
BC2_CAAGAAAGTATCACCA	BC	TNBC2	IGHG1	0.0114943	CLONE1203	Non_clonal	Plasma	C11_Plasma
BC2_CAAGAAAGTCAGAAGC	BC	TNBC2	IGHG1	0.0672515	CLONE1194	BC_clone	NA	NA
BC2_CAAGAAATCATGCAAC	BC	TNBC2	IGHM	0.0471976	CLONE1573	Non_clonal	Bmem	C7_CD24high_Bmem
BC2_CAAGATCGTAATCACC	BC	TNBC2	IGHG1	0.035503	CLONE943	BC_clone	Naive	C12_GC
BC2_CAAGATCGTTCGCGAC	BC	TNBC2	IGHM	0.035503	CLONE1541	Non_clonal	NA	NA
BC2_CAAGTTGCATCCTAGA	BC	TNBC2	IGHG2	0.0497076	CLONE1570	Non_clonal	Bmem	C4_IgM_CD27_Bmem
BC2_CACAAACCAAGCGAGT	BC	TNBC2	IGHG1	0.0458453	CLONE1431	Non_clonal	NA	NA
BC2_CACACAACATACAGCT	BC	TNBC2	IGHM	0.0720721	CLONE1288	Non_clonal	NA	NA
BC2_CACACAATCGCAGGCT	BC	TNBC2	IGHA1	0.0451807	CLONE1548	Non_clonal	Bmem	C4_IgM_CD27_Bmem
BC2_CACACCTTCTGAAAGA	BC	TNBC2	IGHM	0.026393	CLONE1590	Non_clonal	B_CD14	C13_CD14_Atypical_B
BC2_CACACTCAGAGAACAG	BC	TNBC2	IGHG1	0.0614035	CLONE1612	Non_clonal	Bmem	C8_Switched_Bmem
BC2_CACACTCTCTCGTATT	BC	TNBC2	IGHD	0	CLONE1221	Non_clonal	NA	NA
BC2_CACAGGCGTGCAACGA	BC	TNBC2	IGHG1	0.00574713	CLONE1153	BC_clone	NA	NA
BC2_CACAGTAGTACCGTTA	BC	TNBC2	IGHA1	0.097561	CLONE1303	Non_clonal	Bmem	C8_Switched_Bmem
BC2_CACAGTATCAGAGACG	BC	TNBC2	IGHA1	0.0290698	CLONE957	Non_clonal	Naive	C2_Naive_B
BC2_CACATAGCATTGAGCT	BC	TNBC2	IGHM	0	CLONE1527	Non_clonal	Bmem	C3_CCR7high_Bmem
BC2_CACATAGGTGTAATGA	BC	TNBC2	None	0.0263158	CLONE1142	Non_clonal	Bmem	C8_Switched_Bmem
BC2_CACATTTAGCATGGCA	BC	TNBC2	IGHG2	0.0381232	CLONE1109	Non_clonal	Bmem	C4_IgM_CD27_Bmem
BC2_CACCACTCACCGATAT	BC	TNBC2	IGHA1	0.0432277	CLONE1058	Non_clonal	Bmem	C8_Switched_Bmem
BC2_CACCACTGTGTCGCTG	BC	TNBC2	IGHM	0	CLONE1412	Non_clonal	Naive	C1_Nur77high_Naive
BC2_CACCAGGCATCAGTAC	BC	TNBC2	IGHG1	0.0116618	CLONE949	BC_clone	B_CD14	C13_CD14_Atypical_B
BC2_CACCTTGCACGTCTCT	BC	TNBC2	IGHG1	0.0173913	CLONE1336	BC_clone	NA	NA
BC2_CACCTTGGTAGCAAAT	BC	TNBC2	IGHG1	0.0289855	CLONE987	BC_clone	NA	NA
BC2_CACCTTGGTGCATCTA	BC	TNBC2	IGHM	0.0557185	CLONE1304	Non_clonal	Bmem	C10_CD99high_Bmem
BC2_CAGAATCTCTGAGTGT	BC	TNBC2	IGHM	0.056213	CLONE1117	Non_clonal	NA	NA
BC2_CAGCAGCAGGTGCACA	BC	TNBC2	None	0.0184615	CLONE1055	Non_clonal	NA	NA
BC2_CAGCAGCCATCGGGTC	BC	TNBC2	IGHA1	0.145015	CLONE982	Non_clonal	Bmem	C10_CD99high_Bmem
BC2_CAGCCGATCTCGAGTA	BC	TNBC2	IGHG2	0.0540541	CLONE990	Non_clonal	Bmem	C8_Switched_Bmem
BC2_CAGCGACCAATGCCAT	BC	TNBC2	IGHG1	0.0951009	CLONE984	Non_clonal	NA	NA
BC2_CAGCGACCACATTTCT	BC	TNBC2	IGHM	0	CLONE1579	Non_clonal	Naive	C2_Naive_B
BC2_CAGCGACCACTACAGT	BC	TNBC2	IGHM	0	CLONE1052	BC_clone	Bmem	C7_CD24high_Bmem
BC2_CAGCTAACACACCGCA	BC	TNBC2	IGHD	0.02	CLONE1074	Non_clonal	NA	NA
BC2_CAGCTAACACGGACAA	BC	TNBC2	IGHA1	0.102339	CLONE1269	Non_clonal	Bmem	C4_IgM_CD27_Bmem
BC2_CAGCTAAGTTCATGGT	BC	TNBC2	IGHA2	0.0647059	CLONE1250	Non_clonal	NA	NA
BC2_CAGCTAATCTTCTGGC	BC	TNBC2	IGHA1	0.0447761	CLONE1423	Non_clonal	Bmem	C4_IgM_CD27_Bmem
BC2_CAGGTGCAGCCGGTAA	BC	TNBC2	IGHG2	0.102041	CLONE963	BC_clone	Bmem	C4_IgM_CD27_Bmem
BC2_CATATGGAGTGTGGCA	BC	TNBC2	IGHM	0.0498534	CLONE1145	Non_clonal	Bmem	C8_Switched_Bmem
BC2_CATATGGCATCGGGTC	BC	TNBC2	IGHM	0.0504451	CLONE1538	Non_clonal	Bmem	C4_IgM_CD27_Bmem
BC2_CATATGGTCCGCGCAA	BC	TNBC2	IGHG1	0.0148148	CLONE1362	Non_clonal	NA	NA
BC2_CATATTCAGAGTGAGA	BC	TNBC2	IGHG1	0.0298507	CLONE1273	Non_clonal	Bmem	C8_Switched_Bmem
BC2_CATATTCCAGCATGAG	BC	TNBC2	IGHG2	0.0511364	CLONE1662	Non_clonal	Bmem	C10_CD99high_Bmem
BC2_CATATTCGTTTAGCTG	BC	TNBC2	IGHG2	0.00879765	CLONE1014	Non_clonal	Bmem	C8_Switched_Bmem
BC2_CATATTCTCTTGAGAC	BC	TNBC2	IGHD	0.0735294	CLONE1081	Non_clonal	Bmem	C7_CD24high_Bmem
BC2_CATCAGAAGAAGATTC	BC	TNBC2	None	0.0470588	CLONE1100	Non_clonal	NA	NA
BC2_CATCAGAGTACCAGTT	BC	TNBC2	IGHM	0.0470588	CLONE1645	Non_clonal	NA	NA
BC2_CATCCACTCATGCTCC	BC	TNBC2	IGHG1	0.00874636	CLONE949	BC_clone	B_CD14	C13_CD14_Atypical_B
BC2_CATCGAACACTTCTGC	BC	TNBC2	IGHG2	0.105572	CLONE1518	Non_clonal	Bmem	C8_Switched_Bmem
BC2_CATGACACACGAAATA	BC	TNBC2	None	0.0393939	CLONE1340	Non_clonal	Bmem	C4_IgM_CD27_Bmem
BC2_CATGACATCGACCAGC	BC	TNBC2	IGHM	0.0377907	CLONE1621	Non_clonal	NA	NA
BC2_CATGCCTGTCAGAATA	BC	TNBC2	IGHM	0.0356083	CLONE1487	Non_clonal	Bmem	C8_Switched_Bmem
BC2_CATTATCTCCTGTACC	BC	TNBC2	IGHA1	0.0443787	CLONE1101	Non_clonal	Bmem	C8_Switched_Bmem
BC2_CATTCGCAGAGCCCAA	BC	TNBC2	IGHG2	0.0890208	CLONE1564	Non_clonal	B_CD14	C13_CD14_Atypical_B
BC2_CATTCGCTCAGTCCCT	BC	TNBC2	IGHG1	0.0491329	CLONE1681	Non_clonal	Bmem	C10_CD99high_Bmem
BC2_CCAATCCGTCTTGTCC	BC	TNBC2	IGHM	0	CLONE1679	Non_clonal	NA	NA
BC2_CCACCTAGTCCGTTAA	BC	TNBC2	None	0.0368098	CLONE1000	Non_clonal	Bmem	C4_IgM_CD27_Bmem
BC2_CCACCTAGTTCAGTAC	BC	TNBC2	IGHM	0	CLONE1686	Non_clonal	NA	NA
BC2_CCACCTATCCGAACGC	BC	TNBC2	None	0.0853659	CLONE1148	Non_clonal	NA	NA
BC2_CCACGGAAGCGTGAGT	BC	TNBC2	IGHG1	0.0932945	CLONE1567	Non_clonal	Bmem	C10_CD99high_Bmem
BC2_CCACTACAGATATGCA	BC	TNBC2	IGHA1	0.111446	CLONE1261	Non_clonal	Bmem	C8_Switched_Bmem
BC2_CCACTACAGTGGGTTG	BC	TNBC2	IGHA1	0.105263	CLONE1281	Non_clonal	NA	NA
BC2_CCACTACCACACCGAC	BC	TNBC2	IGHM	0.0114613	CLONE1488	Non_clonal	NA	NA
BC2_CCACTACTCATGGTCA	BC	TNBC2	IGHA1	0.038806	CLONE993	Non_clonal	NA	NA
BC2_CCAGCGAGTGACGGTA	BC	TNBC2	IGHG2	0.0259366	CLONE1477	Non_clonal	Bmem	C10_CD99high_Bmem
BC2_CCATGTCGTCAACATC	BC	TNBC2	IGHM	0.0238806	CLONE1357	Non_clonal	Bmem	C3_CCR7high_Bmem
BC2_CCATGTCTCTGTCTAT	BC	TNBC2	IGHG3	0.0791789	CLONE1207	Non_clonal	Bmem	C10_CD99high_Bmem
BC2_CCATTCGGTTACGACT	BC	TNBC2	IGHM	0	CLONE991	Non_clonal	Naive	C2_Naive_B
BC2_CCCAATCAGGTGACCA	BC	TNBC2	IGHG1	0.0260116	CLONE932	BC_clone	NA	NA
BC2_CCCAATCCACGGCCAT	BC	TNBC2	IGHM	0.0235988	CLONE1120	Non_clonal	NA	NA
BC2_CCCAATCTCAAGCCTA	BC	TNBC2	None	0.0497076	CLONE1311	Non_clonal	NA	NA
BC2_CCCAGTTAGTACGATA	BC	TNBC2	IGHG1	0.0117647	CLONE1135	Non_clonal	NA	NA
BC2_CCCAGTTAGTACGTTC	BC	TNBC2	IGHG1	0.111446	CLONE1129	Non_clonal	B_CD14	C13_CD14_Atypical_B
BC2_CCCATACTCGAACTGT	BC	TNBC2	IGHA1	0.0521739	CLONE1688	Non_clonal	NA	NA
BC2_CCCTCCTCATTCTTAC	BC	TNBC2	IGHG3	0.224924	CLONE1683	Non_clonal	Bmem	C10_CD99high_Bmem
BC2_CCGGGATTCACCCTCA	BC	TNBC2	IGHA1	0.058651	CLONE1561	Non_clonal	Bmem	C7_CD24high_Bmem
BC2_CCGGTAGGTTCCTCCA	BC	TNBC2	IGHA1	0.0598802	CLONE1257	Non_clonal	Bmem	C8_Switched_Bmem
BC2_CCGGTAGTCTAGCACA	BC	TNBC2	IGHG4	0.0863095	CLONE1026	Non_clonal	Bmem	C8_Switched_Bmem
BC2_CCGGTAGTCTGCTGTC	BC	TNBC2	IGHG1	0.0174927	CLONE949	BC_clone	Bmem	C10_CD99high_Bmem
BC2_CCGTACTGTACTTAGC	BC	TNBC2	IGHG3	0.0382353	CLONE1718	Non_clonal	Bmem	C8_Switched_Bmem
BC2_CCGTGGAGTTTAGGAA	BC	TNBC2	IGHG1	0.0552147	CLONE979	Non_clonal	Bmem	C10_CD99high_Bmem
BC2_CCGTGGATCGGTCTAA	BC	TNBC2	IGHA1	0.125749	CLONE1667	Non_clonal	NA	NA
BC2_CCGTTCAAGAAACGAG	BC	TNBC2	IGHA1	0.0365854	CLONE1445	Non_clonal	NA	NA
BC2_CCGTTCAAGTGGACGT	BC	TNBC2	IGHG2	0.0568862	CLONE1180	Non_clonal	Bmem	C8_Switched_Bmem
BC2_CCGTTCATCTAACCGA	BC	TNBC2	IGHG1	0.00874636	CLONE949	BC_clone	NA	NA
BC2_CCTAAAGTCAAACCAC	BC	TNBC2	IGHG1	0.0115942	CLONE1012	Non_clonal	NA	NA
BC2_CCTACCAAGCCCAACC	BC	TNBC2	IGHG2	0.058651	CLONE1337	Non_clonal	NA	NA
BC2_CCTACCATCTATCCTA	BC	TNBC2	IGHG2	0.0058651	CLONE978	Non_clonal	NA	NA
BC2_CCTAGCTAGAAACGAG	BC	TNBC2	IGHG2	0.0470588	CLONE981	Non_clonal	NA	NA
BC2_CCTATTACAGCTTCGG	BC	TNBC2	None	0.0818713	CLONE1146	Non_clonal	Bmem	C8_Switched_Bmem
BC2_CCTATTAGTAGGACAC	BC	TNBC2	IGHG3	0.0408163	CLONE1212	Non_clonal	NA	NA
BC2_CCTATTAGTAGGGTAC	BC	TNBC2	IGHG1	0.0617647	CLONE1294	Non_clonal	NA	NA
BC2_CCTATTATCATGCTCC	BC	TNBC2	IGHA1	0.0534125	CLONE1090	Non_clonal	NA	NA
BC2_CCTCAGTAGCGTGAGT	BC	TNBC2	IGHM	0.035503	CLONE1364	Non_clonal	Bmem	C7_CD24high_Bmem
BC2_CCTCAGTAGCTAGGCA	BC	TNBC2	IGHM	0.0057971	CLONE983	Non_clonal	Bmem	C4_IgM_CD27_Bmem
BC2_CCTCAGTTCTAGAGTC	BC	TNBC2	IGHM	0	CLONE1164	Non_clonal	NA	NA
BC2_CCTCTGAGTCCGAAGA	BC	TNBC2	IGHM	0.0175439	CLONE1064	Non_clonal	Bmem	C10_CD99high_Bmem
BC2_CCTCTGATCATCGATG	BC	TNBC2	IGHM	0.0467836	CLONE1418	Non_clonal	Bmem	C4_IgM_CD27_Bmem
BC2_CCTTACGGTTACTGAC	BC	TNBC2	IGHM	0	CLONE1710	Non_clonal	NA	NA
BC2_CCTTCCCAGCCGATTT	BC	TNBC2	IGHA1	0.0405797	CLONE1272	Non_clonal	Bmem	C8_Switched_Bmem
BC2_CCTTCCCAGCCGCCTA	BC	TNBC2	IGHM	0.0179641	CLONE1216	Non_clonal	NA	NA
BC2_CCTTCCCCAAGCGTAG	BC	TNBC2	IGHM	0.024024	CLONE1020	Non_clonal	Naive	C1_Nur77high_Naive
BC2_CCTTTCTTCGTACCGG	BC	TNBC2	IGHG2	0.0652819	CLONE1042	Non_clonal	Bmem	C4_IgM_CD27_Bmem
BC2_CGAACATCACTATCTT	BC	TNBC2	IGHA1	0.0623145	CLONE1507	Non_clonal	Bmem	C4_IgM_CD27_Bmem
BC2_CGAACATTCGGAGCAA	BC	TNBC2	IGHG2	0.0647059	CLONE1031	Non_clonal	Bmem	C8_Switched_Bmem
BC2_CGAATGTTCGCCAGCA	BC	TNBC2	IGHG1	0.0325444	CLONE943	BC_clone	Naive	C12_GC
BC2_CGACCTTAGTCATCCA	BC	TNBC2	IGHM	0	CLONE1591	Non_clonal	B_CD14	C13_CD14_Atypical_B
BC2_CGACCTTAGTGTCCCG	BC	TNBC2	IGHG2	0	CLONE1222	Non_clonal	NA	NA
BC2_CGACCTTCATATACCG	BC	TNBC2	IGHG3	0.0773639	CLONE936	Non_clonal	Bmem	C8_Switched_Bmem
BC2_CGACCTTTCAGCTCGG	BC	TNBC2	IGHG2	0.0874636	CLONE1635	Non_clonal	NA	NA
BC2_CGACTTCCAACACCTA	BC	TNBC2	IGHG1	0.0231884	CLONE996	BC_clone	Bmem	C10_CD99high_Bmem
BC2_CGACTTCCATGGTTGT	BC	TNBC2	IGHM	0	CLONE1150	Non_clonal	NA	NA
BC2_CGACTTCGTGTAAGTA	BC	TNBC2	None	0.0153846	CLONE1253	Non_clonal	NA	NA
BC2_CGACTTCTCAAACCGT	BC	TNBC2	IGHG1	0.0658683	CLONE1041	Non_clonal	Bmem	C8_Switched_Bmem
BC2_CGAGAAGAGTAGCGGT	BC	TNBC2	IGHG1	0.0589971	CLONE1376	Non_clonal	NA	NA
BC2_CGAGAAGGTTCACCTC	BC	TNBC2	IGHM	0	CLONE1394	Non_clonal	Bmem	C5_CD27_minus_Atypical_Bmem
BC2_CGAGCACAGACCGGAT	BC	TNBC2	IGHG2	0.0703812	CLONE1379	Non_clonal	Bmem	C10_CD99high_Bmem
BC2_CGAGCACTCCTAGGGC	BC	TNBC2	IGHM	0.0505952	CLONE1195	Non_clonal	NA	NA
BC2_CGATCGGAGCAGACTG	BC	TNBC2	IGHM	0.0252101	CLONE1693	Non_clonal	NA	NA
BC2_CGATCGGGTCGGGTCT	BC	TNBC2	IGHG2	0.0668605	CLONE1171	Non_clonal	Bmem	C10_CD99high_Bmem
BC2_CGATCGGTCACAGGCC	BC	TNBC2	IGHM	0.0262391	CLONE1443	Non_clonal	Bmem	C6_CD1chigh_Bmem
BC2_CGATCGGTCCAATGGT	BC	TNBC2	IGHG1	0.0801187	CLONE913	Non_clonal	NA	NA
BC2_CGATGGCAGCTGCAAG	BC	TNBC2	IGHG1	0.102041	CLONE963	BC_clone	B_CD14	C13_CD14_Atypical_B
BC2_CGATGGCAGGACAGCT	BC	TNBC2	IGHM	0	CLONE1556	Non_clonal	NA	NA
BC2_CGATGGCAGGCGACAT	BC	TNBC2	IGHM	0	CLONE1522	Non_clonal	Bmem	C7_CD24high_Bmem
BC2_CGATGTAGTCTTCAAG	BC	TNBC2	IGHG1	0.0116618	CLONE949	BC_clone	Bmem	C10_CD99high_Bmem
BC2_CGATGTAGTTTAGCTG	BC	TNBC2	IGHA2	0.0792683	CLONE1054	Non_clonal	Bmem	C7_CD24high_Bmem
BC2_CGATTGAAGCGAAGGG	BC	TNBC2	IGHM	0.0409357	CLONE1298	Non_clonal	Bmem	C7_CD24high_Bmem
BC2_CGATTGACACGAGGTA	BC	TNBC2	IGHG1	0.0397727	CLONE1657	Non_clonal	Bmem	C8_Switched_Bmem
BC2_CGCGTTTAGCAACGGT	BC	TNBC2	IGHG1	0.0703812	CLONE1713	Non_clonal	NA	NA
BC2_CGCGTTTAGCTTCGCG	BC	TNBC2	IGHG2	0.113703	CLONE1350	Non_clonal	NA	NA
BC2_CGCTATCAGGTAAACT	BC	TNBC2	IGHA2	0.121037	CLONE1048	Non_clonal	Bmem	C10_CD99high_Bmem
BC2_CGCTATCCATCTCCCA	BC	TNBC2	IGHG1	0.0469208	CLONE1045	BC_clone	Naive	C12_GC
BC2_CGCTGGAAGAGAACAG	BC	TNBC2	IGHM	0.0294985	CLONE1029	Non_clonal	Naive	C2_Naive_B
BC2_CGCTGGAAGGTGGGTT	BC	TNBC2	IGHA1	0.0477612	CLONE1331	Non_clonal	Bmem	C8_Switched_Bmem
BC2_CGCTGGATCTCGCTTG	BC	TNBC2	IGHG1	0.12462	CLONE1070	Non_clonal	NA	NA
BC2_CGCTTCAAGTACATGA	BC	TNBC2	IGHM	0.0228571	CLONE927	Non_clonal	NA	NA
BC2_CGGACACAGTAGGCCA	BC	TNBC2	IGHM	0.0591716	CLONE1435	Non_clonal	NA	NA
BC2_CGGACACTCATTGCGA	BC	TNBC2	IGHG1	0.0549133	CLONE1143	Non_clonal	Plasma	C11_Plasma
BC2_CGGACGTAGTCTTGCA	BC	TNBC2	IGHG1	0.0345821	CLONE1454	Non_clonal	Bmem	C5_CD27_minus_Atypical_Bmem
BC2_CGGACGTCAGGCGATA	BC	TNBC2	None	0.0825959	CLONE1531	Non_clonal	NA	NA
BC2_CGGACGTGTCAAGCGA	BC	TNBC2	IGHA2	0.0422961	CLONE1367	Non_clonal	Bmem	C4_IgM_CD27_Bmem
BC2_CGGACGTTCCTAGTGA	BC	TNBC2	IGHM	0.0737463	CLONE1651	Non_clonal	NA	NA
BC2_CGGACTGAGCAATCTC	BC	TNBC2	IGHG1	0.120235	CLONE1495	Non_clonal	NA	NA
BC2_CGGACTGCATGTCGAT	BC	TNBC2	IGHG1	0.0207101	CLONE943	BC_clone	NA	NA
BC2_CGGACTGGTAGGACAC	BC	TNBC2	IGHM	0	CLONE1052	BC_clone	Bmem	C7_CD24high_Bmem
BC2_CGGACTGTCCTGCCAT	BC	TNBC2	IGHM	0	CLONE950	Non_clonal	NA	NA
BC2_CGGGTCAGTCCGCTGA	BC	TNBC2	IGHG1	0.0857988	CLONE1165	Non_clonal	Bmem	C8_Switched_Bmem
BC2_CGGGTCATCTTGTACT	BC	TNBC2	IGHM	0.0176471	CLONE930	Non_clonal	Bmem	C7_CD24high_Bmem
BC2_CGGTTAAAGTTGTAGA	BC	TNBC2	IGHG1	0.0759878	CLONE1178	Non_clonal	Bmem	C10_CD99high_Bmem
BC2_CGGTTAACAAGTCATC	BC	TNBC2	IGHG1	0.00879765	CLONE1166	Non_clonal	B_CD14	C13_CD14_Atypical_B
BC2_CGTAGCGTCAGCTGGC	BC	TNBC2	IGHM	0.0233236	CLONE1677	Non_clonal	NA	NA
BC2_CGTAGGCCATTGGTAC	BC	TNBC2	IGHM	0.0266272	CLONE1486	Non_clonal	Bmem	C7_CD24high_Bmem
BC2_CGTCACTAGCAGGCTA	BC	TNBC2	IGHA2	0.0463768	CLONE1312	Non_clonal	Bmem	C7_CD24high_Bmem
BC2_CGTCACTGTAAGAGGA	BC	TNBC2	IGHG1	0.0619469	CLONE928	Non_clonal	NA	NA
BC2_CGTCAGGAGCTGCAAG	BC	TNBC2	None	0.0181818	CLONE1389	Non_clonal	B_CD14	C13_CD14_Atypical_B
BC2_CGTCAGGAGGGTATCG	BC	TNBC2	IGHG3	0.0656716	CLONE1219	Non_clonal	Bmem	C8_Switched_Bmem
BC2_CGTCAGGAGTACGTAA	BC	TNBC2	IGHM	0.00874636	CLONE949	BC_clone	Bmem	C10_CD99high_Bmem
BC2_CGTCAGGGTTATCACG	BC	TNBC2	IGHM	0.0560472	CLONE1603	Non_clonal	Bmem	C4_IgM_CD27_Bmem
BC2_CGTCCATAGTGTCCAT	BC	TNBC2	IGHG2	0.058309	CLONE1616	Non_clonal	Bmem	C8_Switched_Bmem
BC2_CGTCCATGTCTAGGTT	BC	TNBC2	IGHG1	0.0173913	CLONE1551	Non_clonal	Bmem	C8_Switched_Bmem
BC2_CGTCCATTCAATCTCT	BC	TNBC2	IGHG2	0.126543	CLONE1388	Non_clonal	NA	NA
BC2_CGTGTAACACAGTCGC	BC	TNBC2	IGHA1	0.0443787	CLONE1523	Non_clonal	NA	NA
BC2_CGTGTAACAGTAAGAT	BC	TNBC2	IGHM	0.0266272	CLONE1015	Non_clonal	Bmem	C8_Switched_Bmem
BC2_CGTGTAACAGTTCCCT	BC	TNBC2	IGHM	0.0621302	CLONE1110	Non_clonal	NA	NA
BC2_CGTGTCTAGATCCCGC	BC	TNBC2	IGHM	0.0349854	CLONE1656	Non_clonal	NA	NA
BC2_CGTGTCTGTTTCCACC	BC	TNBC2	IGHM	0.0466472	CLONE1400	Non_clonal	NA	NA
BC2_CGTGTCTTCCATGAAC	BC	TNBC2	IGHA1	0.0502959	CLONE1420	Non_clonal	Bmem	C8_Switched_Bmem
BC2_CGTTAGAAGTACGCCC	BC	TNBC2	IGHG3	0.0439883	CLONE1045	BC_clone	Naive	C12_GC
BC2_CGTTAGATCCGCTGTT	BC	TNBC2	IGHM	0	CLONE1594	Non_clonal	Naive	C2_Naive_B
BC2_CGTTCTGAGTTTGCGT	BC	TNBC2	IGHG2	0.0843023	CLONE1384	Non_clonal	Bmem	C6_CD1chigh_Bmem
BC2_CGTTGGGGTTCAGGCC	BC	TNBC2	IGHM	0.0267062	CLONE1692	Non_clonal	NA	NA
BC2_CTAACTTAGCTCTCGG	BC	TNBC2	IGHG2	0.104651	CLONE1374	Non_clonal	Bmem	C8_Switched_Bmem
BC2_CTAAGACAGGGAGTAA	BC	TNBC2	IGHG1	0.0993976	CLONE1038	Non_clonal	Bmem	C8_Switched_Bmem
BC2_CTAATGGCACCTTGTC	BC	TNBC2	IGHM	0.0656716	CLONE1608	Non_clonal	NA	NA
BC2_CTAATGGGTACGAAAT	BC	TNBC2	IGHA1	0.0647887	CLONE1430	Non_clonal	Bmem	C8_Switched_Bmem
BC2_CTACACCAGTGTTAGA	BC	TNBC2	IGHM	0	CLONE1392	Non_clonal	NA	NA
BC2_CTACACCCAAGGTTCT	BC	TNBC2	IGHM	0.00867052	CLONE1088	Non_clonal	NA	NA
BC2_CTACACCGTCAGTGGA	BC	TNBC2	IGHA1	0.0535211	CLONE1231	Non_clonal	Bmem	C8_Switched_Bmem
BC2_CTACACCTCGTCCAGG	BC	TNBC2	IGHM	0	CLONE1004	Non_clonal	Naive	C1_Nur77high_Naive
BC2_CTACCCAAGACTTGAA	BC	TNBC2	IGHG2	0.00593472	CLONE1539	Non_clonal	NA	NA
BC2_CTACCCACAATGAAAC	BC	TNBC2	IGHM	0.0414201	CLONE1421	Non_clonal	NA	NA
BC2_CTACCCATCGACGGAA	BC	TNBC2	IGHM	0.0557185	CLONE1566	Non_clonal	NA	NA
BC2_CTACCCATCGTCCAGG	BC	TNBC2	IGHA1	0.121951	CLONE1449	Non_clonal	Bmem	C10_CD99high_Bmem
BC2_CTACGTCCAAGCCGCT	BC	TNBC2	IGHG2	0.0699088	CLONE1637	Non_clonal	NA	NA
BC2_CTACGTCCACGGTAGA	BC	TNBC2	IGHM	0.0446429	CLONE972	Non_clonal	Bmem	C8_Switched_Bmem
BC2_CTACGTCCATTCACTT	BC	TNBC2	IGHG1	0.0174927	CLONE949	BC_clone	NA	NA
BC2_CTACGTCGTACTCAAC	BC	TNBC2	IGHG2	0.130303	CLONE1185	Non_clonal	NA	NA
BC2_CTAGTGACAGTGACAG	BC	TNBC2	IGHM	0.0347826	CLONE917	Non_clonal	Bmem	C6_CD1chigh_Bmem
BC2_CTAGTGACAGTTCCCT	BC	TNBC2	IGHA2	0.0593472	CLONE1287	Non_clonal	NA	NA
BC2_CTAGTGAGTTCGTGAT	BC	TNBC2	IGHG1	0.0469208	CLONE1035	BC_clone	NA	NA
BC2_CTAGTGATCGATGAGG	BC	TNBC2	IGHM	0.0454545	CLONE1604	Non_clonal	NA	NA
BC2_CTCACACGTTAAGAAC	BC	TNBC2	IGHG1	0.0116618	CLONE949	BC_clone	B_CD14	C13_CD14_Atypical_B
BC2_CTCAGAATCAGAGCTT	BC	TNBC2	None	0.0236686	CLONE1078	Non_clonal	NA	NA
BC2_CTCAGAATCCATGAAC	BC	TNBC2	IGHM	0	CLONE1622	Non_clonal	Naive	C3_CCR7high_Bmem
BC2_CTCAGAATCTGTCAAG	BC	TNBC2	IGHG3	0.0377907	CLONE1327	Non_clonal	NA	NA
BC2_CTCATTAAGTGGGATC	BC	TNBC2	None	0.0930233	CLONE1571	Non_clonal	B_CD14	C13_CD14_Atypical_B
BC2_CTCCTAGAGAGACGAA	BC	TNBC2	IGHM	0.0471976	CLONE1083	Non_clonal	Bmem	C4_IgM_CD27_Bmem
BC2_CTCCTAGGTATCACCA	BC	TNBC2	IGHM	0.0359281	CLONE1214	Non_clonal	Bmem	C4_IgM_CD27_Bmem
BC2_CTCCTAGGTTACCGAT	BC	TNBC2	IGHG1	0.124629	CLONE1011	BC_clone	NA	NA
BC2_CTCGAAAAGAATTCCC	BC	TNBC2	IGHM	0.0297619	CLONE1075	Non_clonal	Bmem	C7_CD24high_Bmem
BC2_CTCGAGGAGGACACCA	BC	TNBC2	IGHG1	0.0145773	CLONE949	BC_clone	Bmem	C6_CD1chigh_Bmem
BC2_CTCGAGGGTGAGGGTT	BC	TNBC2	IGHA1	0.0210843	CLONE1617	Non_clonal	Bmem	C8_Switched_Bmem
BC2_CTCGAGGTCCATGAGT	BC	TNBC2	IGHM	0	CLONE1057	Non_clonal	Bmem	C3_CCR7high_Bmem
BC2_CTCGGAGCAATGGTCT	BC	TNBC2	IGHM	0.025788	CLONE1557	Non_clonal	Naive	C1_Nur77high_Naive
BC2_CTCGGGAAGGCCATAG	BC	TNBC2	IGHA1	0.0639535	CLONE1433	Non_clonal	NA	NA
BC2_CTCGGGAAGGGCTTGA	BC	TNBC2	IGHA2	0.0640244	CLONE1094	Non_clonal	NA	NA
BC2_CTCGTACGTCGAGTTT	BC	TNBC2	IGHA1	0.0639535	CLONE948	Non_clonal	Bmem	C8_Switched_Bmem
BC2_CTCGTACTCAGCTTAG	BC	TNBC2	IGHM	0.00884956	CLONE1360	Non_clonal	Bmem	C4_IgM_CD27_Bmem
BC2_CTCGTACTCGGCGGTT	BC	TNBC2	IGHA1	0.0352941	CLONE1291	Non_clonal	NA	NA
BC2_CTCTAATAGAGGTAGA	BC	TNBC2	IGHM	0.0170455	CLONE1689	Non_clonal	Bmem	C7_CD24high_Bmem
BC2_CTCTAATAGGGCTTGA	BC	TNBC2	IGHM	0.0538244	CLONE1448	Non_clonal	Bmem	C7_CD24high_Bmem
BC2_CTCTAATGTAAACACA	BC	TNBC2	IGHG1	0.0626866	CLONE929	Non_clonal	NA	NA
BC2_CTCTACGAGACAGACC	BC	TNBC2	IGHM	0.0481928	CLONE1532	Non_clonal	NA	NA
BC2_CTCTACGAGGGAGTAA	BC	TNBC2	IGHD	0	CLONE1108	Non_clonal	Naive	C1_Nur77high_Naive
BC2_CTCTACGCAGCTTAAC	BC	TNBC2	IGHM	0.00882353	CLONE1708	Non_clonal	NA	NA
BC2_CTCTACGTCATAGCAC	BC	TNBC2	IGHM	0.0718563	CLONE1147	Non_clonal	NA	NA
BC2_CTCTGGTGTATATCCG	BC	TNBC2	IGHM	0	CLONE1198	Non_clonal	Naive	C2_Naive_B
BC2_CTGAAACGTCTAACGT	BC	TNBC2	IGHG1	0.00591716	CLONE1025	Non_clonal	Bmem	C7_CD24high_Bmem
BC2_CTGAAACTCGAGAACG	BC	TNBC2	IGHM	0.00303951	CLONE1703	Non_clonal	NA	NA
BC2_CTGAAGTAGAATGTGT	BC	TNBC2	IGHA1	0.0563798	CLONE1456	Non_clonal	NA	NA
BC2_CTGAAGTTCCTTCAAT	BC	TNBC2	IGHG2	0.102041	CLONE1264	Non_clonal	Bmem	C10_CD99high_Bmem
BC2_CTGATAGGTTGTTTGG	BC	TNBC2	IGHG3	0.00593472	CLONE1315	Non_clonal	Bmem	C4_IgM_CD27_Bmem
BC2_CTGATAGTCGTGGACC	BC	TNBC2	IGHM	0.0469208	CLONE1599	Non_clonal	Bmem	C6_CD1chigh_Bmem
BC2_CTGCCTAGTCGCATCG	BC	TNBC2	IGHM	0	CLONE1189	Non_clonal	Bmem	C4_IgM_CD27_Bmem
BC2_CTGCCTAGTTATCCGA	BC	TNBC2	IGHM	0.0242424	CLONE1227	Non_clonal	Bmem	C7_CD24high_Bmem
BC2_CTGCCTATCTAGAGTC	BC	TNBC2	IGHA2	0.0473373	CLONE1051	Non_clonal	Bmem	C4_IgM_CD27_Bmem
BC2_CTGCTGTAGGCAGTCA	BC	TNBC2	IGHG2	0.0195531	CLONE1434	Non_clonal	Bmem	C4_IgM_CD27_Bmem
BC2_CTGCTGTGTCCATGAT	BC	TNBC2	None	0.0260116	CLONE932	BC_clone	NA	NA
BC2_CTGCTGTGTTTGGGCC	BC	TNBC2	IGHM	0.0890208	CLONE959	Non_clonal	Bmem	C8_Switched_Bmem
BC2_CTGCTGTTCCGTACAA	BC	TNBC2	IGHM	0.0383481	CLONE1643	Non_clonal	Bmem	C4_IgM_CD27_Bmem
BC2_CTGGTCTGTCACAAGG	BC	TNBC2	IGHM	0.0234604	CLONE1170	Non_clonal	Bmem	C4_IgM_CD27_Bmem
BC2_CTGGTCTTCTGCGTAA	BC	TNBC2	IGHM	0.0178571	CLONE1151	Non_clonal	Bmem	C7_CD24high_Bmem
BC2_CTGTGCTCACGTAAGG	BC	TNBC2	IGHG3	0.00294118	CLONE1144	Non_clonal	Bmem	C8_Switched_Bmem
BC2_CTGTTTACAATTCCTT	BC	TNBC2	IGHG2	0.0791789	CLONE1399	Non_clonal	NA	NA
BC2_CTGTTTATCTGAGTGT	BC	TNBC2	IGHG2	0.0769231	CLONE1432	Non_clonal	NA	NA
BC2_CTTACCGTCTAGCACA	BC	TNBC2	IGHA1	0.0550725	CLONE1595	Non_clonal	NA	NA
BC2_CTTAGGAAGACCGGAT	BC	TNBC2	IGHM	0.0438596	CLONE1543	Non_clonal	Bmem	C7_CD24high_Bmem
BC2_CTTAGGACAGCGTAAG	BC	TNBC2	IGHM	0.0404624	CLONE1521	Non_clonal	Bmem	C7_CD24high_Bmem
BC2_CTTCTCTAGAACTGTA	BC	TNBC2	IGHG1	0.0630372	CLONE1252	Non_clonal	Bmem	C8_Switched_Bmem
BC2_CTTCTCTTCGCCATAA	BC	TNBC2	None	0.057971	CLONE1046	Non_clonal	B_CD14	C13_CD14_Atypical_B
BC2_CTTTGCGGTGATGCCC	BC	TNBC2	IGHA1	0.0707965	CLONE1628	Non_clonal	Bmem	C8_Switched_Bmem
BC2_GAAACTCAGATCTGCT	BC	TNBC2	IGHA1	0.0351906	CLONE1664	Non_clonal	NA	NA
BC2_GAAACTCTCAGTTCGA	BC	TNBC2	IGHG1	0.0979228	CLONE1302	BC_clone	NA	NA
BC2_GAAATGACATGCGCAC	BC	TNBC2	IGHA1	0.121662	CLONE909	Non_clonal	Bmem	C10_CD99high_Bmem
BC2_GAACATCCAATGTAAG	BC	TNBC2	IGHG2	0.0911765	CLONE955	Non_clonal	Bmem	C10_CD99high_Bmem
BC2_GAACCTAAGGGCTCTC	BC	TNBC2	IGHM	0	CLONE1173	Non_clonal	NA	NA
BC2_GAACCTAAGGGTTCCC	BC	TNBC2	IGHM	0.0235988	CLONE1484	Non_clonal	Bmem	C7_CD24high_Bmem
BC2_GAACGGACAACACCTA	BC	TNBC2	IGHM	0	CLONE933	Non_clonal	Naive	C2_Naive_B
BC2_GAACGGACAATGGACG	BC	TNBC2	IGHG2	0.0656716	CLONE1436	Non_clonal	Bmem	C10_CD99high_Bmem
BC2_GAACGGATCCCTGACT	BC	TNBC2	IGHG2	0.0699708	CLONE1022	Non_clonal	NA	NA
BC2_GAACGGATCCGGGTGT	BC	TNBC2	IGHA1	0.0416667	CLONE1191	Non_clonal	NA	NA
BC2_GAAGCAGGTCGGCACT	BC	TNBC2	IGHM	0.0350877	CLONE1413	Non_clonal	Bmem	C7_CD24high_Bmem
BC2_GAATAAGAGGAATGGA	BC	TNBC2	IGHG2	0.106509	CLONE1498	Non_clonal	NA	NA
BC2_GAATAAGTCGGACAAG	BC	TNBC2	IGHG2	0.0438596	CLONE1233	Non_clonal	Bmem	C10_CD99high_Bmem
BC2_GAATGAACACAAGTAA	BC	TNBC2	IGHM	0.0593472	CLONE1471	Non_clonal	Bmem	C6_CD1chigh_Bmem
BC2_GAATGAACATCACAAC	BC	TNBC2	None	0.00923077	CLONE1415	Non_clonal	NA	NA
BC2_GAATGAATCCGTACAA	BC	TNBC2	IGHA1	0.0346821	CLONE919	Non_clonal	NA	NA
BC2_GACACGCAGATCTGCT	BC	TNBC2	IGHG2	0.0319767	CLONE1181	Non_clonal	Bmem	C8_Switched_Bmem
BC2_GACACGCCAAGTCATC	BC	TNBC2	IGHG1	0.0416667	CLONE911	Non_clonal	Bmem	C8_Switched_Bmem
BC2_GACACGCCATGTAGTC	BC	TNBC2	IGHA1	0.0542169	CLONE1344	Non_clonal	Bmem	C4_IgM_CD27_Bmem
BC2_GACACGCTCAGCCTAA	BC	TNBC2	IGHG3	0.0818713	CLONE1119	Non_clonal	Bmem	C8_Switched_Bmem
BC2_GACAGAGCAAGGACAC	BC	TNBC2	IGHA1	0.0641399	CLONE1468	Non_clonal	Bmem	C3_CCR7high_Bmem
BC2_GACAGAGTCTAACTTC	BC	TNBC2	IGHM	0.00589971	CLONE1285	Non_clonal	NA	NA
BC2_GACCAATCACCGGAAA	BC	TNBC2	IGHG3	0.196429	CLONE1182	Non_clonal	Bmem	C10_CD99high_Bmem
BC2_GACGCGTAGCTGAACG	BC	TNBC2	IGHM	0.00589971	CLONE1309	Non_clonal	NA	NA
BC2_GACGCGTAGTGTTTGC	BC	TNBC2	IGHD	0	CLONE1627	Non_clonal	NA	NA
BC2_GACGCGTTCAGGCGAA	BC	TNBC2	IGHG1	0.0935673	CLONE1597	Non_clonal	NA	NA
BC2_GACGGCTAGATATGCA	BC	TNBC2	IGHG1	0.0319767	CLONE1585	Non_clonal	NA	NA
BC2_GACGGCTGTCATCGGC	BC	TNBC2	IGHM	0.027027	CLONE934	Non_clonal	Bmem	C5_CD27_minus_Atypical_Bmem
BC2_GACGGCTGTGGAAAGA	BC	TNBC2	IGHG2	0.0924855	CLONE1469	Non_clonal	Bmem	C8_Switched_Bmem
BC2_GACGTGCAGCGTTTAC	BC	TNBC2	IGHG1	0.0486322	CLONE1439	Non_clonal	Bmem	C4_IgM_CD27_Bmem
BC2_GACGTGCTCAACTCTT	BC	TNBC2	IGHM	0	CLONE944	Non_clonal	Naive	C3_CCR7high_Bmem
BC2_GACGTGCTCAATACCG	BC	TNBC2	IGHM	0.0639535	CLONE1425	Non_clonal	Bmem	C7_CD24high_Bmem
BC2_GACGTGCTCGATCCCT	BC	TNBC2	IGHM	0	CLONE1463	BC_clone	NA	NA
BC2_GACGTTATCGGCTTGG	BC	TNBC2	IGHA1	0.0411765	CLONE1511	Non_clonal	NA	NA
BC2_GACTAACAGTGCCATT	BC	TNBC2	IGHG3	0.0325444	CLONE943	BC_clone	NA	NA
BC2_GACTGCGAGAGGTTAT	BC	TNBC2	IGHG1	0.0647059	CLONE1441	Non_clonal	Bmem	C10_CD99high_Bmem
BC2_GACTGCGAGTACCGGA	BC	TNBC2	IGHM	0	CLONE1582	Non_clonal	NA	NA
BC2_GAGCAGAAGACAGGCT	BC	TNBC2	IGHM	0.0402299	CLONE1478	Non_clonal	Bmem	C8_Switched_Bmem
BC2_GAGCAGATCTTGCCGT	BC	TNBC2	None	0.0681115	CLONE1263	Non_clonal	B_CD14	C13_CD14_Atypical_B
BC2_GAGGTGAAGGCAATTA	BC	TNBC2	IGHG2	0.0255682	CLONE1658	Non_clonal	Bmem	C5_CD27_minus_Atypical_Bmem
BC2_GAGTCCGAGGCTAGAC	BC	TNBC2	IGHA1	0.0443787	CLONE1018	Non_clonal	Bmem	C4_IgM_CD27_Bmem
BC2_GAGTCCGAGGGTGTTG	BC	TNBC2	IGHG1	0.0334347	CLONE1644	Non_clonal	Bmem	C8_Switched_Bmem
BC2_GATCAGTCAGGTCGTC	BC	TNBC2	IGHD	0	CLONE1210	Non_clonal	NA	NA
BC2_GATCAGTCAGTAACGG	BC	TNBC2	IGHG2	0.0880682	CLONE1275	Non_clonal	NA	NA
BC2_GATCAGTGTTATGCGT	BC	TNBC2	IGHM	0.0636364	CLONE1077	Non_clonal	Bmem	C4_IgM_CD27_Bmem
BC2_GATCAGTTCAAGGCTT	BC	TNBC2	IGHG1	0.0565476	CLONE1338	Non_clonal	Naive	C1_Nur77high_Naive
BC2_GATCGATTCTTCGGTC	BC	TNBC2	IGHA1	0.0345821	CLONE1482	Non_clonal	Bmem	C8_Switched_Bmem
BC2_GATCGCGCATATGAGA	BC	TNBC2	IGHG3	0.0695652	CLONE1598	Non_clonal	Bmem	C8_Switched_Bmem
BC2_GATCGCGCATGAACCT	BC	TNBC2	IGHG2	0.00859599	CLONE1480	Non_clonal	NA	NA
BC2_GATCGCGGTAGCTCCG	BC	TNBC2	IGHG2	0.066474	CLONE953	Non_clonal	Bmem	C10_CD99high_Bmem
BC2_GATCGTAAGATAGGAG	BC	TNBC2	IGHG2	0.124638	CLONE1141	Non_clonal	NA	NA
BC2_GATCGTATCACAACGT	BC	TNBC2	IGHM	0.00595238	CLONE1600	Non_clonal	B_CD14	C13_CD14_Atypical_B
BC2_GATGAGGAGACGCTTT	BC	TNBC2	IGHM	0	CLONE1346	Non_clonal	Naive	C1_Nur77high_Naive
BC2_GATGAGGGTCTGGAGA	BC	TNBC2	IGHM	0.0451807	CLONE1641	Non_clonal	NA	NA
BC2_GATGCTAGTACCAGTT	BC	TNBC2	IGHG2	0.159021	CLONE1021	BC_clone	NA	NA
BC2_GATGCTAGTCATCCCT	BC	TNBC2	IGHD	0.030581	CLONE1010	Non_clonal	Bmem	C6_CD1chigh_Bmem
BC2_GATGCTATCCAGATCA	BC	TNBC2	IGHG2	0.0610465	CLONE1462	Non_clonal	Bmem	C7_CD24high_Bmem
BC2_GATTCAGAGAGCAATT	BC	TNBC2	IGHM	0.0552326	CLONE1306	Non_clonal	NA	NA
BC2_GATTCAGCACATGGGA	BC	TNBC2	IGHG1	0.0828402	CLONE1160	Non_clonal	Bmem	C8_Switched_Bmem
BC2_GCAAACTGTACTTAGC	BC	TNBC2	IGHM	0.0441176	CLONE1618	Non_clonal	Bmem	C7_CD24high_Bmem
BC2_GCAATCATCGACGGAA	BC	TNBC2	IGHG1	0.0202899	CLONE996	BC_clone	NA	NA
BC2_GCACATAAGAGCTGCA	BC	TNBC2	IGHG2	0.0353982	CLONE1427	Non_clonal	Bmem	C8_Switched_Bmem
BC2_GCACATACAGCCACCA	BC	TNBC2	IGHG3	0.0769231	CLONE1363	Non_clonal	Bmem	C8_Switched_Bmem
BC2_GCACATACATTGGCGC	BC	TNBC2	IGHM	0.00292398	CLONE1132	Non_clonal	Bmem	C5_CD27_minus_Atypical_Bmem
BC2_GCACATAGTCGAATCT	BC	TNBC2	IGHG1	0.0773639	CLONE1450	Non_clonal	Bmem	C8_Switched_Bmem
BC2_GCACATAGTTATCCGA	BC	TNBC2	IGHA1	0.0416667	CLONE1479	Non_clonal	Bmem	C4_IgM_CD27_Bmem
BC2_GCACATAGTTTGTTTC	BC	TNBC2	IGHA2	0.0318841	CLONE974	Non_clonal	Bmem	C8_Switched_Bmem
BC2_GCACATATCACAGTAC	BC	TNBC2	IGHA2	0.0461095	CLONE1236	Non_clonal	Bmem	C8_Switched_Bmem
BC2_GCACATATCGCATGAT	BC	TNBC2	IGHG3	0.141593	CLONE905	Non_clonal	Bmem	C10_CD99high_Bmem
BC2_GCACATATCTAACTTC	BC	TNBC2	IGHA1	0.0621302	CLONE1204	Non_clonal	Bmem	C8_Switched_Bmem
BC2_GCACTCTAGGGCATGT	BC	TNBC2	IGHM	0	CLONE1492	Non_clonal	NA	NA
BC2_GCACTCTGTCCGAACC	BC	TNBC2	IGHG3	0.0635838	CLONE947	Non_clonal	Bmem	C8_Switched_Bmem
BC2_GCAGCCATCACGATGT	BC	TNBC2	IGHG2	0.0507463	CLONE1711	Non_clonal	Bmem	C4_IgM_CD27_Bmem
BC2_GCAGCCATCTCCCTGA	BC	TNBC2	IGHG2	0.0524781	CLONE1383	Non_clonal	NA	NA
BC2_GCAGTTAGTAGAAGGA	BC	TNBC2	None	0.159375	CLONE1005	Non_clonal	Bmem	C10_CD99high_Bmem
BC2_GCAGTTATCATGTCTT	BC	TNBC2	IGHG1	0.0116618	CLONE949	BC_clone	Bmem	C5_CD27_minus_Atypical_Bmem
BC2_GCATACAAGAAACCAT	BC	TNBC2	IGHM	0	CLONE1223	Non_clonal	Naive	C2_Naive_B
BC2_GCATACAAGATCGGGT	BC	TNBC2	IGHG2	0.0714286	CLONE1292	Non_clonal	NA	NA
BC2_GCATACAGTAAACCTC	BC	TNBC2	IGHG1	0.00574713	CLONE1153	BC_clone	NA	NA
BC2_GCATGATGTAAGGATT	BC	TNBC2	IGHG1	0.105105	CLONE1380	Non_clonal	Bmem	C8_Switched_Bmem
BC2_GCATGATGTCCATCCT	BC	TNBC2	IGHG1	0.0985075	CLONE938	Non_clonal	Bmem	C7_CD24high_Bmem
BC2_GCATGCGGTATTAGCC	BC	TNBC2	IGHM	0.026087	CLONE988	Non_clonal	Bmem	C6_CD1chigh_Bmem
BC2_GCATGCGGTCATTAGC	BC	TNBC2	IGHG3	0.0785498	CLONE1466	Non_clonal	B_CD14	C13_CD14_Atypical_B
BC2_GCCTCTAGTCTAGTGT	BC	TNBC2	IGHG1	0.00874636	CLONE949	BC_clone	B_CD14	C13_CD14_Atypical_B
BC2_GCGACCAGTTAAGAAC	BC	TNBC2	IGHA1	0.0362538	CLONE1457	Non_clonal	Bmem	C8_Switched_Bmem
BC2_GCGAGAAGTGAAGGCT	BC	TNBC2	IGHE	0.0145773	CLONE1202	BC_clone	Naive	C12_GC
BC2_GCGCAACAGTTACGGG	BC	TNBC2	IGHA1	0.0558824	CLONE1176	Non_clonal	NA	NA
BC2_GCGCAACGTTCGCGAC	BC	TNBC2	IGHM	0.00588235	CLONE1568	Non_clonal	NA	NA
BC2_GCGCAGTTCAGCTCTC	BC	TNBC2	IGHA2	0.0328358	CLONE1279	Non_clonal	NA	NA
BC2_GCGCCAAAGCACCGTC	BC	TNBC2	IGHA1	0.0619469	CLONE1701	Non_clonal	Bmem	C8_Switched_Bmem
BC2_GCGCCAAGTGCACTTA	BC	TNBC2	IGHM	0.0972644	CLONE1249	Non_clonal	Bmem	C4_IgM_CD27_Bmem
BC2_GCGCCAATCGGCATCG	BC	TNBC2	None	0.0981595	CLONE1244	Non_clonal	NA	NA
BC2_GCTCTGTTCTGGAGCC	BC	TNBC2	IGHG3	0.0943953	CLONE1555	Non_clonal	B_CD14	C13_CD14_Atypical_B
BC2_GCTGCAGTCGCTTAGA	BC	TNBC2	IGHM	0.0204678	CLONE968	Non_clonal	NA	NA
BC2_GCTGCTTGTTCTCATT	BC	TNBC2	IGHM	0.0437318	CLONE915	Non_clonal	NA	NA
BC2_GCTGCTTTCGGCGCAT	BC	TNBC2	IGHA1	0.0512821	CLONE922	Non_clonal	Bmem	C4_IgM_CD27_Bmem
BC2_GCTGGGTCACAACGTT	BC	TNBC2	IGHG1	0.0325444	CLONE943	BC_clone	NA	NA
BC2_GCTGGGTGTAGCACGA	BC	TNBC2	IGHG2	0.0890805	CLONE1267	Non_clonal	Bmem	C8_Switched_Bmem
BC2_GCTTCCAAGTCCATAC	BC	TNBC2	IGHA1	0.112392	CLONE1491	Non_clonal	Bmem	C10_CD99high_Bmem
BC2_GCTTCCACAAACTGCT	BC	TNBC2	IGHM	0.0351906	CLONE1317	Non_clonal	Bmem	C4_IgM_CD27_Bmem
BC2_GCTTCCACACGACGAA	BC	TNBC2	IGHM	0.0323529	CLONE1082	Non_clonal	Bmem	C4_IgM_CD27_Bmem
BC2_GCTTCCACACGGATAG	BC	TNBC2	IGHG1	0.102339	CLONE975	Non_clonal	Bmem	C13_CD14_Atypical_B
BC2_GCTTCCAGTATCGCAT	BC	TNBC2	IGHA1	0.0269461	CLONE1464	Non_clonal	Bmem	C7_CD24high_Bmem
BC2_GCTTGAATCCAGATCA	BC	TNBC2	IGHD	0	CLONE1255	Non_clonal	Naive	C2_Naive_B
BC2_GGAAAGCCAACTGCGC	BC	TNBC2	IGHM	0.00892857	CLONE1248	Non_clonal	NA	NA
BC2_GGAAAGCCATTGTGCA	BC	TNBC2	IGHM	0.0168539	CLONE989	Non_clonal	NA	NA
BC2_GGAAAGCTCAACACGT	BC	TNBC2	IGHG2	0.0591716	CLONE1089	Non_clonal	Bmem	C8_Switched_Bmem
BC2_GGAATAACAGTATCTG	BC	TNBC2	IGHG1	0.0382353	CLONE1325	Non_clonal	Bmem	C10_CD99high_Bmem
BC2_GGACAAGAGTCATCCA	BC	TNBC2	IGHM	0.0572289	CLONE1121	Non_clonal	Bmem	C4_IgM_CD27_Bmem
BC2_GGACAAGCAGCGAACA	BC	TNBC2	IGHG2	0.0382353	CLONE1501	Non_clonal	Bmem	C8_Switched_Bmem
BC2_GGACAAGGTGATAAAC	BC	TNBC2	IGHM	0	CLONE1073	Non_clonal	NA	NA
BC2_GGACAGAAGCTCTCGG	BC	TNBC2	IGHG1	0.0994152	CLONE1613	Non_clonal	Bmem	C8_Switched_Bmem
BC2_GGACAGACAAACTGCT	BC	TNBC2	IGHM	0.00289017	CLONE965	Non_clonal	Bmem	C8_Switched_Bmem
BC2_GGACAGATCTGCGTAA	BC	TNBC2	IGHA1	0.0615836	CLONE921	Non_clonal	Bmem	C8_Switched_Bmem
BC2_GGACATTCAATCCAAC	BC	TNBC2	IGHM	0	CLONE1666	Non_clonal	NA	NA
BC2_GGACATTGTTTAAGCC	BC	TNBC2	IGHG2	0.0739645	CLONE1158	Non_clonal	Bmem	C8_Switched_Bmem
BC2_GGACGTCGTCCGACGT	BC	TNBC2	IGHM	0.0146628	CLONE1156	Non_clonal	NA	NA
BC2_GGACGTCTCCGAATGT	BC	TNBC2	IGHM	0	CLONE1553	Non_clonal	NA	NA
BC2_GGATGTTCATATGAGA	BC	TNBC2	IGHG3	0.0202899	CLONE1640	BC_clone	NA	NA
BC2_GGATTACTCGCGATCG	BC	TNBC2	IGHA1	0.0641399	CLONE935	Non_clonal	Bmem	C8_Switched_Bmem
BC2_GGCAATTAGGGCTCTC	BC	TNBC2	IGHA2	0.119266	CLONE1308	Non_clonal	NA	NA
BC2_GGCAATTTCGCGGATC	BC	TNBC2	IGHM	0.0446429	CLONE1290	Non_clonal	NA	NA
BC2_GGCCGATGTCTCTCGT	BC	TNBC2	IGHA1	0.0691643	CLONE1056	Non_clonal	Bmem	C7_CD24high_Bmem
BC2_GGCGACTTCGAATGGG	BC	TNBC2	IGHG1	0.124629	CLONE1011	BC_clone	NA	NA
BC2_GGCGTGTGTCAGAAGC	BC	TNBC2	IGHM	0	CLONE914	Non_clonal	Naive	C2_Naive_B
BC2_GGCGTGTGTCATATGC	BC	TNBC2	IGHG1	0.0469208	CLONE1035	BC_clone	NA	NA
BC2_GGCGTGTTCCGTCATC	BC	TNBC2	IGHM	0.0286533	CLONE1700	Non_clonal	NA	NA
BC2_GGCTCGAAGTGCTGCC	BC	TNBC2	IGHM	0.0144509	CLONE1106	Non_clonal	Bmem	C5_CD27_minus_Atypical_Bmem
BC2_GGCTCGACAACTTGAC	BC	TNBC2	None	0.110759	CLONE939	Non_clonal	NA	NA
BC2_GGCTCGAGTAAGTGTA	BC	TNBC2	IGHA1	0.0283286	CLONE1512	Non_clonal	Bmem	C4_IgM_CD27_Bmem
BC2_GGCTCGATCAAGGCTT	BC	TNBC2	None	0.022508	CLONE1262	Non_clonal	Bmem	C10_CD99high_Bmem
BC2_GGCTCGATCTGTCAAG	BC	TNBC2	IGHA1	0.0623145	CLONE1050	Non_clonal	Bmem	C8_Switched_Bmem
BC2_GGCTGGTCACACAGAG	BC	TNBC2	IGHM	0	CLONE1196	Non_clonal	Naive	C2_Naive_B
BC2_GGCTGGTGTAGAGCTG	BC	TNBC2	IGHG1	0.0791789	CLONE1168	Non_clonal	Bmem	C8_Switched_Bmem
BC2_GGGAATGTCAGAGGTG	BC	TNBC2	IGHG1	0.119883	CLONE1047	Non_clonal	Bmem	C4_IgM_CD27_Bmem
BC2_GGGAATGTCCAACCAA	BC	TNBC2	IGHG1	0.00874636	CLONE949	BC_clone	B_CD14	C13_CD14_Atypical_B
BC2_GGGACCTAGTCCGTAT	BC	TNBC2	IGHG1	0.0290698	CLONE999	Non_clonal	B_CD14	C13_CD14_Atypical_B
BC2_GGGACCTGTAGCCTCG	BC	TNBC2	None	0.05	CLONE1442	Non_clonal	Bmem	C8_Switched_Bmem
BC2_GGGACCTGTCTCTTTA	BC	TNBC2	IGHG1	0.0325444	CLONE943	BC_clone	NA	NA
BC2_GGGAGATTCTAGAGTC	BC	TNBC2	IGHG3	0.00576369	CLONE1530	Non_clonal	Bmem	C4_IgM_CD27_Bmem
BC2_GGGATGAAGAGGGATA	BC	TNBC2	IGHM	0.0204678	CLONE1537	Non_clonal	Bmem	C6_CD1chigh_Bmem
BC2_GGGATGAGTTTAAGCC	BC	TNBC2	IGHM	0	CLONE1059	Non_clonal	NA	NA
BC2_GGGCACTAGATGGGTC	BC	TNBC2	IGHG2	0.0406977	CLONE1576	Non_clonal	Bmem	C8_Switched_Bmem
BC2_GGGCACTAGCTGGAAC	BC	TNBC2	IGHM	0.0321637	CLONE1659	Non_clonal	NA	NA
BC2_GGGCATCAGGCTAGAC	BC	TNBC2	IGHA1	0.0606936	CLONE973	Non_clonal	Bmem	C3_CCR7high_Bmem
BC2_GGGCATCAGTGGGTTG	BC	TNBC2	IGHA1	0.0232558	CLONE1505	Non_clonal	Bmem	C8_Switched_Bmem
BC2_GGGCATCTCATACGGT	BC	TNBC2	IGHM	0	CLONE1395	Non_clonal	NA	NA
BC2_GGGTCTGTCAGCTCTC	BC	TNBC2	IGHG1	0.00874636	CLONE949	BC_clone	Bmem	C8_Switched_Bmem
BC2_GGGTCTGTCATATCGG	BC	TNBC2	IGHG1	0.0469208	CLONE1035	BC_clone	NA	NA
BC2_GGTATTGAGGCCCTTG	BC	TNBC2	IGHG2	0.159021	CLONE1021	BC_clone	Bmem	C10_CD99high_Bmem
BC2_GGTATTGGTACATCCA	BC	TNBC2	IGHM	0.0523256	CLONE1709	Non_clonal	NA	NA
BC2_GGTGAAGAGGTCGGAT	BC	TNBC2	IGHA1	0.0353982	CLONE1639	Non_clonal	Bmem	C8_Switched_Bmem
BC2_GGTGTTAGTCCGACGT	BC	TNBC2	IGHG2	0.0558824	CLONE1694	Non_clonal	Bmem	C8_Switched_Bmem
BC2_GTAACGTAGAGGTAGA	BC	TNBC2	IGHG2	0.066474	CLONE1552	Non_clonal	Bmem	C10_CD99high_Bmem
BC2_GTAACTGCAAGAGGCT	BC	TNBC2	IGHM	0.0606061	CLONE985	Non_clonal	NA	NA
BC2_GTAACTGCAGCCAATT	BC	TNBC2	IGHG2	0.0181269	CLONE1631	Non_clonal	Bmem	C8_Switched_Bmem
BC2_GTACGTAAGAACTCGG	BC	TNBC2	IGHA1	0.0351906	CLONE1243	Non_clonal	Bmem	C4_IgM_CD27_Bmem
BC2_GTACGTACAGCATGAG	BC	TNBC2	IGHM	0.0434783	CLONE940	Non_clonal	NA	NA
BC2_GTACGTAGTGCAACTT	BC	TNBC2	IGHG1	0.0346821	CLONE1265	Non_clonal	Bmem	C8_Switched_Bmem
BC2_GTACGTATCGTATCAG	BC	TNBC2	IGHG2	0.0612245	CLONE1297	Non_clonal	NA	NA
BC2_GTACTCCAGTTTCCTT	BC	TNBC2	IGHA2	0.0474777	CLONE1414	Non_clonal	Bmem	C4_IgM_CD27_Bmem
BC2_GTACTCCCATTACCTT	BC	TNBC2	IGHA1	0.0690691	CLONE1577	Non_clonal	NA	NA
BC2_GTACTTTCAATGTAAG	BC	TNBC2	IGHM	0.026087	CLONE1043	Non_clonal	Bmem	C7_CD24high_Bmem
BC2_GTACTTTGTACTTCTT	BC	TNBC2	IGHA1	0.00867052	CLONE1019	Non_clonal	Bmem	C8_Switched_Bmem
BC2_GTACTTTGTCGTCTTC	BC	TNBC2	IGHG3	0.0325444	CLONE943	BC_clone	NA	NA
BC2_GTACTTTTCCAAAGTC	BC	TNBC2	IGHM	0.0798817	CLONE1665	Non_clonal	Bmem	C8_Switched_Bmem
BC2_GTAGTCAGTTCAACCA	BC	TNBC2	None	0.0611621	CLONE1123	Non_clonal	NA	NA
BC2_GTAGTCATCCGTTGTC	BC	TNBC2	IGHM	0.0323529	CLONE1497	Non_clonal	Bmem	C7_CD24high_Bmem
BC2_GTATTCTCAATACGCT	BC	TNBC2	IGHG3	0.0235988	CLONE1405	Non_clonal	Bmem	C4_IgM_CD27_Bmem
BC2_GTCAAGTAGGTACTCT	BC	TNBC2	IGHG2	0.0351906	CLONE1353	Non_clonal	Bmem	C8_Switched_Bmem
BC2_GTCAAGTAGTTAGCGG	BC	TNBC2	IGHG1	0.0416667	CLONE1098	BC_clone	NA	NA
BC2_GTCAAGTCAAAGTCAA	BC	TNBC2	IGHG1	0.00874636	CLONE949	BC_clone	Bmem	C10_CD99high_Bmem
BC2_GTCACAAAGAACAACT	BC	TNBC2	IGHG3	0.048048	CLONE1013	Non_clonal	Bmem	C8_Switched_Bmem
BC2_GTCACAAAGGACCACA	BC	TNBC2	IGHG1	0.00297619	CLONE1444	Non_clonal	NA	NA
BC2_GTCACGGAGATATGGT	BC	TNBC2	None	0.0393939	CLONE1661	Non_clonal	NA	NA
BC2_GTCACGGAGGTGCTAG	BC	TNBC2	IGHA1	0.0593472	CLONE1313	Non_clonal	Bmem	C4_IgM_CD27_Bmem
BC2_GTCACGGGTGTTCTTT	BC	TNBC2	IGHG1	0.0689655	CLONE1125	Non_clonal	NA	NA
BC2_GTCACGGGTTACTGAC	BC	TNBC2	IGHG3	0.120588	CLONE1385	Non_clonal	NA	NA
BC2_GTCACGGTCCCAAGTA	BC	TNBC2	IGHM	0.0145773	CLONE1467	Non_clonal	Bmem	C8_Switched_Bmem
BC2_GTCATTTGTAATCGTC	BC	TNBC2	IGHA1	0.0412979	CLONE992	Non_clonal	NA	NA
BC2_GTCATTTGTACCAGTT	BC	TNBC2	IGHA1	0.035503	CLONE1299	Non_clonal	NA	NA
BC2_GTCCTCAGTCCTGCTT	BC	TNBC2	None	0.0185759	CLONE1230	Non_clonal	NA	NA
BC2_GTCGGGTCACCAGCAC	BC	TNBC2	IGHA2	0.00824176	CLONE1623	Non_clonal	Bmem	C7_CD24high_Bmem
BC2_GTCGGGTTCCTATTCA	BC	TNBC2	IGHA2	0.111765	CLONE1714	Non_clonal	Bmem	C10_CD99high_Bmem
BC2_GTCGTAACACGCCAGT	BC	TNBC2	IGHG2	0.0466472	CLONE1361	Non_clonal	NA	NA
BC2_GTCTCGTCATGTAGTC	BC	TNBC2	IGHA1	0.0298507	CLONE1138	Non_clonal	NA	NA
BC2_GTCTCGTTCGTTTAGG	BC	TNBC2	IGHM	0	CLONE1712	Non_clonal	NA	NA
BC2_GTCTTCGCACTATCTT	BC	TNBC2	None	0.04	CLONE1126	Non_clonal	Bmem	C8_Switched_Bmem
BC2_GTCTTCGTCCGTCATC	BC	TNBC2	IGHG1	0.0591716	CLONE1529	Non_clonal	Bmem	C8_Switched_Bmem
BC2_GTGAAGGCATTAGGCT	BC	TNBC2	IGHA1	0.137313	CLONE1381	Non_clonal	NA	NA
BC2_GTGAAGGGTACTCAAC	BC	TNBC2	IGHG1	0.108187	CLONE1371	Non_clonal	NA	NA
BC2_GTGCAGCAGCCACGTC	BC	TNBC2	IGHG1	0.0325444	CLONE943	BC_clone	Bmem	C10_CD99high_Bmem
BC2_GTGCAGCAGCGTAATA	BC	TNBC2	IGHG1	0.0207101	CLONE943	BC_clone	Bmem	C10_CD99high_Bmem
BC2_GTGCAGCCAGGCGATA	BC	TNBC2	IGHM	0.041543	CLONE1341	Non_clonal	Bmem	C7_CD24high_Bmem
BC2_GTGCATATCCAAACTG	BC	TNBC2	IGHM	0.0639535	CLONE1534	Non_clonal	NA	NA
BC2_GTGCATATCTTAGCCC	BC	TNBC2	IGHG1	0.0759878	CLONE1033	Non_clonal	Bmem	C10_CD99high_Bmem
BC2_GTGCGGTGTCTACCTC	BC	TNBC2	IGHA1	0.0925373	CLONE994	Non_clonal	Bmem	C8_Switched_Bmem
BC2_GTGCTTCCAAAGGTGC	BC	TNBC2	IGHG2	0.066474	CLONE1062	Non_clonal	Bmem	C4_IgM_CD27_Bmem
BC2_GTGGGTCAGTCTCCTC	BC	TNBC2	IGHM	0.0118343	CLONE1584	Non_clonal	NA	NA
BC2_GTGGGTCTCGGAAACG	BC	TNBC2	IGHG2	0.0748503	CLONE1190	Non_clonal	Bmem	C7_CD24high_Bmem
BC2_GTGTGCGTCCAGGGCT	BC	TNBC2	IGHA1	0.0678466	CLONE1114	BC_clone	Bmem	C3_CCR7high_Bmem
BC2_GTGTTAGAGAATAGGG	BC	TNBC2	IGHM	0.0643275	CLONE1107	Non_clonal	Bmem	C8_Switched_Bmem
BC2_GTGTTAGCACCACGTG	BC	TNBC2	IGHG2	0.0780347	CLONE1323	Non_clonal	Bmem	C10_CD99high_Bmem
BC2_GTGTTAGCATCACGTA	BC	TNBC2	IGHA1	0.045977	CLONE1105	Non_clonal	Bmem	C10_CD99high_Bmem
BC2_GTGTTAGCATGCAACT	BC	TNBC2	IGHM	0.0477612	CLONE1076	Non_clonal	Bmem	C8_Switched_Bmem
BC2_GTTACAGGTCAGGACA	BC	TNBC2	IGHG3	0.0205279	CLONE1186	Non_clonal	NA	NA
BC2_GTTCATTAGGTGTTAA	BC	TNBC2	IGHG2	0.033033	CLONE1375	Non_clonal	B_CD14	C13_CD14_Atypical_B
BC2_GTTCATTGTATCACCA	BC	TNBC2	IGHM	0.0507042	CLONE1008	Non_clonal	Bmem	C4_IgM_CD27_Bmem
BC2_GTTCATTTCGGTGTCG	BC	TNBC2	IGHM	0	CLONE1097	Non_clonal	NA	NA
BC2_GTTCGGGCACTCTGTC	BC	TNBC2	IGHM	0.0146199	CLONE1246	Non_clonal	B_CD14	C13_CD14_Atypical_B
BC2_GTTTCTATCCACGACG	BC	TNBC2	IGHA1	0.0443787	CLONE945	Non_clonal	B_CD14	C13_CD14_Atypical_B
BC2_TAAACCGAGGCTCTTA	BC	TNBC2	IGHG2	0.0892857	CLONE1499	Non_clonal	Bmem	C10_CD99high_Bmem
BC2_TAAACCGCAAGTTAAG	BC	TNBC2	IGHM	0.0205882	CLONE906	Non_clonal	Bmem	C6_CD1chigh_Bmem
BC2_TAAGAGAAGTAGCCGA	BC	TNBC2	IGHG3	0.104956	CLONE1085	BC_clone	Bmem	C10_CD99high_Bmem
BC2_TAAGAGACACGACTCG	BC	TNBC2	IGHG1	0.171687	CLONE1494	Non_clonal	NA	NA
BC2_TAAGCGTGTTACCGAT	BC	TNBC2	IGHA1	0.057971	CLONE1240	Non_clonal	Bmem	C3_CCR7high_Bmem
BC2_TACACGATCCTGCTTG	BC	TNBC2	IGHM	0	CLONE1271	Non_clonal	Naive	C2_Naive_B
BC2_TACGGGCGTATAGGGC	BC	TNBC2	IGHM	0.0267062	CLONE908	Non_clonal	Bmem	C7_CD24high_Bmem
BC2_TACGGGCTCTTAGCCC	BC	TNBC2	IGHM	0.085044	CLONE1356	Non_clonal	Bmem	C8_Switched_Bmem
BC2_TACTCATCACCAGCAC	BC	TNBC2	IGHG3	0.0791789	CLONE1175	Non_clonal	NA	NA
BC2_TACTCATGTGCCTGGT	BC	TNBC2	IGHG2	0.105572	CLONE1358	Non_clonal	Bmem	C8_Switched_Bmem
BC2_TACTCATTCGGTTCGG	BC	TNBC2	IGHG1	0.0636364	CLONE1402	Non_clonal	NA	NA
BC2_TACTCATTCTTGTTTG	BC	TNBC2	IGHG2	0.0504451	CLONE954	Non_clonal	Bmem	C7_CD24high_Bmem
BC2_TACTCGCAGTACGTAA	BC	TNBC2	IGHG2	0.0495627	CLONE1087	Non_clonal	Bmem	C8_Switched_Bmem
BC2_TACTCGCTCCACGTGG	BC	TNBC2	IGHG1	0.0730994	CLONE967	Non_clonal	Bmem	C4_IgM_CD27_Bmem
BC2_TACTTACAGGACGAAA	BC	TNBC2	IGHM	0.014245	CLONE1702	Non_clonal	Bmem	C7_CD24high_Bmem
BC2_TACTTACCAAGAGTCG	BC	TNBC2	IGHM	0.0412979	CLONE986	Non_clonal	Bmem	C7_CD24high_Bmem
BC2_TACTTGTCACATCCAA	BC	TNBC2	IGHM	0.0261628	CLONE1002	Non_clonal	Bmem	C7_CD24high_Bmem
BC2_TACTTGTCACGGTGTC	BC	TNBC2	IGHG2	0.0821114	CLONE1283	Non_clonal	NA	NA
BC2_TACTTGTCAGCCACCA	BC	TNBC2	IGHM	0.00588235	CLONE1334	Non_clonal	NA	NA
BC2_TACTTGTGTGGGTCAA	BC	TNBC2	None	0.0893372	CLONE961	Non_clonal	NA	NA
BC2_TAGCCGGAGCACCGCT	BC	TNBC2	IGHD	0	CLONE1535	Non_clonal	Naive	C2_Naive_B
BC2_TAGCCGGGTAAGTTCC	BC	TNBC2	IGHM	0.00298507	CLONE1377	Non_clonal	Bmem	C7_CD24high_Bmem
BC2_TAGCCGGTCGAATCCA	BC	TNBC2	IGHG3	0.0825688	CLONE1007	Non_clonal	Bmem	C10_CD99high_Bmem
BC2_TAGGCATAGATGTCGG	BC	TNBC2	IGHA1	0.0598291	CLONE1130	Non_clonal	Bmem	C8_Switched_Bmem
BC2_TAGTGGTAGCATGGCA	BC	TNBC2	IGHM	0	CLONE1565	Non_clonal	Naive	C2_Naive_B
BC2_TAGTGGTAGGCTCAGA	BC	TNBC2	IGHG2	0.0443787	CLONE1369	Non_clonal	NA	NA
BC2_TAGTGGTGTAACGTTC	BC	TNBC2	IGHM	0	CLONE1211	Non_clonal	Naive	C3_CCR7high_Bmem
BC2_TAGTGGTGTGTAATGA	BC	TNBC2	None	0.0408163	CLONE1068	Non_clonal	Bmem	C8_Switched_Bmem
BC2_TAGTGGTGTTAAGATG	BC	TNBC2	IGHM	0.0581395	CLONE1359	Non_clonal	Naive	C1_Nur77high_Naive
BC2_TAGTTGGTCAACACCA	BC	TNBC2	IGHM	0	CLONE923	Non_clonal	NA	NA
BC2_TATCTCACACACTGCG	BC	TNBC2	IGHA1	0.0283286	CLONE1633	Non_clonal	NA	NA
BC2_TATCTCAGTCAAAGCG	BC	TNBC2	IGHG1	0.0588235	CLONE1318	Non_clonal	Bmem	C8_Switched_Bmem
BC2_TATCTCAGTCTCTCTG	BC	TNBC2	IGHG1	0.0914454	CLONE1674	Non_clonal	Bmem	C8_Switched_Bmem
BC2_TATCTCATCCGAGCCA	BC	TNBC2	IGHM	0.0725076	CLONE1690	Non_clonal	Bmem	C7_CD24high_Bmem
BC2_TATGCCCCAGGATCGA	BC	TNBC2	IGHA1	0.0911765	CLONE1446	Non_clonal	Bmem	C8_Switched_Bmem
BC2_TATGCCCCAGGGTATG	BC	TNBC2	IGHG1	0.0151976	CLONE1519	Non_clonal	NA	NA
BC2_TATGCCCTCCAGTAGT	BC	TNBC2	IGHG1	0.0674487	CLONE1206	Non_clonal	NA	NA
BC2_TATTACCAGATGTGTA	BC	TNBC2	IGHM	0	CLONE1490	Non_clonal	Naive	C2_Naive_B
BC2_TATTACCGTTGGGACA	BC	TNBC2	IGHG1	0.0207101	CLONE943	BC_clone	B_CD14	C13_CD14_Atypical_B
BC2_TCAACGACACGCGAAA	BC	TNBC2	None	0.00319489	CLONE1155	Non_clonal	NA	NA
BC2_TCAACGACAGCTCCGA	BC	TNBC2	IGHM	0.0538922	CLONE1247	Non_clonal	NA	NA
BC2_TCAATCTTCTGCAAGT	BC	TNBC2	IGHA1	0.0630631	CLONE1351	Non_clonal	NA	NA
BC2_TCACAAGAGTCCAGGA	BC	TNBC2	IGHG3	0.081571	CLONE1526	Non_clonal	Bmem	C8_Switched_Bmem
BC2_TCACAAGGTGGCAAAC	BC	TNBC2	IGHG2	0.0966767	CLONE1192	Non_clonal	Bmem	C8_Switched_Bmem
BC2_TCACGAACACGTCAGC	BC	TNBC2	IGHG2	0.03003	CLONE1284	Non_clonal	Bmem	C9_Nur77high_Bmem
BC2_TCACGAAGTAGCCTCG	BC	TNBC2	IGHG1	0.0325444	CLONE1208	Non_clonal	NA	NA
BC2_TCAGATGGTCTCTCTG	BC	TNBC2	IGHG2	0	CLONE946	Non_clonal	Bmem	C10_CD99high_Bmem
BC2_TCAGATGTCGTCTGCT	BC	TNBC2	IGHG2	0.111111	CLONE1696	Non_clonal	Bmem	C10_CD99high_Bmem
BC2_TCAGCAACAGTTCCCT	BC	TNBC2	IGHA1	0.152493	CLONE1289	Non_clonal	NA	NA
BC2_TCAGCAATCTTAGCCC	BC	TNBC2	IGHG2	0.103933	CLONE1606	Non_clonal	Bmem	C6_CD1chigh_Bmem
BC2_TCAGGATAGCTAACAA	BC	TNBC2	IGHG2	0.127219	CLONE1278	Non_clonal	Bmem	C6_CD1chigh_Bmem
BC2_TCAGGATCAGCTGTAT	BC	TNBC2	IGHG1	0.0672515	CLONE1194	BC_clone	NA	NA
BC2_TCAGGTACACCATGTA	BC	TNBC2	IGHG1	0.00874636	CLONE949	BC_clone	B_CD14	C13_CD14_Atypical_B
BC2_TCAGGTAGTGCCTGTG	BC	TNBC2	IGHG1	0.0776119	CLONE1296	Non_clonal	NA	NA
BC2_TCAGGTAGTGTAAGTA	BC	TNBC2	IGHG1	0.0144928	CLONE1336	BC_clone	NA	NA
BC2_TCAGGTATCGATAGAA	BC	TNBC2	IGHM	0.0225352	CLONE1300	Non_clonal	NA	NA
BC2_TCATTACCAGACGTAG	BC	TNBC2	IGHG1	0.0737463	CLONE1174	Non_clonal	Bmem	C8_Switched_Bmem
BC2_TCATTACGTGGACGAT	BC	TNBC2	IGHA1	0.0634441	CLONE971	BC_clone	Bmem	C4_IgM_CD27_Bmem
BC2_TCATTACTCAGAGACG	BC	TNBC2	IGHA1	0.106509	CLONE1069	Non_clonal	Bmem	C8_Switched_Bmem
BC2_TCATTACTCATTGCGA	BC	TNBC2	IGHM	0	CLONE904	Non_clonal	Naive	C1_Nur77high_Naive
BC2_TCATTTGAGCTAGTTC	BC	TNBC2	IGHG1	0.0202899	CLONE996	BC_clone	NA	NA
BC2_TCCACACGTCTTCGTC	BC	TNBC2	IGHA1	0.074184	CLONE1517	Non_clonal	Bmem	C4_IgM_CD27_Bmem
BC2_TCCACACGTTAGAACA	BC	TNBC2	IGHM	0.0266272	CLONE1028	Non_clonal	Bmem	C7_CD24high_Bmem
BC2_TCCACACTCTATCCTA	BC	TNBC2	IGHG1	0.0597015	CLONE1061	Non_clonal	NA	NA
BC2_TCCCGATGTACCGTTA	BC	TNBC2	IGHG3	0.0377907	CLONE942	Non_clonal	NA	NA
BC2_TCCCGATGTCATCCCT	BC	TNBC2	IGHM	0	CLONE1320	Non_clonal	Naive	C3_CCR7high_Bmem
BC2_TCCCGATTCAATAAGG	BC	TNBC2	IGHM	0.0501475	CLONE924	Non_clonal	Bmem	C7_CD24high_Bmem
BC2_TCGAGGCAGTGGAGTC	BC	TNBC2	IGHM	0.058651	CLONE1134	Non_clonal	Bmem	C8_Switched_Bmem
BC2_TCGAGGCGTAAATGAC	BC	TNBC2	None	0.0116618	CLONE1705	Non_clonal	NA	NA
BC2_TCGCGAGCAACAACCT	BC	TNBC2	IGHM	0.0295858	CLONE1301	Non_clonal	Bmem	C4_IgM_CD27_Bmem
BC2_TCGCGAGCAAGCGAGT	BC	TNBC2	IGHG1	0.1	CLONE1065	Non_clonal	Bmem	C8_Switched_Bmem
BC2_TCGCGTTAGCCACGCT	BC	TNBC2	IGHG2	0.0597015	CLONE1274	Non_clonal	Bmem	C8_Switched_Bmem
BC2_TCGCGTTAGGAATCGC	BC	TNBC2	IGHA1	0.0811594	CLONE1368	Non_clonal	NA	NA
BC2_TCGCGTTCAGTCAGCC	BC	TNBC2	IGHA1	0.060423	CLONE971	BC_clone	B_CD14	C13_CD14_Atypical_B
BC2_TCGCGTTGTGTGAAAT	BC	TNBC2	IGHA1	0.0693642	CLONE1242	Non_clonal	NA	NA
BC2_TCGGGACCAACTGGCC	BC	TNBC2	IGHG1	0.170732	CLONE1398	Non_clonal	Bmem	C10_CD99high_Bmem
BC2_TCGGGACGTAAGTGGC	BC	TNBC2	IGHA1	0.0858726	CLONE1036	Non_clonal	NA	NA
BC2_TCGGTAAAGCTGATAA	BC	TNBC2	IGHM	0	CLONE1634	Non_clonal	NA	NA
BC2_TCGTACCTCGTTACGA	BC	TNBC2	IGHM	0.0368098	CLONE1654	Non_clonal	NA	NA
BC2_TCGTAGAAGTCACGCC	BC	TNBC2	IGHM	0.0116279	CLONE1447	Non_clonal	Bmem	C8_Switched_Bmem
BC2_TCGTAGATCCAGGGCT	BC	TNBC2	IGHA1	0.0678466	CLONE1114	BC_clone	NA	NA
BC2_TCTCATAAGATCACGG	BC	TNBC2	IGHG2	0.0869565	CLONE1122	Non_clonal	NA	NA
BC2_TCTGAGAAGCCGATTT	BC	TNBC2	None	0.0424242	CLONE1545	Non_clonal	Bmem	C8_Switched_Bmem
BC2_TCTGAGAGTTGCGCAC	BC	TNBC2	IGHG1	0.0202899	CLONE996	BC_clone	NA	NA
BC2_TCTGAGATCAGCTCGG	BC	TNBC2	IGHG1	0.00574713	CLONE1153	BC_clone	NA	NA
BC2_TCTGGAAAGTCAAGGC	BC	TNBC2	IGHG3	0.147147	CLONE1419	Non_clonal	Bmem	C8_Switched_Bmem
BC2_TCTGGAACAATCGAAA	BC	TNBC2	IGHA1	0.0416667	CLONE1238	Non_clonal	Bmem	C8_Switched_Bmem
BC2_TCTTCGGGTCGCCATG	BC	TNBC2	IGHG1	0.124629	CLONE1011	BC_clone	NA	NA
BC2_TCTTTCCGTCCATGAT	BC	TNBC2	IGHA1	0.0471976	CLONE1588	Non_clonal	NA	NA
BC2_TCTTTCCTCAACGAAA	BC	TNBC2	IGHG1	0.0722543	CLONE1232	Non_clonal	Bmem	C10_CD99high_Bmem
BC2_TCTTTCCTCGTTTGCC	BC	TNBC2	IGHA1	0.0238806	CLONE1397	Non_clonal	Bmem	C10_CD99high_Bmem
BC2_TCTTTCCTCTGTTTGT	BC	TNBC2	None	0.0833333	CLONE1649	Non_clonal	Bmem	C10_CD99high_Bmem
BC2_TGAAAGAAGCTAAGAT	BC	TNBC2	None	0.170659	CLONE1676	Non_clonal	NA	NA
BC2_TGAAAGACATGGAATA	BC	TNBC2	None	0.105263	CLONE1496	Non_clonal	NA	NA
BC2_TGACAACCATTGCGGC	BC	TNBC2	IGHA1	0.0534125	CLONE1655	Non_clonal	NA	NA
BC2_TGACAACTCCTATGTT	BC	TNBC2	IGHA1	0.0780781	CLONE1670	Non_clonal	NA	NA
BC2_TGACGGCAGAAACCGC	BC	TNBC2	IGHG1	0.130303	CLONE1650	Non_clonal	Bmem	C6_CD1chigh_Bmem
BC2_TGACTAGTCATAGCAC	BC	TNBC2	IGHG1	0.0524781	CLONE1172	Non_clonal	Bmem	C8_Switched_Bmem
BC2_TGACTAGTCATTATCC	BC	TNBC2	IGHA1	0.0558824	CLONE1235	Non_clonal	NA	NA
BC2_TGAGCCGTCTCCAGGG	BC	TNBC2	IGHM	0.0315186	CLONE1408	Non_clonal	NA	NA
BC2_TGAGGGAGTAAATACG	BC	TNBC2	IGHM	0.0383481	CLONE1500	Non_clonal	Bmem	C7_CD24high_Bmem
BC2_TGATTTCCAAACCTAC	BC	TNBC2	IGHM	0.0373563	CLONE1116	Non_clonal	NA	NA
BC2_TGATTTCCAATCCGAT	BC	TNBC2	IGHG1	0.0758017	CLONE952	Non_clonal	Bmem	C8_Switched_Bmem
BC2_TGATTTCGTTGGACCC	BC	TNBC2	IGHA1	0.0144092	CLONE956	Non_clonal	Bmem	C7_CD24high_Bmem
BC2_TGATTTCTCATCGATG	BC	TNBC2	IGHG3	0.129909	CLONE1071	Non_clonal	Bmem	C8_Switched_Bmem
BC2_TGATTTCTCGGCCGAT	BC	TNBC2	IGHD	0	CLONE1293	Non_clonal	NA	NA
BC2_TGCACCTAGCTACCTA	BC	TNBC2	IGHA1	0.0641399	CLONE1326	Non_clonal	Bmem	C4_IgM_CD27_Bmem
BC2_TGCACCTGTCATGCAT	BC	TNBC2	None	0.112392	CLONE958	Non_clonal	Bmem	C8_Switched_Bmem
BC2_TGCCAAAAGCCCTAAT	BC	TNBC2	IGHM	0.0615836	CLONE1254	Non_clonal	Bmem	C8_Switched_Bmem
BC2_TGCCAAATCACTTCAT	BC	TNBC2	IGHM	0.0728863	CLONE1455	Non_clonal	NA	NA
BC2_TGCCCATGTGTATGGG	BC	TNBC2	IGHG2	0.0612245	CLONE1458	Non_clonal	Bmem	C8_Switched_Bmem
BC2_TGCCCTAGTCGTCTTC	BC	TNBC2	None	0.160883	CLONE1493	Non_clonal	NA	NA
BC2_TGCCCTAGTTATGTGC	BC	TNBC2	IGHM	0	CLONE1528	Non_clonal	NA	NA
BC2_TGCCCTATCCCTGACT	BC	TNBC2	IGHG1	0.0410557	CLONE1549	Non_clonal	Bmem	C8_Switched_Bmem
BC2_TGCGCAGAGAGCTTCT	BC	TNBC2	IGHG1	0.0976331	CLONE1502	Non_clonal	Bmem	C8_Switched_Bmem
BC2_TGCGGGTGTTCGAATC	BC	TNBC2	None	0.0838509	CLONE1200	Non_clonal	NA	NA
BC2_TGCGTGGAGACTCGGA	BC	TNBC2	None	0.027027	CLONE1513	Non_clonal	NA	NA
BC2_TGCGTGGCACCAGATT	BC	TNBC2	IGHA2	0.0294118	CLONE1305	Non_clonal	Bmem	C6_CD1chigh_Bmem
BC2_TGCGTGGCAGCAGTTT	BC	TNBC2	IGHA1	0.0457143	CLONE1225	Non_clonal	Bmem	C8_Switched_Bmem
BC2_TGCGTGGGTTCATGGT	BC	TNBC2	IGHG1	0.0581395	CLONE1343	Non_clonal	NA	NA
BC2_TGCGTGGTCAGCTGGC	BC	TNBC2	IGHM	0.0238095	CLONE1365	Non_clonal	NA	NA
BC2_TGCTACCCAATGAAAC	BC	TNBC2	IGHM	0.0433526	CLONE1339	Non_clonal	Bmem	C8_Switched_Bmem
BC2_TGCTACCCATTTGCCC	BC	TNBC2	IGHM	0.0739645	CLONE1669	Non_clonal	Bmem	C10_CD99high_Bmem
BC2_TGCTGCTCAATGGAAT	BC	TNBC2	IGHM	0.0208333	CLONE1277	Non_clonal	Bmem	C4_IgM_CD27_Bmem
BC2_TGCTGCTCAGCCAATT	BC	TNBC2	IGHA1	0.0447761	CLONE1239	Non_clonal	Bmem	C4_IgM_CD27_Bmem
BC2_TGCTGCTGTGTGGCTC	BC	TNBC2	IGHM	0.0146199	CLONE1314	Non_clonal	NA	NA
BC2_TGGACGCGTACGCACC	BC	TNBC2	IGHM	0	CLONE951	Non_clonal	Naive	C3_CCR7high_Bmem
BC2_TGGACGCTCGACGGAA	BC	TNBC2	None	0.0157729	CLONE1668	Non_clonal	NA	NA
BC2_TGGCCAGTCTTACCTA	BC	TNBC2	IGHA1	0.0884146	CLONE1461	Non_clonal	Bmem	C4_IgM_CD27_Bmem
BC2_TGGCGCAAGTAGCCGA	BC	TNBC2	IGHG3	0.112094	CLONE1193	Non_clonal	NA	NA
BC2_TGGCGCACAATGACCT	BC	TNBC2	IGHG2	0.0647059	CLONE1698	Non_clonal	Bmem	C10_CD99high_Bmem
BC2_TGGCTGGTCAACCATG	BC	TNBC2	IGHM	0.0575758	CLONE1199	Non_clonal	NA	NA
BC2_TGGGAAGTCGCAGGCT	BC	TNBC2	IGHA2	0.0325444	CLONE1001	Non_clonal	Bmem	C8_Switched_Bmem
BC2_TGGGCGTCACAGGCCT	BC	TNBC2	IGHA1	0.0900901	CLONE1575	Non_clonal	NA	NA
BC2_TGGGCGTGTCAGAGGT	BC	TNBC2	IGHG1	0.00874636	CLONE949	BC_clone	NA	NA
BC2_TGGTTAGCATGCCACG	BC	TNBC2	IGHA1	0.0694864	CLONE1675	Non_clonal	NA	NA
BC2_TGGTTCCTCACATACG	BC	TNBC2	IGHA2	0.0371429	CLONE1373	Non_clonal	Bmem	C7_CD24high_Bmem
BC2_TGGTTCCTCGGTTCGG	BC	TNBC2	IGHG2	0.0771513	CLONE1563	Non_clonal	NA	NA
BC2_TGTATTCAGCCTCGTG	BC	TNBC2	None	0.113497	CLONE1525	Non_clonal	NA	NA
BC2_TGTATTCAGCTCCCAG	BC	TNBC2	IGHG1	0.00874636	CLONE949	BC_clone	NA	NA
BC2_TGTATTCAGCTCCTTC	BC	TNBC2	IGHG1	0.0730994	CLONE1483	Non_clonal	Bmem	C8_Switched_Bmem
BC2_TGTATTCTCTGAGGGA	BC	TNBC2	IGHA2	0.0349854	CLONE1391	Non_clonal	NA	NA
BC2_TGTCCCATCGTTGACA	BC	TNBC2	IGHG1	0.0264706	CLONE980	Non_clonal	Bmem	C8_Switched_Bmem
BC2_TGTGGTAAGGAGCGTT	BC	TNBC2	IGHG2	0.0495627	CLONE1437	Non_clonal	NA	NA
BC2_TGTGTTTCACGGCGTT	BC	TNBC2	IGHA1	0.0584795	CLONE1332	Non_clonal	Bmem	C8_Switched_Bmem
BC2_TGTTCCGAGTCTCGGC	BC	TNBC2	None	0.0325444	CLONE943	BC_clone	B_CD14	C13_CD14_Atypical_B
BC2_TGTTCCGCAGGATTGG	BC	TNBC2	IGHG3	0.0739645	CLONE1620	Non_clonal	Bmem	C8_Switched_Bmem
BC2_TTAACTCAGAAGGTTT	BC	TNBC2	IGHA2	0.0244648	CLONE1481	Non_clonal	Bmem	C4_IgM_CD27_Bmem
BC2_TTAACTCAGTGGTCCC	BC	TNBC2	IGHA1	0.0860534	CLONE1103	Non_clonal	Bmem	C8_Switched_Bmem
BC2_TTAACTCCATTGGTAC	BC	TNBC2	IGHM	0	CLONE1113	Non_clonal	Naive	C1_Nur77high_Naive
BC2_TTAACTCGTAGAGGAA	BC	TNBC2	IGHG2	0.0446429	CLONE1328	Non_clonal	Bmem	C4_IgM_CD27_Bmem
BC2_TTAACTCGTCCTCTTG	BC	TNBC2	IGHG1	0.0178042	CLONE1345	Non_clonal	NA	NA
BC2_TTAACTCGTCGGCACT	BC	TNBC2	IGHG1	0.104956	CLONE963	BC_clone	NA	NA
BC2_TTAACTCTCCCGGATG	BC	TNBC2	IGHM	0.0179104	CLONE1102	Non_clonal	NA	NA
BC2_TTAGGACCAAACCCAT	BC	TNBC2	IGHM	0	CLONE1079	Non_clonal	NA	NA
BC2_TTAGGACGTATTCGTG	BC	TNBC2	IGHA2	0.0385757	CLONE1095	Non_clonal	Bmem	C7_CD24high_Bmem
BC2_TTAGGCAAGTACGACG	BC	TNBC2	IGHG1	0.0144928	CLONE1009	Non_clonal	Naive	C12_GC
BC2_TTAGGCACAATGGAGC	BC	TNBC2	IGHM	0.00294985	CLONE1695	Non_clonal	NA	NA
BC2_TTAGGCACACCAACCG	BC	TNBC2	IGHM	0.0265487	CLONE1426	Non_clonal	Bmem	C4_IgM_CD27_Bmem
BC2_TTAGGCAGTACCGTAT	BC	TNBC2	IGHM	0.0588235	CLONE1115	Non_clonal	Bmem	C4_IgM_CD27_Bmem
BC2_TTAGGCATCAACGGGA	BC	TNBC2	IGHG2	0.0263158	CLONE1429	Non_clonal	B_CD14	C13_CD14_Atypical_B
BC2_TTAGTTCCACCGATAT	BC	TNBC2	None	0.0349854	CLONE1133	Non_clonal	Bmem	C3_CCR7high_Bmem
BC2_TTAGTTCGTAATCGTC	BC	TNBC2	IGHM	0.0726744	CLONE1091	Non_clonal	Bmem	C7_CD24high_Bmem
BC2_TTAGTTCTCCTTGGTC	BC	TNBC2	IGHG3	0.085044	CLONE1003	Non_clonal	NA	NA
BC2_TTATGCTCACCCAGTG	BC	TNBC2	IGHG2	0	CLONE1027	Non_clonal	Bmem	C10_CD99high_Bmem
BC2_TTATGCTGTCCAACTA	BC	TNBC2	IGHG1	0	CLONE1684	Non_clonal	NA	NA
BC2_TTCGAAGAGGTGCTTT	BC	TNBC2	None	0.133333	CLONE1310	Non_clonal	NA	NA
BC2_TTCGAAGCAACACCTA	BC	TNBC2	IGHA1	0.0606061	CLONE1475	Non_clonal	NA	NA
BC2_TTCGAAGGTGCCTGGT	BC	TNBC2	None	0.0443038	CLONE1638	Non_clonal	NA	NA
BC2_TTCGGTCAGGCTATCT	BC	TNBC2	IGHG3	0.00852273	CLONE1268	Non_clonal	Bmem	C10_CD99high_Bmem
BC2_TTCGGTCGTTCCGTCT	BC	TNBC2	IGHM	0.0263158	CLONE1217	Non_clonal	Bmem	C4_IgM_CD27_Bmem
BC2_TTCGGTCTCCGGCACA	BC	TNBC2	IGHM	0.0467836	CLONE937	Non_clonal	NA	NA
BC2_TTCTCCTGTCTGCCAG	BC	TNBC2	IGHG2	0.0471976	CLONE1672	Non_clonal	Bmem	C4_IgM_CD27_Bmem
BC2_TTCTTAGAGGACATTA	BC	TNBC2	IGHG2	0.110145	CLONE1386	Non_clonal	Bmem	C4_IgM_CD27_Bmem
BC2_TTGACTTGTTTCGCTC	BC	TNBC2	IGHG2	0.0964912	CLONE918	Non_clonal	NA	NA
BC2_TTGCCGTCACTGTGTA	BC	TNBC2	IGHA1	0.0597015	CLONE1370	Non_clonal	Bmem	C8_Switched_Bmem
BC2_TTGCCGTCAGAGTGTG	BC	TNBC2	IGHG3	0	CLONE998	Non_clonal	Bmem	C4_IgM_CD27_Bmem
BC2_TTGCCGTTCACTTCAT	BC	TNBC2	IGHM	0	CLONE1611	Non_clonal	Naive	C2_Naive_B
BC2_TTGCGTCGTAGGGTAC	BC	TNBC2	IGHM	0.0377907	CLONE1053	Non_clonal	Bmem	C9_Nur77high_Bmem
BC2_TTGGAACTCTGGTTCC	BC	TNBC2	IGHM	0	CLONE1704	Non_clonal	Bmem	C3_CCR7high_Bmem
BC2_TTGGCAACAGACAAAT	BC	TNBC2	IGHG2	0.0434783	CLONE1396	Non_clonal	NA	NA
BC2_TTGGCAAGTTCCACTC	BC	TNBC2	IGHG1	0.0726744	CLONE1715	Non_clonal	Bmem	C8_Switched_Bmem
BC2_TTTACTGGTAATAGCA	BC	TNBC2	IGHG1	0.034384	CLONE1578	Non_clonal	Bmem	C4_IgM_CD27_Bmem
BC2_TTTATGCTCTTGAGAC	BC	TNBC2	IGHM	0	CLONE931	Non_clonal	NA	NA
BC2_TTTGCGCCACGCATCG	BC	TNBC2	IGHG2	0.0317919	CLONE1330	Non_clonal	Bmem	C8_Switched_Bmem
BC2_TTTGCGCCAGAGTGTG	BC	TNBC2	None	0.103976	CLONE1646	Non_clonal	Bmem	C10_CD99high_Bmem
BC2_TTTGCGCCATGCCTTC	BC	TNBC2	IGHA1	0.042735	CLONE1680	Non_clonal	NA	NA
BC2_TTTGCGCGTGACCAAG	BC	TNBC2	IGHA1	0.0572289	CLONE1322	Non_clonal	NA	NA
BC2_TTTGGTTGTAGCCTCG	BC	TNBC2	IGHG1	0.0325444	CLONE943	BC_clone	NA	NA
BC2_TTTGGTTGTTGTCTTT	BC	TNBC2	IGHA1	0.0449102	CLONE1169	Non_clonal	NA	NA
BC2_TTTGTCAAGCGTTTAC	BC	TNBC2	IGHA1	0.0873494	CLONE1663	Non_clonal	Bmem	C8_Switched_Bmem
BC2_TTTGTCAAGGAACTGC	BC	TNBC2	IGHG1	0.124629	CLONE1011	BC_clone	NA	NA
BC2_TTTGTCACAAGAGGCT	BC	TNBC2	IGHG1	0	CLONE1149	Non_clonal	Plasma	C11_Plasma
BC3_AAAGATGTCGGACAAG	BC	TNBC3	IGHA1	0.141104	CLONE1858	Non_clonal	Bmem	C10_CD99high_Bmem
BC3_AAAGCAATCGTACGGC	BC	TNBC3	IGHA1	0.0778443	CLONE1745	Non_clonal	B_CD14	C13_CD14_Atypical_B
BC3_AAATGCCAGGGCATGT	BC	TNBC3	IGHM	0.0524781	CLONE1918	Non_clonal	Bmem	C7_CD24high_Bmem
BC3_AACACGTGTGCGCTTG	BC	TNBC3	None	0.0515759	CLONE1747	Non_clonal	NA	NA
BC3_AACTCTTCATACTACG	BC	TNBC3	IGHM	0.0205882	CLONE1856	Non_clonal	Bmem	C7_CD24high_Bmem
BC3_AACTGGTCATCTACGA	BC	TNBC3	IGHG1	0.0728863	CLONE1818	Non_clonal	Bmem	C10_CD99high_Bmem
BC3_AACTGGTGTACATGTC	BC	TNBC3	IGHA1	0.133333	CLONE1742	Non_clonal	Bmem	C10_CD99high_Bmem
BC3_AAGACCTTCGAATCCA	BC	TNBC3	IGHM	0.00303951	CLONE1803	Non_clonal	Naive	C3_CCR7high_Bmem
BC3_AAGGTTCCACTGTGTA	BC	TNBC3	IGHG1	0.104651	CLONE1783	Non_clonal	Bmem	C4_IgM_CD27_Bmem
BC3_ACACCAAGTCTCCCTA	BC	TNBC3	IGKC	0.0436047	CLONE1722	Non_clonal	Bmem	C6_CD1chigh_Bmem
BC3_ACACCGGAGCTAAGAT	BC	TNBC3	None	0.0986842	CLONE1891	Non_clonal	Bmem	C10_CD99high_Bmem
BC3_ACACCGGGTCCGAGTC	BC	TNBC3	None	0.0660377	CLONE1902	Non_clonal	NA	NA
BC3_ACAGCCGTCACCTTAT	BC	TNBC3	IGHA2	0.0498534	CLONE1833	Non_clonal	Bmem	C10_CD99high_Bmem
BC3_ACATACGAGGGAGTAA	BC	TNBC3	IGHM	0.0657143	CLONE1752	Non_clonal	Bmem	C7_CD24high_Bmem
BC3_ACCAGTATCCCTAATT	BC	TNBC3	IGHM	0.0722543	CLONE1880	Non_clonal	Bmem	C7_CD24high_Bmem
BC3_ACCCACTTCATAGCAC	BC	TNBC3	None	0.0825397	CLONE1727	Non_clonal	Bmem	C10_CD99high_Bmem
BC3_ACCCACTTCCAATGGT	BC	TNBC3	IGHM	0.0835821	CLONE1812	Non_clonal	Bmem	C7_CD24high_Bmem
BC3_ACCGTAAAGTCCGGTC	BC	TNBC3	IGHM	0.0479042	CLONE1898	Non_clonal	NA	NA
BC3_ACCGTAATCGGTTAAC	BC	TNBC3	IGHA1	0.0402299	CLONE1793	Non_clonal	NA	NA
BC3_ACGATGTTCTATCGCC	BC	TNBC3	IGHM	0.0529412	CLONE1763	Non_clonal	NA	NA
BC3_ACGGAGAAGGCTCAGA	BC	TNBC3	IGHA1	0.0437318	CLONE1846	Non_clonal	Bmem	C10_CD99high_Bmem
BC3_ACGGGTCAGCCAGAAC	BC	TNBC3	IGHG1	0.0818713	CLONE1908	Non_clonal	B_CD14	C13_CD14_Atypical_B
BC3_ACTATCTGTCGCTTCT	BC	TNBC3	IGHD	0.12828	CLONE1845	Non_clonal	Bmem	C10_CD99high_Bmem
BC3_ACTATCTGTTCAGACT	BC	TNBC3	IGHG1	0.0517241	CLONE1841	Non_clonal	Bmem	C10_CD99high_Bmem
BC3_ACTGAACGTTCAGGCC	BC	TNBC3	IGHA1	0.114458	CLONE1885	Non_clonal	Bmem	C10_CD99high_Bmem
BC3_ACTGAGTAGTGACTCT	BC	TNBC3	IGHM	0.0494186	CLONE1796	Non_clonal	Bmem	C6_CD1chigh_Bmem
BC3_ACTGATGCAAATCCGT	BC	TNBC3	IGHA1	0.184751	CLONE1761	Non_clonal	Bmem	C10_CD99high_Bmem
BC3_ACTGTCCTCACTTACT	BC	TNBC3	IGHM	0.0424242	CLONE1892	Non_clonal	Bmem	C7_CD24high_Bmem
BC3_ACTTACTTCGACGGAA	BC	TNBC3	IGHG1	0.0519878	CLONE1788	BC_clone	Plasma	C11_Plasma
BC3_AGACGTTGTTATCCGA	BC	TNBC3	IGHG1	0.0229226	CLONE1823	BC_clone	Bmem	C3_CCR7high_Bmem
BC3_AGCTTGACACGGATAG	BC	TNBC3	IGHG2	0.0408163	CLONE1860	Non_clonal	Bmem	C11_Plasma
BC3_AGGGAGTTCCACGTTC	BC	TNBC3	IGHG1	0.0674487	CLONE1916	Non_clonal	Bmem	C8_Switched_Bmem
BC3_AGGGATGTCCGCGCAA	BC	TNBC3	IGHG1	0.0595238	CLONE1792	Non_clonal	Bmem	C10_CD99high_Bmem
BC3_AGGGTGATCCACGTGG	BC	TNBC3	IGHG1	0.00842697	CLONE1828	Non_clonal	Plasma	C11_Plasma
BC3_AGTGTCAAGAACTCGG	BC	TNBC3	None	0.0774194	CLONE1931	Non_clonal	Bmem	C4_IgM_CD27_Bmem
BC3_ATAGACCCAATCTGCA	BC	TNBC3	None	0.0120846	CLONE1838	Non_clonal	Bmem	C6_CD1chigh_Bmem
BC3_ATCCACCCACAAGCCC	BC	TNBC3	IGHG1	0.159292	CLONE1854	Non_clonal	Bmem	C10_CD99high_Bmem
BC3_ATGCGATCATATGGTC	BC	TNBC3	IGHM	0.0060423	CLONE1863	Non_clonal	Naive	C2_Naive_B
BC3_ATGTGTGGTACGCACC	BC	TNBC3	IGHG2	0.0964912	CLONE1830	Non_clonal	Bmem	C4_IgM_CD27_Bmem
BC3_ATGTGTGGTTATCGGT	BC	TNBC3	IGHD	0.260188	CLONE1912	Non_clonal	NA	NA
BC3_ATTATCCGTACATGTC	BC	TNBC3	None	0.143266	CLONE1927	Non_clonal	NA	NA
BC3_ATTCTACCAAAGGCGT	BC	TNBC3	None	0.0507463	CLONE1843	Non_clonal	Bmem	C10_CD99high_Bmem
BC3_ATTCTACCATCTACGA	BC	TNBC3	None	0	CLONE1780	Non_clonal	Naive	C1_Nur77high_Naive
BC3_ATTTCTGAGAACTCGG	BC	TNBC3	None	0.0323625	CLONE1921	Non_clonal	Naive	C1_Nur77high_Naive
BC3_ATTTCTGTCTCCAGGG	BC	TNBC3	None	0.0877193	CLONE1836	Non_clonal	Bmem	C10_CD99high_Bmem
BC3_CAACCTCGTCCCGACA	BC	TNBC3	IGHG1	0.0725076	CLONE1930	Non_clonal	Bmem	C10_CD99high_Bmem
BC3_CAAGAAACAGCTGGCT	BC	TNBC3	IGHA2	0.0147929	CLONE1936	Non_clonal	Bmem	C10_CD99high_Bmem
BC3_CAAGGCCTCGTGGACC	BC	TNBC3	IGHG1	0.106195	CLONE1825	Non_clonal	Bmem	C8_Switched_Bmem
BC3_CACACAAAGGACAGAA	BC	TNBC3	IGHA1	0.0684524	CLONE1866	Non_clonal	Bmem	C2_Naive_B
BC3_CACACAATCTGGGCCA	BC	TNBC3	IGHA1	0.0686567	CLONE1877	Non_clonal	Bmem	C6_CD1chigh_Bmem
BC3_CACACCTCAGTTAACC	BC	TNBC3	IGHG3	0.0263158	CLONE1933	Non_clonal	Bmem	C8_Switched_Bmem
BC3_CACACTCGTAAACACA	BC	TNBC3	IGHD	0.276923	CLONE1832	Non_clonal	Bmem	C10_CD99high_Bmem
BC3_CACAGGCTCCACGTTC	BC	TNBC3	IGHG3	0.0809249	CLONE1813	Non_clonal	Plasma	C11_Plasma
BC3_CACAGTAAGTACCGGA	BC	TNBC3	None	0.0410557	CLONE1819	Non_clonal	Bmem	C10_CD99high_Bmem
BC3_CACAGTAGTCGCCATG	BC	TNBC3	IGHG1	0.0769231	CLONE1816	BC_clone	B_CD14	C13_CD14_Atypical_B
BC3_CACAGTAGTGCTTCTC	BC	TNBC3	None	0.0959752	CLONE1910	Non_clonal	Bmem	C10_CD99high_Bmem
BC3_CACATAGTCAGCTGGC	BC	TNBC3	IGHG1	0.0150602	CLONE1775	Non_clonal	Bmem	C10_CD99high_Bmem
BC3_CACATAGTCGGAAACG	BC	TNBC3	IGHA1	0.0488506	CLONE1922	Non_clonal	Bmem	C10_CD99high_Bmem
BC3_CACATTTCAGTCCTTC	BC	TNBC3	IGHA1	0.0958084	CLONE1915	Non_clonal	Naive	C3_CCR7high_Bmem
BC3_CACCAGGAGCAGCCTC	BC	TNBC3	IGHG1	0.151786	CLONE1753	Non_clonal	Plasma	C11_Plasma
BC3_CACCAGGAGCCAGGAT	BC	TNBC3	IGHG1	0.0532544	CLONE1768	Non_clonal	Bmem	C10_CD99high_Bmem
BC3_CACCTTGTCCGCTGTT	BC	TNBC3	IGHG1	0.0816327	CLONE1873	Non_clonal	Bmem	C10_CD99high_Bmem
BC3_CAGCAGCTCAGAGCTT	BC	TNBC3	IGHM	0.0149254	CLONE1732	Non_clonal	Bmem	C6_CD1chigh_Bmem
BC3_CAGCGACAGTAACCCT	BC	TNBC3	IGHG2	0.0893372	CLONE1801	Non_clonal	Bmem	C6_CD1chigh_Bmem
BC3_CAGCGACCAGCCAATT	BC	TNBC3	None	0.0981013	CLONE1853	Non_clonal	NA	NA
BC3_CAGCGACCAGCCAGAA	BC	TNBC3	IGHG1	0.106509	CLONE1840	Non_clonal	Bmem	C11_Plasma
BC3_CAGCGACTCGTAGGAG	BC	TNBC3	IGHG2	0.041543	CLONE1822	Non_clonal	Plasma	C11_Plasma
BC3_CAGGTGCAGATACACA	BC	TNBC3	None	0.056962	CLONE1776	Non_clonal	B_CD14	C13_CD14_Atypical_B
BC3_CAGTCCTTCGCATGAT	BC	TNBC3	IGHG2	0.175074	CLONE1748	Non_clonal	NA	NA
BC3_CATATTCTCATCGGAT	BC	TNBC3	None	0.110063	CLONE1764	Non_clonal	NA	NA
BC3_CATCAAGCAAAGAATC	BC	TNBC3	IGHA2	0.0445104	CLONE1778	BC_clone	Plasma	C11_Plasma
BC3_CATGACACATGGTTGT	BC	TNBC3	IGHM	0.0441176	CLONE1871	Non_clonal	Bmem	C3_CCR7high_Bmem
BC3_CATTATCTCTACGAGT	BC	TNBC3	IGHM	0.0514286	CLONE1938	Non_clonal	Bmem	C4_IgM_CD27_Bmem
BC3_CATTCGCGTAAGGGAA	BC	TNBC3	IGHM	0.0527859	CLONE1888	Non_clonal	Bmem	C3_CCR7high_Bmem
BC3_CCAATCCTCAGATAAG	BC	TNBC3	IGHG1	0.138138	CLONE1925	Non_clonal	NA	NA
BC3_CCATTCGGTACCTACA	BC	TNBC3	IGHG1	0.123867	CLONE1756	Non_clonal	Bmem	C10_CD99high_Bmem
BC3_CCCAATCCATGCTAGT	BC	TNBC3	IGHD	0.180233	CLONE1760	Non_clonal	Bmem	C10_CD99high_Bmem
BC3_CCCAGTTAGTCGAGTG	BC	TNBC3	IGHG1	0.0564972	CLONE1849	Non_clonal	Bmem	C10_CD99high_Bmem
BC3_CCGTACTCATGTAGTC	BC	TNBC3	IGHD	0	CLONE1928	Non_clonal	Naive	C3_CCR7high_Bmem
BC3_CCTACACCAACACCCG	BC	TNBC3	IGHM	0.103858	CLONE1738	Non_clonal	NA	NA
BC3_CCTACCAAGCTGCGAA	BC	TNBC3	IGHM	0	CLONE1867	Non_clonal	Naive	C3_CCR7high_Bmem
BC3_CCTCTGATCTTTAGGG	BC	TNBC3	IGHG3	0.0505952	CLONE1743	Non_clonal	B_CD14	C13_CD14_Atypical_B
BC3_CCTTCCCGTGAGGCTA	BC	TNBC3	IGHM	0.0515152	CLONE1720	Non_clonal	Naive	C1_Nur77high_Naive
BC3_CCTTCCCTCGCTTAGA	BC	TNBC3	IGHG1	0.0769231	CLONE1816	BC_clone	NA	NA
BC3_CCTTCGACATGAACCT	BC	TNBC3	None	0.0489297	CLONE1926	Non_clonal	NA	NA
BC3_CCTTTCTTCAGAGCTT	BC	TNBC3	IGHM	0.0174927	CLONE1896	Non_clonal	Bmem	C6_CD1chigh_Bmem
BC3_CCTTTCTTCTGCGTAA	BC	TNBC3	IGHM	0.0513595	CLONE1857	Non_clonal	Bmem	C7_CD24high_Bmem
BC3_CGAGAAGCAGCTCGAC	BC	TNBC3	None	0.132308	CLONE1937	Non_clonal	Naive	C3_CCR7high_Bmem
BC3_CGATTGAGTGCCTGGT	BC	TNBC3	IGHM	0.0285714	CLONE1772	Non_clonal	Naive	C3_CCR7high_Bmem
BC3_CGCTATCTCGCAAACT	BC	TNBC3	IGHG2	0.168168	CLONE1729	BC_clone	Bmem	C10_CD99high_Bmem
BC3_CGGACACGTCTGCCAG	BC	TNBC3	IGHG1	0.101156	CLONE1883	Non_clonal	NA	NA
BC3_CGGAGCTGTCAAGCGA	BC	TNBC3	IGHG1	0.0778443	CLONE1851	Non_clonal	Bmem	C10_CD99high_Bmem
BC3_CGGTTAAAGGGTCGAT	BC	TNBC3	IGHG1	0.0855457	CLONE1852	Non_clonal	Bmem	C10_CD99high_Bmem
BC3_CGTAGCGCATCTACGA	BC	TNBC3	IGHA1	0.0208333	CLONE1762	Non_clonal	B_CD14	C13_CD14_Atypical_B
BC3_CGTAGGCTCTACTTAC	BC	TNBC3	IGHG1	0.0527859	CLONE1789	Non_clonal	Plasma	C11_Plasma
BC3_CGTCACTAGGAGTAGA	BC	TNBC3	IGHM	0.020649	CLONE1740	Non_clonal	Bmem	C7_CD24high_Bmem
BC3_CGTGAGCAGTTGAGAT	BC	TNBC3	IGHM	0.0267857	CLONE1913	Non_clonal	Naive	C3_CCR7high_Bmem
BC3_CGTGTAATCACATACG	BC	TNBC3	IGHM	0.0117647	CLONE1895	Non_clonal	Bmem	C10_CD99high_Bmem
BC3_CGTTCTGTCTGAAAGA	BC	TNBC3	IGHG1	0.0519878	CLONE1788	BC_clone	Bmem	C3_CCR7high_Bmem
BC3_CTAACTTGTATAGGTA	BC	TNBC3	IGHA1	0.0318841	CLONE1920	Non_clonal	Bmem	C10_CD99high_Bmem
BC3_CTACCCAAGCTTATCG	BC	TNBC3	IGHM	0.041543	CLONE1919	Non_clonal	Bmem	C10_CD99high_Bmem
BC3_CTAGAGTGTGAGGCTA	BC	TNBC3	IGHG1	0.101156	CLONE1884	Non_clonal	Bmem	C9_Nur77high_Bmem
BC3_CTCCTAGAGATGGCGT	BC	TNBC3	IGHM	0.0176991	CLONE1903	Non_clonal	Bmem	C6_CD1chigh_Bmem
BC3_CTCCTAGTCATATCGG	BC	TNBC3	IGHM	0.0178042	CLONE1900	Non_clonal	Bmem	C3_CCR7high_Bmem
BC3_CTCGAAACATCGTCGG	BC	TNBC3	IGHA1	0.0900901	CLONE1864	Non_clonal	NA	NA
BC3_CTCGTACCAGACAAAT	BC	TNBC3	IGHM	0.0319767	CLONE1808	Non_clonal	Bmem	C7_CD24high_Bmem
BC3_CTCTAATTCCGTCATC	BC	TNBC3	None	0.108108	CLONE1799	Non_clonal	Bmem	C10_CD99high_Bmem
BC3_CTGATCCAGAGTACAT	BC	TNBC3	IGHG1	0.057971	CLONE1723	Non_clonal	NA	NA
BC3_CTGCGGAGTGATGTCT	BC	TNBC3	IGHG1	0.153846	CLONE1802	Non_clonal	Bmem	C10_CD99high_Bmem
BC3_CTGGTCTAGAAACCGC	BC	TNBC3	IGHA1	0.0720461	CLONE1751	Non_clonal	Bmem	C10_CD99high_Bmem
BC3_CTTAACTAGAGTAAGG	BC	TNBC3	IGHA1	0.0660661	CLONE1725	Non_clonal	Bmem	C7_CD24high_Bmem
BC3_CTTAACTGTCACACGC	BC	TNBC3	None	0.124601	CLONE1932	Non_clonal	Bmem	C10_CD99high_Bmem
BC3_CTTAACTGTTCGTGAT	BC	TNBC3	IGHG1	0.0794118	CLONE1804	Non_clonal	Bmem	C10_CD99high_Bmem
BC3_CTTGGCTAGTAATCCC	BC	TNBC3	None	0.0520231	CLONE1861	Non_clonal	Bmem	C10_CD99high_Bmem
BC3_CTTTGCGAGAGGTTAT	BC	TNBC3	None	0.131737	CLONE1906	Non_clonal	Bmem	C10_CD99high_Bmem
BC3_CTTTGCGGTATCACCA	BC	TNBC3	IGHG1	0.168168	CLONE1729	BC_clone	Bmem	C10_CD99high_Bmem
BC3_GAAACTCTCCTAGAAC	BC	TNBC3	None	0.104167	CLONE1872	Non_clonal	Bmem	C4_IgM_CD27_Bmem
BC3_GAAGCAGTCCAACCAA	BC	TNBC3	None	0.0932476	CLONE1831	Non_clonal	Bmem	C4_IgM_CD27_Bmem
BC3_GAATAAGCACAGTCGC	BC	TNBC3	IGHG1	0.03207	CLONE1785	Non_clonal	Naive	C3_CCR7high_Bmem
BC3_GAATAAGGTCGGCATC	BC	TNBC3	IGHM	0.0787172	CLONE1909	Non_clonal	Bmem	C7_CD24high_Bmem
BC3_GACAGAGCAAGTTGTC	BC	TNBC3	IGHM	0.0118694	CLONE1749	Non_clonal	Bmem	C2_Naive_B
BC3_GACCTGGGTGTGCCTG	BC	TNBC3	IGHD	0.156156	CLONE1868	Non_clonal	Bmem	C6_CD1chigh_Bmem
BC3_GACGCGTGTGTAACGG	BC	TNBC3	None	0.0852941	CLONE1837	Non_clonal	Bmem	C5_CD27_minus_Atypical_Bmem
BC3_GACGCGTTCACGACTA	BC	TNBC3	IGHA1	0.060423	CLONE1731	Non_clonal	Bmem	C4_IgM_CD27_Bmem
BC3_GACGTGCGTGGTAACG	BC	TNBC3	IGHG1	0.0703364	CLONE1724	BC_clone	Naive	C3_CCR7high_Bmem
BC3_GACGTGCGTGTAACGG	BC	TNBC3	IGHG1	0.0703364	CLONE1724	BC_clone	NA	NA
BC3_GACTACAGTCGTTGTA	BC	TNBC3	None	0.145631	CLONE1774	Non_clonal	Bmem	C10_CD99high_Bmem
BC3_GAGCAGAGTCGCGGTT	BC	TNBC3	IGHM	0	CLONE1881	Non_clonal	Naive	C3_CCR7high_Bmem
BC3_GAGCAGAGTTCATGGT	BC	TNBC3	None	0.136905	CLONE1741	Non_clonal	Bmem	C10_CD99high_Bmem
BC3_GATCGATGTGGCCCTA	BC	TNBC3	IGHG3	0.12931	CLONE1875	Non_clonal	Bmem	C9_Nur77high_Bmem
BC3_GATCGCGAGACTGGGT	BC	TNBC3	None	0.133929	CLONE1795	Non_clonal	Bmem	C10_CD99high_Bmem
BC3_GCAGTTATCGCGATCG	BC	TNBC3	IGHG1	0.0539773	CLONE1769	Non_clonal	Plasma	C11_Plasma
BC3_GCATGTATCTCGAGTA	BC	TNBC3	IGHM	0	CLONE1719	Non_clonal	Naive	C1_Nur77high_Naive
BC3_GCCAAATAGAGGTAGA	BC	TNBC3	IGHG3	0.017192	CLONE1823	BC_clone	NA	NA
BC3_GCCAAATCACCCAGTG	BC	TNBC3	IGHM	0.058651	CLONE1809	Non_clonal	Bmem	C10_CD99high_Bmem
BC3_GCCTCTAAGCAATATG	BC	TNBC3	None	0.138235	CLONE1834	Non_clonal	Bmem	C10_CD99high_Bmem
BC3_GCCTCTAAGTAAGTAC	BC	TNBC3	IGHG1	0.0755814	CLONE1886	BC_clone	Plasma	C11_Plasma
BC3_GCCTCTAGTACTTAGC	BC	TNBC3	IGHM	0.0242424	CLONE1887	Non_clonal	NA	NA
BC3_GCGCCAACAAGAGTCG	BC	TNBC3	IGHG1	0.0680473	CLONE1869	Non_clonal	Bmem	C10_CD99high_Bmem
BC3_GCGCGATAGCTTTGGT	BC	TNBC3	IGHG1	0.0463768	CLONE1782	BC_clone	B_CD14	C13_CD14_Atypical_B
BC3_GCGCGATTCGCCTGAG	BC	TNBC3	IGHG1	0.0847953	CLONE1811	Non_clonal	B_CD14	C13_CD14_Atypical_B
BC3_GGACAAGGTGATAAGT	BC	TNBC3	None	0.0906433	CLONE1798	Non_clonal	Bmem	C9_Nur77high_Bmem
BC3_GGACAGAGTGAAGGCT	BC	TNBC3	None	0.0699708	CLONE1874	Non_clonal	Bmem	C7_CD24high_Bmem
BC3_GGACGTCCACTCTGTC	BC	TNBC3	IGHA2	0.113095	CLONE1771	Non_clonal	NA	NA
BC3_GGAGCAAGTTGCGTTA	BC	TNBC3	IGHG1	0.0115274	CLONE1735	Non_clonal	NA	NA
BC3_GGATGTTTCGCTAGCG	BC	TNBC3	None	0.0542857	CLONE1766	BC_clone	Bmem	C10_CD99high_Bmem
BC3_GGCGACTGTTACGTCA	BC	TNBC3	IGHM	0.0325444	CLONE1784	Non_clonal	Bmem	C3_CCR7high_Bmem
BC3_GGCTCGAAGTTAACGA	BC	TNBC3	None	0.0718954	CLONE1739	Non_clonal	Bmem	C7_CD24high_Bmem
BC3_GGCTGGTCAAAGGTGC	BC	TNBC3	IGHG1	0.0439883	CLONE1901	Non_clonal	Bmem	C10_CD99high_Bmem
BC3_GGGAGATTCAGGCGAA	BC	TNBC3	IGHA1	0.0363636	CLONE1794	Non_clonal	Bmem	C7_CD24high_Bmem
BC3_GGGATGATCTTGTATC	BC	TNBC3	IGHA1	0.0384615	CLONE1826	Non_clonal	NA	NA
BC3_GTAACTGCACTCTGTC	BC	TNBC3	IGHM	0	CLONE1847	Non_clonal	Naive	C3_CCR7high_Bmem
BC3_GTAGGCCCATCGTCGG	BC	TNBC3	IGHA1	0.253644	CLONE1767	Non_clonal	Bmem	C10_CD99high_Bmem
BC3_GTAGTCATCGCCTGAG	BC	TNBC3	None	0.0860927	CLONE1757	Non_clonal	Bmem	C7_CD24high_Bmem
BC3_GTCAAGTTCATGTGGT	BC	TNBC3	None	0.0938511	CLONE1754	Non_clonal	Bmem	C6_CD1chigh_Bmem
BC3_GTCATTTGTTAGATGA	BC	TNBC3	IGHM	0.00589971	CLONE1827	Non_clonal	Bmem	C7_CD24high_Bmem
BC3_GTGCGGTCATGGGAAC	BC	TNBC3	None	0.0238095	CLONE1810	Non_clonal	Bmem	C6_CD1chigh_Bmem
BC3_GTGTGCGGTATATGGA	BC	TNBC3	IGHG1	0.0868263	CLONE1839	Non_clonal	Bmem	C10_CD99high_Bmem
BC3_GTGTGCGTCTCCAACC	BC	TNBC3	IGHM	0.0769231	CLONE1899	Non_clonal	Bmem	C6_CD1chigh_Bmem
BC3_GTGTTAGAGGGAACGG	BC	TNBC3	IGHG1	0.0835821	CLONE1744	Non_clonal	Plasma	C11_Plasma
BC3_GTTAAGCCAGTCGTGC	BC	TNBC3	IGHM	0.020649	CLONE1777	Non_clonal	NA	NA
BC3_GTTTCTAGTTCAGGCC	BC	TNBC3	IGHM	0	CLONE1758	Non_clonal	Bmem	C3_CCR7high_Bmem
BC3_GTTTCTATCCTGTACC	BC	TNBC3	IGHM	0	CLONE1929	Non_clonal	Naive	C2_Naive_B
BC3_TAAACCGAGGACGAAA	BC	TNBC3	None	0.0567164	CLONE1773	Non_clonal	Bmem	C10_CD99high_Bmem
BC3_TAAACCGCATTGGCGC	BC	TNBC3	IGHG1	0.0755814	CLONE1886	BC_clone	NA	NA
BC3_TAAACCGGTCTGCGGT	BC	TNBC3	None	0.121302	CLONE1737	Non_clonal	Bmem	C10_CD99high_Bmem
BC3_TAAACCGGTGTCTGAT	BC	TNBC3	IGHM	0.0323529	CLONE1787	Non_clonal	Bmem	C7_CD24high_Bmem
BC3_TAAACCGGTTGGACCC	BC	TNBC3	IGHM	0.0666667	CLONE1750	Non_clonal	Bmem	C7_CD24high_Bmem
BC3_TAAGCGTTCGTATCAG	BC	TNBC3	IGHG1	0.0997067	CLONE1878	Non_clonal	Bmem	C10_CD99high_Bmem
BC3_TAAGTGCAGCCAACAG	BC	TNBC3	IGHG1	0.0494186	CLONE1890	Non_clonal	Bmem	C5_CD27_minus_Atypical_Bmem
BC3_TAAGTGCCAGGACCCT	BC	TNBC3	IGHG3	0	CLONE1897	Non_clonal	Naive	C3_CCR7high_Bmem
BC3_TACACGAAGGACGAAA	BC	TNBC3	None	0.101796	CLONE1935	Non_clonal	NA	NA
BC3_TACAGTGCAAAGAATC	BC	TNBC3	IGHA2	0.0445104	CLONE1778	BC_clone	NA	NA
BC3_TACCTTATCAGCGATT	BC	TNBC3	IGHG2	0.0467836	CLONE1805	Non_clonal	Bmem	C10_CD99high_Bmem
BC3_TACGGGCAGGGAGTAA	BC	TNBC3	IGHD	0.104478	CLONE1770	Non_clonal	NA	NA
BC3_TATCAGGTCGTACGGC	BC	TNBC3	IGHM	0.0442478	CLONE1820	Non_clonal	Bmem	C7_CD24high_Bmem
BC3_TATCTCATCATGTCTT	BC	TNBC3	IGHG1	0.0521739	CLONE1782	BC_clone	NA	NA
BC3_TCAACGAAGCAGCCTC	BC	TNBC3	IGHM	0.0449102	CLONE1893	Non_clonal	Bmem	C6_CD1chigh_Bmem
BC3_TCAACGAAGTGACATA	BC	TNBC3	IGHM	0.0317919	CLONE1923	Non_clonal	Bmem	C6_CD1chigh_Bmem
BC3_TCACAAGCATGGATGG	BC	TNBC3	IGHG1	0.0201149	CLONE1882	Non_clonal	Plasma	C11_Plasma
BC3_TCCACACCAAACTGCT	BC	TNBC3	IGHG1	0.155689	CLONE1733	BC_clone	Plasma	C11_Plasma
BC3_TCCACACCAACTGCTA	BC	TNBC3	IGHG1	0.155689	CLONE1733	BC_clone	NA	NA
BC3_TCGGTAAGTCGCGTGT	BC	TNBC3	IGHG1	0.0438596	CLONE1817	Non_clonal	Plasma	C11_Plasma
BC3_TCTATTGAGCTTCGCG	BC	TNBC3	IGHG3	0.111437	CLONE1904	Non_clonal	Bmem	C10_CD99high_Bmem
BC3_TCTATTGAGTATGACA	BC	TNBC3	IGHA2	0.195122	CLONE1759	Non_clonal	Bmem	C13_CD14_Atypical_B
BC3_TCTATTGTCACCAGGC	BC	TNBC3	None	0.0813253	CLONE1779	Non_clonal	Bmem	C6_CD1chigh_Bmem
BC3_TCTTCGGTCGGACAAG	BC	TNBC3	IGHG1	0.0718563	CLONE1862	Non_clonal	NA	NA
BC3_TCTTTCCGTTGAGTTC	BC	TNBC3	None	0.120846	CLONE1814	Non_clonal	Bmem	C8_Switched_Bmem
BC3_TGAAAGAAGGACAGCT	BC	TNBC3	IGHA2	0.0295858	CLONE1889	Non_clonal	Plasma	C11_Plasma
BC3_TGAAAGATCCGGGTGT	BC	TNBC3	IGHM	0.027027	CLONE1939	Non_clonal	Bmem	C7_CD24high_Bmem
BC3_TGACTTTCATAACCTG	BC	TNBC3	IGHM	0	CLONE1855	Non_clonal	Naive	C3_CCR7high_Bmem
BC3_TGAGCATGTAAACACA	BC	TNBC3	IGHG1	0.0542857	CLONE1766	BC_clone	NA	NA
BC3_TGAGCATGTAATTGGA	BC	TNBC3	IGHA1	0.0644258	CLONE1905	Non_clonal	Bmem	C10_CD99high_Bmem
BC3_TGCCCATAGCCGTCGT	BC	TNBC3	None	0.103659	CLONE1829	Non_clonal	Bmem	C6_CD1chigh_Bmem
BC3_TGCCCTACACAGCCCA	BC	TNBC3	IGHG1	0.025788	CLONE1823	BC_clone	NA	NA
BC3_TGCCCTATCTTCAACT	BC	TNBC3	IGHA1	0.0348837	CLONE1911	Non_clonal	Bmem	C4_IgM_CD27_Bmem
BC3_TGCGGGTGTCTAGTGT	BC	TNBC3	None	0.056962	CLONE1790	Non_clonal	Bmem	C10_CD99high_Bmem
BC3_TGCGTGGCAAGAAAGG	BC	TNBC3	None	0.141176	CLONE1730	Non_clonal	NA	NA
BC3_TGCTACCTCTAGCACA	BC	TNBC3	IGHA1	0.165644	CLONE1870	Non_clonal	Bmem	C10_CD99high_Bmem
BC3_TGCTGCTAGCACGCCT	BC	TNBC3	IGHG2	0.0442478	CLONE1850	Non_clonal	Bmem	C4_IgM_CD27_Bmem
BC3_TGGCCAGAGTCAAGCG	BC	TNBC3	IGHD	0.147826	CLONE1859	Non_clonal	Bmem	C10_CD99high_Bmem
BC3_TGGCTGGTCGCTGATA	BC	TNBC3	IGHG1	0.13783	CLONE1755	Non_clonal	Bmem	C10_CD99high_Bmem
BC3_TGGGCGTAGCAATCTC	BC	TNBC3	IGHM	0.0406977	CLONE1824	Non_clonal	NA	NA
BC3_TGGGCGTCAGGTCGTC	BC	TNBC3	None	0.10355	CLONE1786	Non_clonal	Bmem	C10_CD99high_Bmem
BC3_TGGTTAGTCCAAAGTC	BC	TNBC3	IGHM	0.0322581	CLONE1876	Non_clonal	NA	NA
BC3_TGGTTCCGTTGGGACA	BC	TNBC3	None	0.0485437	CLONE1765	Non_clonal	Bmem	C6_CD1chigh_Bmem
BC3_TGTATTCCAGTATGCT	BC	TNBC3	IGHG4	0.0674487	CLONE1865	Non_clonal	Bmem	C7_CD24high_Bmem
BC3_TGTGTTTAGCCTCGTG	BC	TNBC3	IGHG1	0.125714	CLONE1721	Non_clonal	Bmem	C10_CD99high_Bmem
BC3_TTATGCTTCACAAACC	BC	TNBC3	IGHM	0.0172414	CLONE1728	Non_clonal	Bmem	C5_CD27_minus_Atypical_Bmem
BC3_TTCTCCTAGATATGCA	BC	TNBC3	IGHM	0.0501475	CLONE1914	Non_clonal	Bmem	C6_CD1chigh_Bmem
BC3_TTCTCCTTCTTGTCAT	BC	TNBC3	IGHG1	0.0584795	CLONE1848	Non_clonal	Plasma	C11_Plasma
BC3_TTCTTAGGTGAGGGTT	BC	TNBC3	IGHG1	0.0922619	CLONE1734	Non_clonal	Bmem	C6_CD1chigh_Bmem
BC3_TTGAACGTCGTCACGG	BC	TNBC3	IGHG1	0.0703364	CLONE1724	BC_clone	B_CD14	C13_CD14_Atypical_B
BC3_TTGACTTTCGGCGGTT	BC	TNBC3	IGHM	0.041791	CLONE1842	Non_clonal	Bmem	C7_CD24high_Bmem
BC3_TTGTAGGTCGAATCCA	BC	TNBC3	IGHD	0.132565	CLONE1726	Non_clonal	Bmem	C10_CD99high_Bmem
BC3_TTTACTGCATAGGATA	BC	TNBC3	IGHG2	0.0524781	CLONE1781	Non_clonal	Bmem	C7_CD24high_Bmem
BC3_TTTACTGTCATGTCTT	BC	TNBC3	IGHM	0.0304878	CLONE1736	Non_clonal	Bmem	C10_CD99high_Bmem
BC3_TTTATGCGTATAGTAG	BC	TNBC3	IGHG1	0.0321637	CLONE1746	Non_clonal	Bmem	C8_Switched_Bmem
BC3_TTTCCTCTCCGCGGTA	BC	TNBC3	IGHM	0.00292398	CLONE1791	Non_clonal	Bmem	C10_CD99high_Bmem
BC3_TTTGCGCCATTAGCCA	BC	TNBC3	None	0.0949555	CLONE1879	Non_clonal	B_CD14	C13_CD14_Atypical_B
BC3_TTTGGTTCAGTCAGAG	BC	TNBC3	IGHM	0.0297619	CLONE1844	Non_clonal	Bmem	C7_CD24high_Bmem
BC4_AAATGCCAGCCGCCTA	BC	TNBC4	None	0.0650155	CLONE1985	Non_clonal	Bmem	C7_CD24high_Bmem
BC4_AACCGCGTCATGCTCC	BC	TNBC4	IGHM	0.00606061	CLONE1993	Non_clonal	Bmem	C4_IgM_CD27_Bmem
BC4_AACTGGTAGGGTATCG	BC	TNBC4	IGHG1	0.0982143	CLONE2044	Non_clonal	Plasma	C11_Plasma
BC4_AACTGGTCACCCATGG	BC	TNBC4	IGHG1	0.0497076	CLONE1968	BC_clone	Plasma	C11_Plasma
BC4_AAGGCAGTCATCGCTC	BC	TNBC4	IGHG1	0.0508982	CLONE1957	BC_clone	NA	NA
BC4_ACCAGTACAAGCGATG	BC	TNBC4	IGHG1	0.0381232	CLONE1975	BC_clone	Bmem	C4_IgM_CD27_Bmem
BC4_ACCTTTAAGCTACCTA	BC	TNBC4	None	0.0670732	CLONE2047	Non_clonal	Bmem	C10_CD99high_Bmem
BC4_ACGAGGAGTAAGGGCT	BC	TNBC4	IGHG1	0.0350877	CLONE1960	BC_clone	Bmem	C7_CD24high_Bmem
BC4_ACGGGTCGTCAATGTC	BC	TNBC4	IGHG1	0.0794118	CLONE1948	Non_clonal	NA	NA
BC4_ACTGAACGTGTGTGCC	BC	TNBC4	IGHG1	0.0176991	CLONE1965	Non_clonal	Bmem	C6_CD1chigh_Bmem
BC4_ACTGATGTCCTAGAAC	BC	TNBC4	IGHG1	0.0538922	CLONE1944	BC_clone	Plasma	C11_Plasma
BC4_ACTGATGTCCTCGCAT	BC	TNBC4	IGHG1	0.0588235	CLONE2068	Non_clonal	Bmem	C4_IgM_CD27_Bmem
BC4_ACTTTCATCCAAATGC	BC	TNBC4	IGHG1	0.0295858	CLONE1962	BC_clone	Plasma	C11_Plasma
BC4_AGAGCGAGTTTGGGCC	BC	TNBC4	IGHG1	0.0680473	CLONE1952	Non_clonal	Plasma	C11_Plasma
BC4_AGCATACAGGTGTTAA	BC	TNBC4	IGHG1	0.0877193	CLONE2006	Non_clonal	Bmem	C11_Plasma
BC4_AGGGATGTCGAACGGA	BC	TNBC4	IGHG1	0.0266272	CLONE2037	Non_clonal	NA	NA
BC4_AGGTCATAGGCGACAT	BC	TNBC4	IGHG1	0.0057971	CLONE2066	Non_clonal	NA	NA
BC4_AGGTCCGTCAGTTGAC	BC	TNBC4	IGHG3	0.0860534	CLONE1959	Non_clonal	Bmem	C4_IgM_CD27_Bmem
BC4_AGTAGTCGTCAGATAA	BC	TNBC4	IGHG1	0.0643275	CLONE2048	BC_clone	Bmem	C9_Nur77high_Bmem
BC4_ATAGACCGTACCGTAT	BC	TNBC4	IGHG1	0.0350877	CLONE2053	Non_clonal	Bmem	C6_CD1chigh_Bmem
BC4_ATCTACTCATTCTTAC	BC	TNBC4	None	0.021148	CLONE2034	Non_clonal	Bmem	C7_CD24high_Bmem
BC4_ATTGGTGAGGTGCACA	BC	TNBC4	None	0.0501567	CLONE1981	Non_clonal	Bmem	C7_CD24high_Bmem
BC4_CACAAACCATCTCCCA	BC	TNBC4	IGHG1	0.0350877	CLONE1960	BC_clone	Bmem	C11_Plasma
BC4_CACAAACGTCTCTTAT	BC	TNBC4	IGHA1	0.0647059	CLONE2061	Non_clonal	Bmem	C7_CD24high_Bmem
BC4_CACAGGCTCTGGGCCA	BC	TNBC4	IGHG1	0.0510511	CLONE1991	BC_clone	NA	NA
BC4_CACAGTATCGTTTAGG	BC	TNBC4	None	0.0375723	CLONE1967	Non_clonal	NA	NA
BC4_CACATAGGTCTCATCC	BC	TNBC4	IGHG1	0.102639	CLONE2028	Non_clonal	Plasma	C11_Plasma
BC4_CACCAGGTCAGTACGT	BC	TNBC4	IGHG1	0.0381232	CLONE1975	BC_clone	Plasma	C11_Plasma
BC4_CAGAGAGCAAGTTGTC	BC	TNBC4	IGHM	0.058309	CLONE1986	Non_clonal	Bmem	C4_IgM_CD27_Bmem
BC4_CAGATCAAGTACTTGC	BC	TNBC4	IGHG1	0.0591716	CLONE1961	Non_clonal	B_CD14	C13_CD14_Atypical_B
BC4_CATCGGGGTTGAACTC	BC	TNBC4	IGHG1	0.0340909	CLONE1980	Non_clonal	Plasma	C11_Plasma
BC4_CCGTACTTCGGTGTTA	BC	TNBC4	IGHG2	0.0544413	CLONE2039	Non_clonal	Plasma	C11_Plasma
BC4_CCTACCAAGCTGATAA	BC	TNBC4	IGHG1	0.0658683	CLONE2036	Non_clonal	Bmem	C10_CD99high_Bmem
BC4_CCTTCCCGTTGAGTTC	BC	TNBC4	IGHG1	0.0502959	CLONE2011	Non_clonal	Bmem	C8_Switched_Bmem
BC4_CCTTCGAAGTGACATA	BC	TNBC4	IGHG3	0.0724638	CLONE1949	Non_clonal	Bmem	C5_CD27_minus_Atypical_Bmem
BC4_CGAACATGTCAGAAGC	BC	TNBC4	IGHG1	0.0625	CLONE1977	Non_clonal	NA	NA
BC4_CGACCTTCACGCGAAA	BC	TNBC4	None	0.0506329	CLONE1969	Non_clonal	Bmem	C10_CD99high_Bmem
BC4_CGACTTCAGCCACTAT	BC	TNBC4	IGHG1	0.00294985	CLONE1974	BC_clone	Naive	C12_GC
BC4_CGCCAAGCAACACCCG	BC	TNBC4	IGHG1	0.0737463	CLONE1942	BC_clone	NA	NA
BC4_CGCTATCTCAGCGACC	BC	TNBC4	IGHA1	0.0292398	CLONE1951	Non_clonal	Bmem	C7_CD24high_Bmem
BC4_CGGACTGGTGCCTGGT	BC	TNBC4	None	0.0507463	CLONE2046	Non_clonal	NA	NA
BC4_CGGACTGGTGCCTTGG	BC	TNBC4	IGHG1	0.0497076	CLONE1968	BC_clone	Bmem	C7_CD24high_Bmem
BC4_CGGAGTCCAGGTTTCA	BC	TNBC4	IGHG2	0.0544413	CLONE2057	Non_clonal	Bmem	C8_Switched_Bmem
BC4_CGTCACTAGGTCATCT	BC	TNBC4	IGHG1	0.0909091	CLONE2031	Non_clonal	NA	NA
BC4_CGTGTCTAGAGCTGCA	BC	TNBC4	None	0.0310559	CLONE2013	Non_clonal	Bmem	C7_CD24high_Bmem
BC4_CTAACTTCAGCATGAG	BC	TNBC4	IGHG1	0.0233236	CLONE2024	Non_clonal	Bmem	C9_Nur77high_Bmem
BC4_CTAACTTCATGGTCTA	BC	TNBC4	IGHG2	0.0381232	CLONE1975	BC_clone	Bmem	C10_CD99high_Bmem
BC4_CTACATTGTTCTGGTA	BC	TNBC4	IGHG1	0.0381232	CLONE1975	BC_clone	Plasma	C11_Plasma
BC4_CTAGAGTCAAACGTGG	BC	TNBC4	IGHG1	0.0524781	CLONE1988	Non_clonal	NA	NA
BC4_CTCTAATGTTCAGACT	BC	TNBC4	IGHG1	0.0204678	CLONE1964	Non_clonal	NA	NA
BC4_CTGAAGTGTGATGTGG	BC	TNBC4	IGHG1	0.0626866	CLONE2026	BC_clone	Bmem	C4_IgM_CD27_Bmem
BC4_CTGATAGTCAGCTGGC	BC	TNBC4	IGHA1	0.0383481	CLONE1984	BC_clone	Bmem	C4_IgM_CD27_Bmem
BC4_CTGCCTAAGATACACA	BC	TNBC4	IGHG1	0.0879765	CLONE1982	Non_clonal	NA	NA
BC4_GAAACTCTCTGCTTGC	BC	TNBC4	IGHG1	0.0643275	CLONE2048	BC_clone	Naive	C12_GC
BC4_GAAGCAGAGACTAGAT	BC	TNBC4	IGHG3	0.0234604	CLONE1946	Non_clonal	NA	NA
BC4_GAATAAGGTAATCACC	BC	TNBC4	IGHG2	0.0652819	CLONE2054	Non_clonal	NA	NA
BC4_GACACGCTCTACCAGA	BC	TNBC4	IGHG1	0.0508982	CLONE1957	BC_clone	B_CD14	C13_CD14_Atypical_B
BC4_GACCTGGGTTTCCACC	BC	TNBC4	IGHG1	0.0865672	CLONE2001	Non_clonal	Bmem	C10_CD99high_Bmem
BC4_GACGTTATCATCGCTC	BC	TNBC4	IGHG1	0.0508982	CLONE1957	BC_clone	Bmem	C7_CD24high_Bmem
BC4_GACTAACTCGCTGATA	BC	TNBC4	IGHG1	0.0118694	CLONE2049	Non_clonal	Plasma	C11_Plasma
BC4_GACTACAGTCTCATCC	BC	TNBC4	IGHG1	0.0766962	CLONE1942	BC_clone	NA	NA
BC4_GACTGCGTCTAGAGTC	BC	TNBC4	IGHA1	0.0867052	CLONE1947	Non_clonal	Bmem	C7_CD24high_Bmem
BC4_GATCGCGCAAGCCATT	BC	TNBC4	IGHG1	0.0860534	CLONE2064	Non_clonal	NA	NA
BC4_GATCGCGCATCACCCT	BC	TNBC4	IGKC	0.0862069	CLONE1973	BC_clone	NA	NA
BC4_GCAAACTTCGGGAGTA	BC	TNBC4	IGHG1	0.0147929	CLONE1962	BC_clone	Bmem	C7_CD24high_Bmem
BC4_GCAGCCATCCAAATGC	BC	TNBC4	None	0.0309598	CLONE1958	Non_clonal	NA	NA
BC4_GCATGATCAGGATCGA	BC	TNBC4	IGHG1	0.0877193	CLONE2016	Non_clonal	Bmem	C3_CCR7high_Bmem
BC4_GCCTCTAAGAGCAATT	BC	TNBC4	IGHA1	0.111111	CLONE2010	Non_clonal	Bmem	C7_CD24high_Bmem
BC4_GCGAGAAAGACAAAGG	BC	TNBC4	IGHG1	0.0722892	CLONE1943	Non_clonal	NA	NA
BC4_GCTCTGTAGATCCCAT	BC	TNBC4	IGHG1	0.0350877	CLONE1960	BC_clone	Bmem	C7_CD24high_Bmem
BC4_GCTGGGTGTCATACTG	BC	TNBC4	IGHG1	0.0381232	CLONE1975	BC_clone	NA	NA
BC4_GGACATTTCGATGAGG	BC	TNBC4	IGHG1	0	CLONE2017	Non_clonal	NA	NA
BC4_GGATGTTGTGTGGTTT	BC	TNBC4	IGHG1	0.00867052	CLONE2020	Non_clonal	NA	NA
BC4_GGCAATTCAAGCTGAG	BC	TNBC4	IGHG1	0.0505952	CLONE2023	Non_clonal	Bmem	C7_CD24high_Bmem
BC4_GGCTCGATCGGAGCAA	BC	TNBC4	IGHG1	0.0766962	CLONE1942	BC_clone	NA	NA
BC4_GGGAGATTCCTCAACC	BC	TNBC4	None	0.1	CLONE2008	Non_clonal	Bmem	C7_CD24high_Bmem
BC4_GGGCATCGTAGTGAAT	BC	TNBC4	None	0.0720721	CLONE1991	BC_clone	NA	NA
BC4_GGGTTGCGTGTGACCC	BC	TNBC4	IGHG1	0.0509915	CLONE1978	Non_clonal	Bmem	C7_CD24high_Bmem
BC4_GGTATTGGTAAATACG	BC	TNBC4	IGHG1	0.034384	CLONE1966	Non_clonal	NA	NA
BC4_GGTGAAGGTACGAAAT	BC	TNBC4	IGHG1	0	CLONE2043	Non_clonal	NA	NA
BC4_GGTGCGTAGTCGCCGT	BC	TNBC4	None	0.00306748	CLONE1972	Non_clonal	NA	NA
BC4_GTATCTTCAACTGCGC	BC	TNBC4	IGHG3	0.0489914	CLONE1945	Non_clonal	Plasma	C11_Plasma
BC4_GTCATTTAGACTTGAA	BC	TNBC4	IGHA1	0.0492754	CLONE1989	Non_clonal	Plasma	C11_Plasma
BC4_GTCCTCACACAACGTT	BC	TNBC4	IGHA1	0.0412979	CLONE1984	BC_clone	Bmem	C4_IgM_CD27_Bmem
BC4_GTGCATAAGCAAATCA	BC	TNBC4	None	0.0738462	CLONE1994	Non_clonal	Bmem	C10_CD99high_Bmem
BC4_GTGCATATCCAAAGTC	BC	TNBC4	IGHG1	0.0828402	CLONE1950	BC_clone	NA	NA
BC4_GTGCTTCCAGGAACGT	BC	TNBC4	IGHG1	0.0510511	CLONE1991	BC_clone	Bmem	C7_CD24high_Bmem
BC4_GTGTGCGAGGTAGCCA	BC	TNBC4	IGHG1	0	CLONE2009	Non_clonal	NA	NA
BC4_GTTTCTACAAGGTGTG	BC	TNBC4	IGHG1	0.0497076	CLONE2030	Non_clonal	Bmem	C5_CD27_minus_Atypical_Bmem
BC4_TAAGAGATCACGAAGG	BC	TNBC4	IGHG3	0.0862069	CLONE1973	BC_clone	Naive	C2_Naive_B
BC4_TACCTATAGGATATAC	BC	TNBC4	IGHA2	0.0810811	CLONE1970	Non_clonal	Bmem	C4_IgM_CD27_Bmem
BC4_TACGGTAGTCCATCCT	BC	TNBC4	IGHG1	0.085044	CLONE1992	Non_clonal	NA	NA
BC4_TACTCATCAGGTGGAT	BC	TNBC4	IGHM	0.00293255	CLONE1987	Non_clonal	NA	NA
BC4_TACTTGTAGCTCCTTC	BC	TNBC4	IGHG1	0.0560472	CLONE2035	Non_clonal	Bmem	C7_CD24high_Bmem
BC4_TAGCCGGGTCGAGTTT	BC	TNBC4	None	0.0859599	CLONE2067	Non_clonal	NA	NA
BC4_TAGGCATTCATCGCTC	BC	TNBC4	IGHG1	0.0508982	CLONE1957	BC_clone	NA	NA
BC4_TATCTCACAAACTGCT	BC	TNBC4	IGHG3	0.0701754	CLONE1983	Non_clonal	Bmem	C4_IgM_CD27_Bmem
BC4_TATCTCACAACTGCTA	BC	TNBC4	IGHG3	0.0146199	CLONE1954	Non_clonal	NA	NA
BC4_TCAACGAGTATAATGG	BC	TNBC4	None	0.0376176	CLONE1940	Non_clonal	NA	NA
BC4_TCAATCTGTAGTGAAT	BC	TNBC4	IGHG1	0.0720721	CLONE1991	BC_clone	Bmem	C7_CD24high_Bmem
BC4_TCACAAGTCTTAGAGC	BC	TNBC4	IGHA2	0.0776119	CLONE1955	Non_clonal	Bmem	C4_IgM_CD27_Bmem
BC4_TCAGATGGTGTAACGG	BC	TNBC4	IGHG1	0.0144509	CLONE2015	Non_clonal	Plasma	C11_Plasma
BC4_TCAGCAATCTGGGCCA	BC	TNBC4	None	0.0428571	CLONE2027	Non_clonal	NA	NA
BC4_TCATTACCACCAACCG	BC	TNBC4	IGHA2	0.0572289	CLONE2014	Non_clonal	Bmem	C7_CD24high_Bmem
BC4_TCCACACGTGCACTTA	BC	TNBC4	IGHG1	0.0438596	CLONE1960	BC_clone	Plasma	C11_Plasma
BC4_TCGCGAGCACGACGAA	BC	TNBC4	IGHG1	0.0568862	CLONE1944	BC_clone	Bmem	C3_CCR7high_Bmem
BC4_TCGGTAATCACCCTCA	BC	TNBC4	None	0.115625	CLONE1990	Non_clonal	Bmem	C4_IgM_CD27_Bmem
BC4_TCGTACCGTACAGACG	BC	TNBC4	None	0.0208333	CLONE2029	BC_clone	NA	NA
BC4_TCGTACCGTTAAAGAC	BC	TNBC4	IGHG1	0.0208333	CLONE2029	BC_clone	Bmem	C9_Nur77high_Bmem
BC4_TCGTACCGTTAAGACA	BC	TNBC4	IGHG1	0.0208333	CLONE2029	BC_clone	NA	NA
BC4_TCGTAGAAGTTAGCGG	BC	TNBC4	IGHG1	0.0550725	CLONE2022	Non_clonal	NA	NA
BC4_TCTCATAAGCGTTTAC	BC	TNBC4	IGHG1	0.0567164	CLONE1979	BC_clone	Bmem	C7_CD24high_Bmem
BC4_TCTCTAAGTAATTGGA	BC	TNBC4	IGHM	0.0687679	CLONE2003	Non_clonal	Bmem	C4_IgM_CD27_Bmem
BC4_TGAGCCGAGCCGCCTA	BC	TNBC4	IGHG1	0.0406977	CLONE2018	Non_clonal	B_CD14	C13_CD14_Atypical_B
BC4_TGCCCTATCCTGTACC	BC	TNBC4	None	0.0740741	CLONE1976	Non_clonal	Bmem	C8_Switched_Bmem
BC4_TGCGCAGCAACACCCG	BC	TNBC4	None	0.125	CLONE2052	Non_clonal	Bmem	C7_CD24high_Bmem
BC4_TGCGCAGTCCGAACGC	BC	TNBC4	IGHA1	0.0909091	CLONE1999	Non_clonal	Bmem	C10_CD99high_Bmem
BC4_TGGTTCCAGTGTCCCG	BC	TNBC4	IGHA2	0.106509	CLONE2065	Non_clonal	Bmem	C10_CD99high_Bmem
BC4_TGTGGTAGTTACAGAA	BC	TNBC4	IGHA1	0.0906344	CLONE1971	Non_clonal	Bmem	C10_CD99high_Bmem
BC4_TGTTCCGGTAGAGGAA	BC	TNBC4	IGHG1	0.0380117	CLONE1941	Non_clonal	B_CD14	C13_CD14_Atypical_B
BC4_TTCGAAGAGATGTCGG	BC	TNBC4	IGHG1	0.0852941	CLONE2012	Non_clonal	Bmem	C9_Nur77high_Bmem
BC4_TTCTCAAGTAAGTTCC	BC	TNBC4	IGHG1	0.0497076	CLONE1968	BC_clone	Bmem	C11_Plasma
BC4_TTCTCAATCTACTATC	BC	TNBC4	IGHG1	0.0318841	CLONE1963	Non_clonal	Naive	C1_Nur77high_Naive
BC4_TTCTCCTCAAGCCATT	BC	TNBC4	IGHG1	0.0597015	CLONE1979	BC_clone	Plasma	C11_Plasma
BC4_TTCTCCTGTGATAAGT	BC	TNBC4	IGHG1	0.00294985	CLONE1974	BC_clone	Plasma	C11_Plasma
BC4_TTGCGTCTCCCAACGG	BC	TNBC4	IGHG1	0.0838323	CLONE1953	Non_clonal	Plasma	C11_Plasma
BC4_TTGTAGGCAACTGCTA	BC	TNBC4	IGHG1	0.0828402	CLONE1950	BC_clone	Bmem	C9_Nur77high_Bmem
BC4_TTGTAGGGTCGCATCG	BC	TNBC4	IGHG3	0.0116618	CLONE2062	Non_clonal	NA	NA
BC4_TTTGGTTAGCCACGTC	BC	TNBC4	IGHG1	0.0626866	CLONE2026	BC_clone	Bmem	C4_IgM_CD27_Bmem
BC5_AAACCTGCAATACGCT	BC	TNBC5	IGHM	0.0416667	CLONE2260	Non_clonal	Bmem	C4_IgM_CD27_Bmem
BC5_AAACGGGAGCTAGTCT	BC	TNBC5	IGHA2	0.0769231	CLONE2910	Non_clonal	NA	NA
BC5_AAACGGGAGGTAGCTG	BC	TNBC5	IGHM	0.00576369	CLONE3090	Non_clonal	NA	NA
BC5_AAACGGGGTAGCTAAA	BC	TNBC5	IGHA1	0.145455	CLONE3316	Non_clonal	Bmem	C8_Switched_Bmem
BC5_AAACGGGGTGGTCTCG	BC	TNBC5	IGHM	0.0280112	CLONE2086	Non_clonal	NA	NA
BC5_AAACGGGGTTGGTGGA	BC	TNBC5	IGHA1	0.0406977	CLONE2279	Non_clonal	Bmem	C8_Switched_Bmem
BC5_AAAGATGGTAAGGGCT	BC	TNBC5	IGHA2	0.0623145	CLONE2100	Non_clonal	Bmem	C8_Switched_Bmem
BC5_AAAGATGGTCCATGAT	BC	TNBC5	IGHG1	0.0114613	CLONE2657	Non_clonal	Bmem	C10_CD99high_Bmem
BC5_AAAGCAAGTAAATGAC	BC	TNBC5	IGHA1	0.021021	CLONE2890	Non_clonal	Bmem	C7_CD24high_Bmem
BC5_AAAGCAATCTTTACAC	BC	TNBC5	IGHG2	0.0794118	CLONE2286	Non_clonal	NA	NA
BC5_AAAGTAGAGTGGAGAA	BC	TNBC5	IGHG1	0.0565476	CLONE3161	Non_clonal	Bmem	C8_Switched_Bmem
BC5_AAAGTAGGTAAGCACG	BC	TNBC5	IGHM	0.0337423	CLONE2613	Non_clonal	Bmem	C5_CD27_minus_Atypical_Bmem
BC5_AAAGTAGGTACCAGTT	BC	TNBC5	IGHG1	0.0205882	CLONE2700	Non_clonal	Bmem	C8_Switched_Bmem
BC5_AAAGTAGGTTAAGTAG	BC	TNBC5	IGHA1	0.0952381	CLONE2962	Non_clonal	Bmem	C7_CD24high_Bmem
BC5_AAAGTAGTCCTAAGTG	BC	TNBC5	None	0.113497	CLONE3248	Non_clonal	Bmem	C8_Switched_Bmem
BC5_AACACGTTCAGAAATG	BC	TNBC5	IGHM	0.056213	CLONE2667	Non_clonal	Bmem	C7_CD24high_Bmem
BC5_AACCATGAGATGCCTT	BC	TNBC5	IGHA2	0.0484848	CLONE2923	Non_clonal	Bmem	C7_CD24high_Bmem
BC5_AACCATGGTCTAGGTT	BC	TNBC5	IGHG2	0.0703812	CLONE2322	Non_clonal	Bmem	C10_CD99high_Bmem
BC5_AACCGCGAGATGTGTA	BC	TNBC5	IGHA2	0.0381232	CLONE2548	Non_clonal	NA	NA
BC5_AACCGCGCATAACCTG	BC	TNBC5	IGHG1	0.0982143	CLONE2661	Non_clonal	NA	NA
BC5_AACCGCGGTACCGCTG	BC	TNBC5	IGHA1	0.0555556	CLONE2705	Non_clonal	Bmem	C8_Switched_Bmem
BC5_AACCGCGTCCAGATCA	BC	TNBC5	IGHM	0.0118694	CLONE2897	Non_clonal	Bmem	C7_CD24high_Bmem
BC5_AACGTTGGTCGAATCT	BC	TNBC5	IGHM	0.034384	CLONE2342	Non_clonal	Bmem	C9_Nur77high_Bmem
BC5_AACGTTGGTGGAAAGA	BC	TNBC5	IGHG1	0.0882353	CLONE2566	Non_clonal	Bmem	C8_Switched_Bmem
BC5_AACTCAGAGAGTGACC	BC	TNBC5	IGHA2	0.0553936	CLONE2448	Non_clonal	Bmem	C4_IgM_CD27_Bmem
BC5_AACTCAGCAAATCCGT	BC	TNBC5	IGHG2	0.0898204	CLONE2854	Non_clonal	Bmem	C8_Switched_Bmem
BC5_AACTCAGGTGCCTGGT	BC	TNBC5	IGHM	0.0405797	CLONE2161	Mix_clone	Bmem	C4_IgM_CD27_Bmem
BC5_AACTCCCTCGGATGTT	BC	TNBC5	IGHG1	0.0271084	CLONE2796	Non_clonal	Bmem	C10_CD99high_Bmem
BC5_AACTCTTGTTCACCTC	BC	TNBC5	IGHG3	0.0612245	CLONE2130	Non_clonal	Bmem	C8_Switched_Bmem
BC5_AACTCTTGTTCGCTAA	BC	TNBC5	IGHG3	0.047619	CLONE2197	Non_clonal	NA	NA
BC5_AACTCTTTCAGGCAAG	BC	TNBC5	IGHM	0.0350877	CLONE2106	Non_clonal	Bmem	C4_IgM_CD27_Bmem
BC5_AACTCTTTCGGAGCAA	BC	TNBC5	IGHA1	0.0446429	CLONE2320	Non_clonal	Bmem	C7_CD24high_Bmem
BC5_AACTCTTTCGTGGTCG	BC	TNBC5	IGHM	0.0060241	CLONE3297	Non_clonal	NA	NA
BC5_AACTGGTGTCTTCGTC	BC	TNBC5	IGHM	0.0634006	CLONE3148	Non_clonal	Bmem	C7_CD24high_Bmem
BC5_AACTTTCGTCATATCG	BC	TNBC5	IGHM	0.0377907	CLONE3099	Non_clonal	NA	NA
BC5_AAGACCTGTACCGGCT	BC	TNBC5	IGHG1	0.045045	CLONE2981	Non_clonal	Bmem	C7_CD24high_Bmem
BC5_AAGCCGCCAAGCCTAT	BC	TNBC5	IGHA2	0.0350877	CLONE2319	Non_clonal	NA	NA
BC5_AAGCCGCTCAGTTCGA	BC	TNBC5	None	0.0447284	CLONE2277	Non_clonal	NA	NA
BC5_AAGCCGCTCTATGTGG	BC	TNBC5	IGHM	0.0176991	CLONE2857	Non_clonal	NA	NA
BC5_AAGGAGCTCCATGAAC	BC	TNBC5	IGHG1	0.0301205	CLONE3274	Non_clonal	Bmem	C8_Switched_Bmem
BC5_AAGGAGCTCCGAAGAG	BC	TNBC5	IGHG3	0.0793201	CLONE2764	Non_clonal	Bmem	C8_Switched_Bmem
BC5_AAGGCAGTCAACTCTT	BC	TNBC5	IGHM	0.0508982	CLONE2073	Non_clonal	Bmem	C7_CD24high_Bmem
BC5_AAGGCAGTCTTAGCCC	BC	TNBC5	IGHM	0.0534125	CLONE3223	Non_clonal	Bmem	C7_CD24high_Bmem
BC5_AAGGTTCCAGCGTAAG	BC	TNBC5	IGHM	0.0420168	CLONE2986	Non_clonal	NA	NA
BC5_AAGGTTCCATCCTTGC	BC	TNBC5	IGHM	0.080597	CLONE2370	Non_clonal	Bmem	C5_CD27_minus_Atypical_Bmem
BC5_AAGGTTCGTAGAGTGC	BC	TNBC5	IGHG2	0.101493	CLONE3140	Non_clonal	Bmem	C8_Switched_Bmem
BC5_AAGGTTCTCGGAGGTA	BC	TNBC5	IGHG1	0.0411765	CLONE2778	Non_clonal	Bmem	C9_Nur77high_Bmem
BC5_AAGTCTGTCAGGCGAA	BC	TNBC5	IGHM	0.0233236	CLONE3275	Non_clonal	Bmem	C7_CD24high_Bmem
BC5_AAGTCTGTCGTTGACA	BC	TNBC5	IGHG1	0.0780781	CLONE2783	Non_clonal	Bmem	C8_Switched_Bmem
BC5_AATCCAGAGACTGGGT	BC	TNBC5	IGHA1	0.0337079	CLONE2343	Non_clonal	Bmem	C8_Switched_Bmem
BC5_AATCCAGCAAAGAATC	BC	TNBC5	None	0.0848485	CLONE3049	Non_clonal	Bmem	C7_CD24high_Bmem
BC5_AATCCAGTCCCAGGTG	BC	TNBC5	IGHG2	0.0598802	CLONE2395	Non_clonal	NA	NA
BC5_AATCCAGTCGCTAGCG	BC	TNBC5	IGHG1	0.0511364	CLONE2942	Non_clonal	Bmem	C8_Switched_Bmem
BC5_AATCGGTAGTGAAGTT	BC	TNBC5	IGHA1	0.0593472	CLONE2973	Non_clonal	Bmem	C10_CD99high_Bmem
BC5_AATCGGTCATCACGAT	BC	TNBC5	IGHG2	0.03207	CLONE3001	Non_clonal	Bmem	C7_CD24high_Bmem
BC5_AATCGGTCATGCCCGA	BC	TNBC5	IGHM	0.047486	CLONE2683	Non_clonal	Bmem	C9_Nur77high_Bmem
BC5_AATCGGTTCCGAACGC	BC	TNBC5	IGHA1	0.0295858	CLONE2848	Non_clonal	Bmem	C6_CD1chigh_Bmem
BC5_ACACCAACAAGCGCTC	BC	TNBC5	IGHG3	0.0295858	CLONE2421	Non_clonal	Bmem	C8_Switched_Bmem
BC5_ACACCCTAGTTACCCA	BC	TNBC5	IGHG1	0.0758017	CLONE2834	Non_clonal	Bmem	C9_Nur77high_Bmem
BC5_ACACCCTAGTTGAGAT	BC	TNBC5	IGHM	0.0408163	CLONE2495	Non_clonal	Bmem	C4_IgM_CD27_Bmem
BC5_ACACCCTCACTGAAGG	BC	TNBC5	IGHG2	0.0442478	CLONE2309	Non_clonal	Bmem	C9_Nur77high_Bmem
BC5_ACACCGGAGACAGGCT	BC	TNBC5	IGHG1	0.0919881	CLONE2363	Non_clonal	Bmem	C9_Nur77high_Bmem
BC5_ACACCGGAGGCATGTG	BC	TNBC5	IGHG1	0.0650888	CLONE2872	Non_clonal	Bmem	C2_Naive_B
BC5_ACACTGAAGTATCTCG	BC	TNBC5	IGHG2	0.0785498	CLONE2752	Non_clonal	Bmem	C3_CCR7high_Bmem
BC5_ACACTGACAAAGTGCG	BC	TNBC5	IGHM	0	CLONE3292	Non_clonal	NA	NA
BC5_ACAGCCGCATGTCCTC	BC	TNBC5	IGHG2	0.0914454	CLONE3282	Non_clonal	NA	NA
BC5_ACAGCCGGTTGGGACA	BC	TNBC5	IGHG1	0.0458453	CLONE2644	Non_clonal	Bmem	C10_CD99high_Bmem
BC5_ACAGCCGTCCGAATGT	BC	TNBC5	IGHA1	0.0666667	CLONE3095	Non_clonal	Bmem	C10_CD99high_Bmem
BC5_ACAGCCGTCTACCAGA	BC	TNBC5	IGHA1	0.0119403	CLONE2259	BC_clone	Plasma	C11_Plasma
BC5_ACAGCTAAGAGTACAT	BC	TNBC5	IGHG1	0.0628743	CLONE2785	Non_clonal	Bmem	C9_Nur77high_Bmem
BC5_ACAGCTAAGTACCGGA	BC	TNBC5	IGHG1	0.0406977	CLONE2334	Non_clonal	Bmem	C7_CD24high_Bmem
BC5_ACAGCTATCACATACG	BC	TNBC5	None	0.101156	CLONE3052	Non_clonal	Bmem	C9_Nur77high_Bmem
BC5_ACAGCTATCACGCGGT	BC	TNBC5	IGHM	0.041543	CLONE2186	Mix_clone	Bmem	C7_CD24high_Bmem
BC5_ACATACGCATTAACCG	BC	TNBC5	IGHA1	0.0261628	CLONE2911	Non_clonal	Bmem	C2_Naive_B
BC5_ACATCAGGTGTCGCTG	BC	TNBC5	IGHA1	0.0404624	CLONE3178	Non_clonal	NA	NA
BC5_ACATGGTAGAAACGCC	BC	TNBC5	IGHD	0	CLONE2767	Non_clonal	NA	NA
BC5_ACATGGTAGCCTTGAT	BC	TNBC5	IGHM	0.00294118	CLONE2881	Non_clonal	NA	NA
BC5_ACATGGTAGCTGCCCA	BC	TNBC5	IGHG1	0.03003	CLONE3070	Non_clonal	Bmem	C8_Switched_Bmem
BC5_ACATGGTCACCGAAAG	BC	TNBC5	IGHG1	0.0610465	CLONE2257	Non_clonal	Bmem	C8_Switched_Bmem
BC5_ACCAGTACACCTTGTC	BC	TNBC5	IGHM	0.0418994	CLONE2979	Non_clonal	NA	NA
BC5_ACCAGTAGTACTCAAC	BC	TNBC5	IGHG1	0.0755814	CLONE2580	Non_clonal	NA	NA
BC5_ACCAGTAGTCTCTTTA	BC	TNBC5	IGHM	0.0603448	CLONE2345	Non_clonal	NA	NA
BC5_ACCCACTAGAGCCCAA	BC	TNBC5	IGHG2	0.047619	CLONE2647	Non_clonal	Bmem	C10_CD99high_Bmem
BC5_ACCCACTAGCCAACAG	BC	TNBC5	IGHA1	0.0865672	CLONE2307	Non_clonal	NA	NA
BC5_ACCCACTGTCATGCAT	BC	TNBC5	IGHA1	0.0409357	CLONE2493	BC_clone	NA	NA
BC5_ACCTTTAGTCTTTCAT	BC	TNBC5	IGHG2	0.0838323	CLONE3093	Non_clonal	Bmem	C5_CD27_minus_Atypical_Bmem
BC5_ACGAGCCAGAGTAAGG	BC	TNBC5	None	0.0818182	CLONE2534	Non_clonal	Bmem	C8_Switched_Bmem
BC5_ACGAGCCAGGCTAGAC	BC	TNBC5	IGHG1	0.105882	CLONE2179	Non_clonal	Bmem	C8_Switched_Bmem
BC5_ACGAGCCAGGGAAACA	BC	TNBC5	IGHM	0.0406977	CLONE3228	Non_clonal	Bmem	C7_CD24high_Bmem
BC5_ACGAGCCGTGTGGCTC	BC	TNBC5	IGHM	0.0593472	CLONE2186	Mix_clone	NA	NA
BC5_ACGAGCCTCCGAGCCA	BC	TNBC5	IGHA1	0.18209	CLONE2241	Non_clonal	NA	NA
BC5_ACGAGGAAGCTAGCCC	BC	TNBC5	IGHG2	0.0346821	CLONE2608	Non_clonal	Bmem	C2_Naive_B
BC5_ACGAGGACAGGACCCT	BC	TNBC5	IGHM	0.045045	CLONE3085	Non_clonal	NA	NA
BC5_ACGAGGAGTAATCGTC	BC	TNBC5	IGHM	0.042042	CLONE3075	Non_clonal	Bmem	C7_CD24high_Bmem
BC5_ACGAGGATCAATCTCT	BC	TNBC5	None	0.09375	CLONE2681	Non_clonal	NA	NA
BC5_ACGAGGATCATTCACT	BC	TNBC5	IGHG2	0.066092	CLONE2944	Non_clonal	Bmem	C7_CD24high_Bmem
BC5_ACGAGGATCTCCCTGA	BC	TNBC5	IGHG1	0.0116959	CLONE2777	Non_clonal	Bmem	C8_Switched_Bmem
BC5_ACGATACAGTGGAGTC	BC	TNBC5	IGHG1	0.05	CLONE3296	Non_clonal	Bmem	C9_Nur77high_Bmem
BC5_ACGATACCAAGGTTCT	BC	TNBC5	IGHG2	0.0751445	CLONE2254	Non_clonal	Bmem	C5_CD27_minus_Atypical_Bmem
BC5_ACGATACGTAAAGTCA	BC	TNBC5	IGHA1	0.0119403	CLONE2259	BC_clone	NA	NA
BC5_ACGATACGTTGCCTCT	BC	TNBC5	IGHM	0.0534125	CLONE3235	Non_clonal	NA	NA
BC5_ACGATACTCTCCCTGA	BC	TNBC5	IGHM	0.035503	CLONE3301	Non_clonal	NA	NA
BC5_ACGATGTAGAAGGACA	BC	TNBC5	IGHA1	0.0261628	CLONE2310	Non_clonal	Plasma	C11_Plasma
BC5_ACGATGTGTAGCGCAA	BC	TNBC5	IGHM	0.0296736	CLONE2159	Non_clonal	Naive	C2_Naive_B
BC5_ACGCAGCCATCGATGT	BC	TNBC5	IGHA1	0.0471976	CLONE2876	Non_clonal	Bmem	C8_Switched_Bmem
BC5_ACGCAGCGTCTTGATG	BC	TNBC5	IGHG1	0.0825959	CLONE2090	Non_clonal	Bmem	C8_Switched_Bmem
BC5_ACGCAGCGTTTGTTGG	BC	TNBC5	IGHM	0.0296736	CLONE2588	BC_clone	Bmem	C7_CD24high_Bmem
BC5_ACGCAGCTCCTTAATC	BC	TNBC5	IGHG1	0.137427	CLONE2119	Non_clonal	Bmem	C8_Switched_Bmem
BC5_ACGCAGCTCTACCTGC	BC	TNBC5	IGHG2	0.0967742	CLONE2136	Non_clonal	Bmem	C3_CCR7high_Bmem
BC5_ACGCCAGGTAACGACG	BC	TNBC5	IGHM	0.0242424	CLONE3143	Non_clonal	NA	NA
BC5_ACGCCAGGTGATGTGG	BC	TNBC5	IGHG1	0.0697674	CLONE2397	Non_clonal	NA	NA
BC5_ACGCCAGGTGTTCGAT	BC	TNBC5	IGHM	0.0267857	CLONE2990	Non_clonal	Bmem	C7_CD24high_Bmem
BC5_ACGCCAGTCGGAAACG	BC	TNBC5	IGHM	0.0318841	CLONE2161	Mix_clone	Bmem	C3_CCR7high_Bmem
BC5_ACGCCGAGTGCCTGTG	BC	TNBC5	IGHM	0.0416667	CLONE3180	Non_clonal	Bmem	C4_IgM_CD27_Bmem
BC5_ACGCCGATCGGCCGAT	BC	TNBC5	None	0.0492754	CLONE2270	Non_clonal	NA	NA
BC5_ACGGAGAAGAAGGTGA	BC	TNBC5	IGHM	0.0442478	CLONE2645	Non_clonal	Bmem	C8_Switched_Bmem
BC5_ACGGAGAAGTACACCT	BC	TNBC5	IGHG1	0.0376812	CLONE2774	Non_clonal	Bmem	C2_Naive_B
BC5_ACGGAGATCATCGATG	BC	TNBC5	IGHM	0	CLONE2865	Non_clonal	NA	NA
BC5_ACGGAGATCCGCAAGC	BC	TNBC5	IGHA1	0.0956522	CLONE3179	Non_clonal	Bmem	C3_CCR7high_Bmem
BC5_ACGGCCAAGGTGTTAA	BC	TNBC5	IGHM	0.119534	CLONE2092	Non_clonal	Bmem	C10_CD99high_Bmem
BC5_ACGGCCACATCTCCCA	BC	TNBC5	IGHG3	0.0174927	CLONE3210	Non_clonal	Bmem	C7_CD24high_Bmem
BC5_ACGGGCTAGAGACGAA	BC	TNBC5	IGHG1	0.0930233	CLONE2726	Non_clonal	Bmem	C10_CD99high_Bmem
BC5_ACGGGCTAGGCCCTTG	BC	TNBC5	IGHA1	0.0296736	CLONE2282	Non_clonal	Bmem	C7_CD24high_Bmem
BC5_ACGGGTCCATCACGTA	BC	TNBC5	IGHA1	0.158209	CLONE2893	Mix_clone	Plasma	C11_Plasma
BC5_ACGGGTCGTCTAACGT	BC	TNBC5	IGHM	0	CLONE2616	Non_clonal	Bmem	C7_CD24high_Bmem
BC5_ACGGGTCTCTGCGGCA	BC	TNBC5	IGHA1	0.0463768	CLONE2206	Non_clonal	NA	NA
BC5_ACTATCTCATCTATGG	BC	TNBC5	IGHG1	0.105114	CLONE2292	Non_clonal	Bmem	C8_Switched_Bmem
BC5_ACTATCTGTTCGCGAC	BC	TNBC5	IGHG2	0.0876133	CLONE2389	Non_clonal	Bmem	C8_Switched_Bmem
BC5_ACTGAGTAGACAGACC	BC	TNBC5	IGHM	0.0386905	CLONE2965	Non_clonal	Bmem	C7_CD24high_Bmem
BC5_ACTGAGTAGTACGTTC	BC	TNBC5	IGHM	0.0290698	CLONE2157	Non_clonal	NA	NA
BC5_ACTGAGTTCCTTGCCA	BC	TNBC5	IGHG2	0.134897	CLONE2205	Non_clonal	Bmem	C8_Switched_Bmem
BC5_ACTGATGAGAGCTGCA	BC	TNBC5	IGHG1	0.0911765	CLONE2333	Non_clonal	Bmem	C8_Switched_Bmem
BC5_ACTGATGTCAGGCCCA	BC	TNBC5	IGHM	0.0501475	CLONE2869	Non_clonal	Bmem	C7_CD24high_Bmem
BC5_ACTGCTCCACCTTGTC	BC	TNBC5	IGHG1	0.030303	CLONE2833	Non_clonal	Bmem	C10_CD99high_Bmem
BC5_ACTGCTCGTGATGTCT	BC	TNBC5	IGHG1	0.0639535	CLONE3062	Non_clonal	Bmem	C7_CD24high_Bmem
BC5_ACTGCTCGTGGTCTCG	BC	TNBC5	IGHM	0.074928	CLONE2532	Non_clonal	NA	NA
BC5_ACTGCTCTCGTATCAG	BC	TNBC5	IGHD	0.111765	CLONE2337	Non_clonal	Bmem	C8_Switched_Bmem
BC5_ACTTACTAGCTGTTCA	BC	TNBC5	IGHG2	0.091716	CLONE2589	Non_clonal	Bmem	C10_CD99high_Bmem
BC5_ACTTACTCACGTTGGC	BC	TNBC5	IGHA1	0.0925373	CLONE2301	Non_clonal	B_CD14	C13_CD14_Atypical_B
BC5_ACTTACTTCGTTGACA	BC	TNBC5	IGHA1	0.0780347	CLONE3012	Non_clonal	Bmem	C7_CD24high_Bmem
BC5_ACTTTCAAGTGACATA	BC	TNBC5	IGHG2	0.0516717	CLONE2129	BC_clone	Bmem	C7_CD24high_Bmem
BC5_ACTTTCATCTCATTCA	BC	TNBC5	IGHM	0.0389222	CLONE2442	Non_clonal	Naive	C2_Naive_B
BC5_AGAATAGCAAGAGGCT	BC	TNBC5	IGHM	0.038806	CLONE2583	Mix_clone	NA	NA
BC5_AGAATAGTCAGTACGT	BC	TNBC5	IGHM	0.0296736	CLONE2186	Mix_clone	Bmem	C4_IgM_CD27_Bmem
BC5_AGACGTTAGAAGGTGA	BC	TNBC5	None	0.0776398	CLONE3029	Non_clonal	Bmem	C8_Switched_Bmem
BC5_AGACGTTTCAACGGCC	BC	TNBC5	IGHD	0.0803571	CLONE2237	Non_clonal	Bmem	C7_CD24high_Bmem
BC5_AGAGCGAAGAGTTGGC	BC	TNBC5	IGHG1	0.0411765	CLONE2895	Non_clonal	Bmem	C8_Switched_Bmem
BC5_AGAGCGAAGGCTACGA	BC	TNBC5	IGHM	0	CLONE2140	Non_clonal	Naive	C12_GC
BC5_AGAGCGAGTCTCCATC	BC	TNBC5	IGHA1	0.10119	CLONE2637	Non_clonal	Bmem	C8_Switched_Bmem
BC5_AGAGCGATCGCCAGCA	BC	TNBC5	IGHG3	0.0505952	CLONE2807	Non_clonal	Naive	C2_Naive_B
BC5_AGAGCTTGTCGCTTTC	BC	TNBC5	IGHM	0	CLONE2477	Non_clonal	B_CD14	C13_CD14_Atypical_B
BC5_AGAGCTTGTGATAAAC	BC	TNBC5	IGHM	0.0660661	CLONE2665	Non_clonal	NA	NA
BC5_AGAGTGGCAAAGGCGT	BC	TNBC5	None	0.0381232	CLONE2451	Non_clonal	Bmem	C8_Switched_Bmem
BC5_AGAGTGGTCGACAGCC	BC	TNBC5	IGHM	0.0952381	CLONE2829	Non_clonal	Bmem	C6_CD1chigh_Bmem
BC5_AGATCTGAGAACTCGG	BC	TNBC5	IGHA1	0.0491329	CLONE2121	Non_clonal	Bmem	C7_CD24high_Bmem
BC5_AGATCTGCAGATCCAT	BC	TNBC5	IGHG1	0.128049	CLONE2924	Non_clonal	Bmem	C2_Naive_B
BC5_AGATTGCTCGCCTGAG	BC	TNBC5	IGHM	0.0593472	CLONE2957	Non_clonal	NA	NA
BC5_AGCAGCCAGCTAGTGG	BC	TNBC5	IGHG1	0.0349854	CLONE2175	Non_clonal	Bmem	C10_CD99high_Bmem
BC5_AGCAGCCGTGTCTGAT	BC	TNBC5	IGHM	0.0570571	CLONE2822	Non_clonal	Plasma	C11_Plasma
BC5_AGCAGCCTCCCGACTT	BC	TNBC5	IGHM	0.00293255	CLONE2381	Non_clonal	NA	NA
BC5_AGCATACAGTCCAGGA	BC	TNBC5	IGHG1	0.0605187	CLONE2437	Non_clonal	Bmem	C8_Switched_Bmem
BC5_AGCATACCATGAACCT	BC	TNBC5	IGHG3	0.088685	CLONE2398	Non_clonal	Bmem	C8_Switched_Bmem
BC5_AGCATACTCTCACATT	BC	TNBC5	None	0.0421348	CLONE2207	Non_clonal	Bmem	C8_Switched_Bmem
BC5_AGCCTAAAGACAATAC	BC	TNBC5	IGHM	0.084058	CLONE2161	Mix_clone	Bmem	C7_CD24high_Bmem
BC5_AGCCTAAAGATTACCC	BC	TNBC5	IGHM	0.0458716	CLONE2424	Non_clonal	Bmem	C7_CD24high_Bmem
BC5_AGCCTAAAGTTGTCGT	BC	TNBC5	IGHA1	0.0207715	CLONE2473	Non_clonal	Bmem	C8_Switched_Bmem
BC5_AGCCTAACAGGGAGAG	BC	TNBC5	IGHA1	0.0660661	CLONE2280	Non_clonal	Bmem	C7_CD24high_Bmem
BC5_AGCCTAAGTCCTAGCG	BC	TNBC5	IGHA1	0.0555556	CLONE2202	BC_clone	Bmem	C4_IgM_CD27_Bmem
BC5_AGCGGTCCAATACGCT	BC	TNBC5	None	0.0970588	CLONE2579	Non_clonal	NA	NA
BC5_AGCGGTCCAGTGAGTG	BC	TNBC5	IGHG1	0.0408163	CLONE2447	Non_clonal	Bmem	C7_CD24high_Bmem
BC5_AGCGGTCGTCACTGGC	BC	TNBC5	IGHM	0.0720721	CLONE2458	Non_clonal	Bmem	C4_IgM_CD27_Bmem
BC5_AGCGTATCACGGTAGA	BC	TNBC5	IGHM	0.0946746	CLONE2316	Non_clonal	Bmem	C4_IgM_CD27_Bmem
BC5_AGCGTCGCAGGAATGC	BC	TNBC5	IGHM	0.0389222	CLONE2388	Non_clonal	NA	NA
BC5_AGCGTCGGTAAGAGGA	BC	TNBC5	IGHM	0.0238806	CLONE2583	Mix_clone	NA	NA
BC5_AGCGTCGGTCGCATAT	BC	TNBC5	IGHG2	0.0389222	CLONE2096	Non_clonal	NA	NA
BC5_AGCTCCTCAGGAATGC	BC	TNBC5	IGHM	0.0537313	CLONE2572	Non_clonal	Bmem	C8_Switched_Bmem
BC5_AGCTCCTTCCGCATCT	BC	TNBC5	IGHM	0.0416667	CLONE2133	Non_clonal	Bmem	C7_CD24high_Bmem
BC5_AGCTCTCTCCGAAGAG	BC	TNBC5	IGHG2	0.031339	CLONE3208	Non_clonal	Bmem	C8_Switched_Bmem
BC5_AGCTTGACAAAGCAAT	BC	TNBC5	IGHA1	0.0977011	CLONE2347	Non_clonal	Bmem	C9_Nur77high_Bmem
BC5_AGCTTGAGTCTGCGGT	BC	TNBC5	IGHG2	0.0892857	CLONE2634	Non_clonal	B_CD14	C13_CD14_Atypical_B
BC5_AGCTTGAGTTCTCATT	BC	TNBC5	IGHM	0.00589971	CLONE2917	Non_clonal	Bmem	C9_Nur77high_Bmem
BC5_AGCTTGATCCCAAGAT	BC	TNBC5	IGHG1	0.0405797	CLONE2546	Non_clonal	Bmem	C8_Switched_Bmem
BC5_AGGCCACAGAGGTTGC	BC	TNBC5	IGHG1	0.0442478	CLONE2173	Non_clonal	NA	NA
BC5_AGGCCACAGTTACCCA	BC	TNBC5	IGHG2	0.104167	CLONE3307	Non_clonal	Bmem	C8_Switched_Bmem
BC5_AGGCCACGTCCTGCTT	BC	TNBC5	IGHM	0.0567164	CLONE2094	Non_clonal	NA	NA
BC5_AGGCCACGTTTAGCTG	BC	TNBC5	IGHA1	0.107345	CLONE2408	Non_clonal	Bmem	C8_Switched_Bmem
BC5_AGGCCGTAGTCGTACT	BC	TNBC5	IGHM	0.0233918	CLONE2974	Non_clonal	NA	NA
BC5_AGGCCGTCACAGACTT	BC	TNBC5	IGHM	0.0529412	CLONE2795	Non_clonal	Bmem	C7_CD24high_Bmem
BC5_AGGGAGTAGGCGCTCT	BC	TNBC5	IGHM	0.0176471	CLONE2626	Non_clonal	Naive	C2_Naive_B
BC5_AGGGAGTCACACGCTG	BC	TNBC5	IGHG2	0.0591716	CLONE2228	Non_clonal	Bmem	C6_CD1chigh_Bmem
BC5_AGGGATGCACGGCTAC	BC	TNBC5	IGHM	0.00299401	CLONE2581	Non_clonal	NA	NA
BC5_AGGGTGAAGCTGATAA	BC	TNBC5	IGHA1	0.113772	CLONE3089	BC_clone	NA	NA
BC5_AGGGTGAGTATAAACG	BC	TNBC5	IGHG3	0.0970588	CLONE2806	Non_clonal	Bmem	C7_CD24high_Bmem
BC5_AGGGTGATCAAACGGG	BC	TNBC5	None	0.0591716	CLONE2891	Non_clonal	NA	NA
BC5_AGGTCATAGAGTCGGT	BC	TNBC5	IGHG1	0.00890208	CLONE2137	Non_clonal	Bmem	C7_CD24high_Bmem
BC5_AGGTCATAGTATTGGA	BC	TNBC5	IGHA1	0.0436047	CLONE3263	Non_clonal	Bmem	C7_CD24high_Bmem
BC5_AGGTCATCAAGTACCT	BC	TNBC5	IGHM	0.0060423	CLONE2443	Non_clonal	Bmem	C4_IgM_CD27_Bmem
BC5_AGGTCCGAGTAGATGT	BC	TNBC5	IGHM	0	CLONE2638	Non_clonal	Naive	C12_GC
BC5_AGGTCCGTCGCCAGCA	BC	TNBC5	IGHD	0.123529	CLONE3156	Non_clonal	Bmem	C8_Switched_Bmem
BC5_AGTCTTTTCAGCTCGG	BC	TNBC5	IGHM	0.0863095	CLONE2291	Non_clonal	Bmem	C7_CD24high_Bmem
BC5_AGTGAGGGTTTAGCTG	BC	TNBC5	IGHM	0.0319767	CLONE2072	Mix_clone	B_CD14	C13_CD14_Atypical_B
BC5_AGTGAGGTCATCACCC	BC	TNBC5	IGHG2	0.0470588	CLONE2485	Non_clonal	Bmem	C7_CD24high_Bmem
BC5_AGTGAGGTCATCTGTT	BC	TNBC5	IGHG1	0.0716418	CLONE2196	BC_clone	Bmem	C8_Switched_Bmem
BC5_AGTGGGAAGAATCTCC	BC	TNBC5	IGHM	0.042042	CLONE2906	Non_clonal	NA	NA
BC5_AGTGGGAAGCGTCAAG	BC	TNBC5	IGHM	0.0949555	CLONE2455	Non_clonal	Bmem	C7_CD24high_Bmem
BC5_AGTGGGACAGTACACT	BC	TNBC5	IGHG2	0.0939394	CLONE2171	Non_clonal	Bmem	C10_CD99high_Bmem
BC5_AGTGTCAAGGCACATG	BC	TNBC5	IGHG2	0.123894	CLONE3026	Non_clonal	Bmem	C8_Switched_Bmem
BC5_AGTGTCAGTAGCCTCG	BC	TNBC5	IGHG2	0.035503	CLONE2648	Non_clonal	Naive	C2_Naive_B
BC5_AGTGTCAGTTTACTCT	BC	TNBC5	IGHA1	0.0463768	CLONE2762	Non_clonal	Bmem	C7_CD24high_Bmem
BC5_AGTGTCATCACATAGC	BC	TNBC5	IGHA1	0.0744048	CLONE2245	BC_clone	Naive	C2_Naive_B
BC5_AGTGTCATCCATGCTC	BC	TNBC5	IGHM	0.0318841	CLONE3190	Non_clonal	Bmem	C7_CD24high_Bmem
BC5_AGTGTCATCGGACAAG	BC	TNBC5	IGHA1	0.0511364	CLONE3237	Non_clonal	Bmem	C4_IgM_CD27_Bmem
BC5_AGTGTCATCGGCTTGG	BC	TNBC5	IGHM	0.00892857	CLONE2290	Non_clonal	Bmem	C7_CD24high_Bmem
BC5_AGTTGGTAGAGGTAGA	BC	TNBC5	IGHA1	0.0606061	CLONE2841	Non_clonal	NA	NA
BC5_ATAACGCAGACTTTCG	BC	TNBC5	IGHM	0.0349854	CLONE2412	Non_clonal	Bmem	C4_IgM_CD27_Bmem
BC5_ATAACGCAGATCCGAG	BC	TNBC5	IGHM	0.0445104	CLONE2186	Mix_clone	Bmem	C7_CD24high_Bmem
BC5_ATAACGCGTGAGGGTT	BC	TNBC5	IGHG1	0.0614035	CLONE2303	Non_clonal	Bmem	C2_Naive_B
BC5_ATAAGAGAGCCTATGT	BC	TNBC5	IGHG2	0.0494186	CLONE3299	Non_clonal	Bmem	C7_CD24high_Bmem
BC5_ATAAGAGCAATGGACG	BC	TNBC5	IGHA1	0	CLONE2887	Non_clonal	NA	NA
BC5_ATAAGAGCACCAGATT	BC	TNBC5	IGHG1	0.0338028	CLONE3270	Non_clonal	B_CD14	C13_CD14_Atypical_B
BC5_ATAAGAGCATCTGGTA	BC	TNBC5	IGHM	0.0205279	CLONE3306	Non_clonal	Bmem	C7_CD24high_Bmem
BC5_ATAGACCTCATATCGG	BC	TNBC5	IGHG2	0.0328358	CLONE2541	Non_clonal	Bmem	C7_CD24high_Bmem
BC5_ATAGACCTCGCCATAA	BC	TNBC5	IGHG1	0.0328358	CLONE2244	Non_clonal	Bmem	C9_Nur77high_Bmem
BC5_ATAGACCTCTCTTGAT	BC	TNBC5	IGHG1	0.128655	CLONE2116	Non_clonal	Bmem	C8_Switched_Bmem
BC5_ATCACGAAGACTAAGT	BC	TNBC5	IGHM	0	CLONE3037	Non_clonal	Naive	C2_Naive_B
BC5_ATCACGAAGGAGTTTA	BC	TNBC5	IGHM	0	CLONE2414	Non_clonal	NA	NA
BC5_ATCACGACAAGACACG	BC	TNBC5	IGHM	0	CLONE2852	Non_clonal	Naive	C1_Nur77high_Naive
BC5_ATCACGAGTGTTCGAT	BC	TNBC5	IGHA1	0.0287356	CLONE2527	Non_clonal	Naive	C2_Naive_B
BC5_ATCACGATCCATGAAC	BC	TNBC5	IGHG1	0.0176991	CLONE2721	Non_clonal	NA	NA
BC5_ATCATCTAGAATGTGT	BC	TNBC5	IGHM	0.0175953	CLONE3087	Non_clonal	NA	NA
BC5_ATCATCTAGAGGGATA	BC	TNBC5	IGHM	0	CLONE3150	Non_clonal	NA	NA
BC5_ATCATCTGTCATATCG	BC	TNBC5	IGHG2	0.0116618	CLONE2570	Non_clonal	Naive	C2_Naive_B
BC5_ATCATGGAGAGTGACC	BC	TNBC5	IGHM	0.0115942	CLONE2300	Non_clonal	Bmem	C4_IgM_CD27_Bmem
BC5_ATCATGGCAGGATTGG	BC	TNBC5	IGHA2	0.0597015	CLONE2692	Non_clonal	Bmem	C7_CD24high_Bmem
BC5_ATCATGGGTCTAACGT	BC	TNBC5	IGHG2	0.0728863	CLONE2591	Non_clonal	NA	NA
BC5_ATCCACCAGAGAACAG	BC	TNBC5	IGHG2	0.0794118	CLONE2422	Non_clonal	Bmem	C8_Switched_Bmem
BC5_ATCCACCCACACTGCG	BC	TNBC5	IGHG3	0.0441176	CLONE3182	Non_clonal	Bmem	C7_CD24high_Bmem
BC5_ATCCACCGTGCAGGTA	BC	TNBC5	IGHG1	0.0959302	CLONE3272	Non_clonal	B_CD14	C13_CD14_Atypical_B
BC5_ATCGAGTGTTTCGCTC	BC	TNBC5	IGHM	0.0764526	CLONE2956	Non_clonal	NA	NA
BC5_ATCTACTGTCCAACTA	BC	TNBC5	IGHG1	0.0515759	CLONE2760	Non_clonal	Bmem	C7_CD24high_Bmem
BC5_ATCTGCCAGCTCTCGG	BC	TNBC5	IGHA1	0.0605187	CLONE2558	Non_clonal	Bmem	C10_CD99high_Bmem
BC5_ATGAGGGTCTATGTGG	BC	TNBC5	IGHG2	0.0847953	CLONE2821	Non_clonal	Bmem	C7_CD24high_Bmem
BC5_ATGGGAGCAGCTGCTG	BC	TNBC5	IGHG2	0.0449438	CLONE2586	Non_clonal	B_CD14	C13_CD14_Atypical_B
BC5_ATGGGAGGTAGAGGAA	BC	TNBC5	IGHM	0.0152905	CLONE2415	Non_clonal	Naive	C12_GC
BC5_ATGGGAGGTAGCAAAT	BC	TNBC5	IGHA1	0.10303	CLONE2860	Non_clonal	NA	NA
BC5_ATGGGAGGTTGACGTT	BC	TNBC5	IGHM	0.0268657	CLONE2938	Non_clonal	Bmem	C7_CD24high_Bmem
BC5_ATGTGTGGTCTCAACA	BC	TNBC5	IGHA1	0.0239521	CLONE3050	Non_clonal	NA	NA
BC5_ATGTGTGTCACTATTC	BC	TNBC5	IGHA1	0.0699708	CLONE2801	Non_clonal	Bmem	C10_CD99high_Bmem
BC5_ATTACTCAGACTGGGT	BC	TNBC5	IGHA1	0.083815	CLONE2181	Non_clonal	Bmem	C8_Switched_Bmem
BC5_ATTACTCAGAGGACGG	BC	TNBC5	IGHM	0.0414201	CLONE3153	Non_clonal	Bmem	C7_CD24high_Bmem
BC5_ATTACTCCATTCTCAT	BC	TNBC5	IGHA1	0.03207	CLONE2122	Non_clonal	Bmem	C8_Switched_Bmem
BC5_ATTATCCGTACAAGTA	BC	TNBC5	IGHG1	0.0333333	CLONE2145	Non_clonal	NA	NA
BC5_ATTATCCGTTCTGGTA	BC	TNBC5	IGHM	0.058651	CLONE3199	Non_clonal	NA	NA
BC5_ATTCTACAGCTGAAAT	BC	TNBC5	IGHG1	0.0202312	CLONE3048	Non_clonal	Bmem	C8_Switched_Bmem
BC5_ATTCTACAGGGAACGG	BC	TNBC5	IGHM	0.0613497	CLONE3129	Non_clonal	Bmem	C4_IgM_CD27_Bmem
BC5_ATTCTACCAATGACCT	BC	TNBC5	IGHG1	0.0959752	CLONE2439	Non_clonal	NA	NA
BC5_ATTGGACGTGTCGCTG	BC	TNBC5	IGHM	0	CLONE2330	Non_clonal	NA	NA
BC5_ATTGGTGAGCAGCGTA	BC	TNBC5	IGHA1	0.0952381	CLONE2690	Non_clonal	Bmem	C9_Nur77high_Bmem
BC5_ATTGGTGAGGTTCCTA	BC	TNBC5	IGHM	0.0351906	CLONE2592	Non_clonal	NA	NA
BC5_ATTTCTGCACTAGTAC	BC	TNBC5	IGHM	0.0780347	CLONE2696	Non_clonal	NA	NA
BC5_CAACCAAGTTCAGGCC	BC	TNBC5	IGHA2	0.0868263	CLONE2875	Non_clonal	NA	NA
BC5_CAACCTCAGAGTCGGT	BC	TNBC5	IGHM	0.0147929	CLONE3303	Non_clonal	Bmem	C7_CD24high_Bmem
BC5_CAACCTCAGGCTCAGA	BC	TNBC5	IGHM	0.0268657	CLONE2702	Non_clonal	Bmem	C7_CD24high_Bmem
BC5_CAACCTCAGGCTCTTA	BC	TNBC5	IGHG1	0.122754	CLONE2640	Non_clonal	Bmem	C10_CD99high_Bmem
BC5_CAACCTCAGTCCATAC	BC	TNBC5	IGHM	0.00611621	CLONE2902	Non_clonal	Naive	C2_Naive_B
BC5_CAAGAAAAGAAGGTTT	BC	TNBC5	IGHG1	0.125731	CLONE2153	Non_clonal	NA	NA
BC5_CAAGAAACAATGGATA	BC	TNBC5	IGHG2	0.0941176	CLONE2672	Non_clonal	Bmem	C8_Switched_Bmem
BC5_CAAGAAACAGCCTTTC	BC	TNBC5	None	0.102719	CLONE2660	Non_clonal	Bmem	C8_Switched_Bmem
BC5_CAAGAAAGTGTTCGAT	BC	TNBC5	IGHM	0.0296736	CLONE2588	BC_clone	Bmem	C7_CD24high_Bmem
BC5_CAAGAAATCAGGCAAG	BC	TNBC5	IGHM	0.0267062	CLONE2314	Non_clonal	Bmem	C7_CD24high_Bmem
BC5_CAAGATCCATGACGGA	BC	TNBC5	IGHG1	0.0853659	CLONE2350	Non_clonal	Bmem	C8_Switched_Bmem
BC5_CAAGATCTCTGTCAAG	BC	TNBC5	IGHG2	0.0733138	CLONE2433	Non_clonal	Bmem	C8_Switched_Bmem
BC5_CAAGGCCCAGTCACTA	BC	TNBC5	IGHA1	0.0529412	CLONE2379	Non_clonal	Bmem	C7_CD24high_Bmem
BC5_CAAGTTGAGAGTTGGC	BC	TNBC5	None	0.0597015	CLONE2511	Non_clonal	NA	NA
BC5_CAAGTTGCATCTACGA	BC	TNBC5	IGHA1	0.0264706	CLONE2409	Non_clonal	Bmem	C10_CD99high_Bmem
BC5_CAAGTTGGTCATACTG	BC	TNBC5	IGHM	0.0238095	CLONE2849	Non_clonal	Bmem	C4_IgM_CD27_Bmem
BC5_CACAAACAGCTCCTTC	BC	TNBC5	IGHG2	0.058309	CLONE2351	Non_clonal	Bmem	C7_CD24high_Bmem
BC5_CACAAACAGGTTACCT	BC	TNBC5	IGHM	0	CLONE2569	Non_clonal	NA	NA
BC5_CACAAACGTCCCTTGT	BC	TNBC5	IGHA1	0.114035	CLONE3194	Non_clonal	Bmem	C8_Switched_Bmem
BC5_CACAAACGTGCAACGA	BC	TNBC5	IGHA1	0.0477612	CLONE2554	Non_clonal	B_CD14	C13_CD14_Atypical_B
BC5_CACACAACATCTATGG	BC	TNBC5	IGHA1	0.0639535	CLONE3109	Non_clonal	Naive	C2_Naive_B
BC5_CACACAATCGACCAGC	BC	TNBC5	IGHM	0.0455927	CLONE2561	Non_clonal	NA	NA
BC5_CACACCTAGATATGGT	BC	TNBC5	IGHG1	0.0782609	CLONE3329	Non_clonal	Bmem	C8_Switched_Bmem
BC5_CACACCTAGGCCGAAT	BC	TNBC5	IGHG2	0.022409	CLONE2635	Non_clonal	NA	NA
BC5_CACACCTCAAGAAAGG	BC	TNBC5	IGHG1	0.057971	CLONE2967	Non_clonal	Bmem	C4_IgM_CD27_Bmem
BC5_CACACCTTCAGGATCT	BC	TNBC5	IGHM	0.0474777	CLONE2273	Non_clonal	NA	NA
BC5_CACAGGCAGGCTAGCA	BC	TNBC5	IGHG1	0.0938416	CLONE2219	Non_clonal	Bmem	C8_Switched_Bmem
BC5_CACAGGCGTCACCTAA	BC	TNBC5	IGHM	0.103245	CLONE2633	Non_clonal	Bmem	C7_CD24high_Bmem
BC5_CACAGGCGTTTGACAC	BC	TNBC5	IGHG2	0.0810811	CLONE3281	Non_clonal	Bmem	C7_CD24high_Bmem
BC5_CACAGGCTCTTGCCGT	BC	TNBC5	IGHG2	0.105105	CLONE2356	Non_clonal	Bmem	C8_Switched_Bmem
BC5_CACAGTAAGCGCCTCA	BC	TNBC5	IGHA1	0.0591716	CLONE2615	Non_clonal	Naive	C2_Naive_B
BC5_CACAGTAAGGCCCTCA	BC	TNBC5	IGHM	0	CLONE2975	Non_clonal	NA	NA
BC5_CACAGTAAGGCTCTTA	BC	TNBC5	IGHM	0.0628743	CLONE2517	Non_clonal	Bmem	C7_CD24high_Bmem
BC5_CACAGTAGTCACTGGC	BC	TNBC5	IGHM	0	CLONE3256	Non_clonal	NA	NA
BC5_CACAGTAGTTAAGTAG	BC	TNBC5	IGHG2	0.0881459	CLONE2267	Non_clonal	Bmem	C7_CD24high_Bmem
BC5_CACAGTATCTGCGTAA	BC	TNBC5	IGHG2	0	CLONE2346	Non_clonal	Bmem	C8_Switched_Bmem
BC5_CACATAGAGGAGTTTA	BC	TNBC5	IGHA1	0.054878	CLONE2972	Non_clonal	NA	NA
BC5_CACATAGCAAGGTGTG	BC	TNBC5	IGHM	0.0716418	CLONE2525	Non_clonal	Bmem	C7_CD24high_Bmem
BC5_CACATAGGTAGCTGCC	BC	TNBC5	IGHM	0.0402299	CLONE2299	Non_clonal	NA	NA
BC5_CACATTTAGCTCTCGG	BC	TNBC5	None	0.0924855	CLONE2759	Non_clonal	Bmem	C7_CD24high_Bmem
BC5_CACATTTCATACCATG	BC	TNBC5	IGHA1	0.0697674	CLONE2240	Non_clonal	Bmem	C4_IgM_CD27_Bmem
BC5_CACATTTGTCGCGTGT	BC	TNBC5	IGHM	0.0619469	CLONE3030	Mix_clone	NA	NA
BC5_CACCACTGTTGGGACA	BC	TNBC5	IGHG1	0.0147929	CLONE2198	Non_clonal	Plasma	C11_Plasma
BC5_CACCACTTCGAGGTAG	BC	TNBC5	IGHM	0.0350877	CLONE2101	Non_clonal	NA	NA
BC5_CACCACTTCTTGCAAG	BC	TNBC5	IGHM	0.0385757	CLONE2488	Non_clonal	Bmem	C7_CD24high_Bmem
BC5_CACCAGGAGAGAACAG	BC	TNBC5	IGHM	0	CLONE2866	Non_clonal	Naive	C7_CD24high_Bmem
BC5_CACCAGGAGATACACA	BC	TNBC5	None	0.104046	CLONE2515	Non_clonal	Bmem	C8_Switched_Bmem
BC5_CACCAGGCAAACAACA	BC	TNBC5	IGHG2	0.0922619	CLONE2976	Non_clonal	NA	NA
BC5_CACCAGGTCTGCAAGT	BC	TNBC5	IGHG1	0.02	CLONE2673	Non_clonal	Bmem	C6_CD1chigh_Bmem
BC5_CACCTTGAGAAGGTTT	BC	TNBC5	IGHG1	0.0537313	CLONE3233	Non_clonal	Naive	C6_CD1chigh_Bmem
BC5_CACCTTGAGAGTACAT	BC	TNBC5	IGHM	0.0205279	CLONE2262	Non_clonal	NA	NA
BC5_CACCTTGTCGTAGATC	BC	TNBC5	IGHM	0.0412979	CLONE2214	Non_clonal	Bmem	C4_IgM_CD27_Bmem
BC5_CACTCCATCGTTTATC	BC	TNBC5	IGHM	0	CLONE2538	Non_clonal	Naive	C2_Naive_B
BC5_CAGAATCAGAGAACAG	BC	TNBC5	IGHM	0.0207101	CLONE3060	Non_clonal	NA	NA
BC5_CAGAATCAGATCCTGT	BC	TNBC5	IGHA1	0.0411765	CLONE3268	Non_clonal	Bmem	C7_CD24high_Bmem
BC5_CAGAATCAGCCCTAAT	BC	TNBC5	IGHA1	0.0701754	CLONE2362	Non_clonal	Bmem	C2_Naive_B
BC5_CAGAATCGTACCGTTA	BC	TNBC5	IGHA1	0.116959	CLONE2144	Non_clonal	Bmem	C8_Switched_Bmem
BC5_CAGAATCGTCCGTTAA	BC	TNBC5	IGHA1	0.0117302	CLONE3134	Non_clonal	Bmem	C7_CD24high_Bmem
BC5_CAGAATCTCGTACCGG	BC	TNBC5	IGHM	0.0149701	CLONE3103	Non_clonal	Bmem	C7_CD24high_Bmem
BC5_CAGAATCTCTCGTTTA	BC	TNBC5	IGHM	0.0776119	CLONE2165	Non_clonal	Bmem	C7_CD24high_Bmem
BC5_CAGAGAGCAGTCGATT	BC	TNBC5	None	0.0409357	CLONE3177	Non_clonal	Bmem	C8_Switched_Bmem
BC5_CAGAGAGGTACAAGTA	BC	TNBC5	IGHM	0	CLONE2278	Non_clonal	Bmem	C10_CD99high_Bmem
BC5_CAGATCACACTGTTAG	BC	TNBC5	IGHA1	0.0321637	CLONE3269	Non_clonal	Bmem	C5_CD27_minus_Atypical_Bmem
BC5_CAGATCACATGACATC	BC	TNBC5	IGHM	0.03003	CLONE2920	Non_clonal	Bmem	C7_CD24high_Bmem
BC5_CAGATCAGTCGGCACT	BC	TNBC5	IGHG1	0.0524781	CLONE2610	Non_clonal	Bmem	C8_Switched_Bmem
BC5_CAGATCATCAAACAAG	BC	TNBC5	None	0.0414013	CLONE3064	Non_clonal	Bmem	C4_IgM_CD27_Bmem
BC5_CAGATCATCAGGCAAG	BC	TNBC5	IGHM	0.0591716	CLONE2864	Non_clonal	NA	NA
BC5_CAGCAGCGTTTACTCT	BC	TNBC5	IGHM	0.0372493	CLONE2298	Non_clonal	Bmem	C4_IgM_CD27_Bmem
BC5_CAGCATAAGCTCCCAG	BC	TNBC5	None	0.058104	CLONE2313	Non_clonal	NA	NA
BC5_CAGCATACAGCCTTGG	BC	TNBC5	None	0.0863095	CLONE2436	Non_clonal	Bmem	C8_Switched_Bmem
BC5_CAGCATAGTCTAACGT	BC	TNBC5	IGHG1	0.030303	CLONE2650	Non_clonal	Bmem	C8_Switched_Bmem
BC5_CAGCCGAAGGACATTA	BC	TNBC5	IGHG1	0.0985507	CLONE3229	Non_clonal	Bmem	C8_Switched_Bmem
BC5_CAGCGACAGTAGCCGA	BC	TNBC5	None	0.0607029	CLONE3323	Non_clonal	Bmem	C8_Switched_Bmem
BC5_CAGCGACAGTGTACCT	BC	TNBC5	IGHG1	0.0997067	CLONE3220	Non_clonal	Bmem	C10_CD99high_Bmem
BC5_CAGCGACCACGGCCAT	BC	TNBC5	IGHD	0.0589971	CLONE2361	Non_clonal	NA	NA
BC5_CAGCGACTCCCAACGG	BC	TNBC5	IGHG1	0.0283286	CLONE3216	Non_clonal	Bmem	C8_Switched_Bmem
BC5_CAGCGACTCGCGGATC	BC	TNBC5	IGHG2	0.090379	CLONE3107	Non_clonal	Bmem	C8_Switched_Bmem
BC5_CAGCGACTCTAACTCT	BC	TNBC5	IGHA1	0.0117994	CLONE2632	Non_clonal	NA	NA
BC5_CAGCTAAAGAGCCCAA	BC	TNBC5	IGHM	0	CLONE2662	Non_clonal	NA	NA
BC5_CAGCTAACATGAGCGA	BC	TNBC5	IGHA1	0.0469208	CLONE2719	Mix_clone	Bmem	C6_CD1chigh_Bmem
BC5_CAGCTAAGTCAACTGT	BC	TNBC5	None	0.0939394	CLONE2326	Non_clonal	Bmem	C6_CD1chigh_Bmem
BC5_CAGCTGGAGCCTTGAT	BC	TNBC5	IGHG2	0.0919881	CLONE3283	Non_clonal	Naive	C1_Nur77high_Naive
BC5_CAGCTGGTCAACGAAA	BC	TNBC5	IGHM	0	CLONE2191	Non_clonal	Naive	C2_Naive_B
BC5_CAGGTGCAGTACGCGA	BC	TNBC5	IGHG1	0.108761	CLONE3231	Non_clonal	Bmem	C8_Switched_Bmem
BC5_CAGGTGCCACGTCAGC	BC	TNBC5	IGHG2	0.0686567	CLONE2809	Non_clonal	Bmem	C8_Switched_Bmem
BC5_CAGGTGCGTCTCCACT	BC	TNBC5	IGHM	0.0316092	CLONE2423	Non_clonal	Bmem	C7_CD24high_Bmem
BC5_CAGTAACCACGCATCG	BC	TNBC5	IGHM	0.00595238	CLONE2899	Non_clonal	Bmem	C4_IgM_CD27_Bmem
BC5_CAGTAACCAGATCTGT	BC	TNBC5	IGHM	0.0357143	CLONE2258	Non_clonal	Bmem	C8_Switched_Bmem
BC5_CAGTAACCAGGCTGAA	BC	TNBC5	IGHG3	0.0630631	CLONE2557	Non_clonal	Bmem	C6_CD1chigh_Bmem
BC5_CAGTAACGTCTTCAAG	BC	TNBC5	IGHM	0	CLONE2235	Non_clonal	NA	NA
BC5_CAGTAACGTGGTTTCA	BC	TNBC5	IGHM	0	CLONE2506	Non_clonal	NA	NA
BC5_CATATGGAGCCGTCGT	BC	TNBC5	IGHM	0.0441176	CLONE2428	Non_clonal	NA	NA
BC5_CATATGGGTAAGAGAG	BC	TNBC5	IGHA1	0.0469208	CLONE2304	Non_clonal	Bmem	C7_CD24high_Bmem
BC5_CATATTCCAGACTCGC	BC	TNBC5	IGHM	0.0178571	CLONE2574	Mix_clone	Bmem	C7_CD24high_Bmem
BC5_CATATTCGTATTAGCC	BC	TNBC5	None	0.0373832	CLONE2568	Non_clonal	NA	NA
BC5_CATATTCGTCCAACTA	BC	TNBC5	IGHG1	0.0953757	CLONE2302	Non_clonal	Bmem	C10_CD99high_Bmem
BC5_CATCAAGTCCGAACGC	BC	TNBC5	None	0.0737463	CLONE2668	Non_clonal	Bmem	C8_Switched_Bmem
BC5_CATCAGACAGTTCATG	BC	TNBC5	IGHM	0.0208333	CLONE2575	BC_clone	NA	NA
BC5_CATCCACCATTGGGCC	BC	TNBC5	IGHG1	0.06	CLONE2266	Non_clonal	Bmem	C9_Nur77high_Bmem
BC5_CATCGAACAGTATCTG	BC	TNBC5	IGHM	0.0433526	CLONE2440	Non_clonal	Bmem	C9_Nur77high_Bmem
BC5_CATCGAATCAAAGTAG	BC	TNBC5	IGHA2	0.0342857	CLONE2242	Non_clonal	Bmem	C8_Switched_Bmem
BC5_CATCGGGAGAAGGACA	BC	TNBC5	None	0.132931	CLONE2686	Non_clonal	Bmem	C8_Switched_Bmem
BC5_CATCGGGTCATCTGCC	BC	TNBC5	IGHM	0	CLONE2697	Non_clonal	NA	NA
BC5_CATGCCTCAGTCAGCC	BC	TNBC5	None	0.0666667	CLONE3294	Non_clonal	Naive	C2_Naive_B
BC5_CATGCCTTCGCATGGC	BC	TNBC5	IGHM	0.0265487	CLONE2420	Non_clonal	Bmem	C7_CD24high_Bmem
BC5_CATGGCGAGCAGCCTC	BC	TNBC5	IGHA1	0.035503	CLONE2831	Non_clonal	Bmem	C8_Switched_Bmem
BC5_CATTATCGTCTTTCAT	BC	TNBC5	IGHA2	0.0911854	CLONE3015	Non_clonal	Bmem	C4_IgM_CD27_Bmem
BC5_CATTCGCAGAAGGGTA	BC	TNBC5	IGHG2	0.056213	CLONE2723	Non_clonal	Bmem	C9_Nur77high_Bmem
BC5_CATTCGCCAGAGCCAA	BC	TNBC5	IGHG1	0.0497076	CLONE2391	Non_clonal	Bmem	C9_Nur77high_Bmem
BC5_CATTCGCCAGCCACCA	BC	TNBC5	IGHG3	0.0855457	CLONE3273	BC_clone	Bmem	C9_Nur77high_Bmem
BC5_CATTCGCTCGGGAGTA	BC	TNBC5	IGHG1	0.0577508	CLONE3061	Non_clonal	Bmem	C2_Naive_B
BC5_CCAATCCTCCGAGCCA	BC	TNBC5	IGHM	0	CLONE2155	Non_clonal	Naive	C2_Naive_B
BC5_CCACCTACAACTGCTA	BC	TNBC5	IGHG2	0.0887574	CLONE3086	Non_clonal	NA	NA
BC5_CCACCTACATATACGC	BC	TNBC5	IGHG2	0.0488506	CLONE2341	Non_clonal	Bmem	C7_CD24high_Bmem
BC5_CCACGGATCTAACTTC	BC	TNBC5	IGHG2	0.0542169	CLONE2627	Non_clonal	NA	NA
BC5_CCACGGATCTATCCCG	BC	TNBC5	IGHG1	0.0877193	CLONE2177	Non_clonal	NA	NA
BC5_CCACTACAGGCGCTCT	BC	TNBC5	IGHG1	0.0628743	CLONE3325	Non_clonal	Bmem	C10_CD99high_Bmem
BC5_CCACTACGTGCTGTAT	BC	TNBC5	IGHM	0.0319767	CLONE2072	Mix_clone	Bmem	C7_CD24high_Bmem
BC5_CCACTACGTTTGGGCC	BC	TNBC5	IGHG1	0.0139665	CLONE2743	Non_clonal	Naive	C2_Naive_B
BC5_CCACTACTCTTTAGGG	BC	TNBC5	IGHM	0.0146199	CLONE2701	Non_clonal	Bmem	C9_Nur77high_Bmem
BC5_CCAGCGAAGCACGCCT	BC	TNBC5	IGHG2	0.0512048	CLONE2539	Non_clonal	NA	NA
BC5_CCAGCGACACAGCCCA	BC	TNBC5	IGHG1	0.0526316	CLONE3046	Non_clonal	Bmem	C7_CD24high_Bmem
BC5_CCATGTCCAACACCTA	BC	TNBC5	IGHM	0.01983	CLONE2832	Mix_clone	Bmem	C7_CD24high_Bmem
BC5_CCATGTCCAATGGAGC	BC	TNBC5	IGHG3	0.0930233	CLONE3191	Non_clonal	Bmem	C8_Switched_Bmem
BC5_CCATTCGCACAGGAGT	BC	TNBC5	IGHG3	0.0175439	CLONE2926	Mix_clone	Bmem	C7_CD24high_Bmem
BC5_CCATTCGGTGCCTTGG	BC	TNBC5	IGHM	0.0847953	CLONE2401	Non_clonal	NA	NA
BC5_CCATTCGGTTGCGCAC	BC	TNBC5	IGHA2	0.047619	CLONE2748	Non_clonal	Bmem	C7_CD24high_Bmem
BC5_CCATTCGTCTTGTCAT	BC	TNBC5	IGHM	0.0530973	CLONE2281	Non_clonal	Bmem	C7_CD24high_Bmem
BC5_CCCAATCCACACAGAG	BC	TNBC5	IGHA1	0.0764706	CLONE2507	Non_clonal	Bmem	C8_Switched_Bmem
BC5_CCCAATCCACCGATAT	BC	TNBC5	IGHG2	0.0403458	CLONE2789	Non_clonal	NA	NA
BC5_CCCAATCGTAGAGCTG	BC	TNBC5	IGHM	0.039886	CLONE2593	Non_clonal	NA	NA
BC5_CCCAATCGTATTACCG	BC	TNBC5	None	0.0116618	CLONE2982	Non_clonal	Bmem	C7_CD24high_Bmem
BC5_CCCAATCGTCACTGGC	BC	TNBC5	IGHG1	0.08	CLONE2915	Non_clonal	Bmem	C8_Switched_Bmem
BC5_CCCAGTTAGACTTTCG	BC	TNBC5	None	0.0900901	CLONE3082	Non_clonal	NA	NA
BC5_CCCAGTTAGCTGTTCA	BC	TNBC5	IGHG3	0.0560472	CLONE2880	Non_clonal	NA	NA
BC5_CCCAGTTGTCCGTGAC	BC	TNBC5	IGHG2	0.0147929	CLONE2961	Non_clonal	Bmem	C7_CD24high_Bmem
BC5_CCCTCCTGTCGGCACT	BC	TNBC5	IGHG2	0.0637681	CLONE2873	Non_clonal	Bmem	C7_CD24high_Bmem
BC5_CCCTCCTTCAACCAAC	BC	TNBC5	IGHM	0.0362538	CLONE2459	Non_clonal	Bmem	C4_IgM_CD27_Bmem
BC5_CCCTCCTTCATATCGG	BC	TNBC5	IGHG2	0.0442478	CLONE2200	Non_clonal	Bmem	C8_Switched_Bmem
BC5_CCCTCCTTCGGCTTGG	BC	TNBC5	IGHG3	0.0560472	CLONE2556	Non_clonal	Bmem	C8_Switched_Bmem
BC5_CCGGGATAGTCCTCCT	BC	TNBC5	IGHG1	0.084058	CLONE2940	Non_clonal	Bmem	C9_Nur77high_Bmem
BC5_CCGGGATGTAGTACCT	BC	TNBC5	IGHM	0.0365169	CLONE2194	Non_clonal	NA	NA
BC5_CCGGTAGCACAGACAG	BC	TNBC5	IGHG3	0.0621302	CLONE3118	Non_clonal	Bmem	C8_Switched_Bmem
BC5_CCGTACTAGTGACTCT	BC	TNBC5	IGHG1	0.0204082	CLONE2234	Non_clonal	Plasma	C11_Plasma
BC5_CCGTACTGTAACGCGA	BC	TNBC5	IGHM	0.0172911	CLONE2617	Non_clonal	Bmem	C7_CD24high_Bmem
BC5_CCGTACTTCAGAAATG	BC	TNBC5	IGHG2	0.0690691	CLONE2894	Non_clonal	Bmem	C8_Switched_Bmem
BC5_CCGTGGACATGCCTTC	BC	TNBC5	IGHG2	0.0876133	CLONE3021	Non_clonal	NA	NA
BC5_CCGTGGATCACTTCAT	BC	TNBC5	IGHM	0.00286533	CLONE2551	Non_clonal	NA	NA
BC5_CCGTTCAAGACGCAAC	BC	TNBC5	IGHG2	0.0670554	CLONE2919	Non_clonal	Bmem	C8_Switched_Bmem
BC5_CCGTTCACATAGACTC	BC	TNBC5	IGHG2	0.0584795	CLONE3000	Non_clonal	Bmem	C7_CD24high_Bmem
BC5_CCGTTCATCCTCGCAT	BC	TNBC5	IGHG2	0.0458453	CLONE3183	Non_clonal	Bmem	C8_Switched_Bmem
BC5_CCTACACAGCTATGCT	BC	TNBC5	None	0.0911765	CLONE3066	Non_clonal	Bmem	C8_Switched_Bmem
BC5_CCTACACCATTAGGCT	BC	TNBC5	None	0.0565476	CLONE2713	Non_clonal	Bmem	C8_Switched_Bmem
BC5_CCTACACGTTACCAGT	BC	TNBC5	None	0.117117	CLONE3036	Non_clonal	Bmem	C8_Switched_Bmem
BC5_CCTACACTCTGATACG	BC	TNBC5	IGHD	0.0557185	CLONE2510	Non_clonal	B_CD14	C13_CD14_Atypical_B
BC5_CCTACCAGTCCGAATT	BC	TNBC5	IGHM	0.0557185	CLONE2516	Non_clonal	Bmem	C4_IgM_CD27_Bmem
BC5_CCTAGCTAGCGATGAC	BC	TNBC5	IGHD	0	CLONE2138	BC_clone	Naive	C1_Nur77high_Naive
BC5_CCTAGCTAGCTGCGAA	BC	TNBC5	IGHA1	0.0482955	CLONE2654	Non_clonal	NA	NA
BC5_CCTATTACATGCCACG	BC	TNBC5	IGHM	0.104478	CLONE2835	Non_clonal	Bmem	C7_CD24high_Bmem
BC5_CCTCAGTCAATGCCAT	BC	TNBC5	IGHM	0.0294118	CLONE2913	Non_clonal	Bmem	C7_CD24high_Bmem
BC5_CCTCAGTCAGAGTGTG	BC	TNBC5	None	0.0869565	CLONE2758	Non_clonal	NA	NA
BC5_CCTCAGTCATCACAAC	BC	TNBC5	IGHA1	0.0557185	CLONE2454	Non_clonal	Bmem	C8_Switched_Bmem
BC5_CCTCAGTTCTGTTTGT	BC	TNBC5	IGHG1	0.0997067	CLONE3247	Non_clonal	Bmem	C9_Nur77high_Bmem
BC5_CCTCTGACACAACGCC	BC	TNBC5	IGHG2	0.0751445	CLONE2102	Non_clonal	Bmem	C6_CD1chigh_Bmem
BC5_CCTTACGAGCTGTTCA	BC	TNBC5	IGHG1	0.0650888	CLONE2294	Non_clonal	Bmem	C9_Nur77high_Bmem
BC5_CCTTACGCACGCGAAA	BC	TNBC5	IGHM	0.0722543	CLONE2987	Non_clonal	Bmem	C9_Nur77high_Bmem
BC5_CCTTACGGTGATGTCT	BC	TNBC5	IGHD	0.0405797	CLONE2594	Non_clonal	NA	NA
BC5_CCTTACGTCAACGCTA	BC	TNBC5	IGHG2	0.0855457	CLONE2336	Non_clonal	Bmem	C8_Switched_Bmem
BC5_CCTTCCCAGAGAACAG	BC	TNBC5	IGHG3	0.0865672	CLONE2212	Non_clonal	Bmem	C10_CD99high_Bmem
BC5_CCTTCCCCAGCTCGAC	BC	TNBC5	IGHM	0.0428571	CLONE2684	Non_clonal	Bmem	C7_CD24high_Bmem
BC5_CCTTCCCTCTTTACAC	BC	TNBC5	IGHM	0.074184	CLONE2877	Non_clonal	NA	NA
BC5_CCTTCGACAGACAGGT	BC	TNBC5	IGHG1	0.0494186	CLONE3163	Non_clonal	NA	NA
BC5_CCTTCGACATGGATGG	BC	TNBC5	IGHG2	0.0877193	CLONE3068	Non_clonal	Bmem	C8_Switched_Bmem
BC5_CCTTCGATCGATCCCT	BC	TNBC5	IGHG3	0.119048	CLONE2787	Non_clonal	Bmem	C8_Switched_Bmem
BC5_CCTTTCTAGTTGTCGT	BC	TNBC5	IGHD	0	CLONE3065	Non_clonal	NA	NA
BC5_CCTTTCTCAGTCCTTC	BC	TNBC5	None	0.10355	CLONE3022	Mix_clone	Bmem	C8_Switched_Bmem
BC5_CCTTTCTTCCCTTGTG	BC	TNBC5	IGHG1	0.130178	CLONE3102	Non_clonal	Bmem	C8_Switched_Bmem
BC5_CCTTTCTTCTCAACTT	BC	TNBC5	IGHA2	0.0410557	CLONE3122	Non_clonal	Bmem	C7_CD24high_Bmem
BC5_CGAACATCACTAGTAC	BC	TNBC5	IGHA1	0.0293255	CLONE2699	Non_clonal	Naive	C2_Naive_B
BC5_CGAACATGTCTCCCTA	BC	TNBC5	IGHM	0	CLONE3174	Non_clonal	Naive	C2_Naive_B
BC5_CGAACATGTGTGGTTT	BC	TNBC5	IGHM	0.0516717	CLONE2487	BC_clone	NA	NA
BC5_CGAACATTCGTATCAG	BC	TNBC5	IGHM	0.038806	CLONE2476	Non_clonal	Naive	C2_Naive_B
BC5_CGAATGTAGTAACCCT	BC	TNBC5	IGHM	0	CLONE3215	Non_clonal	B_CD14	C13_CD14_Atypical_B
BC5_CGAATGTAGTTGCAGG	BC	TNBC5	IGHA1	0.12462	CLONE3139	Non_clonal	Bmem	C3_CCR7high_Bmem
BC5_CGAATGTCAATGGAAT	BC	TNBC5	IGHA1	0.127596	CLONE2609	Non_clonal	Bmem	C8_Switched_Bmem
BC5_CGAATGTCATCACAAC	BC	TNBC5	IGHD	0	CLONE2607	Non_clonal	Bmem	C7_CD24high_Bmem
BC5_CGAATGTCATGACATC	BC	TNBC5	IGHG1	0.0203488	CLONE2463	Non_clonal	Bmem	C9_Nur77high_Bmem
BC5_CGAATGTTCTAACTCT	BC	TNBC5	IGHG1	0.0791789	CLONE3315	Non_clonal	NA	NA
BC5_CGACCTTTCTGATTCT	BC	TNBC5	IGHG2	0.0486322	CLONE2129	BC_clone	Bmem	C7_CD24high_Bmem
BC5_CGACTTCAGCCTATGT	BC	TNBC5	IGHM	0.012012	CLONE2150	Non_clonal	Bmem	C8_Switched_Bmem
BC5_CGACTTCAGGATGGTC	BC	TNBC5	IGHM	0.0869565	CLONE2555	BC_clone	Bmem	C7_CD24high_Bmem
BC5_CGACTTCAGTAGTGCG	BC	TNBC5	IGHA1	0.0409357	CLONE2365	Non_clonal	Bmem	C9_Nur77high_Bmem
BC5_CGACTTCGTCACAAGG	BC	TNBC5	IGHG1	0.0535714	CLONE2689	Non_clonal	NA	NA
BC5_CGACTTCTCATGGTCA	BC	TNBC5	IGHA1	0.111765	CLONE2499	Non_clonal	NA	NA
BC5_CGAGCACAGAACTCGG	BC	TNBC5	IGHA1	0.0682493	CLONE3251	Non_clonal	Bmem	C8_Switched_Bmem
BC5_CGAGCCAAGGGCTTCC	BC	TNBC5	IGHG3	0.0457143	CLONE2104	Non_clonal	Bmem	C7_CD24high_Bmem
BC5_CGAGCCACACATCCGG	BC	TNBC5	IGHG2	0.0943953	CLONE2824	Non_clonal	Bmem	C8_Switched_Bmem
BC5_CGAGCCACATGGATGG	BC	TNBC5	IGHG1	0.0806916	CLONE3007	Non_clonal	Bmem	C4_IgM_CD27_Bmem
BC5_CGAGCCATCATTTGGG	BC	TNBC5	IGHA1	0.0654762	CLONE2245	BC_clone	Bmem	C9_Nur77high_Bmem
BC5_CGATCGGAGTGGTAGC	BC	TNBC5	IGHM	0	CLONE3165	Non_clonal	NA	NA
BC5_CGATGGCAGAATCTCC	BC	TNBC5	None	0.104294	CLONE3173	Non_clonal	NA	NA
BC5_CGATGGCAGACCTAGG	BC	TNBC5	IGHG1	0.0873494	CLONE3310	Non_clonal	Bmem	C9_Nur77high_Bmem
BC5_CGATGGCCAGCGAACA	BC	TNBC5	IGHM	0.0202899	CLONE2535	Mix_clone	Bmem	C7_CD24high_Bmem
BC5_CGATGGCTCATGCATG	BC	TNBC5	IGHA1	0.0760234	CLONE3076	Non_clonal	Bmem	C7_CD24high_Bmem
BC5_CGATGGCTCCTAGTGA	BC	TNBC5	IGHM	0.034384	CLONE2403	Non_clonal	Naive	C1_Nur77high_Naive
BC5_CGATGGCTCGAACGGA	BC	TNBC5	IGHG3	0.0557185	CLONE2253	Non_clonal	Bmem	C4_IgM_CD27_Bmem
BC5_CGATGGCTCTCTGAGA	BC	TNBC5	IGHA1	0.047619	CLONE2203	Non_clonal	NA	NA
BC5_CGATGTACAGGGATTG	BC	TNBC5	IGHG3	0.0535211	CLONE2746	Non_clonal	Bmem	C8_Switched_Bmem
BC5_CGATGTATCATGCAAC	BC	TNBC5	IGHM	0.0718391	CLONE3158	Non_clonal	NA	NA
BC5_CGATTGACAAGTAATG	BC	TNBC5	IGHG1	0.0994152	CLONE2371	Non_clonal	Bmem	C7_CD24high_Bmem
BC5_CGATTGACACAGCCCA	BC	TNBC5	IGHG2	0.0982143	CLONE3241	Non_clonal	NA	NA
BC5_CGCCAAGAGAAGAAGC	BC	TNBC5	IGHA1	0.079646	CLONE3207	Non_clonal	Bmem	C9_Nur77high_Bmem
BC5_CGCCAAGAGCGTGAAC	BC	TNBC5	IGHA1	0.105572	CLONE3072	Non_clonal	Bmem	C8_Switched_Bmem
BC5_CGCCAAGAGTTAGGTA	BC	TNBC5	IGHM	0.0798817	CLONE2724	Non_clonal	NA	NA
BC5_CGCCAAGGTTAAGAAC	BC	TNBC5	IGHA1	0.0712251	CLONE2704	Non_clonal	Bmem	C8_Switched_Bmem
BC5_CGCCAAGTCACTGGGC	BC	TNBC5	IGHG1	0.0652819	CLONE2426	Non_clonal	Bmem	C2_Naive_B
BC5_CGCCAAGTCAGCATGT	BC	TNBC5	IGHM	0.0179641	CLONE2139	Non_clonal	Bmem	C7_CD24high_Bmem
BC5_CGCCAAGTCGAGGTAG	BC	TNBC5	IGHG1	0.00852273	CLONE2182	Non_clonal	Naive	C12_GC
BC5_CGCGGTAAGCTAACAA	BC	TNBC5	IGHM	0	CLONE2737	Non_clonal	Plasma	C11_Plasma
BC5_CGCGGTACAGTCAGAG	BC	TNBC5	IGHM	0.0650888	CLONE2577	Mix_clone	Bmem	C7_CD24high_Bmem
BC5_CGCGTTTCACGCATCG	BC	TNBC5	IGHG2	0.0748503	CLONE2151	Non_clonal	Bmem	C8_Switched_Bmem
BC5_CGCGTTTTCCTCAACC	BC	TNBC5	IGHM	0.0393939	CLONE2093	Non_clonal	Bmem	C4_IgM_CD27_Bmem
BC5_CGCTATCTCACGATGT	BC	TNBC5	IGHG1	0.0813953	CLONE2790	Non_clonal	B_CD14	C13_CD14_Atypical_B
BC5_CGCTGGAAGGAATCGC	BC	TNBC5	IGHG1	0.0828571	CLONE2152	Non_clonal	Bmem	C9_Nur77high_Bmem
BC5_CGCTTCAAGAGTAATC	BC	TNBC5	None	0.0751445	CLONE3031	Non_clonal	Bmem	C6_CD1chigh_Bmem
BC5_CGCTTCAAGGTGCACA	BC	TNBC5	IGHG1	0.0780781	CLONE2948	Non_clonal	Bmem	C7_CD24high_Bmem
BC5_CGCTTCAAGTGTACTC	BC	TNBC5	IGHM	0.0349854	CLONE2427	Non_clonal	NA	NA
BC5_CGCTTCACACACAGAG	BC	TNBC5	IGHG1	0.0463768	CLONE2642	Non_clonal	Bmem	C7_CD24high_Bmem
BC5_CGCTTCATCTCGCTTG	BC	TNBC5	IGHG2	0.0578035	CLONE2349	Non_clonal	Bmem	C8_Switched_Bmem
BC5_CGGACACGTTAAGAAC	BC	TNBC5	IGHG2	0.03207	CLONE2733	Non_clonal	Naive	C2_Naive_B
BC5_CGGACACTCACCACCT	BC	TNBC5	IGHA1	0.100917	CLONE2991	Non_clonal	Bmem	C8_Switched_Bmem
BC5_CGGACACTCACCGTAA	BC	TNBC5	IGHM	0.0319767	CLONE2072	Mix_clone	Bmem	C7_CD24high_Bmem
BC5_CGGACGTAGACCCACC	BC	TNBC5	None	0.0550725	CLONE2813	Non_clonal	NA	NA
BC5_CGGACGTAGGCCGAAT	BC	TNBC5	None	0.0553936	CLONE2761	Non_clonal	Bmem	C8_Switched_Bmem
BC5_CGGACGTCACTATCTT	BC	TNBC5	IGHM	0.0175439	CLONE2180	Non_clonal	NA	NA
BC5_CGGACGTGTGCGGTAA	BC	TNBC5	IGHG2	0.0699708	CLONE2284	Non_clonal	Bmem	C6_CD1chigh_Bmem
BC5_CGGACTGAGTATCTCG	BC	TNBC5	IGHM	0.0643275	CLONE2076	Non_clonal	NA	NA
BC5_CGGACTGCACCAACCG	BC	TNBC5	IGHG2	0.139053	CLONE2475	Non_clonal	Bmem	C6_CD1chigh_Bmem
BC5_CGGACTGGTCTAGTGT	BC	TNBC5	IGHG2	0.0317003	CLONE3327	Non_clonal	Bmem	C7_CD24high_Bmem
BC5_CGGAGTCCAGATCTGT	BC	TNBC5	IGHM	0.0410557	CLONE2630	BC_clone	NA	NA
BC5_CGGAGTCGTCAGGACA	BC	TNBC5	IGHM	0.0145773	CLONE2996	Non_clonal	NA	NA
BC5_CGGCTAGAGTTCGCGC	BC	TNBC5	IGHG1	0.0443787	CLONE2417	Non_clonal	NA	NA
BC5_CGGCTAGCATAGGATA	BC	TNBC5	None	0.0846395	CLONE2677	Non_clonal	Bmem	C9_Nur77high_Bmem
BC5_CGGCTAGTCGTTACAG	BC	TNBC5	None	0.00617284	CLONE2075	Non_clonal	NA	NA
BC5_CGGGTCAAGGATCGCA	BC	TNBC5	IGHG3	0.0795455	CLONE2563	Non_clonal	Bmem	C7_CD24high_Bmem
BC5_CGGGTCACAGGAATCG	BC	TNBC5	IGHM	0.0505952	CLONE3253	Non_clonal	NA	NA
BC5_CGGGTCAGTTATGCGT	BC	TNBC5	IGHD	0.0852941	CLONE3201	Non_clonal	NA	NA
BC5_CGGGTCATCATGCAAC	BC	TNBC5	IGHM	0.0195531	CLONE2126	Non_clonal	Bmem	C7_CD24high_Bmem
BC5_CGGTTAAAGCTCCTCT	BC	TNBC5	IGHA1	0.127219	CLONE2148	Non_clonal	NA	NA
BC5_CGGTTAACAATAAGCA	BC	TNBC5	IGHG1	0.0553936	CLONE2170	Non_clonal	Bmem	C9_Nur77high_Bmem
BC5_CGGTTAATCTTTAGTC	BC	TNBC5	IGHM	0.0350877	CLONE3242	Non_clonal	Bmem	C8_Switched_Bmem
BC5_CGTAGCGTCCACGAAT	BC	TNBC5	IGHM	0.0175439	CLONE2344	Non_clonal	Naive	C2_Naive_B
BC5_CGTAGCGTCTGTCTAT	BC	TNBC5	IGHM	0.00895522	CLONE3127	Non_clonal	Bmem	C4_IgM_CD27_Bmem
BC5_CGTAGGCAGCTAGTTC	BC	TNBC5	IGHA1	0.0144092	CLONE2708	Non_clonal	Bmem	C7_CD24high_Bmem
BC5_CGTAGGCTCCAAACAC	BC	TNBC5	IGHG1	0.106195	CLONE3138	Non_clonal	Bmem	C8_Switched_Bmem
BC5_CGTCACTCACGACGAA	BC	TNBC5	IGHM	0.0557185	CLONE2622	Non_clonal	Bmem	C7_CD24high_Bmem
BC5_CGTCACTCACTTCTGC	BC	TNBC5	IGHA1	0.0730994	CLONE2935	Non_clonal	Bmem	C8_Switched_Bmem
BC5_CGTCACTTCGCCAGCA	BC	TNBC5	IGHA2	0.0346821	CLONE2210	Non_clonal	Bmem	C7_CD24high_Bmem
BC5_CGTCAGGAGACCTTTG	BC	TNBC5	None	0.0373832	CLONE2628	Non_clonal	NA	NA
BC5_CGTCCATAGAGCTATA	BC	TNBC5	IGHM	0.0593472	CLONE2914	Non_clonal	Bmem	C7_CD24high_Bmem
BC5_CGTCCATAGGCTCTTA	BC	TNBC5	IGHG3	0.0523256	CLONE2804	Non_clonal	Bmem	C8_Switched_Bmem
BC5_CGTCCATCAAGCCGTC	BC	TNBC5	IGHA1	0.0204082	CLONE2209	Non_clonal	Naive	C1_Nur77high_Naive
BC5_CGTCCATTCCACGCAG	BC	TNBC5	IGHG1	0.117994	CLONE3280	Non_clonal	NA	NA
BC5_CGTCCATTCTGGTATG	BC	TNBC5	IGHM	0.05	CLONE2269	Mix_clone	Bmem	C7_CD24high_Bmem
BC5_CGTCTACGTACCTACA	BC	TNBC5	None	0.117647	CLONE2859	Non_clonal	Bmem	C8_Switched_Bmem
BC5_CGTCTACGTAGGAGTC	BC	TNBC5	IGHG2	0.0798817	CLONE2378	BC_clone	NA	NA
BC5_CGTCTACGTCAAAGCG	BC	TNBC5	IGHM	0	CLONE2843	Non_clonal	NA	NA
BC5_CGTGAGCTCGGATGTT	BC	TNBC5	IGHM	0.014881	CLONE2889	Non_clonal	Bmem	C7_CD24high_Bmem
BC5_CGTGTAACAGATGGGT	BC	TNBC5	IGHM	0.0353982	CLONE2977	Non_clonal	NA	NA
BC5_CGTGTAAGTGGTTTCA	BC	TNBC5	IGHG1	0.069697	CLONE2143	Non_clonal	Bmem	C10_CD99high_Bmem
BC5_CGTGTAATCTGTTGAG	BC	TNBC5	IGHM	0.0297619	CLONE2567	Non_clonal	Naive	C2_Naive_B
BC5_CGTGTCTGTAAGGATT	BC	TNBC5	IGHG1	0.0116279	CLONE2675	Non_clonal	B_CD14	C13_CD14_Atypical_B
BC5_CGTGTCTGTGTGCCTG	BC	TNBC5	IGHD	0.0650888	CLONE2444	Non_clonal	Bmem	C9_Nur77high_Bmem
BC5_CGTTAGATCTCGTATT	BC	TNBC5	IGHM	0.014245	CLONE2927	Non_clonal	Bmem	C7_CD24high_Bmem
BC5_CGTTCTGGTTTGTTGG	BC	TNBC5	IGHM	0.0535714	CLONE3011	Non_clonal	NA	NA
BC5_CGTTGGGCAAATACAG	BC	TNBC5	IGHM	0.0833333	CLONE2384	Non_clonal	Bmem	C4_IgM_CD27_Bmem
BC5_CGTTGGGCATCGGGTC	BC	TNBC5	IGHM	0.0535714	CLONE2528	Non_clonal	Bmem	C7_CD24high_Bmem
BC5_CGTTGGGGTAGCCTAT	BC	TNBC5	IGHM	0.0116959	CLONE3236	Non_clonal	Naive	C1_Nur77high_Naive
BC5_CGTTGGGGTCCCTTGT	BC	TNBC5	IGHA1	0.0545455	CLONE2184	Non_clonal	Bmem	C8_Switched_Bmem
BC5_CTAACTTAGTTCGCAT	BC	TNBC5	IGHM	0.0057971	CLONE2741	Non_clonal	Naive	C2_Naive_B
BC5_CTAACTTTCACTTCAT	BC	TNBC5	None	0.0365449	CLONE2530	Non_clonal	Bmem	C8_Switched_Bmem
BC5_CTAAGACAGAAGGTTT	BC	TNBC5	IGHA2	0.0339943	CLONE3157	Non_clonal	Bmem	C7_CD24high_Bmem
BC5_CTAAGACCACTTCTGC	BC	TNBC5	IGHM	0.0593472	CLONE2687	Non_clonal	Bmem	C4_IgM_CD27_Bmem
BC5_CTAAGACGTAGAAAGG	BC	TNBC5	IGHG1	0.0657143	CLONE3287	Non_clonal	NA	NA
BC5_CTAATGGAGTAAGTAC	BC	TNBC5	IGHM	0	CLONE2766	Non_clonal	Naive	C12_GC
BC5_CTAATGGGTCAAGCGA	BC	TNBC5	IGHD	0	CLONE2450	Non_clonal	NA	NA
BC5_CTACACCCAAACCCAT	BC	TNBC5	IGHM	0.0567164	CLONE2710	Non_clonal	Bmem	C7_CD24high_Bmem
BC5_CTACATTCAGCGTTCG	BC	TNBC5	IGHA2	0.0264706	CLONE3172	BC_clone	Bmem	C7_CD24high_Bmem
BC5_CTACATTTCCTATTCA	BC	TNBC5	IGHM	0	CLONE2744	Non_clonal	NA	NA
BC5_CTACCCATCCAAAGTC	BC	TNBC5	IGHA1	0.0421687	CLONE3276	Non_clonal	Bmem	C9_Nur77high_Bmem
BC5_CTACCCATCCACGACG	BC	TNBC5	IGHM	0.0466472	CLONE2636	Non_clonal	NA	NA
BC5_CTACCCATCCCAACGG	BC	TNBC5	IGHA1	0.0639535	CLONE2141	Non_clonal	B_CD14	C13_CD14_Atypical_B
BC5_CTACGTCCACTGTCGG	BC	TNBC5	None	0.0718563	CLONE2929	Non_clonal	Bmem	C10_CD99high_Bmem
BC5_CTACGTCTCCTGTAGA	BC	TNBC5	IGHM	0.0553936	CLONE2429	Non_clonal	Bmem	C4_IgM_CD27_Bmem
BC5_CTAGAGTAGGAGTTGC	BC	TNBC5	IGHM	0.0474777	CLONE2925	Non_clonal	Bmem	C7_CD24high_Bmem
BC5_CTAGAGTCAAATACAG	BC	TNBC5	IGHM	0.0628743	CLONE2932	Non_clonal	Bmem	C7_CD24high_Bmem
BC5_CTAGCCTGTCAGGACA	BC	TNBC5	IGHG1	0.0307263	CLONE2430	Non_clonal	NA	NA
BC5_CTAGCCTGTGCTTCTC	BC	TNBC5	IGHM	0	CLONE2478	Non_clonal	Naive	C2_Naive_B
BC5_CTAGCCTTCGTTTGCC	BC	TNBC5	IGHG1	0.122388	CLONE2392	Non_clonal	Bmem	C10_CD99high_Bmem
BC5_CTAGTGACAAGCCTAT	BC	TNBC5	None	0.0574713	CLONE2688	Non_clonal	Bmem	C5_CD27_minus_Atypical_Bmem
BC5_CTAGTGAGTGCAGTAG	BC	TNBC5	IGHG3	0.0652819	CLONE2167	Non_clonal	Bmem	C9_Nur77high_Bmem
BC5_CTAGTGATCACCACCT	BC	TNBC5	IGHG3	0.143275	CLONE3314	Non_clonal	Bmem	C6_CD1chigh_Bmem
BC5_CTCACACAGATATGGT	BC	TNBC5	IGHM	0	CLONE2445	Non_clonal	Naive	C2_Naive_B
BC5_CTCACACAGCAGGCTA	BC	TNBC5	IGHM	0.0416667	CLONE3110	Non_clonal	Bmem	C7_CD24high_Bmem
BC5_CTCACACAGCTAGTGG	BC	TNBC5	IGHM	0.0149701	CLONE2208	Non_clonal	Bmem	C7_CD24high_Bmem
BC5_CTCACACAGGACACCA	BC	TNBC5	IGHA1	0.0762463	CLONE2230	Non_clonal	NA	NA
BC5_CTCACACCATCACAAC	BC	TNBC5	IGHG1	0.0207715	CLONE3100	Non_clonal	B_CD14	C13_CD14_Atypical_B
BC5_CTCACACGTATCACCA	BC	TNBC5	IGHM	0	CLONE2947	Non_clonal	Naive	C12_GC
BC5_CTCAGAAAGGACAGAA	BC	TNBC5	IGHA1	0.0967742	CLONE3321	Non_clonal	Bmem	C8_Switched_Bmem
BC5_CTCATTAGTAAGGGAA	BC	TNBC5	IGHG2	0.134503	CLONE2791	Non_clonal	Bmem	C8_Switched_Bmem
BC5_CTCATTATCAGAGGTG	BC	TNBC5	IGHG1	0.160121	CLONE2674	Non_clonal	NA	NA
BC5_CTCCTAGAGCACCGCT	BC	TNBC5	IGHM	0.10119	CLONE3019	Non_clonal	Bmem	C7_CD24high_Bmem
BC5_CTCCTAGCAAGGCTCC	BC	TNBC5	IGHM	0.0535714	CLONE2652	Non_clonal	Bmem	C2_Naive_B
BC5_CTCGAAAAGGAGTTGC	BC	TNBC5	None	0.0676923	CLONE2827	Non_clonal	B_CD14	C13_CD14_Atypical_B
BC5_CTCGAAAAGTCCAGGA	BC	TNBC5	IGHG1	0.137026	CLONE2571	Non_clonal	NA	NA
BC5_CTCGAAAGTTGGGACA	BC	TNBC5	IGHA1	0.0502959	CLONE3112	Non_clonal	Bmem	C8_Switched_Bmem
BC5_CTCGAAATCCTGCCAT	BC	TNBC5	IGHM	0.0301205	CLONE2825	Non_clonal	Bmem	C10_CD99high_Bmem
BC5_CTCGAAATCGGCTACG	BC	TNBC5	IGHM	0.0437318	CLONE2747	Non_clonal	NA	NA
BC5_CTCGAGGAGAGCTTCT	BC	TNBC5	IGHM	0.0557185	CLONE2464	BC_clone	NA	NA
BC5_CTCGAGGCAGACGCTC	BC	TNBC5	None	0.0530973	CLONE3218	Non_clonal	NA	NA
BC5_CTCGAGGGTAATCACC	BC	TNBC5	IGHG1	0.0465116	CLONE2479	Non_clonal	NA	NA
BC5_CTCGAGGTCCAAGCCG	BC	TNBC5	IGHA1	0.0469208	CLONE3003	Non_clonal	Bmem	C8_Switched_Bmem
BC5_CTCGGAGCAAATCCGT	BC	TNBC5	IGHG3	0	CLONE2649	Non_clonal	B_CD14	C13_CD14_Atypical_B
BC5_CTCGGAGGTATCTGCA	BC	TNBC5	IGHG2	0.104956	CLONE2855	Non_clonal	Bmem	C8_Switched_Bmem
BC5_CTCGGGACAGTCCTTC	BC	TNBC5	IGHA1	0.0434783	CLONE3221	Non_clonal	Bmem	C7_CD24high_Bmem
BC5_CTCGGGAGTAAGTGGC	BC	TNBC5	IGHA1	0.0976331	CLONE3232	Non_clonal	Bmem	C7_CD24high_Bmem
BC5_CTCTAATGTCCTCTTG	BC	TNBC5	IGHA2	0.0748503	CLONE3243	Non_clonal	Bmem	C7_CD24high_Bmem
BC5_CTCTAATGTGATGATA	BC	TNBC5	None	0.0716418	CLONE2275	BC_clone	Bmem	C8_Switched_Bmem
BC5_CTCTACGAGCTATGCT	BC	TNBC5	IGHG1	0.0589971	CLONE3133	Non_clonal	Bmem	C9_Nur77high_Bmem
BC5_CTCTGGTAGTGGAGAA	BC	TNBC5	IGHA1	0.0730994	CLONE2658	Non_clonal	Bmem	C4_IgM_CD27_Bmem
BC5_CTCTGGTGTTATGTGC	BC	TNBC5	IGHG1	0.042735	CLONE2233	Non_clonal	Bmem	C8_Switched_Bmem
BC5_CTGAAACAGACTACAA	BC	TNBC5	IGHM	0.0179104	CLONE3080	Non_clonal	NA	NA
BC5_CTGAAGTAGCACCGTC	BC	TNBC5	IGHG3	0.0323529	CLONE2461	BC_clone	NA	NA
BC5_CTGAAGTAGTCCAGGA	BC	TNBC5	IGHG3	0.148368	CLONE2256	Non_clonal	Bmem	C10_CD99high_Bmem
BC5_CTGAAGTAGTGAATTG	BC	TNBC5	IGHM	0.0497076	CLONE2125	Non_clonal	Bmem	C7_CD24high_Bmem
BC5_CTGAAGTGTAGCGCAA	BC	TNBC5	IGHG2	0.0973451	CLONE2505	Non_clonal	Bmem	C8_Switched_Bmem
BC5_CTGAAGTTCACAGGCC	BC	TNBC5	IGHM	0.0442478	CLONE2736	Non_clonal	NA	NA
BC5_CTGATAGAGTTGTAGA	BC	TNBC5	IGHM	0.0301205	CLONE2168	Non_clonal	Bmem	C7_CD24high_Bmem
BC5_CTGATCCAGGGATCTG	BC	TNBC5	IGHG1	0.058651	CLONE2489	Non_clonal	Bmem	C7_CD24high_Bmem
BC5_CTGATCCGTCAAACTC	BC	TNBC5	IGHA1	0.027027	CLONE2382	Non_clonal	Bmem	C7_CD24high_Bmem
BC5_CTGATCCGTCGGGTCT	BC	TNBC5	IGHA1	0.0317919	CLONE3267	Non_clonal	Bmem	C7_CD24high_Bmem
BC5_CTGCCTACACTGAAGG	BC	TNBC5	IGHM	0.012012	CLONE2323	Non_clonal	NA	NA
BC5_CTGCCTAGTACAGTGG	BC	TNBC5	IGHG2	0.0873494	CLONE2623	Non_clonal	Bmem	C10_CD99high_Bmem
BC5_CTGCCTAGTCCTAGCG	BC	TNBC5	IGHA2	0.148256	CLONE3214	Non_clonal	Bmem	C10_CD99high_Bmem
BC5_CTGCCTATCACCGGGT	BC	TNBC5	IGHG2	0.0553936	CLONE2614	Non_clonal	Bmem	C8_Switched_Bmem
BC5_CTGCGGAAGCCAGGAT	BC	TNBC5	None	0.0979228	CLONE2114	Non_clonal	Bmem	C8_Switched_Bmem
BC5_CTGCGGAAGTAGCCGA	BC	TNBC5	IGHM	0	CLONE2321	Non_clonal	NA	NA
BC5_CTGCGGAGTTGTCTTT	BC	TNBC5	IGHM	0	CLONE2123	Non_clonal	Naive	C2_Naive_B
BC5_CTGCGGATCACCAGGC	BC	TNBC5	IGHM	0.0437318	CLONE3136	Non_clonal	NA	NA
BC5_CTGCGGATCGCAGGCT	BC	TNBC5	IGHA1	0.10119	CLONE2952	Non_clonal	Bmem	C7_CD24high_Bmem
BC5_CTGCTGTCAGGCTGAA	BC	TNBC5	IGHG1	0.122388	CLONE3266	Non_clonal	Bmem	C8_Switched_Bmem
BC5_CTGCTGTCATGTAAGA	BC	TNBC5	None	0.0401146	CLONE2839	Non_clonal	Bmem	C8_Switched_Bmem
BC5_CTGCTGTGTTGAACTC	BC	TNBC5	IGHG1	0.0868263	CLONE2738	Non_clonal	Bmem	C8_Switched_Bmem
BC5_CTGGTCTAGTTACCCA	BC	TNBC5	None	0.106061	CLONE2728	Non_clonal	Bmem	C8_Switched_Bmem
BC5_CTGGTCTCAATTCCTT	BC	TNBC5	IGHD	0	CLONE3042	BC_clone	Bmem	C7_CD24high_Bmem
BC5_CTGGTCTTCAGGCCCA	BC	TNBC5	None	0.039886	CLONE2888	Non_clonal	Bmem	C8_Switched_Bmem
BC5_CTGGTCTTCGGAAACG	BC	TNBC5	None	0.0974212	CLONE2868	Non_clonal	NA	NA
BC5_CTGTGCTAGGGCTTGA	BC	TNBC5	IGHD	0.0416667	CLONE2287	Non_clonal	Bmem	C6_CD1chigh_Bmem
BC5_CTGTTTATCCACGAAT	BC	TNBC5	IGHG1	0.0969697	CLONE3295	Non_clonal	B_CD14	C13_CD14_Atypical_B
BC5_CTTAACTAGCGAAGGG	BC	TNBC5	IGHM	0	CLONE2519	Non_clonal	NA	NA
BC5_CTTAACTCAGCGTTCG	BC	TNBC5	IGHG3	0.060423	CLONE2271	Non_clonal	Bmem	C8_Switched_Bmem
BC5_CTTAACTCATCTGGTA	BC	TNBC5	IGHA2	0.0345821	CLONE2599	Non_clonal	Bmem	C4_IgM_CD27_Bmem
BC5_CTTACCGAGCGCCTTG	BC	TNBC5	IGHA1	0.0600601	CLONE2715	Non_clonal	NA	NA
BC5_CTTACCGAGGAGTAGA	BC	TNBC5	IGHA1	0.0621302	CLONE3298	Non_clonal	Bmem	C7_CD24high_Bmem
BC5_CTTACCGCACCAGCAC	BC	TNBC5	IGHG2	0.101493	CLONE2196	BC_clone	Bmem	C10_CD99high_Bmem
BC5_CTTACCGCATTCTCAT	BC	TNBC5	None	0.108359	CLONE2727	Non_clonal	Bmem	C8_Switched_Bmem
BC5_CTTACCGGTGTGCCTG	BC	TNBC5	IGHA1	0.0766962	CLONE3023	Non_clonal	B_CD14	C13_CD14_Atypical_B
BC5_CTTAGGACAGTTTACG	BC	TNBC5	IGHM	0.0845481	CLONE2969	Non_clonal	NA	NA
BC5_CTTCTCTAGCATGGCA	BC	TNBC5	IGHM	0.0319767	CLONE2072	Mix_clone	NA	NA
BC5_CTTCTCTCAAACCTAC	BC	TNBC5	IGHM	0.0408163	CLONE2187	Non_clonal	NA	NA
BC5_CTTCTCTGTTATGTGC	BC	TNBC5	IGHA1	0.0668605	CLONE2402	Non_clonal	Bmem	C9_Nur77high_Bmem
BC5_CTTGGCTAGAGTACCG	BC	TNBC5	IGHM	0.0117647	CLONE2176	Non_clonal	NA	NA
BC5_CTTGGCTCAAAGAATC	BC	TNBC5	IGHM	0.0645161	CLONE2782	Non_clonal	NA	NA
BC5_CTTGGCTCAAGGTTTC	BC	TNBC5	IGHG3	0.0890208	CLONE2950	Non_clonal	Bmem	C8_Switched_Bmem
BC5_CTTGGCTTCACAAACC	BC	TNBC5	IGHM	0.0262391	CLONE2491	Non_clonal	Bmem	C7_CD24high_Bmem
BC5_CTTGGCTTCTTGTACT	BC	TNBC5	None	0.0114943	CLONE2195	Non_clonal	Bmem	C7_CD24high_Bmem
BC5_CTTTGCGTCCACTCCA	BC	TNBC5	IGHA1	0.0668693	CLONE3108	Non_clonal	NA	NA
BC5_GAAACTCGTCCGAGTC	BC	TNBC5	IGHM	0	CLONE2255	Non_clonal	Naive	C2_Naive_B
BC5_GAAACTCGTCGAGTTT	BC	TNBC5	None	0.0477612	CLONE2892	Non_clonal	Bmem	C8_Switched_Bmem
BC5_GAAACTCTCAATAAGG	BC	TNBC5	None	0.0802292	CLONE2629	Non_clonal	NA	NA
BC5_GAAATGAAGGGCACTA	BC	TNBC5	IGHG1	0.0437318	CLONE2128	Non_clonal	Bmem	C9_Nur77high_Bmem
BC5_GAAATGAAGGGTCGAT	BC	TNBC5	IGHM	0.00301205	CLONE2602	Non_clonal	NA	NA
BC5_GAAATGAGTACCGTTA	BC	TNBC5	IGHG1	0.0555556	CLONE2070	Non_clonal	NA	NA
BC5_GAACATCAGCACACAG	BC	TNBC5	IGHM	0.0347826	CLONE2812	Non_clonal	Bmem	C6_CD1chigh_Bmem
BC5_GAACATCGTACATCCA	BC	TNBC5	IGHM	0.0726744	CLONE3044	Non_clonal	Bmem	C7_CD24high_Bmem
BC5_GAACCTACAAGTCTAC	BC	TNBC5	IGHM	0.0758017	CLONE2871	Non_clonal	Bmem	C8_Switched_Bmem
BC5_GAACCTACACCCAGTG	BC	TNBC5	IGHG2	0.15727	CLONE2545	Non_clonal	NA	NA
BC5_GAACCTACAGCTATTG	BC	TNBC5	IGHA1	0.0672515	CLONE2095	Non_clonal	Naive	C6_CD1chigh_Bmem
BC5_GAACCTACAGTAACGG	BC	TNBC5	IGHG2	0.0205279	CLONE3271	Non_clonal	Bmem	C3_CCR7high_Bmem
BC5_GAACCTAGTCAAAGCG	BC	TNBC5	IGHA1	0.0935673	CLONE2908	Non_clonal	Bmem	C8_Switched_Bmem
BC5_GAACGGAAGTGAATTG	BC	TNBC5	IGHG2	0.0433526	CLONE2537	Non_clonal	NA	NA
BC5_GAACGGAGTACACCGC	BC	TNBC5	None	0.0379009	CLONE2742	Non_clonal	NA	NA
BC5_GAACGGATCCAAATGC	BC	TNBC5	IGHM	0	CLONE2261	Non_clonal	NA	NA
BC5_GAAGCAGTCACAACGT	BC	TNBC5	IGHG1	0.00584795	CLONE2998	Non_clonal	Plasma	C11_Plasma
BC5_GAATAAGGTTCCACAA	BC	TNBC5	IGHA1	0.0591716	CLONE3045	Non_clonal	Bmem	C8_Switched_Bmem
BC5_GAATAAGTCTTACCTA	BC	TNBC5	IGHM	0.0379009	CLONE2520	Non_clonal	NA	NA
BC5_GAATAAGTCTTTAGGG	BC	TNBC5	IGHG1	0.100865	CLONE3027	Non_clonal	Bmem	C9_Nur77high_Bmem
BC5_GAATGAATCGTAGGAG	BC	TNBC5	IGHG2	0.0930931	CLONE2596	Non_clonal	Bmem	C8_Switched_Bmem
BC5_GACAGAGGTTCCCGAG	BC	TNBC5	IGHM	0.0545977	CLONE2937	Non_clonal	Bmem	C7_CD24high_Bmem
BC5_GACAGAGTCGGAATCT	BC	TNBC5	IGHA1	0.048433	CLONE2853	Non_clonal	Bmem	C7_CD24high_Bmem
BC5_GACCAATAGGTTACCT	BC	TNBC5	IGHM	0.0449102	CLONE3123	Non_clonal	Bmem	C7_CD24high_Bmem
BC5_GACCAATTCTCGATGA	BC	TNBC5	IGHG2	0.0381232	CLONE2288	Non_clonal	Bmem	C8_Switched_Bmem
BC5_GACCTGGCAGACGTAG	BC	TNBC5	IGHG2	0.11276	CLONE2124	Non_clonal	NA	NA
BC5_GACCTGGGTTAAGGGC	BC	TNBC5	IGHM	0.0145773	CLONE2933	Non_clonal	NA	NA
BC5_GACGCGTAGGTAGCCA	BC	TNBC5	IGHG3	0.0142857	CLONE2154	Non_clonal	Bmem	C8_Switched_Bmem
BC5_GACGCGTGTCTCTCTG	BC	TNBC5	IGHG2	0.042042	CLONE2776	Non_clonal	Bmem	C6_CD1chigh_Bmem
BC5_GACGCGTGTCTCTTAT	BC	TNBC5	IGHM	0.0419162	CLONE2793	Non_clonal	NA	NA
BC5_GACGGCTGTTCCGTCT	BC	TNBC5	IGHM	0.0405797	CLONE2088	Non_clonal	Bmem	C7_CD24high_Bmem
BC5_GACGGCTTCGAGAACG	BC	TNBC5	IGHM	0.0314286	CLONE2858	Non_clonal	NA	NA
BC5_GACGTGCTCATTATCC	BC	TNBC5	IGHM	0.0258621	CLONE3151	Non_clonal	NA	NA
BC5_GACGTTAGTACTTGAC	BC	TNBC5	IGHG1	0.017192	CLONE2112	Non_clonal	Naive	C2_Naive_B
BC5_GACTAACGTCCAAGTT	BC	TNBC5	IGHG1	0.0982143	CLONE2308	Non_clonal	Bmem	C9_Nur77high_Bmem
BC5_GACTAACGTTGATTGC	BC	TNBC5	None	0.0755287	CLONE2784	Non_clonal	Bmem	C8_Switched_Bmem
BC5_GACTAACTCGTGACAT	BC	TNBC5	IGHG3	0.0732394	CLONE3205	Non_clonal	Bmem	C8_Switched_Bmem
BC5_GACTACAAGCTGTTCA	BC	TNBC5	IGHM	0	CLONE3005	Non_clonal	NA	NA
BC5_GACTACAAGTGACATA	BC	TNBC5	None	0.104615	CLONE3168	Non_clonal	Bmem	C8_Switched_Bmem
BC5_GACTACATCCCTTGCA	BC	TNBC5	IGHA1	0.0205882	CLONE3222	Non_clonal	Naive	C2_Naive_B
BC5_GACTACATCTGATTCT	BC	TNBC5	IGHM	0	CLONE3311	Non_clonal	NA	NA
BC5_GACTGCGCAAAGAATC	BC	TNBC5	IGHM	0.0205279	CLONE2146	Non_clonal	Bmem	C7_CD24high_Bmem
BC5_GACTGCGCAAGAGTCG	BC	TNBC5	IGHM	0.0825688	CLONE3302	Non_clonal	Bmem	C4_IgM_CD27_Bmem
BC5_GAGGTGAAGAGTCTGG	BC	TNBC5	IGHG3	0.0877193	CLONE2808	Non_clonal	Bmem	C7_CD24high_Bmem
BC5_GAGGTGAAGCGGCTTC	BC	TNBC5	IGHG1	0.0601719	CLONE2192	Non_clonal	Bmem	C5_CD27_minus_Atypical_Bmem
BC5_GAGGTGACACCTTGTC	BC	TNBC5	IGHM	0.0467836	CLONE2856	Non_clonal	Bmem	C7_CD24high_Bmem
BC5_GAGGTGAGTCCAGTGC	BC	TNBC5	IGHM	0.0491329	CLONE2293	Non_clonal	B_CD14	C13_CD14_Atypical_B
BC5_GAGGTGAGTCTTGATG	BC	TNBC5	IGHG2	0.058309	CLONE2695	Non_clonal	Bmem	C8_Switched_Bmem
BC5_GAGGTGATCTCTGCTG	BC	TNBC5	IGHM	0.0117647	CLONE2329	Non_clonal	NA	NA
BC5_GAGTCCGCAAACAACA	BC	TNBC5	IGHA1	0.0863095	CLONE2819	Non_clonal	Bmem	C8_Switched_Bmem
BC5_GAGTCCGGTACCAGTT	BC	TNBC5	IGHA1	0.0612245	CLONE2383	Non_clonal	Bmem	C9_Nur77high_Bmem
BC5_GAGTCCGTCATCATTC	BC	TNBC5	IGHG1	0.0567164	CLONE2375	BC_clone	NA	NA
BC5_GAGTCCGTCGGCTACG	BC	TNBC5	IGHM	0	CLONE3041	Non_clonal	Naive	C2_Naive_B
BC5_GATCAGTAGAAACGCC	BC	TNBC5	IGHG2	0.0265487	CLONE2983	Non_clonal	Bmem	C7_CD24high_Bmem
BC5_GATCAGTAGTGTCCAT	BC	TNBC5	IGHG2	0.0181269	CLONE2781	Non_clonal	Bmem	C7_CD24high_Bmem
BC5_GATCAGTCACAAGTAA	BC	TNBC5	None	0.118012	CLONE3286	Non_clonal	Bmem	C10_CD99high_Bmem
BC5_GATCAGTCATACTCTT	BC	TNBC5	IGHM	0	CLONE2236	Non_clonal	NA	NA
BC5_GATCGATCACCACCAG	BC	TNBC5	IGHM	0	CLONE2928	Non_clonal	Naive	C12_GC
BC5_GATCGATGTTCCCGAG	BC	TNBC5	IGHA1	0.0705882	CLONE2490	Non_clonal	Bmem	C2_Naive_B
BC5_GATCGCGAGCCACTAT	BC	TNBC5	IGHM	0.0203488	CLONE2664	Non_clonal	NA	NA
BC5_GATCGCGGTCTAGCGC	BC	TNBC5	IGHG1	0.0469208	CLONE2601	Non_clonal	Naive	C12_GC
BC5_GATCGTACAATGGATA	BC	TNBC5	IGHM	0	CLONE2456	Non_clonal	NA	NA
BC5_GATCGTACACCTTGTC	BC	TNBC5	IGHM	0	CLONE2811	Non_clonal	B_CD14	C13_CD14_Atypical_B
BC5_GATCGTAGTGAAATCA	BC	TNBC5	IGHA1	0.090379	CLONE2328	Non_clonal	Bmem	C8_Switched_Bmem
BC5_GATCGTAGTTTGGGCC	BC	TNBC5	None	0.0359281	CLONE2978	Non_clonal	Bmem	C7_CD24high_Bmem
BC5_GATCTAGAGCGTGAAC	BC	TNBC5	IGHA1	0.0543807	CLONE2953	Non_clonal	B_CD14	C13_CD14_Atypical_B
BC5_GATCTAGGTACCCAAT	BC	TNBC5	IGHA1	0.0289017	CLONE2082	Non_clonal	NA	NA
BC5_GATCTAGTCTACCAGA	BC	TNBC5	None	0.0567823	CLONE2999	Non_clonal	Bmem	C8_Switched_Bmem
BC5_GATGAAAAGCAAATCA	BC	TNBC5	IGHM	0.0261628	CLONE2465	Non_clonal	Bmem	C7_CD24high_Bmem
BC5_GATGAAACATTGTGCA	BC	TNBC5	IGHG2	0.027439	CLONE3113	Non_clonal	NA	NA
BC5_GATGAAATCCGAAGAG	BC	TNBC5	IGHM	0.0568862	CLONE2524	Non_clonal	NA	NA
BC5_GATGAGGAGCGATGAC	BC	TNBC5	IGHM	0	CLONE2264	Non_clonal	NA	NA
BC5_GATGAGGAGTGAACGC	BC	TNBC5	IGHA1	0.056213	CLONE2943	Non_clonal	Bmem	C7_CD24high_Bmem
BC5_GATGAGGCACAGCGTC	BC	TNBC5	IGHG2	0.112121	CLONE2768	Non_clonal	Bmem	C9_Nur77high_Bmem
BC5_GATGAGGGTCTAGTGT	BC	TNBC5	IGHG1	0.1	CLONE2107	Non_clonal	Bmem	C9_Nur77high_Bmem
BC5_GATGAGGGTGTGCGTC	BC	TNBC5	None	0.0632184	CLONE3265	Non_clonal	NA	NA
BC5_GATGAGGTCAATAAGG	BC	TNBC5	IGHA1	0.0623145	CLONE2084	Non_clonal	Bmem	C4_IgM_CD27_Bmem
BC5_GATGAGGTCCATGAAC	BC	TNBC5	None	0.056962	CLONE2305	Non_clonal	NA	NA
BC5_GATGCTACAAGAAGAG	BC	TNBC5	IGHD	0.0753623	CLONE2265	Non_clonal	NA	NA
BC5_GATGCTACATCGTCGG	BC	TNBC5	None	0.0186916	CLONE2354	Non_clonal	Bmem	C7_CD24high_Bmem
BC5_GATTCAGAGGCTCTTA	BC	TNBC5	IGHM	0.0148368	CLONE2751	Non_clonal	B_CD14	C13_CD14_Atypical_B
BC5_GATTCAGAGTCAATAG	BC	TNBC5	IGHG1	0.0729483	CLONE2729	Non_clonal	Bmem	C2_Naive_B
BC5_GATTCAGTCCCTTGTG	BC	TNBC5	IGHG3	0.0625	CLONE2405	Non_clonal	Bmem	C7_CD24high_Bmem
BC5_GATTCAGTCGTACGGC	BC	TNBC5	IGHM	0.0207101	CLONE2900	Non_clonal	Naive	C2_Naive_B
BC5_GCAAACTAGTAGTGCG	BC	TNBC5	IGHM	0.0690691	CLONE3063	Non_clonal	Bmem	C8_Switched_Bmem
BC5_GCAAACTTCAATAAGG	BC	TNBC5	IGHA2	0.077381	CLONE2659	Non_clonal	Bmem	C7_CD24high_Bmem
BC5_GCAAACTTCGCCAGCA	BC	TNBC5	IGHM	0.0202899	CLONE2535	Mix_clone	Bmem	C3_CCR7high_Bmem
BC5_GCACATAAGTCAATAG	BC	TNBC5	IGHM	0.0350877	CLONE3130	Non_clonal	Bmem	C7_CD24high_Bmem
BC5_GCACATAAGTGGGCTA	BC	TNBC5	IGHG2	0.0835821	CLONE2275	BC_clone	Bmem	C10_CD99high_Bmem
BC5_GCACATACAGTGACAG	BC	TNBC5	IGHM	0.0534125	CLONE3125	Non_clonal	NA	NA
BC5_GCACATAGTGCAGTAG	BC	TNBC5	None	0.0771704	CLONE3185	Non_clonal	Naive	C13_CD14_Atypical_B
BC5_GCACATATCGGACAAG	BC	TNBC5	None	0.0658307	CLONE2840	Non_clonal	Bmem	C8_Switched_Bmem
BC5_GCACTCTGTGATGCCC	BC	TNBC5	IGHG2	0.0628743	CLONE3056	Non_clonal	NA	NA
BC5_GCAGCCAAGTTTAGGA	BC	TNBC5	IGHD	0.00584795	CLONE2707	Non_clonal	Naive	C1_Nur77high_Naive
BC5_GCAGCCACACGAGGTA	BC	TNBC5	IGHM	0.0326409	CLONE2376	Mix_clone	NA	NA
BC5_GCAGCCACATCCCATC	BC	TNBC5	None	0.084058	CLONE3025	Non_clonal	NA	NA
BC5_GCAGCCAGTACTTGAC	BC	TNBC5	IGHG2	0.0672515	CLONE2963	Non_clonal	Bmem	C9_Nur77high_Bmem
BC5_GCAGCCAGTGTGGTTT	BC	TNBC5	IGHG2	0.0792683	CLONE2655	Non_clonal	NA	NA
BC5_GCAGTTACATGGGACA	BC	TNBC5	IGHG1	0.0780781	CLONE2523	Non_clonal	NA	NA
BC5_GCAGTTAGTGCACGAA	BC	TNBC5	IGHA1	0.0868263	CLONE3128	Non_clonal	NA	NA
BC5_GCAGTTAGTTGAGTTC	BC	TNBC5	IGHM	0.0382353	CLONE2340	Non_clonal	NA	NA
BC5_GCAGTTATCCACGTTC	BC	TNBC5	None	0.0690691	CLONE2369	Non_clonal	Bmem	C7_CD24high_Bmem
BC5_GCAGTTATCGTTGACA	BC	TNBC5	IGHA2	0.12426	CLONE2988	Non_clonal	Bmem	C9_Nur77high_Bmem
BC5_GCATACAGTCAGGACA	BC	TNBC5	IGHG2	0.0666667	CLONE2691	Non_clonal	Bmem	C4_IgM_CD27_Bmem
BC5_GCATACAGTCCTCCAT	BC	TNBC5	IGHM	0.0410557	CLONE2630	BC_clone	NA	NA
BC5_GCATACAGTTAGATGA	BC	TNBC5	IGHG2	0.0771513	CLONE2224	Non_clonal	Bmem	C8_Switched_Bmem
BC5_GCATGATAGAAGGTTT	BC	TNBC5	IGHD	0	CLONE2879	Non_clonal	Naive	C2_Naive_B
BC5_GCATGCGAGCTTCGCG	BC	TNBC5	IGHD	0.0178042	CLONE2416	Non_clonal	NA	NA
BC5_GCATGCGAGTACCGGA	BC	TNBC5	IGHG2	0.048048	CLONE2656	Non_clonal	Bmem	C7_CD24high_Bmem
BC5_GCATGCGAGTACTTGC	BC	TNBC5	IGHM	0	CLONE2676	Non_clonal	Naive	C3_CCR7high_Bmem
BC5_GCATGCGGTACCAGTT	BC	TNBC5	None	0.0266272	CLONE3284	Non_clonal	NA	NA
BC5_GCATGCGGTTCACGGC	BC	TNBC5	IGHG1	0.0394366	CLONE2238	Non_clonal	Bmem	C8_Switched_Bmem
BC5_GCATGTATCTTTACGT	BC	TNBC5	IGHM	0.0294985	CLONE2732	Non_clonal	Naive	C2_Naive_B
BC5_GCCAAATAGTGTCCCG	BC	TNBC5	IGHM	0.0289855	CLONE2161	Mix_clone	Bmem	C5_CD27_minus_Atypical_Bmem
BC5_GCCAAATAGTTAGGTA	BC	TNBC5	IGHA1	0.0784884	CLONE2435	Non_clonal	NA	NA
BC5_GCCAAATCAGGATTGG	BC	TNBC5	IGHG1	0.0572289	CLONE2994	Non_clonal	Bmem	C8_Switched_Bmem
BC5_GCCAAATTCATGCTCC	BC	TNBC5	IGHG1	0.058651	CLONE2549	Non_clonal	Bmem	C8_Switched_Bmem
BC5_GCCTCTACACCATCCT	BC	TNBC5	IGHM	0.0495627	CLONE2335	Non_clonal	NA	NA
BC5_GCCTCTATCCTAAGTG	BC	TNBC5	IGHG1	0.0504451	CLONE3141	Non_clonal	Naive	C12_GC
BC5_GCGACCAAGGTGATAT	BC	TNBC5	IGHG1	0.0716418	CLONE2980	Non_clonal	Bmem	C8_Switched_Bmem
BC5_GCGACCATCCGCGCAA	BC	TNBC5	IGHA1	0.0726744	CLONE2097	Non_clonal	NA	NA
BC5_GCGAGAAAGGGCATGT	BC	TNBC5	IGHM	0.0495627	CLONE2484	Non_clonal	Bmem	C7_CD24high_Bmem
BC5_GCGAGAACATCCCACT	BC	TNBC5	IGHM	0.0181269	CLONE3020	Non_clonal	NA	NA
BC5_GCGAGAATCAGTACGT	BC	TNBC5	IGHM	0.00598802	CLONE3069	Non_clonal	Bmem	C4_IgM_CD27_Bmem
BC5_GCGCAACCACACCGAC	BC	TNBC5	IGHM	0.034188	CLONE2814	Mix_clone	Bmem	C4_IgM_CD27_Bmem
BC5_GCGCAACGTTATCCGA	BC	TNBC5	IGHM	0.048048	CLONE2204	Non_clonal	Bmem	C5_CD27_minus_Atypical_Bmem
BC5_GCGCAACTCTGTGCAA	BC	TNBC5	IGHA1	0.0471976	CLONE2190	Non_clonal	Bmem	C4_IgM_CD27_Bmem
BC5_GCGCAGTCAAAGAATC	BC	TNBC5	IGHG2	0.0684524	CLONE3010	Non_clonal	Bmem	C7_CD24high_Bmem
BC5_GCGCAGTCAGTACACT	BC	TNBC5	IGHM	0	CLONE2533	Non_clonal	Naive	C2_Naive_B
BC5_GCGCAGTGTGTGCGTC	BC	TNBC5	IGHA1	0.0416667	CLONE2765	Non_clonal	Bmem	C8_Switched_Bmem
BC5_GCGCCAACAAGCGCTC	BC	TNBC5	IGHM	0.039039	CLONE3187	Non_clonal	Bmem	C7_CD24high_Bmem
BC5_GCGCCAATCCTAAGTG	BC	TNBC5	IGHG1	0.0958084	CLONE3089	BC_clone	Bmem	C8_Switched_Bmem
BC5_GCGCGATCAAACTGTC	BC	TNBC5	IGHD	0	CLONE3312	Non_clonal	Naive	C2_Naive_B
BC5_GCGCGATCACGCCAGT	BC	TNBC5	None	0.0697674	CLONE2585	Non_clonal	Bmem	C8_Switched_Bmem
BC5_GCGCGATTCGTACGGC	BC	TNBC5	IGHM	0.0381232	CLONE3313	Non_clonal	NA	NA
BC5_GCGCGATTCTGGTTCC	BC	TNBC5	None	0.0693642	CLONE3073	Non_clonal	Bmem	C7_CD24high_Bmem
BC5_GCGGGTTAGCTTCGCG	BC	TNBC5	IGHA1	0.0530973	CLONE2739	Non_clonal	NA	NA
BC5_GCGGGTTGTACCCAAT	BC	TNBC5	None	0.074184	CLONE3137	Non_clonal	NA	NA
BC5_GCGGGTTTCCTCCTAG	BC	TNBC5	IGHA1	0.0369318	CLONE2882	Non_clonal	Naive	C2_Naive_B
BC5_GCTCCTAAGGGTGTTG	BC	TNBC5	IGHG1	0.101449	CLONE2225	Non_clonal	Bmem	C8_Switched_Bmem
BC5_GCTCCTACATTCCTGC	BC	TNBC5	IGHA1	0.0855457	CLONE2798	Non_clonal	Bmem	C8_Switched_Bmem
BC5_GCTCCTAGTAGGGTAC	BC	TNBC5	None	0.113703	CLONE3290	Non_clonal	Bmem	C8_Switched_Bmem
BC5_GCTCCTATCAGCTTAG	BC	TNBC5	IGHM	0	CLONE3042	BC_clone	Bmem	C7_CD24high_Bmem
BC5_GCTCCTATCAGTCCCT	BC	TNBC5	None	0.0761905	CLONE2606	Non_clonal	Bmem	C10_CD99high_Bmem
BC5_GCTCTGTTCCAAAGTC	BC	TNBC5	IGHM	0.0549133	CLONE3117	Non_clonal	Bmem	C5_CD27_minus_Atypical_Bmem
BC5_GCTCTGTTCTCTTATG	BC	TNBC5	IGHM	0.0375723	CLONE2531	Mix_clone	NA	NA
BC5_GCTGCAGGTCACCCAG	BC	TNBC5	IGHD	0.024024	CLONE2315	Non_clonal	NA	NA
BC5_GCTGCGAAGCCCAATT	BC	TNBC5	IGHA1	0.0890208	CLONE3132	Non_clonal	Bmem	C8_Switched_Bmem
BC5_GCTGCGAAGTCTCGGC	BC	TNBC5	IGHG2	0.0384615	CLONE3040	Non_clonal	Bmem	C8_Switched_Bmem
BC5_GCTGCGATCGGTTAAC	BC	TNBC5	IGHG1	0.0863095	CLONE3250	Non_clonal	Bmem	C8_Switched_Bmem
BC5_GCTGCGATCTGCTGTC	BC	TNBC5	IGHA1	0.056338	CLONE2618	Non_clonal	Bmem	C8_Switched_Bmem
BC5_GCTGCTTAGACACGAC	BC	TNBC5	IGHG1	0.0598291	CLONE2951	Non_clonal	Bmem	C8_Switched_Bmem
BC5_GCTGCTTAGCACACAG	BC	TNBC5	IGHG1	0.0474777	CLONE2407	Non_clonal	Bmem	C8_Switched_Bmem
BC5_GCTGCTTCACCGGAAA	BC	TNBC5	IGHG1	0.0776119	CLONE3101	Non_clonal	Bmem	C8_Switched_Bmem
BC5_GCTGCTTCATTGGTAC	BC	TNBC5	IGHG2	0.0826211	CLONE3067	Non_clonal	Bmem	C8_Switched_Bmem
BC5_GCTGCTTCATTTGCCC	BC	TNBC5	IGHA1	0.103245	CLONE2693	Non_clonal	NA	NA
BC5_GCTGCTTGTGTGGCTC	BC	TNBC5	IGHA1	0.0751445	CLONE2772	Non_clonal	Bmem	C9_Nur77high_Bmem
BC5_GCTGCTTTCAATAAGG	BC	TNBC5	IGHG1	0.0885714	CLONE2189	Non_clonal	Bmem	C8_Switched_Bmem
BC5_GCTGCTTTCTGGTGTA	BC	TNBC5	IGHM	0	CLONE3053	Non_clonal	NA	NA
BC5_GCTGGGTAGAGCTATA	BC	TNBC5	IGHM	0.0530973	CLONE3145	Non_clonal	Bmem	C7_CD24high_Bmem
BC5_GCTGGGTAGGAGTTTA	BC	TNBC5	IGHM	0.0447761	CLONE3032	Non_clonal	NA	NA
BC5_GCTGGGTAGTACTTGC	BC	TNBC5	None	0.0877193	CLONE3131	Non_clonal	Bmem	C8_Switched_Bmem
BC5_GCTGGGTAGTCCCACG	BC	TNBC5	IGHG1	0.105572	CLONE3245	Mix_clone	Bmem	C9_Nur77high_Bmem
BC5_GCTGGGTTCAAACGGG	BC	TNBC5	IGHG1	0.0383481	CLONE3320	Non_clonal	Naive	C12_GC
BC5_GCTTCCACATGTCTCC	BC	TNBC5	IGHM	0.08	CLONE2984	Non_clonal	NA	NA
BC5_GCTTGAAAGCCCAATT	BC	TNBC5	IGHM	0.0208333	CLONE2575	BC_clone	NA	NA
BC5_GCTTGAAAGTTGTAGA	BC	TNBC5	IGHM	0.0714286	CLONE2756	Non_clonal	Bmem	C9_Nur77high_Bmem
BC5_GCTTGAATCTATCCCG	BC	TNBC5	IGHG1	0.0856269	CLONE2460	Non_clonal	Bmem	C8_Switched_Bmem
BC5_GGAAAGCGTACCTACA	BC	TNBC5	IGHG1	0.0818713	CLONE2912	Non_clonal	Bmem	C9_Nur77high_Bmem
BC5_GGAACTTAGGATTCGG	BC	TNBC5	IGHG1	0.0635838	CLONE2884	Non_clonal	Bmem	C7_CD24high_Bmem
BC5_GGAACTTCACCGCTAG	BC	TNBC5	IGHG2	0.074928	CLONE2939	Non_clonal	Bmem	C8_Switched_Bmem
BC5_GGAACTTCACGAAATA	BC	TNBC5	IGHG1	0.102941	CLONE3322	Non_clonal	Bmem	C9_Nur77high_Bmem
BC5_GGAACTTCAGTATCTG	BC	TNBC5	IGHD	0.0558824	CLONE3254	Non_clonal	NA	NA
BC5_GGAACTTGTGCACCAC	BC	TNBC5	IGHM	0.0691643	CLONE2604	Non_clonal	Bmem	C7_CD24high_Bmem
BC5_GGAACTTTCACAATGC	BC	TNBC5	IGHG2	0.0239521	CLONE2472	Non_clonal	Bmem	C3_CCR7high_Bmem
BC5_GGAACTTTCACCTCGT	BC	TNBC5	IGHD	0	CLONE2803	Non_clonal	NA	NA
BC5_GGAACTTTCCGCAGTG	BC	TNBC5	IGHG3	0.0504451	CLONE2211	Non_clonal	Bmem	C6_CD1chigh_Bmem
BC5_GGAATAACATGGTAGG	BC	TNBC5	IGHG1	0.0870871	CLONE2239	Non_clonal	Bmem	C8_Switched_Bmem
BC5_GGACAAGCAGCAGTTT	BC	TNBC5	IGHA1	0.0550459	CLONE2578	Non_clonal	Bmem	C7_CD24high_Bmem
BC5_GGACAAGGTACGACCC	BC	TNBC5	IGHA2	0.0542169	CLONE2504	Non_clonal	Bmem	C7_CD24high_Bmem
BC5_GGACAGAAGACAGAGA	BC	TNBC5	IGHG2	0.0634441	CLONE2089	Non_clonal	Bmem	C8_Switched_Bmem
BC5_GGACATTAGTGGTAAT	BC	TNBC5	IGHG3	0.0810056	CLONE3152	Non_clonal	Bmem	C8_Switched_Bmem
BC5_GGACATTCAATGCCAT	BC	TNBC5	IGHG1	0.054755	CLONE2364	Non_clonal	B_CD14	C13_CD14_Atypical_B
BC5_GGACATTCACCCAGTG	BC	TNBC5	IGHM	0.0446429	CLONE2174	Non_clonal	Bmem	C4_IgM_CD27_Bmem
BC5_GGACATTCAGACGCAA	BC	TNBC5	IGHM	0	CLONE2268	Non_clonal	NA	NA
BC5_GGACATTCAGGTCTCG	BC	TNBC5	IGHA2	0.0606061	CLONE3057	Non_clonal	Bmem	C7_CD24high_Bmem
BC5_GGACATTTCCTTAATC	BC	TNBC5	IGHG1	0.0628571	CLONE2521	Non_clonal	NA	NA
BC5_GGACGTCAGAAACGAG	BC	TNBC5	IGHA1	0.0358209	CLONE3092	Non_clonal	Bmem	C7_CD24high_Bmem
BC5_GGACGTCGTCATATGC	BC	TNBC5	IGHM	0.0255682	CLONE3264	Non_clonal	Bmem	C7_CD24high_Bmem
BC5_GGACGTCTCAGAGGTG	BC	TNBC5	IGHM	0.0933735	CLONE2905	Non_clonal	Naive	C2_Naive_B
BC5_GGACGTCTCATTGCGA	BC	TNBC5	IGHM	0	CLONE2775	Non_clonal	Bmem	C9_Nur77high_Bmem
BC5_GGACGTCTCGGTTCGG	BC	TNBC5	IGHA1	0.10089	CLONE3279	Non_clonal	Bmem	C8_Switched_Bmem
BC5_GGAGCAACATTCCTGC	BC	TNBC5	IGHM	0.0288184	CLONE2404	Non_clonal	NA	NA
BC5_GGATTACAGGAGTCTG	BC	TNBC5	IGHG1	0.0553846	CLONE3230	Non_clonal	Bmem	C10_CD99high_Bmem
BC5_GGCAATTAGAAGGCCT	BC	TNBC5	IGHG2	0.0811594	CLONE2670	Non_clonal	NA	NA
[truncated: 20,380 more rows]

## Sheet: Fig3C
Fig3C
	TNBC2	TNBC3	TNBC4	TNBC5	TNBC6	PBMC2	PBMC3	PBMC4	PBMC5	PBMC6	P value
Naive	0.0993915	0.102703	0.0454545	0.108889	0.109302	0.519313	0.204678	0.624172	0.302535	0.363462	0.021832
Bmem	0.823529	0.762162	0.704545	0.833333	0.843023	0.446352	0.760234	0.334437	0.675548	0.618462	0.0321256
Plasma	0.0121704	0.0810811	0.204545	0.0133333	0.0290698	0.0257511	0.0321637	0.0397351	0.0154706	0.0103846	0.249216
CD14+ B	0.0649087	0.0540541	0.0454545	0.0444444	0.0186047	0.00858369	0.00292398	0.00165563	0.00644607	0.00769231	0.00721134

## Sheet: Fig3D
Fig3D upper left panel								Same germline TNBC (before normalization), those values before normalization were calculated from the source data sheet "Fig2B-D and FigS5B-D"
Same germline TNBC									No. cell	264	2084	76	102
ClusterID	Naive	Bmem	Plasma	CD14+ B				No. cell	ClusterID	Naive	Bmem	Plasma	CD14+ B
Naive	32.2831	2395.03	60.307	9.28402				264	Naive	15	363	11	5
Bmem	2395.03	14379.3	1401.72	180.836				2084	Bmem	363	2499	149	62
Plasma	60.307	1401.72	249.307	46.4396				76	Plasma	11	149	12	6
CD14+ B	9.28402	180.836	46.4396	246.059				102	CD14+ B	5	62	6	16
Fig3D upper right panel								Same germline PBMC (before normalization)
Same germline PBMC									No. cell	2217	3746	104	39
ClusterID	Naive	Bmem	Plasma	CD14+ B				No. cell	ClusterID	Naive	Bmem	Plasma	CD14+ B
Naive	0.587985	13.2753	0	0				2217	Naive	17	105	0	0
Bmem	13.2753	42.4272	0.0256684	0.273796				3746	Bmem	105	244	1	2
Plasma	0	0.0256684	23.1139	0				104	Plasma	0	1	5	0
CD14+ B	0	0.273796	0	0				39	CD14+ B	0	2	0	0
Fig3D bottom left panel								Same IgH TNBC (before normalization)
Same IgH TNBC									No. cell	264	2084	76	102
ClusterID	Naive	Bmem	Plasma	CD14+ B				No. cell	ClusterID	Naive	Bmem	Plasma	CD14+ B
Naive	0.14348	0.4544	0.498405	1.48544				264	Naive	1	5	1	2
Bmem	0.4544	40.1192	33.3998	22.7692				2084	Bmem	5	132	23	22
Plasma	0.498405	33.3998	84.8338	0				76	Plasma	1	23	7	0
CD14+ B	1.48544	22.7692	0	34.6021				102	CD14+ B	2	22	0	6
Fig3D bottom right panel								Same IgH PBMC (before normalization)
Same IgH PBMC									No. cell	2217	3746	104	39
ClusterID	Naive	Bmem	Plasma	CD14+ B				No. cell	ClusterID	Naive	Bmem	Plasma	CD14+ B
Naive	0.164799	3.77609	0	0				2217	Naive	9	56	0	0
Bmem	3.77609	8.78032	0.0256684	0				3746	Bmem	56	111	1	0
Plasma	0	0.0256684	23.1139	0				104	Plasma	0	1	5	0
CD14+ B	0	0	0	0				39	CD14+ B	0	0	0	0

## Sheet: Fig4C
Fig4C
	TNBC2	TNBC3	TNBC4	TNBC5	TNBC6	PBMC2	PBMC3	PBMC4	PBMC5	PBMC6
C1_Nur77high_Naive	0.0283976	0.0216216	0.0113636	0.0122222	0.0186047	0.158798	0.0818713	0.145695	0.187795	0.228846
C2_Naive_B	0.0507099	0.0216216	0.0113636	0.09	0.072093	0.334764	0.0789474	0.384106	0.0752041	0.107308
C3_CCR7high_Bmem	0.0507099	0.108108	0.0227273	0.0166667	0.0372093	0.0343348	0.0438596	0.0927152	0.0416846	0.0257692
C4_IgM_CD27_Bmem	0.148073	0.0486486	0.159091	0.0622222	0.101163	0.107296	0.152047	0.0629139	0.18006	0.188462
C5_CD27_minus_Atypical_Bmem	0.020284	0.0162162	0.0227273	0.0177778	0.0848837	0.0429185	0.149123	0.0380795	0.0691878	0.126538
C6_CD1chigh_Bmem	0.0344828	0.102703	0.0227273	0.0288889	0.0465116	0.0901288	0.146199	0.0347682	0.0971208	0.0761538
C7_CD24high_Bmem	0.115619	0.12973	0.25	0.281111	0.389535	0.0600858	0.0614035	0.0596026	0.060593	0.0419231
C8_Switched_Bmem	0.318458	0.027027	0.0340909	0.273333	0.0697674	0.0858369	0.116959	0.0860927	0.144392	0.120769
C9_Nur77high_Bmem	0.00608519	0.0162162	0.0568182	0.0844444	0.00465116	0	0	0	0.000429738	0
C10_CD99high_Bmem	0.135903	0.356757	0.102273	0.0555556	0.112791	0.055794	0.131579	0.0513245	0.121186	0.0642308
C11_Plasma	0.0121704	0.0918919	0.238636	0.0133333	0.0313953	0.0214592	0.0321637	0.0397351	0.0154706	0.0107692
C12_GC	0.0121704	0	0.0227273	0.0188889	0.0127907	0	0.00292398	0.00331126	0.000429738	0.00115385
C13_CD14_Atypical_B	0.0669371	0.0594595	0.0454545	0.0455556	0.0186047	0.00858369	0.00292398	0.00165563	0.00644607	0.00807692

## Sheet: Fig4D
Fig4D upper left panel																Same germline TNBC (before normalization),those values before normalization were calculated from the source data sheet "Fig2B-D and FigS5B-D"
Same germline TNBC																	No. cell	46	173	94	239	104	104	691	471	91	289	83	36	105
	C1	C2	C3	C4	C5	C6	C7	C8	C9	C10	C11	C12	C13			No. cell	ClusterID	C1	C2	C3	C4	C5	C6	C7	C8	C9	C10	C11	C12	C13
C1	18.9036	5.02639	0	130.981	1011.71	209.03	363.682	0.461553	0	27.0799	10.4767	0	0			46	C1	2	2	0	12	22	10	34	1	0	6	2	0	0
C2	5.02639	0.334124	0.614931	87.3098	720.32	222.321	243.929	1.9636	0.635203	39.2024	11.1428	0	0			173	C2	2	1	1	19	36	20	54	4	1	14	4	0	0
C3	0	0.614931	1.13173	36.0545	200.491	4.09165	120.701	2.0328	0	72.149	5.12689	47.2813	36.4742			94	C3	0	1	1	9	14	2	28	3	0	14	2	4	6
C4	130.981	87.3098	36.0545	354.511	12604.2	3707.76	4220.19	12.7922	0	630.655	222.312	0	1.59394			239	C4	12	19	9	45	177	96	264	12	0	66	21	0	2
C5	1011.71	720.32	200.491	12604.2	18642.8	26406.2	28807.9	98.8078	0	5033.6	1339.2	0	32.967			104	C5	22	36	14	177	142	169	455	22	0	123	34	0	6
C6	209.03	222.321	4.09165	3707.76	26406.2	1872.23	7684.65	34.5011	0	1493.55	510.89	0	44.8718			104	C6	10	20	2	96	169	45	235	13	0	67	21	0	7
C7	363.682	243.929	120.701	4220.19	28807.9	7684.65	2492.77	56.8117	0	1676.97	527.435	0	4.96175			691	C7	34	54	28	264	455	235	345	43	0	183	55	0	6
C8	0.461553	1.9636	2.0328	12.7922	98.8078	34.5011	56.8117	0.0450773	0.233312	23.8027	2.3022	0	9.908			471	C8	1	4	3	12	22	13	43	1	1	18	3	0	7
C9	0	0.635203	0	0	0	0	0	0.233312	0	0	0	3.0525	0			91	C9	0	1	0	0	0	0	0	1	0	0	0	1	0
C10	27.0799	39.2024	72.149	630.655	5033.6	1493.55	1676.97	23.8027	0	100.693	150.498	15.3787	277.146			289	C10	6	14	14	66	123	67	183	18	0	29	19	4	29
C11	10.4767	11.1428	5.12689	222.312	1339.2	510.89	527.435	2.3022	0	150.498	284.512	3.34672	41.3081			83	C11	2	4	2	21	34	21	55	3	0	19	14	1	6
C12	0	0	47.2813	0	0	0	0	0	3.0525	15.3787	3.34672	69.4444	42.328			36	C12	0	0	4	0	0	0	0	0	1	4	1	3	4
C13	0	0	36.4742	1.59394	32.967	44.8718	4.96175	9.908	0	277.146	41.3081	42.328	232.2			105	C13	0	0	6	2	6	7	6	7	0	29	6	4	16
Fig4D upper right panel																Same germline PBMC (before normalization)
Same germline PBMC																	No. cell	1185	791	243	1024	574	516	321	762	1	538	104	7	40
	C1	C2	C3	C4	C5	C6	C7	C8	C9	C10	C11	C12	C13			No. cell	ClusterID	C1	C2	C3	C4	C5	C6	C7	C8	C9	C10	C11	C12	C13
C1	0.256369	0.170697	2.22257	10.6804	3.76365	0	3.78564	0.0110746	0	0	0	0	0			1185	C1	6	4	8	36	16	0	12	1	0	0	0	0	0
C2	0.170697	0.0159826	0.208102	1.00002	0.352397	0.0245004	0.354455	0	0	0	0	0	0			791	C2	4	1	2	9	4	1	3	0	0	0	0	0	0
C3	2.22257	0.208102	0.169351	13.0208	5.8072	0.31901	4.61521	0	0	0	0	0	0			243	C3	8	2	1	18	9	2	6	0	0	0	0	0	0
C4	10.6804	1.00002	13.0208	18.4631	32.9377	1.89256	29.236	0.320395	0	0.0181517	0	0	0.244141			1024	C4	36	9	18	44	44	10	31	5	0	1	0	0	1
C5	3.76365	0.352397	5.8072	32.9377	61.4612	0.84407	12.2114	0	0	0.129529	0	0	0			574	C5	16	4	9	44	45	5	15	0	0	2	0	0	0
C6	0	0.0245004	0.31901	1.89256	0.84407	3.04218	0.54336	0.0254329	0	0.036022	0	0	0			516	C6	0	1	2	10	5	9	3	1	0	1	0	0	0
C7	3.78564	0.354455	4.61521	29.236	12.2114	0.54336	0.873439	0	0	0.0579046	0	0	0			321	C7	12	3	6	31	15	3	3	0	0	1	0	0	0
C8	0.0110746	0	0	0.320395	0	0.0254329	0	0.275556	0	0.0243929	0	0	0			762	C8	1	0	0	5	0	1	0	4	0	1	0	0	0
C9	0	0	0	0	0	0	0	0	0	0	0	0	0			1	C9	0	0	0	0	0	0	0	0	0	0	0	0	0
C10	0	0	0	0.0181517	0.129529	0.036022	0.0579046	0.0243929	0	0.138196	0.178725	0	0.464684			538	C10	0	0	0	1	2	1	1	1	0	2	1	0	1
C11	0	0	0	0	0	0	0	0	0	0.178725	23.1139	0	0			104	C11	0	0	0	0	0	0	0	0	0	1	5	0	0
C12	0	0	0	0	0	0	0	0	0	0	0	0	0			7	C12	0	0	0	0	0	0	0	0	0	0	0	0	0
C13	0	0	0	0.244141	0	0	0	0	0	0.464684	0	0	0			40	C13	0	0	0	1	0	0	0	0	0	1	0	0	0
Fig4D bottom left panel																Same IgH TNBC (before normalization)
Same IgH TNBC																	No. cell	46	173	94	239	104	104	691	471	91	289	83	36	105
	C1	C2	C3	C4	C5	C6	C7	C8	C9	C10	C11	C12	C13			No. cell	ClusterID	C1	C2	C3	C4	C5	C6	C7	C8	C9	C10	C11	C12	C13
C1	4.7259	0	0	0.909587	2.0903	0	0.314604	0	0	0	0	0	0			46	C1	1	0	0	1	1	0	1	0	0	0	0	0	0
C2	0	0	0	0	0	0	0.0836519	0	0	0	0	0	0			173	C2	0	0	0	0	0	0	1	0	0	0	0	0	0
C3	0	0	1.13173	0.445117	0	0	0.61582	0	0	3.31296	1.28172	11.8203	16.2107			94	C3	0	0	1	1	0	0	2	0	0	3	1	2	4
C4	0.909587	0	0.445117	0.700268	0.402317	10.0579	2.96702	0.0888344	0	2.31646	4.53698	0	0.398486			239	C4	1	0	1	2	1	5	7	1	0	4	3	0	1
C5	2.0903	0	0	0.402317	8.32101	23.1139	6.81843	0.204148	0	5.3234	1.15848	0	0			104	C5	1	0	0	1	3	5	7	1	0	4	1	0	0
C6	0	0	0	10.0579	23.1139	92.4556	31.3091	5.10371	0	74.8603	41.7053	0	0			104	C6	0	0	0	5	5	10	15	5	0	15	6	0	0
C7	0.314604	0.0836519	0.61582	2.96702	6.81843	31.3091	2.09432	0.276531	0	7.21085	8.54358	0	1.24044			691	C7	1	1	2	7	7	15	10	3	0	12	7	0	3
C8	0	0	0	0.0888344	0.204148	5.10371	0.276531	0	0	1.83663	0.2558	0	3.23526			471	C8	0	0	0	1	1	5	3	0	0	5	1	0	4
C9	0	0	0	0	0	0	0	0	0	0	0	0	0			91	C9	0	0	0	0	0	0	0	0	0	0	0	0	0
C10	0	0	3.31296	2.31646	5.3234	74.8603	7.21085	1.83663	0	2.99326	15.0081	0.961169	39.8748			289	C10	0	0	3	4	4	15	12	5	0	5	6	1	11
C11	0	0	1.28172	4.53698	1.15848	41.7053	8.54358	0.2558	0	15.0081	92.9017	3.34672	0			83	C11	0	0	1	3	1	6	7	1	0	6	8	1	0
C12	0	0	11.8203	0	0	0	0	0	0	0.961169	3.34672	0	2.6455			36	C12	0	0	2	0	0	0	0	0	0	1	1	0	1
C13	0	0	16.2107	0.398486	0	0	1.24044	3.23526	0	39.8748	0	2.6455	32.6531			105	C13	0	0	4	1	0	0	3	4	0	11	0	1	6
Fig4D bottom right panel																Same IgH PBMC (before normalization)
Same IgH PBMC																	No. cell	1185	791	243	1024	574	516	321	762	1	538	104	7	40
	C1	C2	C3	C4	C5	C6	C7	C8	C9	C10	C11	C12	C13			No. cell	ClusterID	C1	C2	C3	C4	C5	C6	C7	C8	C9	C10	C11	C12	C13
C1	0.0640923	0.0106685	0.138911	1.39273	0.940914	0	1.28817	0.0110746	0	0	0	0	0			1185	C1	3	1	2	13	8	0	7	1	0	0	0	0	0
C2	0.0106685	0.0159826	0.208102	0.60495	0.0880991	0.0245004	0.0393839	0	0	0	0	0	0			791	C2	1	1	2	7	2	1	1	0	0	0	0	0	0
C3	0.138911	0.208102	0.169351	7.8768	1.1471	0.0797524	0.512801	0	0	0	0	0	0			243	C3	2	2	1	14	4	1	2	0	0	0	0	0	0
C4	1.39273	0.60495	7.8768	6.44684	6.80531	0.30281	4.38084	0.0512631	0	0	0	0	0			1024	C4	13	7	14	26	20	4	12	2	0	0	0	0	0
C5	0.940914	0.0880991	1.1471	6.80531	10.9568	0.135051	4.39611	0	0	0.0323822	0	0	0			574	C5	8	2	4	20	19	2	9	0	0	1	0	0	0
C6	0	0.0245004	0.0797524	0.30281	0.135051	0.600925	0	0.0254329	0	0	0	0	0			516	C6	0	1	1	4	2	4	0	1	0	0	0	0	0
C7	1.28817	0.0393839	0.512801	4.38084	4.39611	0	0.0970487	0	0	0	0	0	0			321	C7	7	1	2	12	9	0	1	0	0	0	0	0	0
C8	0.0110746	0	0	0.0512631	0	0.0254329	0	0.068889	0	0.0243929	0	0	0			762	C8	1	0	0	2	0	1	0	2	0	1	0	0	0
C9	0	0	0	0	0	0	0	0	0	0	0	0	0			1	C9	0	0	0	0	0	0	0	0	0	0	0	0	0
C10	0	0	0	0	0.0323822	0	0	0.0243929	0	0.034549	0.178725	0	0			538	C10	0	0	0	0	1	0	0	1	0	1	1	0	0
C11	0	0	0	0	0	0	0	0	0	0.178725	23.1139	0	0			104	C11	0	0	0	0	0	0	0	0	0	1	5	0	0
C12	0	0	0	0	0	0	0	0	0	0	0	0	0			7	C12	0	0	0	0	0	0	0	0	0	0	0	0	0
C13	0	0	0	0	0	0	0	0	0	0	0	0	0			40	C13	0	0	0	0	0	0	0	0	0	0	0	0	0

## Sheet: FigS1B
FigS1B
Type	Number of B cells/Tumor (g)	Color
TNBC	2500	Blue
TNBC	2538.46	Blue
TNBC	22857.1	Blue
TNBC	21200	Blue
TNBC	1333.33	Blue
TNBC	977.444	Blue
TNBC	3684.21	Red
TNBC	2608.7	Red
TNBC	1015.23	Blue
TNBC	7894.74	Red
TNBC	1764.71	Red
TNBC	12631.6	Red
TNBC	7692.31	Red
TNBC	25500	Blue
TNBC	166.667	Blue
TNBC	1750	Blue
TNBC	1040	Blue
HER2	470.588	Blue
HER2	35382.4	Blue
HER2	23000	Blue
HER2	500	Blue
HER2	352.4	Blue
HER2	10.5263	Blue
HER2	42.8571	Blue
HER2	0	Blue
HER2	0	Blue
HER2	0	Blue
HER2	3250	Blue
HER2	0	Blue
HER2	0	Blue
HER2	0	Blue
HER2	25000	Red
HER2	1020	Blue
Luminal-A	4687.5	Blue
Luminal-A	48.5437	Blue
Luminal-A	0	Blue
Luminal-A	0	Blue
Luminal-A	4545.45	Red
Luminal-A	0	Blue
Luminal-A	0	Blue
Luminal-A	0	Blue
Luminal-A	325	Blue
Luminal-A	405.405	Blue
Luminal-A	0	Blue
Luminal-A	2080	Red
Luminal-A	1510.2	Blue
Luminal-A	595	Red
Luminal-B	0	Blue
Luminal-B	923.077	Blue
Luminal-B	200	Blue
Luminal-B	0	Blue
Luminal-B	0	Blue
Luminal-B	1173.91	Blue

## Sheet: FigS4A
Figure S4A													Cell number for the percentage calculation
	PBMC2	PBMC3	PBMC4	PBMC5	PBMC6	TNBC2	TNBC3	TNBC4	TNBC5	TNBC6	P value			PBMC2	PBMC3	PBMC4	PBMC5	PBMC6	TNBC2	TNBC3	TNBC4	TNBC5	TNBC6
IGHV1	0.123596	0.128767	0.223547	0.147749	0.152066	0.143558	0.167421	0.217054	0.130056	0.141844	0.670731		IGHV1	33	47	150	548	460	117	37	28	164	180
IGHV2	0.0524345	0.0465753	0.0432191	0.0423295	0.0264463	0.0723926	0.0361991	0.0310078	0.037272	0.0244287	0.753505		IGHV2	14	17	29	157	80	59	8	4	47	31
IGHV3	0.483146	0.547945	0.374069	0.511998	0.534545	0.504294	0.502262	0.589147	0.551943	0.578408	0.272526		IGHV3	129	200	251	1899	1617	411	111	76	696	734
IGHV4	0.250936	0.183562	0.260805	0.234295	0.241653	0.193865	0.18552	0.100775	0.22046	0.171789	0.10275		IGHV4	67	67	175	869	731	158	41	13	278	218
IGHV5	0.0674157	0.0794521	0.0655738	0.0415206	0.0403306	0.0539877	0.0723982	0.0542636	0.035686	0.0764381	0.975255		IGHV5	18	29	44	154	122	44	16	7	45	97
IGHV6	0.00749064	0.0136986	0	0.00593152	0.00495868	0.00490798	0.0361991	0.00775194	0.00634417	0.0070922	0.245563		IGHV6	2	5		22	15	4	8	1	8	9
IGHV7	0.0149813	0	0.0327869	0.0161769	0	0.0269939	0	0	0.0182395	0	0.647998		IGHV7	4		22	60		22			23
													sum	267	365	671	3709	3025	815	221	129	1261	1269
	PBMC2	PBMC3	PBMC4	PBMC5	PBMC6	TNBC2	TNBC3	TNBC4	TNBC5	TNBC6	P value			PBMC2	PBMC3	PBMC4	PBMC5	PBMC6	TNBC2	TNBC3	TNBC4	TNBC5	TNBC6
IGHD1	0.146617	0.112329	0.116766	0.111894	0.129193	0.0839506	0.158371	0.193798	0.113672	0.0886076	0.876167		IGHD1	39	41	78	413	389	68	35	25	143	112
IGHD2	0.199248	0.189041	0.154192	0.232999	0.186981	0.201235	0.158371	0.147287	0.215421	0.151108	0.0656903		IGHD2	53	69	103	860	563	163	35	19	271	191
IGHD3	0.289474	0.375342	0.353293	0.35275	0.319827	0.319753	0.316742	0.379845	0.36089	0.370253	0.577021		IGHD3	77	137	236	1302	963	259	70	49	454	468
IGHD4	0.0601504	0.0575342	0.0823353	0.0647521	0.0710727	0.0604938	0.104072	0.0310078	0.0747218	0.182753	0.434932		IGHD4	16	21	55	239	214	49	23	4	94	231
IGHD5	0.075188	0.0712329	0.0913174	0.0891357	0.080372	0.112346	0.081448	0.100775	0.0945946	0.0822785	0.109559		IGHD5	20	26	61	329	242	91	18	13	119	104
IGHD6	0.221805	0.183562	0.199102	0.141425	0.202591	0.216049	0.171946	0.139535	0.128776	0.123418	0.0863846		IGHD6	59	67	133	522	610	175	38	18	162	156
IGHD7	0.0075188	0.0109589	0.00299401	0.00704416	0.00996347	0.00617284	0.00904977	0.00775194	0.0119237	0.00158228	0.878943		IGHD7	2	4	2	26	30	5	2	1	15	2
													sum	266	365	668	3691	3011	810	221	129	1258	1264
	PBMC2	PBMC3	PBMC4	PBMC5	PBMC6	TNBC2	TNBC3	TNBC4	TNBC5	TNBC6	P value			PBMC2	PBMC3	PBMC4	PBMC5	PBMC6	TNBC2	TNBC3	TNBC4	TNBC5	TNBC6
IGHJ1	0.0299625	0.030137	0.0178838	0.0204907	0.0221488	0.0220859	0.0271493	0.0155039	0.0229976	0.0149724	0.128477		IGHJ1	8	11	12	76	67	18	6	2	29	19
IGHJ2	0.0149813	0.0575342	0.023845	0.0221084	0.0264463	0.0220859	0.0588235	0.0852713	0.0325139	0.0260047	0.238725		IGHJ2	4	21	16	82	80	18	13	11	41	33
IGHJ3	0.161049	0.115068	0.125186	0.113508	0.118678	0.120245	0.140271	0.193798	0.134021	0.313633	0.244437		IGHJ3	43	42	84	421	359	98	31	25	169	398
IGHJ4	0.524345	0.536986	0.532042	0.464815	0.463802	0.521472	0.493213	0.449612	0.483743	0.35461	0.13973		IGHJ4	140	196	357	1724	1403	425	109	58	610	450
IGHJ5	0.104869	0.128767	0.107303	0.12564	0.124959	0.144785	0.153846	0.124031	0.126883	0.0764381	0.673866		IGHJ5	28	47	72	466	378	118	34	16	160	97
IGHJ6	0.164794	0.131507	0.193741	0.253438	0.243967	0.169325	0.126697	0.131783	0.199841	0.214342	0.0895231		IGHJ6	44	48	130	940	738	138	28	17	252	272
													sum	267	365	671	3709	3025	815	221	129	1261	1269

[truncated: 11 more sheets: FigS4B, FigS4C, FigS5A, FigS11, FigS13B, FigS13D, FigS14A, FigS14B, FigS14C, FigS27, FigS29]
